# Supplementary material for: Spatial Proteomics Reveals Differences in the Cellular Architecture of Antibody-Producing CHO and Plasma Cell–Derived Cells
Source: Mol Cell Proteomics. 2022 Aug 5;21(10):100278. doi: 10.1016/j.mcpro.2022.100278 (PMC9562429; doi:10.1016/j.mcpro.2022.100278)
Supplement: TableS2 [file mmc3.xlsx]

## Sheet: Notes
This file contains 1117 organelle marker proteins which were used to train a Support Vector machine algorithm in order to classify CHO-K1 and MPC11 spatial proteomics data sets. Organelle marker proteins cover 11 defined subcellular compartments. For MPC11 "Nucleus - Chromatin" and "Nucleus - Non-chromatin" proteins were combined to a "Nucleus" compartment.
Column
CHO_K1_Compartment	Subcellular compartment for the CHO-K1 datasets
CHO_K1_UniProt_Acc	UniProt accession number of cricetulus griseus CHO-K1
MPC11_Compartment	Subcellular compartment for the MPC11datasets
MPC11_UniProt_Acc	UniProt accession number of mus musculus

## Sheet: OrganelleMarkers
CHO_K1_Compartment	CHO_K1_UniProt_Acc	MPC11_Compartment	MPC11_UniProt_Acc
Ribosome	G3GSG3	Ribosome	P25444
Ribosome	G3GWA7	Ribosome	P62754
Ribosome	G3GWQ0	Ribosome	P62245
Ribosome	G3GXU5	Ribosome	P62852
Ribosome	G3GYR9	Ribosome	P62242
Ribosome	G3H018	Ribosome	P62270
Ribosome	G3H0I9	Ribosome	P97351
Ribosome	G3H215	Ribosome	P14206
Ribosome	G3H441	Ribosome	P62855
Ribosome	G3H682	Ribosome	P63323
Ribosome	G3H6Q1	Ribosome	P62843
Ribosome	G3HC40	Ribosome	Q6ZWN5
Ribosome	G3HIA3	Ribosome	P62281
Ribosome	G3HIY3	Ribosome	P62267
Ribosome	G3HIY6	Ribosome	Q9CZX8
Ribosome	G3HJD8	Ribosome	P14131
Ribosome	G3HMG1	Ribosome	P62301
Ribosome	G3HMW2	Ribosome	P62702
Ribosome	G3HS40	Ribosome	P62264
Ribosome	G3HTZ5	Ribosome	P63325
Ribosome	G3I2D3	Ribosome	P60867
Ribosome	G3I607	Ribosome	P62908
Ribosome	G3I6P3	Ribosome	P63276
Ribosome	G3GRH2	Ribosome	P62751
Ribosome	G3GRR8	Ribosome	P47963
Ribosome	G3GSB7	Ribosome	P12970
Ribosome	G3GSD7	Ribosome	P51410
Ribosome	G3GTK2	Ribosome	P35979
Ribosome	G3GTW6	Ribosome	P47915
Ribosome	G3GU30	Ribosome	P47911
Ribosome	G3GU76	Ribosome	P14869
Ribosome	G3GUF0	Ribosome	P84099
Ribosome	G3GV28	Ribosome	Q9CPR4
Ribosome	G3GVL9	Ribosome	P62889
Ribosome	G3GW02	Ribosome	P35980
Ribosome	G3GWA3	Ribosome	P62717
Ribosome	G3GWH0	Ribosome	P14115
Ribosome	G3GX65	Ribosome	Q9D823
Ribosome	G3GY47	Ribosome	P61255
Ribosome	G3GZT2	Ribosome	P62900
Ribosome	G3GZV3	Ribosome	P99027
Ribosome	G3H047	Ribosome	P62918
Ribosome	G3H151	Ribosome	P61358
Ribosome	G3H1F4	Ribosome	Q9CZM2
Ribosome	G3H1V1	Ribosome	O09167
Ribosome	G3H2T2	Ribosome	P62911
Ribosome	G3H2W7	Ribosome	P61514
Ribosome	G3H433	Ribosome	P83882
Ribosome	G3H4R9	Ribosome	P47962
Ribosome	G3H5W4	Ribosome	P62830
Ribosome	G3H8J3	Ribosome	P47955
Ribosome	G3H8N4	Ribosome	Q9D8E6
Ribosome	G3HBA7	Ribosome	Q6ZWV7
Ribosome	G3HE86	Ribosome	P19253
Ribosome	G3HG46	Ribosome	P53026
Ribosome	G3HMJ8	Ribosome	P14148
Ribosome	G3HMV2	Ribosome	Q9CXW4
Ribosome	G3HSH4	Ribosome	Q8BP67
Ribosome	G3HYH7	Ribosome	P41105
Ribosome	G3I196	Ribosome	Q9CR57
Ribosome	G3I2I9	Ribosome	P27659
Ribosome	G3IH79	Ribosome	Q9D1R9
Cytosol	G3GTX7	Cytosol	P17182
Cytosol	G3GUC5	Cytosol	Q61081
Cytosol	G3GXD7	Cytosol	P19096
Cytosol	G3GZZ0	Cytosol	P05201
Cytosol	G3H0C9	Cytosol	P06151
Cytosol	G3H1W8	Cytosol	P11404
Cytosol	G3H2C4	Cytosol	Q61316
Cytosol	G3H354	Cytosol	P07901
Cytosol	G3H377	Cytosol	Q04447
Cytosol	G3H7M3	Cytosol	P46664
Cytosol	G3HAN8	Cytosol	P50247
Cytosol	G3HC84	Cytosol	P11499
Cytosol	G3HCW9	Cytosol	Q61171
Cytosol	G3HDQ2	Cytosol	P14152
Cytosol	G3HEL2	Cytosol	O88958
Cytosol	G3HGP4	Cytosol	Q8CAY6
Cytosol	G3HH14	Cytosol	P16125
Cytosol	G3HIY9	Cytosol	P97494
Cytosol	G3HLZ7	Cytosol	Q3THG9
Cytosol	G3HNA5	Cytosol	Q9JKB1
Cytosol	G3HNY4	Cytosol	P09411
Cytosol	G3HTU8	Cytosol	Q9R0N0
Cytosol	G3HU51	Cytosol	O88844
Cytosol	G3HZI9	Cytosol	Q9CQR6
Cytosol	G3I0M2	Cytosol	Q61205
Cytosol	G3I2H0	Cytosol	Q99KK7
Cytosol	G3I3F3	Cytosol	Q91VI7
Cytosol	G3I4F1	Cytosol	Q05816
Cytosol	G3I539	Cytosol	Q99L47
Cytosol	G3I5H1	Cytosol	P24472
Cytosol	G3I692	Cytosol	Q9D1A2
Cytosol	G3I9G3	Cytosol	Q8BT60
Cytosol	G3IMD1	Cytosol	P28474
Endoplasmic reticulum	G3I8R9	Endoplasmic reticulum	P20029
Endoplasmic reticulum	G3GS52	Endoplasmic reticulum	Q6PD26
Endoplasmic reticulum	G3GSP9	Endoplasmic reticulum	Q921X9
Endoplasmic reticulum	G3GV85	Endoplasmic reticulum	Q3TDQ1
Endoplasmic reticulum	G3GXA9	Endoplasmic reticulum	P09103
Endoplasmic reticulum	G3GXG4	Endoplasmic reticulum	Q8K0C4
Endoplasmic reticulum	G3GXK1	Endoplasmic reticulum	Q8VHE0
Endoplasmic reticulum	G3GXX3	Endoplasmic reticulum	Q9DBG6
Endoplasmic reticulum	G3GZA9	Endoplasmic reticulum	Q05186
Endoplasmic reticulum	G3GZG5	Endoplasmic reticulum	P47758
Endoplasmic reticulum	G3GZQ8	Endoplasmic reticulum	Q8VCH8
Endoplasmic reticulum	G3H0U6	Endoplasmic reticulum	P27773
Endoplasmic reticulum	G3H1G8	Endoplasmic reticulum	Q8BFZ9
Endoplasmic reticulum	G3H1S2	Endoplasmic reticulum	Q6P5E4
Endoplasmic reticulum	G3H239	Endoplasmic reticulum	O55143
Endoplasmic reticulum	G3H284	Endoplasmic reticulum	P57759
Endoplasmic reticulum	G3H4D2	Endoplasmic reticulum	Q8K297
Endoplasmic reticulum	G3H4X7	Endoplasmic reticulum	O35887
Endoplasmic reticulum	G3H533	Endoplasmic reticulum	P24369
Endoplasmic reticulum	G3H635	Endoplasmic reticulum	P97363
Endoplasmic reticulum	G3H6R7	Endoplasmic reticulum	Q8R0X7
Endoplasmic reticulum	G3H748	Endoplasmic reticulum	Q9EQH2
Endoplasmic reticulum	G3H8H7	Endoplasmic reticulum	Q9DC23
Endoplasmic reticulum	G3H8Y0	Endoplasmic reticulum	Q8BLN5
Endoplasmic reticulum	G3H9T1	Endoplasmic reticulum	O54734
Endoplasmic reticulum	G3HA21	Endoplasmic reticulum	P37040
Endoplasmic reticulum	G3HA51	Endoplasmic reticulum	Q9R0E1
Endoplasmic reticulum	G3HB04	Endoplasmic reticulum	Q922R8
Endoplasmic reticulum	G3HBV6	Endoplasmic reticulum	Q3U3R4
Endoplasmic reticulum	G3HCX8	Endoplasmic reticulum	P14211
Endoplasmic reticulum	G3HD22	Endoplasmic reticulum	Q9CY27
Endoplasmic reticulum	G3HD97	Endoplasmic reticulum	Q91W90
Endoplasmic reticulum	G3HEY8	Endoplasmic reticulum	Q9EPK6
Endoplasmic reticulum	G3HFJ5	Endoplasmic reticulum	Q9DBG7
Endoplasmic reticulum	G3HFL2	Endoplasmic reticulum	Q8VEH8
Endoplasmic reticulum	G3HHI4	Endoplasmic reticulum	Q8K2C8
Endoplasmic reticulum	G3HI41	Endoplasmic reticulum	Q8BU14
Endoplasmic reticulum	G3HID0	Endoplasmic reticulum	Q91YQ5
Endoplasmic reticulum	G3HIG4	Endoplasmic reticulum	Q6NVG1
Endoplasmic reticulum	G3HJV0	Endoplasmic reticulum	Q9QXT0
Endoplasmic reticulum	G3HLV1	Endoplasmic reticulum	Q61576
Endoplasmic reticulum	G3HMQ0	Endoplasmic reticulum	Q9Z247
Endoplasmic reticulum	G3HP69	Endoplasmic reticulum	P35564
Endoplasmic reticulum	G3HPU1	Endoplasmic reticulum	Q8BSY0
Endoplasmic reticulum	G3HQ60	Endoplasmic reticulum	Q9ER64
Endoplasmic reticulum	G3HQM6	Endoplasmic reticulum	P08113
Endoplasmic reticulum	G3HRC5	Endoplasmic reticulum	P61804
Endoplasmic reticulum	G3HRG8	Endoplasmic reticulum	Q9D1Q6
Endoplasmic reticulum	G3HS67	Endoplasmic reticulum	O70252
Endoplasmic reticulum	G3HSJ1	Endoplasmic reticulum	Q8VCM8
Endoplasmic reticulum	G3HUD8	Endoplasmic reticulum	Q99LJ8
Endoplasmic reticulum	G3HUX2	Endoplasmic reticulum	Q8BXZ1
Endoplasmic reticulum	G3HUX9	Endoplasmic reticulum	Q8K2C9
Endoplasmic reticulum	G3HVR6	Endoplasmic reticulum	Q9R0B9
Endoplasmic reticulum	G3HW66	Endoplasmic reticulum	Q9Z2L6
Endoplasmic reticulum	G3HWI5	Endoplasmic reticulum	Q9WTK3
Endoplasmic reticulum	G3HXP6	Endoplasmic reticulum	Q01237
Endoplasmic reticulum	G3I1J9	Endoplasmic reticulum	Q8BYB9
Endoplasmic reticulum	G3I2L9	Endoplasmic reticulum	Q8BPG6
Endoplasmic reticulum	G3I6V2	Endoplasmic reticulum	P70227
Endoplasmic reticulum	G3I7H3	Endoplasmic reticulum	Q8CFX1
Endoplasmic reticulum	G3I7I9	Endoplasmic reticulum	P46978
Endoplasmic reticulum	G3I7V6	Endoplasmic reticulum	Q80UM7
Endoplasmic reticulum	G3I881	Endoplasmic reticulum	P45878
Endoplasmic reticulum	G3I973	Endoplasmic reticulum	Q9JKR6
Endoplasmic reticulum	G3I9Y6	Endoplasmic reticulum	Q91VE0
Endoplasmic reticulum	G3IA46	Endoplasmic reticulum	Q6PIX5
Endoplasmic reticulum	G3IDD4	Endoplasmic reticulum	P19324
Endoplasmic reticulum	G3IDT6	Endoplasmic reticulum	P08003
Endoplasmic reticulum	G3IIE7	Endoplasmic reticulum	Q9R0E2
Endoplasmic reticulum	G3IJ14	Endoplasmic reticulum	Q9DBY1
Endoplasmic reticulum	G3ILN5	Endoplasmic reticulum	Q8BH97
Endoplasmic reticulum	G3INZ6	Endoplasmic reticulum	Q99J56
Golgi apparatus	G3ILT7	Golgi apparatus	Q91XA2
Golgi apparatus	G3IJN4	Golgi apparatus	Q8R3H7
Golgi apparatus	G3IH20	Golgi apparatus	Q921V5
Golgi apparatus	G3IDU4	Golgi apparatus	O70281
Golgi apparatus	G3I9K2	Golgi apparatus	P52875
Golgi apparatus	G3I627	Golgi apparatus	Q6IQX7-2
Golgi apparatus	G3I369	Golgi apparatus	Q61543
Golgi apparatus	G3I065	Golgi apparatus	P58158
Golgi apparatus	G3HW14	Golgi apparatus	Q8VCS3
Golgi apparatus	G3HTC1	Golgi apparatus	O88856
Golgi apparatus	G3HS42	Golgi apparatus	Q3UHN9
Golgi apparatus	G3HQ97	Golgi apparatus	Q8BXA1
Golgi apparatus	G3HKX9	Golgi apparatus	Q80VA0
Golgi apparatus	G3HKS9	Golgi apparatus	Q8C1F4
Golgi apparatus	G3HE97	Golgi apparatus	Q8BH24
Golgi apparatus	G3HD63	Golgi apparatus	Q80V26
Golgi apparatus	G3HCE4	Golgi apparatus	Q9WTS2
Golgi apparatus	G3HC83	Golgi apparatus	Q91ZN5-2
Golgi apparatus	G3H9N4	Golgi apparatus	O08912
Golgi apparatus	G3H910	Golgi apparatus	P39098
Golgi apparatus	G3H8K2	Golgi apparatus	P45700
Golgi apparatus	G3H6Z5	Golgi apparatus	Q3U0P5
Golgi apparatus	G3H6E9	Golgi apparatus	P27808
Golgi apparatus	G3H5N5	Golgi apparatus	Q91XL3
Golgi apparatus	G3H5A1	Golgi apparatus	Q6ZQ11
Golgi apparatus	G3H559	Golgi apparatus	P27046
Golgi apparatus	G3H3S0	Golgi apparatus	Q9EPS3
Golgi apparatus	G3H3E3	Golgi apparatus	Q8VCF1
Golgi apparatus	G3H1P2	Golgi apparatus	Q9JJ61
Golgi apparatus	G3GZF3	Golgi apparatus	Q8R4G6
Lysosome	G3GUD5	Lysosome	P54818
Lysosome	G3GYK2	Lysosome	P24638
Lysosome	G3GZB2	Lysosome	Q9WV54
Lysosome	G3H0L9	Lysosome	P10605
Lysosome	G3H3P8	Lysosome	P29416
Lysosome	G3H577	Lysosome	Q60648
Lysosome	G3HC47	Lysosome	P17439
Lysosome	G3HCV4	Lysosome	O09159
Lysosome	G3HCX3	Lysosome	P56542
Lysosome	G3HHH2	Lysosome	O89023
Lysosome	G3HI29	Lysosome	Q3UMW8
Lysosome	G3HKV9	Lysosome	Q8VEB4
Lysosome	G3HMI5	Lysosome	Q8R242
Lysosome	G3HN89	Lysosome	O88531
Lysosome	G3HNQ5	Lysosome	O35405
Lysosome	G3HTE5	Lysosome	P70699
Lysosome	G3HZC7	Lysosome	O35448
Lysosome	G3HZE3	Lysosome	O35657
Lysosome	G3I0F7	Lysosome	Q9QWR8
Lysosome	G3I4K2	Lysosome	Q9R013
Lysosome	G3I4W7	Lysosome	P18242
Lysosome	G3I6T1	Lysosome	Q3TCN2
Lysosome	G3I8P7	Lysosome	Q8BFR4
Lysosome	G3I936	Lysosome	Q9Z0J0
Lysosome	G3IJ84	Lysosome	Q8K2I4
Lysosome	G3IN86	Lysosome	Q9ET22
Lysosome	G3INC5	Lysosome	P06797
Lysosome	Q9EPP7	Lysosome	Q9WUU7
Mitochondrion	G3GR61	Mitochondrion	Q91VR2
Mitochondrion	G3GRD4	Mitochondrion	Q922Q1
Mitochondrion	G3GRD8	Mitochondrion	Q8BIJ6
Mitochondrion	G3GRP9	Mitochondrion	Q920A7
Mitochondrion	G3GRR9	Mitochondrion	Q3ULF4
Mitochondrion	G3GRW1	Mitochondrion	P19783
Mitochondrion	G3GS40	Mitochondrion	Q9Z2I8
Mitochondrion	G3GSJ7	Mitochondrion	Q80XN0
Mitochondrion	G3GSW2	Mitochondrion	Q9CXW2
Mitochondrion	G3GT65	Mitochondrion	Q9DB20
Mitochondrion	G3GT68	Mitochondrion	P58064
Mitochondrion	G3GTE8	Mitochondrion	Q80X85
Mitochondrion	G3GTF9	Mitochondrion	Q9DCX2
Mitochondrion	G3GTG0	Mitochondrion	Q8R035
Mitochondrion	G3GTG7	Mitochondrion	Q61578
Mitochondrion	G3GTL7	Mitochondrion	Q921S7
Mitochondrion	G3GTN3	Mitochondrion	P52825
Mitochondrion	G3GTR9	Mitochondrion	Q5SSK3
Mitochondrion	G3GTV7	Mitochondrion	Q9D7B6
Mitochondrion	G3GU10	Mitochondrion	Q3V3R1
Mitochondrion	G3GU15	Mitochondrion	Q8CI78
Mitochondrion	G3GU39	Mitochondrion	Q8JZM0
Mitochondrion	G3GUB3	Mitochondrion	Q8BH59
Mitochondrion	G3GUB9	Mitochondrion	Q8BFP9
Mitochondrion	G3GUK6	Mitochondrion	Q9DC69
Mitochondrion	G3GUM4	Mitochondrion	Q9CPY1
Mitochondrion	G3GV17	Mitochondrion	Q59J78
Mitochondrion	G3GV32	Mitochondrion	Q61387
Mitochondrion	G3GV47	Mitochondrion	Q6PB66
Mitochondrion	G3GV69	Mitochondrion	P62897
Mitochondrion	G3GVI5	Mitochondrion	Q8BK08
Mitochondrion	G3GVP3	Mitochondrion	A2ATU0
Mitochondrion	G3GVU5	Mitochondrion	P45952
Mitochondrion	G3GVW8	Mitochondrion	Q9CXC3
Mitochondrion	G3GWC4	Mitochondrion	Q99LP6
Mitochondrion	G3GWR2	Mitochondrion	Q60930
Mitochondrion	G3GWW7	Mitochondrion	Q9CR68
Mitochondrion	G3GWY3	Mitochondrion	Q9DCC8
Mitochondrion	G3GWZ0	Mitochondrion	Q8BGD8
Mitochondrion	G3GXB9	Mitochondrion	Q922W5
Mitochondrion	G3GXJ1	Mitochondrion	Q9CZN8
Mitochondrion	G3GXQ3	Mitochondrion	Q8BMS1
Mitochondrion	G3GXQ4	Mitochondrion	Q99JY0
Mitochondrion	G3GYA2	Mitochondrion	P50544
Mitochondrion	G3GYC4	Mitochondrion	Q9CR62
Mitochondrion	G3GYD5	Mitochondrion	O35658
Mitochondrion	G3GYL3	Mitochondrion	Q9DCT2
Mitochondrion	G3GYN0	Mitochondrion	P99028
Mitochondrion	G3GYU5	Mitochondrion	Q811I0
Mitochondrion	G3GYZ0	Mitochondrion	Q8BKZ9
Mitochondrion	G3GZ27	Mitochondrion	Q99M01
Mitochondrion	G3GZ41	Mitochondrion	Q5SUC9
Mitochondrion	G3GZL2	Mitochondrion	Q8BIP0
Mitochondrion	G3GZP8	Mitochondrion	P56382
Mitochondrion	G3H025	Mitochondrion	Q99N87
Mitochondrion	G3H0B5	Mitochondrion	Q9D6R2
Mitochondrion	G3H0P3	Mitochondrion	Q9D338
Mitochondrion	G3H0U9	Mitochondrion	P30275
Mitochondrion	G3H103	Mitochondrion	Q9CWX2
Mitochondrion	G3H1A4	Mitochondrion	Q99JR1
Mitochondrion	G3H1B0	Mitochondrion	Q9D924
Mitochondrion	G3H1E0	Mitochondrion	Q8VE22
Mitochondrion	G3H1E7	Mitochondrion	P63038
Mitochondrion	G3H1Q7	Mitochondrion	P19536
Mitochondrion	G3H1U4	Mitochondrion	O88441
Mitochondrion	G3H1X7	Mitochondrion	Q9DCS3
Mitochondrion	G3H1Z3	Mitochondrion	O35143
Mitochondrion	G3H213	Mitochondrion	Q9D0G0
Mitochondrion	G3H265	Mitochondrion	Q9JIQ3
Mitochondrion	G3H289	Mitochondrion	P47738
Mitochondrion	G3H2H5	Mitochondrion	Q8BMF4
Mitochondrion	G3H2H8	Mitochondrion	P62077
Mitochondrion	G3H2N4	Mitochondrion	P67778
Mitochondrion	G3H2Q8	Mitochondrion	Q8BP40
Mitochondrion	G3H2V9	Mitochondrion	P58059
Mitochondrion	G3H2W4	Mitochondrion	Q3UQ84
Mitochondrion	G3H3I0	Mitochondrion	Q9Z0V8
Mitochondrion	G3H3X1	Mitochondrion	Q9Z0X1
Mitochondrion	G3H3Y5	Mitochondrion	O09111
Mitochondrion	G3H439	Mitochondrion	Q7TMV3
Mitochondrion	G3H4M6	Mitochondrion	Q91YP2
Mitochondrion	G3H4S4	Mitochondrion	Q99LC3
Mitochondrion	G3H512	Mitochondrion	Q9EP89
Mitochondrion	G3H5K6	Mitochondrion	P35486
Mitochondrion	G3H5N7	Mitochondrion	Q9D7N3
Mitochondrion	G3H5U7	Mitochondrion	Q3TBW2
Mitochondrion	G3H5V1	Mitochondrion	Q9D0Q7
Mitochondrion	G3H601	Mitochondrion	Q9WVA2
Mitochondrion	G3H6D5	Mitochondrion	Q9DCU6
Mitochondrion	G3H6T7	Mitochondrion	Q80YD1
Mitochondrion	G3H6Z7	Mitochondrion	Q99NB1
Mitochondrion	G3H730	Mitochondrion	Q9WUR9
Mitochondrion	G3H777	Mitochondrion	P51881
Mitochondrion	G3H7R4	Mitochondrion	P20108
Mitochondrion	G3H7U0	Mitochondrion	O08756
Mitochondrion	G3H7U7	Mitochondrion	Q921G7
Mitochondrion	G3H7X0	Mitochondrion	Q91W43
Mitochondrion	G3H886	Mitochondrion	Q91WM2
Mitochondrion	G3H8F6	Mitochondrion	Q8CFA2
Mitochondrion	G3H8I1	Mitochondrion	Q9CQF8
Mitochondrion	G3H8L2	Mitochondrion	O08749
Mitochondrion	G3H8R2	Mitochondrion	A6H611
Mitochondrion	G3H8W6	Mitochondrion	Q9D172
Mitochondrion	G3H9X3	Mitochondrion	Q9DC71
Mitochondrion	G3HA23	Mitochondrion	P08249
Mitochondrion	G3HAE2	Mitochondrion	Q03265
Mitochondrion	G3HAH3	Mitochondrion	O35435
Mitochondrion	G3HAI5	Mitochondrion	Q9CQC7
Mitochondrion	G3HAJ9	Mitochondrion	Q8R3Q6
Mitochondrion	G3HBE7	Mitochondrion	Q8VCW8
Mitochondrion	G3HBF1	Mitochondrion	Q99N92
Mitochondrion	G3HBM4	Mitochondrion	Q9QXX4
Mitochondrion	G3HBP7	Mitochondrion	Q9DCS9
Mitochondrion	G3HBS6	Mitochondrion	Q9D1B9
Mitochondrion	G3HBU1	Mitochondrion	Q8JZN7
Mitochondrion	G3HC35	Mitochondrion	Q9ER88
Mitochondrion	G3HC48	Mitochondrion	P47802
Mitochondrion	G3HC79	Mitochondrion	Q14CH7
Mitochondrion	G3HC89	Mitochondrion	Q9D1I6
Mitochondrion	G3HCJ0	Mitochondrion	Q8R404
Mitochondrion	G3HCJ1	Mitochondrion	Q8CGK3
Mitochondrion	G3HCJ4	Mitochondrion	Q9D8B4
Mitochondrion	G3HCK3	Mitochondrion	O88696
Mitochondrion	G3HCX5	Mitochondrion	Q60759
Mitochondrion	G3HD84	Mitochondrion	Q99L13
Mitochondrion	G3HDE8	Mitochondrion	Q8BH04
Mitochondrion	G3HDL7	Mitochondrion	Q91VD9
Mitochondrion	G3HDW6	Mitochondrion	Q8BWF0
Mitochondrion	G3HE01	Mitochondrion	Q9CXZ1
Mitochondrion	G3HE28	Mitochondrion	Q9CXT8
Mitochondrion	G3HED9	Mitochondrion	Q06185
Mitochondrion	G3HEN4	Mitochondrion	Q9Z2Q5
Mitochondrion	G3HEQ8	Mitochondrion	Q9WU79
Mitochondrion	G3HEZ0	Mitochondrion	P38647
Mitochondrion	G3HF40	Mitochondrion	Q8BKF1
Mitochondrion	G3HF65	Mitochondrion	Q9D3D9
Mitochondrion	G3HF74	Mitochondrion	Q9DC70
Mitochondrion	G3HFC2	Mitochondrion	P62075
Mitochondrion	G3HFL6	Mitochondrion	Q9D051
Mitochondrion	G3HFU5	Mitochondrion	Q9D0D3
Mitochondrion	G3HFU7	Mitochondrion	Q8BU88
Mitochondrion	G3HG45	Mitochondrion	Q9CZU6
Mitochondrion	G3HGE9	Mitochondrion	Q8K0Z7
Mitochondrion	G3HGS0	Mitochondrion	Q8R4N0
Mitochondrion	G3HGS2	Mitochondrion	Q91ZA3
Mitochondrion	G3HH22	Mitochondrion	Q9CRB9
Mitochondrion	G3HH40	Mitochondrion	Q923Z3
Mitochondrion	G3HHA7	Mitochondrion	Q99KR7
Mitochondrion	G3HHF3	Mitochondrion	Q9D0K2
Mitochondrion	G3HHH5	Mitochondrion	Q60931
Mitochondrion	G3HHJ8	Mitochondrion	Q9WVD5
Mitochondrion	G3HHK0	Mitochondrion	Q61733
Mitochondrion	G3HI53	Mitochondrion	Q9CXI0
Mitochondrion	G3HI59	Mitochondrion	Q07417
Mitochondrion	G3HI99	Mitochondrion	Q9D7P6
Mitochondrion	G3HIT4	Mitochondrion	Q3ULD5
Mitochondrion	G3HIT8	Mitochondrion	Q8BK72
Mitochondrion	G3HJ27	Mitochondrion	Q3UMR5
Mitochondrion	G3HJ91	Mitochondrion	Q8R2Y8
Mitochondrion	G3HJC1	Mitochondrion	Q9JJL8
Mitochondrion	G3HJE0	Mitochondrion	Q9D880
Mitochondrion	G3HJK7	Mitochondrion	Q9CQL6
Mitochondrion	G3HJS7	Mitochondrion	Q91YJ5
Mitochondrion	G3HJZ5	Mitochondrion	Q9D1L0
Mitochondrion	G3HK76	Mitochondrion	Q9Z2I0
Mitochondrion	G3HK93	Mitochondrion	Q8BSF4
Mitochondrion	G3HKP3	Mitochondrion	Q9CZ13
Mitochondrion	G3HL06	Mitochondrion	Q9CPQ8
Mitochondrion	G3HL10	Mitochondrion	Q499X9
Mitochondrion	G3HL96	Mitochondrion	Q9CPQ1
Mitochondrion	G3HLE5	Mitochondrion	Q8BK30
Mitochondrion	G3HLN7	Mitochondrion	Q9CYF5
Mitochondrion	G3HLY8	Mitochondrion	Q9D2R6
Mitochondrion	G3HMB4	Mitochondrion	Q60597
Mitochondrion	G3HMC7	Mitochondrion	Q91YM4
Mitochondrion	G3HMG7	Mitochondrion	Q9JKF7
Mitochondrion	G3HMN6	Mitochondrion	Q9CZW5
Mitochondrion	G3HMV5	Mitochondrion	P38060
Mitochondrion	G3HMW9	Mitochondrion	Q8JZQ2
Mitochondrion	G3HMX6	Mitochondrion	Q61941
Mitochondrion	G3HMZ7	Mitochondrion	Q9D0S9
Mitochondrion	G3HN13	Mitochondrion	Q99JB2
Mitochondrion	G3HNC9	Mitochondrion	Q9Z0V7
Mitochondrion	G3HNI4	Mitochondrion	Q9EQ20
Mitochondrion	G3HNP1	Mitochondrion	O88396
Mitochondrion	G3HP11	Mitochondrion	O55125
Mitochondrion	G3HPA0	Mitochondrion	Q9CQ62
Mitochondrion	G3HPC8	Mitochondrion	Q9QYA2
Mitochondrion	G3HQ05	Mitochondrion	Q9WUM5
Mitochondrion	G3HQ51	Mitochondrion	Q922H2
Mitochondrion	G3HQ88	Mitochondrion	P59017
Mitochondrion	G3HQI8	Mitochondrion	Q8BWT1
Mitochondrion	G3HQP2	Mitochondrion	Q3U2A8
Mitochondrion	G3HQQ6	Mitochondrion	Q99N84
Mitochondrion	G3HQR9	Mitochondrion	P50171
Mitochondrion	G3HR00	Mitochondrion	Q62425
Mitochondrion	G3HR54	Mitochondrion	Q80ZK0
Mitochondrion	G3HR77	Mitochondrion	Q9D773
Mitochondrion	G3HRC8	Mitochondrion	Q8BGA9
Mitochondrion	G3HRN0	Mitochondrion	P56480
Mitochondrion	G3HRR7	Mitochondrion	O35857
Mitochondrion	G3HS72	Mitochondrion	Q9CQV1
Mitochondrion	G3HSW9	Mitochondrion	P70404
Mitochondrion	G3HSY4	Mitochondrion	Q9CPR5
Mitochondrion	G3HT22	Mitochondrion	Q64521
Mitochondrion	G3HT37	Mitochondrion	O88967
Mitochondrion	G3HTK1	Mitochondrion	Q9CQV7
Mitochondrion	G3HTR9	Mitochondrion	Q99KE1
Mitochondrion	G3HTY6	Mitochondrion	Q91WD5
Mitochondrion	G3HTZ2	Mitochondrion	Q9CZB0
Mitochondrion	G3HUF3	Mitochondrion	Q61102
Mitochondrion	G3HUY7	Mitochondrion	Q9JHS4
Mitochondrion	G3HVE0	Mitochondrion	P29758
Mitochondrion	G3HVG5	Mitochondrion	Q3TUH1
Mitochondrion	G3HW62	Mitochondrion	Q9CZR8
Mitochondrion	G3HWB8	Mitochondrion	P09671
Mitochondrion	G3HWS5	Mitochondrion	Q8VDC0
Mitochondrion	G3HXK4	Mitochondrion	Q9CR98
Mitochondrion	G3HXT8	Mitochondrion	Q8R3F5
Mitochondrion	G3HYD0	Mitochondrion	Q9JLZ3
Mitochondrion	G3HYI1	Mitochondrion	P85094
Mitochondrion	G3HYJ8	Mitochondrion	Q64433
Mitochondrion	G3HZ50	Mitochondrion	Q9Z2I9
Mitochondrion	G3HZ74	Mitochondrion	Q80Y14
Mitochondrion	G3I027	Mitochondrion	Q9CQN1
Mitochondrion	G3I0C8	Mitochondrion	Q8QZT1
Mitochondrion	G3I0F4	Mitochondrion	Q9CQZ5
Mitochondrion	G3I0L8	Mitochondrion	Q9D2G2
Mitochondrion	G3I0V6	Mitochondrion	Q8BJZ4
Mitochondrion	G3I1C8	Mitochondrion	Q811U4
Mitochondrion	G3I1D5	Mitochondrion	Q9CQH3
Mitochondrion	G3I1E0	Mitochondrion	Q99MN9
Mitochondrion	G3I2H2	Mitochondrion	Q9CQF0
Mitochondrion	G3I2J8	Mitochondrion	Q9CPQ3
Mitochondrion	G3I2M4	Mitochondrion	Q9CQE3
Mitochondrion	G3I2N1	Mitochondrion	Q8VEM8
Mitochondrion	G3I2P7	Mitochondrion	Q9CPX7
Mitochondrion	G3I2S4	Mitochondrion	P42125
Mitochondrion	G3I2Y1	Mitochondrion	P05202
Mitochondrion	G3I334	Mitochondrion	Q61425
Mitochondrion	G3I386	Mitochondrion	Q8C2E4
Mitochondrion	G3I3H0	Mitochondrion	Q9D6M3
Mitochondrion	G3I3V3	Mitochondrion	P36552
Mitochondrion	G3I3X9	Mitochondrion	Q8K3J1
Mitochondrion	G3I3Y5	Mitochondrion	Q91YT0
Mitochondrion	G3I429	Mitochondrion	Q9CQL4
Mitochondrion	G3I4A7	Mitochondrion	P18155
Mitochondrion	G3I4L6	Mitochondrion	Q05920
Mitochondrion	G3I502	Mitochondrion	O88986
Mitochondrion	G3I518	Mitochondrion	Q8K0D5
Mitochondrion	G3I536	Mitochondrion	B7ZMP1
Mitochondrion	G3I592	Mitochondrion	Q9CQ75
Mitochondrion	G3I597	Mitochondrion	Q99KK9
Mitochondrion	G3I5B0	Mitochondrion	P97742
Mitochondrion	G3I5R3	Mitochondrion	Q9Z1P6
Mitochondrion	G3I5V3	Mitochondrion	Q9DBL1
Mitochondrion	G3I5Y6	Mitochondrion	Q9CQN7
Mitochondrion	G3I6B2	Mitochondrion	P16332
Mitochondrion	G3I6Z3	Mitochondrion	Q9DC61
Mitochondrion	G3I702	Mitochondrion	Q8VCM4
Mitochondrion	G3I7H7	Mitochondrion	Q8JZN5
Mitochondrion	G3I7H8	Mitochondrion	Q99MR8
Mitochondrion	G3I7X2	Mitochondrion	Q9CZU4
Mitochondrion	G3I834	Mitochondrion	P12787
Mitochondrion	G3I8H6	Mitochondrion	Q8BGT5
Mitochondrion	G3I8W9	Mitochondrion	P48962
Mitochondrion	G3I8Y6	Mitochondrion	Q9JJG9
Mitochondrion	G3I903	Mitochondrion	Q9R0X4
Mitochondrion	G3I909	Mitochondrion	Q8CHT0
Mitochondrion	G3I937	Mitochondrion	Q9DCB8
Mitochondrion	G3I994	Mitochondrion	Q9D855
Mitochondrion	G3I9C1	Mitochondrion	Q91YP0
Mitochondrion	G3I9M2	Mitochondrion	Q99KI0
Mitochondrion	G3I9W5	Mitochondrion	Q8JZS9
Mitochondrion	G3IA13	Mitochondrion	P50136
Mitochondrion	G3IB81	Mitochondrion	Q9Z2Z6
Mitochondrion	G3IBT3	Mitochondrion	Q9D6S7
Mitochondrion	G3ICJ8	Mitochondrion	Q9JHI5
Mitochondrion	G3ICU8	Mitochondrion	Q60649
Mitochondrion	G3IDB9	Mitochondrion	Q9DCW4
Mitochondrion	G3IDF9	Mitochondrion	P53702
Mitochondrion	G3IEN3	Mitochondrion	Q99N96
Mitochondrion	G3IER1	Mitochondrion	Q8C6I2
Mitochondrion	G3IEY0	Mitochondrion	Q9CQA3
Mitochondrion	G3IEZ6	Mitochondrion	Q9D1N9
Mitochondrion	G3IF67	Mitochondrion	Q9DAT5
Mitochondrion	G3IFX1	Mitochondrion	Q8K2B3
Mitochondrion	G3IGA2	Mitochondrion	Q9DB77
Mitochondrion	G3IHA0	Mitochondrion	Q8QZS1
Mitochondrion	G3IHC0	Mitochondrion	P54071
Mitochondrion	G3IHQ7	Mitochondrion	P52196
Mitochondrion	G3IHZ9	Mitochondrion	Q9DCA2
Mitochondrion	G3II01	Mitochondrion	Q9EQI8
Mitochondrion	G3IIA0	Mitochondrion	Q9CQQ7
Mitochondrion	G3IIS0	Mitochondrion	Q99N93
Mitochondrion	G3IIV1	Mitochondrion	Q9CXJ1
Mitochondrion	G3IIV5	Mitochondrion	Q9CY73
Mitochondrion	G3IJ15	Mitochondrion	Q9CQ40
Mitochondrion	G3IJ65	Mitochondrion	Q99N89
Mitochondrion	G3IJL4	Mitochondrion	Q99N85
Mitochondrion	G3IK38	Mitochondrion	P53395
Mitochondrion	G3IKA0	Mitochondrion	O35943
Mitochondrion	G3IKF1	Mitochondrion	Q8BH95
Mitochondrion	G3IKT6	Mitochondrion	Q924T2
Mitochondrion	G3IL38	Mitochondrion	Q8CEE7
Mitochondrion	G3ILF4	Mitochondrion	P52503
Mitochondrion	G3ILG6	Mitochondrion	Q91VM9
Mitochondrion	G3ILP2	Mitochondrion	Q99M04
Mitochondrion	G3ILY8	Mitochondrion	Q8K4F5
Mitochondrion	G3IMT0	Mitochondrion	P97493
Mitochondrion	G3IMX4	Mitochondrion	Q9WV98
Mitochondrion	Q27PQ5	Mitochondrion	P03888
Nucleus - Chromatin	G3GSR4	Nucleus	P02301
Nucleus - Chromatin	G3GTR5	Nucleus	Q80U70
Nucleus - Chromatin	G3GUE6	Nucleus	Q62315
Nucleus - Chromatin	G3GUU0	Nucleus	Q8R2S9
Nucleus - Chromatin	G3GXG1	Nucleus	Q61188
Nucleus - Chromatin	G3GYE5	Nucleus	P0C0S6
Nucleus - Chromatin	G3H0A3	Nucleus	Q61550
Nucleus - Chromatin	G3H154	Nucleus	Q9QZQ8
Nucleus - Chromatin	G3H180	Nucleus	O88491
Nucleus - Chromatin	G3H236	Nucleus	P09602
Nucleus - Chromatin	G3H2B0	Nucleus	P70388
Nucleus - Chromatin	G3H2T6	Nucleus	P62806
Nucleus - Chromatin	G3H5L6	Nucleus	Q9ER74
Nucleus - Chromatin	G3H6T0	Nucleus	Q8CCK0
Nucleus - Chromatin	G3H7N7	Nucleus	Q8CJF7
Nucleus - Chromatin	G3H7U2	Nucleus	Q9CU62
Nucleus - Chromatin	G3HA81	Nucleus	P20263
Nucleus - Chromatin	G3HCF9	Nucleus	Q9QWF0
Nucleus - Chromatin	G3HCI2	Nucleus	Q8VDF2
Nucleus - Chromatin	G3HDS7	Nucleus	P43277
Nucleus - Chromatin	G3HDT8	Nucleus	P15864
Nucleus - Chromatin	G3HDU3	Nucleus	P10854
Nucleus - Chromatin	G3HDU9	Nucleus	P43275
Nucleus - Chromatin	G3HH59	Nucleus	Q69Z66
Nucleus - Chromatin	G3HIN6	Nucleus	Q6ZQ88
Nucleus - Chromatin	G3HJ43	Nucleus	Q9JK30
Nucleus - Chromatin	G3HJZ4	Nucleus	P48432
Nucleus - Chromatin	G3HKY0	Nucleus	P30681
Nucleus - Chromatin	G3HP88	Nucleus	Q9CXF7
Nucleus - Chromatin	G3HPV5	Nucleus	P43276
Nucleus - Chromatin	G3HRY8	Nucleus	Q91ZW3
Nucleus - Chromatin	G3HX65	Nucleus	Q61466
Nucleus - Chromatin	G3HY38	Nucleus	O88708
Nucleus - Chromatin	G3I1D8	Nucleus	Q9D3E6
Nucleus - Chromatin	G3I2N4	Nucleus	Q61033
Nucleus - Chromatin	G3I4B3	Nucleus	O54879
Nucleus - Chromatin	G3I4J2	Nucleus	Q3V300
Nucleus - Chromatin	G3I501	Nucleus	P10922
Nucleus - Chromatin	G3I8U4	Nucleus	Q6P5D8
Nucleus - Chromatin	G3I968	Nucleus	P27661
Nucleus - Chromatin	G3IBF6	Nucleus	Q6A026
Nucleus - Chromatin	G3IDR5	Nucleus	Q6PR54
Nucleus - Chromatin	G3IJB6	Nucleus	Q8BK67
Nucleus - Chromatin	G3IPB8	Nucleus	O54941
Nucleus - Chromatin	Q4U3P9	Nucleus	Q9WUV0
Nucleus - Chromatin	Q6E6J6	Nucleus	Q61686
Nucleus - Chromatin	Q9JI68	Nucleus	Q60862
Nucleus - Non-chromatin	G3GR93	Nucleus	Q99ME9
Nucleus - Non-chromatin	G3GSX0	Nucleus	Q8BKS9
Nucleus - Non-chromatin	G3GT36	Nucleus	Q571H0
Nucleus - Non-chromatin	G3GTR4	Nucleus	Q8VCY6
Nucleus - Non-chromatin	G3GUL5	Nucleus	Q9CYH6
Nucleus - Non-chromatin	G3GUM9	Nucleus	Q922K7
Nucleus - Non-chromatin	G3GW85	Nucleus	Q6ZQL4
Nucleus - Non-chromatin	G3GWY2	Nucleus	Q8C5L7
Nucleus - Non-chromatin	G3GYX1	Nucleus	Q6DFW4
Nucleus - Non-chromatin	G3GYY4	Nucleus	Q8K224
Nucleus - Non-chromatin	G3GZ87	Nucleus	Q8CGC6
Nucleus - Non-chromatin	G3GZW7	Nucleus	Q6P5B0
Nucleus - Non-chromatin	G3H0E6	Nucleus	Q921Y2
Nucleus - Non-chromatin	G3H0G0	Nucleus	Q9D7Z3
Nucleus - Non-chromatin	G3H196	Nucleus	Q9CPT5
Nucleus - Non-chromatin	G3H2E1	Nucleus	Q9CRB2
Nucleus - Non-chromatin	G3H3E7	Nucleus	B1AQJ2
Nucleus - Non-chromatin	G3H451	Nucleus	Q9D6Z1
Nucleus - Non-chromatin	G3H683	Nucleus	Q5XG71
Nucleus - Non-chromatin	G3H6U1	Nucleus	Q9JIK5
Nucleus - Non-chromatin	G3H6U2	Nucleus	Q99MJ9
Nucleus - Non-chromatin	G3H773	Nucleus	Q8BY02
Nucleus - Non-chromatin	G3H897	Nucleus	Q91WM3
Nucleus - Non-chromatin	G3H916	Nucleus	Q8BHB4
Nucleus - Non-chromatin	G3H9C3	Nucleus	Q8VI84
Nucleus - Non-chromatin	G3HB02	Nucleus	Q5RJG1
Nucleus - Non-chromatin	G3HB38	Nucleus	Q9CWX9
Nucleus - Non-chromatin	G3HBQ0	Nucleus	Q8C4J7
Nucleus - Non-chromatin	G3HCC7	Nucleus	Q6P9R1
Nucleus - Non-chromatin	G3HCS8	Nucleus	Q8BJW5
Nucleus - Non-chromatin	G3HCU9	Nucleus	Q9DBE9
Nucleus - Non-chromatin	G3HDR8	Nucleus	Q9QYL7
Nucleus - Non-chromatin	G3HE02	Nucleus	Q9CZJ1
Nucleus - Non-chromatin	G3HE17	Nucleus	Q99LH1
Nucleus - Non-chromatin	G3HEK2	Nucleus	Q8BGA5
Nucleus - Non-chromatin	G3HFH8	Nucleus	Q9D903
Nucleus - Non-chromatin	G3HG27	Nucleus	Q9D287
Nucleus - Non-chromatin	G3HHX7	Nucleus	Q9CZU3
Nucleus - Non-chromatin	G3HJS2	Nucleus	Q9CXK8
Nucleus - Non-chromatin	G3HKF6	Nucleus	Q9DCA5
Nucleus - Non-chromatin	G3HKU4	Nucleus	Q8R2N2
Nucleus - Non-chromatin	G3HMB1	Nucleus	Q9D0R4
Nucleus - Non-chromatin	G3HMJ6	Nucleus	Q9JJT0
Nucleus - Non-chromatin	G3HMT0	Nucleus	Q9JJ80
Nucleus - Non-chromatin	G3HNP4	Nucleus	P35550
Nucleus - Non-chromatin	G3HQ32	Nucleus	Q810V0
Nucleus - Non-chromatin	G3HV92	Nucleus	Q9ESX5
Nucleus - Non-chromatin	G3HVF4	Nucleus	Q6PAC3
Nucleus - Non-chromatin	G3HWM5	Nucleus	P97452
Nucleus - Non-chromatin	G3HXP0	Nucleus	Q9CR47
Nucleus - Non-chromatin	G3I4K5	Nucleus	Q8C2Q3
Nucleus - Non-chromatin	G3I6U3	Nucleus	Q8K4L0
Nucleus - Non-chromatin	G3I7R7	Nucleus	Q3UFM5
Nucleus - Non-chromatin	G3IAJ8	Nucleus	Q8R5K4
Nucleus - Non-chromatin	G3IB34	Nucleus	Q6NS46
Nucleus - Non-chromatin	G3IBN5	Nucleus	Q8K363
Nucleus - Non-chromatin	G3ID08	Nucleus	O35286
Nucleus - Non-chromatin	G3IDE7	Nucleus	Q9DB85
Nucleus - Non-chromatin	G3IFH7	Nucleus	Q9D0T1
Nucleus - Non-chromatin	G3IJ36	Nucleus	Q9WV70
Nucleus - Non-chromatin	G3IPW1	Nucleus	Q640M1
Peroxisome	G3GX08	Peroxisome	P98192
Peroxisome	G3GYH9	Peroxisome	Q91XC9
Peroxisome	G3GYY6	Peroxisome	P24270
Peroxisome	G3H1T8	Peroxisome	Q8C0I1
Peroxisome	G3H2S4	Peroxisome	Q9Z210
Peroxisome	G3H8W0	Peroxisome	P58137
Peroxisome	G3HHY2	Peroxisome	P51660
Peroxisome	G3HIP5	Peroxisome	O09174
Peroxisome	G3I7W6	Peroxisome	Q9D826
Peroxisome	G3IGY2	Peroxisome	O70579
Peroxisome	G3IJ99	Peroxisome	P55096
Peroxisome	G3IJG2	Peroxisome	Q922J9
Plasma membrane	C0SSX9	Plasma membrane	O55222
Plasma membrane	G3GRZ3	Plasma membrane	P70206
Plasma membrane	G3GSN8	Plasma membrane	O70309
Plasma membrane	G3GUB8	Plasma membrane	Q61739
Plasma membrane	G3GX45	Plasma membrane	Q9R0K7
Plasma membrane	G3H119	Plasma membrane	Q924S7
Plasma membrane	G3H7L5	Plasma membrane	Q05909
Plasma membrane	G3H8F4	Plasma membrane	Q62165
Plasma membrane	G3H8Z9	Plasma membrane	Q8VDN2
Plasma membrane	G3H996	Plasma membrane	Q02248
Plasma membrane	G3HFF0	Plasma membrane	P17809
Plasma membrane	G3HFM5	Plasma membrane	O35379
Plasma membrane	G3HFP1	Plasma membrane	P26043
Plasma membrane	G3HHR9	Plasma membrane	P43406
Plasma membrane	G3HIL5	Plasma membrane	P09242
Plasma membrane	G3HKQ2	Plasma membrane	Q8CJH3
Plasma membrane	G3HKU8	Plasma membrane	P09803
Plasma membrane	G3HLU9	Plasma membrane	Q02257
Plasma membrane	G3HND1	Plasma membrane	Q7TN89
Plasma membrane	G3HWC3	Plasma membrane	P26040
Plasma membrane	G3HWR4	Plasma membrane	B2RXS4
Plasma membrane	G3HWV6	Plasma membrane	P15208
Plasma membrane	G3HYJ9	Plasma membrane	P26041
Plasma membrane	G3HYT1	Plasma membrane	Q8BKG3
Plasma membrane	G3HZ55	Plasma membrane	P09055
Plasma membrane	G3I0T8	Plasma membrane	P11531
Plasma membrane	G3I5L7	Plasma membrane	Q8R1S9
Plasma membrane	G3I6C1	Plasma membrane	P11688
Plasma membrane	G3I863	Plasma membrane	Q03145
Plasma membrane	G3I960	Plasma membrane	Q8R2Y2
Plasma membrane	G3IGS6	Plasma membrane	P54761
Plasma membrane	G3II15	Plasma membrane	P35846
Proteasome	G3GTS6	Proteasome	Q8BG32
Proteasome	G3GWR8	Proteasome	Q9Z2U0
Proteasome	G3GYB7	Proteasome	Q60692
Proteasome	G3GYK8	Proteasome	O88685
Proteasome	G3H0C2	Proteasome	Q9R1P0
Proteasome	G3H303	Proteasome	P99026
Proteasome	G3H5G6	Proteasome	Q8CDN6
Proteasome	G3H5W0	Proteasome	Q9R1P1
Proteasome	G3H9V0	Proteasome	Q9R1P3
Proteasome	G3HCS4	Proteasome	Q9D8W5
Proteasome	G3HCU8	Proteasome	P62196
Proteasome	G3HE31	Proteasome	P46471
Proteasome	G3HGW5	Proteasome	Q9JKV1
Proteasome	G3HIS0	Proteasome	Q99JI4
Proteasome	G3HJA4	Proteasome	Q9CX56
Proteasome	G3HNP6	Proteasome	P54775
Proteasome	G3HNT9	Proteasome	O09061
Proteasome	G3HRD9	Proteasome	O55234
Proteasome	G3HSE4	Proteasome	Q9R1P4
Proteasome	G3HSF3	Proteasome	P49722
Proteasome	G3I018	Proteasome	P26516
Proteasome	G3I308	Proteasome	Q8VDM4
Proteasome	G3I3X6	Proteasome	Q9QUM9
Proteasome	G3I6I1	Proteasome	P62334
Proteasome	G3I9D3	Proteasome	P70195
Proteasome	G3I9G7	Proteasome	O70435
Proteasome	G3ILH7	Proteasome	Q3TXS7
Proteasome	G3ILI6	Proteasome	P14685
Proteasome	G3ILX2	Proteasome	Q9WVJ2
