# Supplementary material for: Spatial Proteomics Reveals Differences in the Cellular Architecture of Antibody-Producing CHO and Plasma Cell–Derived Cells
Source: Mol Cell Proteomics. 2022 Aug 5;21(10):100278. doi: 10.1016/j.mcpro.2022.100278 (PMC9562429; doi:10.1016/j.mcpro.2022.100278)
Supplement: TableS3 [file mmc4.xlsx]

## Sheet: Notes
This file contains the combined spatial maps for CHO-K1 and MPC11 cell lines. CHO-K1 combined map contains 5027 proteins with 2678 proteins classified to 11 subcellular compartments. MPC11 combin maps contains 4102 proteins classified to 10 subcellular compartments.						TMT-Labeling of Fractions 1-10
						Map		Fraction
						Cell line	Rep	TMT-126	TMT-127N	TMT-127C	TMT-128N	TMT-128C	TMT-129N	TMT-129C	TMT-130-N	TMT-130C	TMT-131
Columns						CHO-K1	1	5	1	2	4	7	10	9	3	8	6
						CHO-K1	2	10	2	5	3	6	9	7	8	1	4
UniProt_Acc_crgr	UniProt accession cricetulus griseus					CHO-K1	3	4	3	10	1	9	5	8	6	2	7
UniProt_acc_mmus	UniProt accession mus musculus					MPC-11	1	1	2	3	4	5	6	7	8	9	10
Gene name_mmus	Gene Symbols					MPC-11	2	1	2	3	4	5	6	7	8	9	10
Protein name_mmus	Protein names					MPC-11	3	2	10	9	5	1	4	7	8	3	6
Reporter intensity corrected_F01	corrected TMT reporter intensities of fractions 1-10, normalized to the row sum of all intensities for a protein
Reporter intensity corrected_F02	corrected TMT reporter intensities of fractions 1-10, normalized to the row sum of all intensities for a protein
Reporter intensity corrected_F03	corrected TMT reporter intensities of fractions 1-10, normalized to the row sum of all intensities for a protein
Reporter intensity corrected_F04	corrected TMT reporter intensities of fractions 1-10, normalized to the row sum of all intensities for a protein
Reporter intensity corrected_F05	corrected TMT reporter intensities of fractions 1-10, normalized to the row sum of all intensities for a protein
Reporter intensity corrected_F06	corrected TMT reporter intensities of fractions 1-10, normalized to the row sum of all intensities for a protein
Reporter intensity corrected_F07	corrected TMT reporter intensities of fractions 1-10, normalized to the row sum of all intensities for a protein
Reporter intensity corrected_F08	corrected TMT reporter intensities of fractions 1-10, normalized to the row sum of all intensities for a protein
Reporter intensity corrected_F09	corrected TMT reporter intensities of fractions 1-10, normalized to the row sum of all intensities for a protein
Reporter intensity corrected_F10	corrected TMT reporter intensities of fractions 1-10, normalized to the row sum of all intensities for a protein
markers	Annotation if protein is an organelle marker protein for a subcellular compartment
SVM	initial result of Support Vector Machine classification
SVM scores	corresponding SVM score from Support Vector Machine classification
SVM classification	SVM results filtered for SVM score ≥ 0.7. Proteins with SVM score ≤ 0.7 are classified as "unknown"
Peptide counts (all)	Number of all peptides associated with each protein in protein group, occurring in the order as the protein IDs occur in the 'Protein IDs' column. Here distinct peptide sequences are counted. Modified forms or different charges are counted as one peptide
Peptide counts (razor+unique)	Number of razor + unique peptides associated with each protein in protein group, occurring in the order as the protein IDs occur in the 'Protein IDs' column. Here distinct peptide sequences are counted. Modified forms or different charges are counted as one peptide
Peptide counts (unique)	Number of unique peptides associated with each protein in protein group, occurring in the order as the protein IDs occur in the 'Protein IDs' column. Here distinct peptide sequences are counted. Modified forms or different charges are counted as one peptide
Number of proteins	Number of proteins contained within the group. This corresponds to the number of entries in the column 'Protein IDs'
Sequence length	The length of the leading protein sequence contained in the group
Sequence lengths	The length of all sequences of the proteins contained in the group
Fraction 1	Number of identifications for this protein in High-pH fraction 1
Fraction 2	Number of identifications for this protein in High-pH fraction 2
Fraction 3	Number of identifications for this protein in High-pH fraction 3
Fraction 4	Number of identifications for this protein in High-pH fraction 4
Fraction 5	Number of identifications for this protein in High-pH fraction 5
Fraction 6	Number of identifications for this protein in High-pH fraction 6
Fraction 7	Number of identifications for this protein in High-pH fraction 7
Fraction 8	Number of identifications for this protein in High-pH fraction 8
Fraction 9	Number of identifications for this protein in High-pH fraction 9
Fraction 10	Number of identifications for this protein in High-pH fraction 10
Fraction 11	Number of identifications for this protein in High-pH fraction 11
Fraction 12	Number of identifications for this protein in High-pH fraction 12
Fraction 13	Number of identifications for this protein in High-pH fraction 13
Fraction 14	Number of identifications for this protein in High-pH fraction 14
Fraction 15	Number of identifications for this protein in High-pH fraction 15
Fraction 16	Number of identifications for this protein in High-pH fraction 16
Fraction 17	Number of identifications for this protein in High-pH fraction 17
Fraction 18	Number of identifications for this protein in High-pH fraction 18
Fraction 19	Number of identifications for this protein in High-pH fraction 19
Fraction 20	Number of identifications for this protein in High-pH fraction 20
Peptide IDs	Identifier(s) of the associated peptide sequence(s) summary, which can be found in the file 'peptides.txt'
Mod. peptide IDs	Identifier(s) of the associated modified peptide sequence(s) summary, which can be found in the file 'modificationSpecificPeptides.txt'
Evidence IDs	Identifier(s) of the associated PSM summary, which can be found in the file 'evidence.txt'
MS/MS IDs	Identifier(s) of the associated product ion scan(s), which can be found in the file 'msms.txt'
Best MS/MS	The identifier of the best (in terms of quality) MS/MS scans identifying the peptides of this protein, referenced against the msms table
Oxidation (M) site IDs	Identifier(s) for site(s) associated with the protein group, which show(s) evidence of the modification, referenced against the appropriate modification site file
Oxidation (M) site positions	Positions of the sites in the leading protein of this group
Peptides	The total number of peptide sequences associated with the protein group (i.e. for all the proteins in the group)
Score	Protein score which is derived from peptide posterior error probabilities
Intensity	Summed up eXtracted Ion Current (XIC) of all isotopic clusters associated with the identified AA sequence. In case of a labeled experiment this is the total intensity of all the isotopic patterns in the label cluster
Razor + unique peptides	The total number of razor + unique peptides associated with the protein group (i.e. these peptides are shared with another protein group)
Unique peptides	The total number of unique peptides associated with the protein group (i.e. these peptides are not shared with another protein group)
Sequence coverage [%]	Percentage of the sequence that is covered by the identified peptides of the best protein sequence contained in the group
Unique razor sequence coverage [%]	Percentage of the sequence that is covered by the identified unique and razor peptides of the best protein sequence contained in the group
Unique sequence coverage [%]	Percentage of the sequence that is covered by the identified unique peptides of the best protein sequence contained in the group
Mol. weight [kDa]	Molecular weight of the leading protein sequence contained in the protein group
Q value	This is the ratio of reverse to forward protein groups
MS/MS count	Number of product ion scans associated with this protein
id
Majority protein IDs	These are the IDs of those proteins that have at least half of the peptides that the leading protein has

## Sheet: CHO-K1_combinedMap
UniProt_Acc_crgr	UniProt_acc_mmus	Gene name_mmus	Protein name_mmus	Reporter.intensity.corrected.F1	Reporter.intensity.corrected.F2	Reporter.intensity.corrected.F3	Reporter.intensity.corrected.F4	Reporter.intensity.corrected.F5	Reporter.intensity.corrected.F6	Reporter.intensity.corrected.F7	Reporter.intensity.corrected.F8	Reporter.intensity.corrected.F9	Reporter.intensity.corrected.F10	markers	SVM	SVM scores	SVM classification
A1E3K4	O08734	Bak1	Bcl-2 homologous antagonist/killer	0.290321	0.316451	0.232752	0.100637	0.0219543	0.00805349	0.0084687	0.00861728	0.00693282	0.00581267	unknown	Mitochondrion	0.963898	Mitochondrion
B2CMK5				0.0756363	0.0452622	0.0791162	0.0742982	0.0975595	0.0884026	0.122416	0.064934	0.0873597	0.265016	unknown	Cytosol	0.853515	Cytosol
C0SSX9	O55222	Ilk	Integrin-linked protein kinase	0.143817	0.0737453	0.100433	0.124409	0.107938	0.081611	0.121244	0.121098	0.0879693	0.0377349	Plasma membrane	Plasma membrane	1	Plasma membrane
F7J0L2	Q6PDM2	Srsf1	Serine/arginine-rich splicing factor 1	0.123239	0.0470448	0.0547703	0.054465	0.068324	0.0703833	0.10189	0.197858	0.180169	0.101857	unknown	Ribosome	0.380807	unknown
G3GR62	Q8K339	Kin	DNA/RNA-binding protein KIN17	0.0779812	0.0311287	0.0452217	0.0446438	0.055884	0.0517961	0.0950979	0.21422	0.288488	0.0955392	unknown	Nucleus - Non-chromatin	0.868689	Nucleus - Non-chromatin
G3GR64	Q8BJD1	Itih5	Inter-alpha-trypsin inhibitor heavy chain H5	0.13059	0.102731	0.127113	0.150288	0.123469	0.0910237	0.123246	0.0963705	0.0332821	0.0218874	unknown	Plasma membrane	0.58269	unknown
G3GR69;G3HAL8	Q8JZX4;Q8JZX4	Rbm17	Splicing factor 45	0.0969213	0.0344939	0.0493877	0.0490418	0.0637765	0.0636382	0.106779	0.189952	0.229473	0.116537	unknown	Nucleus - Non-chromatin	0.58166	unknown
G3GR73;G3ILV6	Q61598;Q61598-2	Gdi2	Rab GDP dissociation inhibitor beta	0.0755761	0.0463174	0.0845045	0.0887794	0.101795	0.0926293	0.123655	0.0897818	0.0945986	0.202363	unknown	Cytosol	0.730936	Cytosol
G3GR78	Q9Z206-2	Net1	Neuroepithelial cell-transforming gene 1 protein	0.06198	0.0407901	0.0690372	0.0602065	0.0631679	0.061386	0.0935398	0.197704	0.25201	0.100178	unknown	Ribosome	0.33795	unknown
G3GR83	Q9DCT1	Akr1e2	1,5-anhydro-D-fructose reductase	0.0649911	0.0355698	0.0626583	0.0640641	0.0729163	0.0640132	0.102474	0.158728	0.191005	0.18358	unknown	Proteasome	0.634929	unknown
G3GR85	Q8K411	Pitrm1	Presequence protease, mitochondrial	0.32568	0.326874	0.206033	0.0826425	0.0186733	0.00702025	0.0074633	0.00710116	0.0087244	0.00978752	unknown	Mitochondrion	0.980416	Mitochondrion
G3GR86	Q9WUA3	Pfkp	ATP-dependent 6-phosphofructokinase, platelet type	0.0494219	0.0340428	0.0582499	0.055845	0.073037	0.0674514	0.10696	0.164782	0.224497	0.165713	unknown	Proteasome	0.821522	Proteasome
G3GR89	Q8CBE3	Wdr37	WD repeat-containing protein 37	0.134162	0.0398834	0.059067	0.0649305	0.0639945	0.0578129	0.0882341	0.194984	0.257317	0.0396142	unknown	Nucleus - Non-chromatin	0.427734	unknown
G3GR90	P58044	Idi1	Isopentenyl-diphosphate Delta-isomerase 1	0.0921642	0.0769776	0.0903097	0.0733725	0.0877395	0.0856556	0.102786	0.0560303	0.0748845	0.26008	unknown	Cytosol	0.484181	unknown
G3GR93	Q99ME9	Gtpbp4	Nucleolar GTP-binding protein 1	0.087183	0.0234984	0.0381105	0.0382041	0.0502147	0.0490902	0.0913937	0.236903	0.305334	0.0800682	Nucleus - Non-chromatin	Nucleus - Non-chromatin	1	Nucleus - Non-chromatin
G3GR95	Q6A0A2-3	Larp4b	La-related protein 4B	0.0806471	0.0871479	0.0906936	0.0978308	0.0916459	0.0704562	0.102673	0.157699	0.171252	0.0499552	unknown	Ribosome	0.298129	unknown
G3GRA0	Q3U9G9	Lbr	Lamin-B receptor	0.506741	0.0732942	0.0819233	0.0820416	0.0649411	0.0521297	0.0643113	0.0458307	0.0144631	0.0143239	unknown	Nucleus - Chromatin	0.336243	unknown
G3GRA4	Q03173	Enah	Protein enabled homolog	0.0909397	0.0630769	0.0912978	0.112849	0.112482	0.0888859	0.114077	0.103536	0.109996	0.11286	unknown	Plasma membrane	0.406927	unknown
G3GRB1	O08529	Capn2	Calpain-2 catalytic subunit	0.0753978	0.0477195	0.0860057	0.0822997	0.108416	0.100148	0.135313	0.0718497	0.0909253	0.201925	unknown	Cytosol	0.602097	unknown
G3GRB9	Q8K2Q7-2	Brox	BRO1 domain-containing protein BROX	0.107345	0.12368	0.147519	0.170196	0.137779	0.0995436	0.113876	0.0570357	0.0133426	0.0296833	unknown	Endoplasmic reticulum	0.914082	Endoplasmic reticulum
G3GRC0	Q8C4Q6	Aida	Axin interactor, dorsalization-associated protein	0.114385	0.116623	0.132697	0.159783	0.128174	0.0979955	0.118988	0.098783	0.0138934	0.0186781	unknown	Plasma membrane	0.520679	unknown
G3GRD3	Q9CW42	Mtarc1	Mitochondrial amidoxime-reducing component 1	0.277446	0.277114	0.21557	0.105601	0.0401344	0.0215796	0.0249725	0.0123585	0.012941	0.0122826	unknown	Mitochondrion	0.964957	Mitochondrion
G3GRD4	Q922Q1	Mtarc2	Mitochondrial amidoxime reducing component 2	0.30639	0.309991	0.203016	0.0909835	0.0348018	0.0133397	0.0154072	0.00827447	0.0102393	0.00755648	Mitochondrion	Mitochondrion	1	Mitochondrion
G3GRD6	Q8VHJ5	Mark1	Serine/threonine-protein kinase MARK1	0.0730857	0.0532357	0.0774298	0.0843635	0.0775454	0.0624738	0.09165	0.190556	0.217575	0.072085	unknown	Ribosome	0.822418	Ribosome
G3GRD7	Q8BMG7	Rab3gap2	Rab3 GTPase-activating protein non-catalytic subunit	0.0989219	0.0826876	0.110803	0.110504	0.102954	0.0817463	0.111684	0.0883758	0.0843787	0.127944	unknown	Nucleus - Chromatin	0.251892	unknown
G3GRD8	Q8BIJ6	Iars2	Isoleucine--tRNA ligase, mitochondrial	0.342194	0.321482	0.209872	0.081375	0.0157336	0.00377409	0.00624542	0.00455302	0.00700189	0.00776886	Mitochondrion	Mitochondrion	1	Mitochondrion
G3GRE0	Q9Z0S1	Bpnt1	3'(2'),5'-bisphosphate nucleotidase 1	0.0819703	0.0632442	0.0838559	0.0779919	0.0847839	0.0840759	0.114646	0.0612645	0.0861644	0.262003	unknown	Cytosol	0.717785	Cytosol
G3GRE1	Q8CGC7	Eprs	Bifunctional glutamate/proline--tRNA ligase;Glutamate--tRNA ligase;Proline--tRNA ligase	0.0512015	0.0439826	0.0670543	0.0684948	0.0805196	0.0714994	0.0966358	0.137812	0.214233	0.168567	unknown	Proteasome	0.644053	unknown
G3GRF6	Q8BFX3-2	Kctd3	BTB/POZ domain-containing protein KCTD3	0.10085	0.0682946	0.0695464	0.108374	0.0976156	0.0823681	0.119534	0.18878	0.123862	0.0407754	unknown	Plasma membrane	0.29529	unknown
G3GRF9				0.227361	0.0745714	0.0616637	0.050368	0.0687393	0.0646925	0.0937028	0.162852	0.120804	0.0752461	unknown	Nucleus - Chromatin	0.777641	Nucleus - Chromatin
G3GRG3	Q8R5A0	Smyd2	N-lysine methyltransferase SMYD2	0.0970252	0.0601135	0.0937439	0.0965141	0.0882016	0.0838639	0.1182	0.120618	0.116242	0.125478	unknown	Nucleus - Chromatin	0.262747	unknown
G3GRG8	P97855	G3bp1	Ras GTPase-activating protein-binding protein 1	0.0599446	0.0376142	0.0636435	0.0646105	0.0666642	0.0673548	0.127173	0.268639	0.232189	0.0121678	unknown	Ribosome	0.345249	unknown
G3GRG9	P97855	G3bp1	Ras GTPase-activating protein-binding protein 1	0.0457543	0.0494953	0.0546869	0.0629538	0.0716643	0.0640009	0.119826	0.261784	0.233261	0.0365742	unknown	Ribosome	0.624599	unknown
G3GRH6	Q5XJE5	Leo1	RNA polymerase-associated protein LEO1	0.108154	0.0470464	0.077585	0.0689938	0.093831	0.0902986	0.11586	0.0950145	0.11876	0.184456	unknown	Cytosol	0.56765	unknown
G3GRH9	Q9JHJ0	Tmod3	Tropomodulin-3	0.0799487	0.0504993	0.0805641	0.0807174	0.0968995	0.0859038	0.110806	0.107187	0.118568	0.188907	unknown	Cytosol	0.548861	unknown
G3GRI3				0.126561	0.0706503	0.102279	0.112872	0.104738	0.0859476	0.103797	0.111457	0.135475	0.046224	unknown	Plasma membrane	0.534188	unknown
G3GRI6	Q99104	Myo5a	Unconventional myosin-Va	0.125891	0.0849686	0.109684	0.117203	0.0974121	0.0706998	0.104766	0.139654	0.10998	0.0397408	unknown	Plasma membrane	0.560053	unknown
G3IDW8;G3GSZ8;G3GRJ5	Q99L28;Q99L28;Q99L28	Rsl24d1	Probable ribosome biogenesis protein RLP24	0.115327	0.0218421	0.040279	0.0423986	0.0495496	0.0523952	0.0893779	0.215691	0.291499	0.0816401	unknown	Nucleus - Non-chromatin	0.932931	Nucleus - Non-chromatin
G3GRK2	Q8R368	Dyx1c1	Dyslexia susceptibility 1 candidate gene 1 protein homolog	0.0814922	0.10612	0.139107	0.174177	0.149594	0.109847	0.137597	0.0790032	0.0131199	0.00994285	unknown	Endoplasmic reticulum	0.760563	Endoplasmic reticulum
G3GRK8;G3HSD8	P46935	Nedd4	E3 ubiquitin-protein ligase NEDD4	0.0752338	0.0511444	0.0896359	0.0885309	0.106791	0.0950533	0.124961	0.0811929	0.0839539	0.203503	unknown	Cytosol	0.66819	unknown
G3GRL0				0.0997449	0.0777691	0.080023	0.0861291	0.0715107	0.0654311	0.0906456	0.173157	0.173638	0.0819516	unknown	Ribosome	0.399096	unknown
G3GRL2	Q61884	Mns1	Meiosis-specific nuclear structural protein 1	0.109176	0.0757809	0.0986714	0.106708	0.0889818	0.0712362	0.0979536	0.145795	0.133749	0.071948	unknown	Nucleus - Chromatin	0.27849	unknown
G3GRL8	Q6P6I6	Polr2m	DNA-directed RNA polymerase II subunit GRINL1A	0.0728461	0.0417856	0.0631513	0.0615215	0.0827339	0.0803011	0.112347	0.112915	0.166333	0.206065	unknown	Cytosol	0.269755	unknown
G3GRM2	O35598	Adam10	Disintegrin and metalloproteinase domain-containing protein 10	0.0883158	0.126692	0.169206	0.196425	0.130625	0.0861484	0.103926	0.0726633	0.0194054	0.00659373	unknown	Plasma membrane	0.331349	unknown
G3GRM4	Q8CH25	Sltm	SAFB-like transcription modulator	0.0896057	0.0252323	0.0381609	0.0420593	0.054401	0.0546897	0.0978662	0.241666	0.279705	0.0766141	unknown	Nucleus - Non-chromatin	0.859321	Nucleus - Non-chromatin
G3GRM6	P30276	Ccnb2	G2/mitotic-specific cyclin-B2	0.101163	0.0755088	0.0955839	0.116495	0.0994979	0.0777381	0.109314	0.139979	0.119595	0.065126	unknown	Plasma membrane	0.534549	unknown
G3GRM7	E9Q634	Myo1e	Unconventional myosin-Ie	0.0597803	0.0431455	0.0727478	0.0767706	0.0874024	0.0809909	0.107523	0.120001	0.204929	0.14671	unknown	Ribosome	0.245871	unknown
G3GRN5;G3HMP1	Q9D1Q1;Q9D1Q1	Mphosph6	M-phase phosphoprotein 6	0.0869181	0.0322658	0.0442342	0.0417194	0.0545438	0.0505268	0.0901568	0.203027	0.296576	0.100032	unknown	Nucleus - Non-chromatin	0.88278	Nucleus - Non-chromatin
G3GRP9	Q920A7	Afg3l1	AFG3-like protein 1	0.315947	0.319633	0.219338	0.0932656	0.0187614	0.00647752	0.00606128	0.00607652	0.00713817	0.00730109	Mitochondrion	Mitochondrion	1	Mitochondrion
G3GRQ2	Q8K1S6	Spire2	Protein spire homolog 2	0.0617228	0.055435	0.0672216	0.0683073	0.0698222	0.057181	0.0942592	0.195202	0.235622	0.095227	unknown	Ribosome	0.521916	unknown
G3GRR8	P47963	Rpl13	60S ribosomal protein L13	0.0588828	0.0614099	0.0760784	0.0804929	0.079407	0.0653752	0.103825	0.213211	0.21816	0.0431576	Ribosome	Ribosome	1	Ribosome
G3GRR9	Q3ULF4	Spg7	Paraplegin	0.301919	0.31016	0.211053	0.0898445	0.0254144	0.0119138	0.0130693	0.0125748	0.0103767	0.013675	Mitochondrion	Mitochondrion	1	Mitochondrion
G3GRS3	Q3URE1	Acsf3	Acyl-CoA synthetase family member 3, mitochondrial	0.321433	0.308664	0.2051	0.0792779	0.0187734	0.00736371	0.0135496	0.0125151	0.0168512	0.0164723	unknown	Mitochondrion	0.981392	Mitochondrion
G3GRS8	Q9JME7	Trappc2l	Trafficking protein particle complex subunit 2-like protein	0.0567826	0.0403326	0.0721759	0.0843884	0.0957704	0.0837426	0.143554	0.179236	0.143156	0.100862	unknown	Nucleus - Chromatin	0.263845	unknown
G3GRS9	Q571E4	Galns	N-acetylgalactosamine-6-sulfatase	0.0632244	0.158238	0.246867	0.254304	0.114917	0.0471988	0.0540166	0.0356369	0.0162996	0.00929677	unknown	Lysosome	0.78527	Lysosome
G3GRT0	P08030	Aprt	Adenine phosphoribosyltransferase	0.0616372	0.0317986	0.0652967	0.0633643	0.0794946	0.0873506	0.105294	0.0761128	0.0668683	0.362782	unknown	Cytosol	0.279039	unknown
G3GRT2	E2JF22	Piezo1	Piezo-type mechanosensitive ion channel component 1	0.105621	0.111903	0.146308	0.162925	0.118656	0.0832913	0.11129	0.109549	0.0384432	0.0120127	unknown	Plasma membrane	0.787703	Plasma membrane
G3GRT3	Q3U308	Ctu2	Cytoplasmic tRNA 2-thiolation protein 2	0.0707657	0.0503672	0.0910666	0.0776693	0.105254	0.0919193	0.126921	0.0801203	0.103966	0.20195	unknown	Cytosol	0.758585	Cytosol
G3GRT8	Q99JF5	Mvd	Diphosphomevalonate decarboxylase	0.0691585	0.0405587	0.075854	0.072597	0.0979799	0.0981153	0.128416	0.0682679	0.0892416	0.259811	unknown	Cytosol	0.829223	Cytosol
G3GRU2	Q0P678	Zc3h18	Zinc finger CCCH domain-containing protein 18	0.112969	0.0352155	0.0563435	0.056336	0.0833876	0.0811388	0.121045	0.109296	0.117334	0.226934	unknown	Cytosol	0.428232	unknown
G3GRU9	Q9Z127	Slc7a5	Large neutral amino acids transporter small subunit 1	0.0994478	0.105393	0.155879	0.172349	0.138351	0.0891893	0.129049	0.0895529	0.0158196	0.0049689	unknown	Endoplasmic reticulum	0.464012	unknown
G3GRV0	Q921I2	Klhdc4	Kelch domain-containing protein 4	0.0871899	0.0493589	0.0690766	0.0679385	0.0830825	0.071839	0.101412	0.131258	0.165175	0.17367	unknown	Nucleus - Chromatin	0.241623	unknown
G3GRW1	P19783	Cox4i1	Cytochrome c oxidase subunit 4 isoform 1, mitochondrial	0.318235	0.344922	0.214418	0.0855945	0.0150806	0.00410777	0.00320709	0.00419124	0.00462794	0.00561619	Mitochondrion	Mitochondrion	1	Mitochondrion
G3GRW2;G3INQ9	O70378;O70378	Emc8	ER membrane protein complex subunit 8	0.128819	0.136175	0.148748	0.163207	0.127882	0.0920409	0.110706	0.0468905	0.0133943	0.0321371	unknown	Endoplasmic reticulum	0.94993	Endoplasmic reticulum
G3GRW9	Q8R0A7	Kiaa0513	Uncharacterized protein KIAA0513	0.0833382	0.0560568	0.0822263	0.0843134	0.0970676	0.0914213	0.110754	0.0812755	0.0800822	0.233465	unknown	Cytosol	0.751315	Cytosol
G3GRX2	P52479	Usp10	Ubiquitin carboxyl-terminal hydrolase 10	0.0664712	0.0583188	0.0663819	0.0724689	0.0772468	0.0692466	0.113421	0.215309	0.205232	0.0559028	unknown	Ribosome	0.934348	Ribosome
G3GRX4	Q9CQI6	Cotl1	Coactosin-like protein	0.0722864	0.0447646	0.0821481	0.0754467	0.0942334	0.0912241	0.125027	0.0648192	0.0846988	0.265352	unknown	Cytosol	0.843002	Cytosol
G3GRY1	Q8BTX9	Hsdl1	Inactive hydroxysteroid dehydrogenase-like protein 1	0.298213	0.302365	0.197241	0.0922807	0.0317761	0.0131395	0.0176567	0.0138415	0.0159648	0.0175222	unknown	Mitochondrion	0.984144	Mitochondrion
G3GRY6	Q99J39-2	Mlycd	Malonyl-CoA decarboxylase, mitochondrial	0.283805	0.272326	0.204189	0.103852	0.0417367	0.0247879	0.0266189	0.0144131	0.0151791	0.0130925	unknown	Mitochondrion	0.971476	Mitochondrion
G3GRZ3;G3IBL2	P70206;P70208-2	Plxna1;Plxna3	Plexin-A1;Plexin-A3	0.0896314	0.102816	0.145374	0.180977	0.135919	0.0927312	0.125455	0.0986078	0.0193142	0.00917394	Plasma membrane	Plasma membrane	1	Plasma membrane
G3GRZ4	P70206	Plxna1	Plexin-A1	0.0966311	0.0944264	0.121367	0.156999	0.135107	0.100213	0.137945	0.116259	0.0273225	0.0137297	Plasma membrane	Plasma membrane	0.766329	Plasma membrane
G3GS04	Q8R0S2	Iqsec1	IQ motif and SEC7 domain-containing protein 1	0.07483	0.054903	0.0770584	0.0885115	0.0828397	0.0763688	0.100261	0.156883	0.188948	0.0993967	unknown	Ribosome	0.271172	unknown
G3GS14	Q9DBS1	Tmem43	Transmembrane protein 43	0.136938	0.121154	0.14287	0.169832	0.133889	0.0905475	0.114324	0.0734588	0.0111759	0.00581119	unknown	Endoplasmic reticulum	0.86035	Endoplasmic reticulum
G3GS17	O35316	Slc6a6	Sodium- and chloride-dependent taurine transporter	0.100084	0.117958	0.161965	0.168871	0.125555	0.0759134	0.113678	0.103496	0.0268453	0.00563427	unknown	Plasma membrane	0.536655	unknown
G3GS25	Q80Y56	Rbsn	Rabenosyn-5	0.0544181	0.0313515	0.0508261	0.0674881	0.0840328	0.0736624	0.128477	0.209897	0.229647	0.0701995	unknown	Ribosome	0.581707	unknown
G3GS33	Q6RHR9-2	Magi1	Membrane-associated guanylate kinase, WW and PDZ domain-containing protein 1	0.0833906	0.061857	0.0858603	0.0856205	0.0805461	0.0655839	0.0944475	0.160706	0.201752	0.0802362	unknown	Ribosome	0.493278	unknown
G3GS40	Q9Z2I8	Suclg2	Succinyl-CoA ligase [GDP-forming] subunit beta, mitochondrial	0.329311	0.318098	0.220886	0.0800263	0.0156079	0.00488198	0.00596199	0.00543804	0.00822128	0.011568	Mitochondrion	Mitochondrion	1	Mitochondrion
G3GS44	Q99LE6	Abcf2	ATP-binding cassette sub-family F member 2	0.0553484	0.0575306	0.0706628	0.0769322	0.0837015	0.0689458	0.116356	0.231833	0.224071	0.0146189	unknown	Ribosome	0.777533	Ribosome
G3GS47	Q810K9	Gxylt2	Glucoside xylosyltransferase 2	0.0799904	0.0417787	0.0722926	0.0665748	0.0908986	0.0857506	0.113965	0.0825157	0.115213	0.251021	unknown	Cytosol	0.853732	Cytosol
G3GS48	Q7TMX5-2	Shq1	Protein SHQ1 homolog	0.187384	0.0427088	0.0593426	0.0559024	0.0649695	0.0521539	0.0993153	0.19418	0.181249	0.0627938	unknown	Nucleus - Chromatin	0.768665	Nucleus - Chromatin
G3GS51	Q9DBB5	Eif4e3	Eukaryotic translation initiation factor 4E type 3	0.0675427	0.0575053	0.0738799	0.0732319	0.0765004	0.0614803	0.111691	0.194491	0.218054	0.0656242	unknown	Ribosome	0.902099	Ribosome
G3GS61	Q8R5J9	Arl6ip5	PRA1 family protein 3	0.105593	0.112536	0.135626	0.158043	0.132061	0.0961314	0.126712	0.0982542	0.0270511	0.00799196	unknown	Endoplasmic reticulum	0.65856	unknown
G3GS62	Q8C878	Uba3	NEDD8-activating enzyme E1 catalytic subunit	0.0692421	0.0405629	0.0739171	0.0681626	0.0947231	0.0919517	0.125682	0.0750496	0.102604	0.258104	unknown	Cytosol	0.879961	Cytosol
G3GS63	B9EKI3	Tmf1	TATA element modulatory factor	0.084346	0.132976	0.192762	0.222235	0.138617	0.0768404	0.0709117	0.0421414	0.0209817	0.0181884	unknown	Lysosome	0.643166	unknown
G3GS69	F8VPU2	Farp1	FERM, RhoGEF and pleckstrin domain-containing protein 1	0.143073	0.126932	0.155029	0.172652	0.12515	0.0852548	0.104661	0.0645038	0.0130953	0.00964737	unknown	Endoplasmic reticulum	0.684111	unknown
G3GS70	Q8BKC5	Ipo5	Importin-5	0.078491	0.0572743	0.0819676	0.0779143	0.0928006	0.0846222	0.116098	0.0683271	0.0884585	0.254046	unknown	Cytosol	0.811922	Cytosol
G3GS73	Q8BG05-2	Hnrnpa3	Heterogeneous nuclear ribonucleoprotein A3	0.210448	0.029347	0.0338905	0.0397282	0.0573119	0.0532758	0.119509	0.202442	0.2157	0.0383472	unknown	Nucleus - Non-chromatin	0.454919	unknown
G3GS77				0.128919	0.149588	0.162017	0.17204	0.130762	0.0857896	0.0917431	0.0517218	0.0156547	0.0117648	unknown	Endoplasmic reticulum	0.930846	Endoplasmic reticulum
G3GS78	Q91YW3	Dnajc3	DnaJ homolog subfamily C member 3	0.118944	0.153767	0.172418	0.186772	0.138115	0.0935435	0.0933824	0.0337119	0.00540039	0.00394516	unknown	Endoplasmic reticulum	0.830677	Endoplasmic reticulum
G3GS82	E9Q236-3	Abcc4		0.124266	0.118221	0.148441	0.164865	0.117695	0.0808637	0.104338	0.091287	0.0243185	0.0257052	unknown	Plasma membrane	0.785061	Plasma membrane
G3GSB8	Q9Z1B3-3	Plcb1	1-phosphatidylinositol 4,5-bisphosphate phosphodiesterase beta-1	0.0894259	0.0736325	0.109909	0.149777	0.140428	0.107724	0.146391	0.122063	0.0350166	0.0256328	unknown	Plasma membrane	0.752095	Plasma membrane
G3GSC8	Q9CWV1	Mcm8	DNA helicase MCM8	0.0815341	0.0441796	0.0531249	0.055735	0.059928	0.0562154	0.0914702	0.204782	0.264436	0.0885944	unknown	Nucleus - Non-chromatin	0.666403	unknown
G3GSC9	Q8CE96	Trmt6	tRNA (adenine(58)-N(1))-methyltransferase non-catalytic subunit TRM6	0.0610548	0.0374709	0.0627162	0.0603138	0.0890088	0.0772846	0.115502	0.0991683	0.139656	0.257825	unknown	Cytosol	0.649843	unknown
G3GSD9	Q6PCX7-2	Rgma	Repulsive guidance molecule A	0.107478	0.0885773	0.131747	0.145714	0.133124	0.0996596	0.116991	0.108114	0.0301669	0.0384273	unknown	Plasma membrane	0.543788	unknown
G3GSE2				0.0782932	0.0745585	0.102748	0.13138	0.1264	0.090743	0.139126	0.146344	0.085198	0.0252098	unknown	Plasma membrane	0.832508	Plasma membrane
G3GSG4	Q9CYN9	Atp6ap2	Renin receptor	0.127754	0.132728	0.146117	0.166885	0.128572	0.0891688	0.103932	0.0690862	0.0207601	0.0149979	unknown	Endoplasmic reticulum	0.855231	Endoplasmic reticulum
G3GSG9	A2ABV5	Med14	Mediator of RNA polymerase II transcription subunit 14	0.0862537	0.0350787	0.0450646	0.0444224	0.0570092	0.0456999	0.0940919	0.233139	0.280972	0.078269	unknown	Nucleus - Non-chromatin	0.867632	Nucleus - Non-chromatin
G3GSH2	P70398	Usp9x	Probable ubiquitin carboxyl-terminal hydrolase FAF-X	0.0637652	0.0435609	0.0717692	0.075957	0.0922709	0.0812729	0.117578	0.109403	0.132481	0.211941	unknown	Cytosol	0.638434	unknown
G3GSH5	Q62167	Ddx3x	ATP-dependent RNA helicase DDX3X	0.0654345	0.0477122	0.0561098	0.0544351	0.063356	0.0540645	0.0963492	0.220352	0.276948	0.0652386	unknown	Nucleus - Non-chromatin	0.50849	unknown
G3GSH8	O70589-3	Cask	Peripheral plasma membrane protein CASK	0.141153	0.117651	0.154093	0.170891	0.127117	0.083375	0.106659	0.0680417	0.0180957	0.0129232	unknown	Plasma membrane	0.52465	unknown
G3GSI7	Q3UM18	Lsg1	Large subunit GTPase 1 homolog	0.119291	0.131638	0.147874	0.157992	0.131328	0.0894209	0.106057	0.067683	0.0229539	0.0257621	unknown	Endoplasmic reticulum	0.934148	Endoplasmic reticulum
G3GSJ5	Q3U4G3	Xxylt1	Xyloside xylosyltransferase 1	0.104797	0.0965874	0.120507	0.129756	0.116397	0.0867592	0.114128	0.087441	0.0596573	0.0839697	unknown	Plasma membrane	0.457129	unknown
G3GSJ6;G3GSI2	Q9DCL8	Ppp1r2	Protein phosphatase inhibitor 2	0.0687311	0.0430309	0.0720106	0.0735469	0.0950114	0.0974954	0.116888	0.0634459	0.0740022	0.295838	unknown	Cytosol	0.778135	Cytosol
G3GSJ7	Q80XN0	Bdh1	D-beta-hydroxybutyrate dehydrogenase, mitochondrial	0.332027	0.317372	0.229081	0.090234	0.0151815	0.00285805	0.00212294	0.00259026	0.00359443	0.00493951	Mitochondrion	Mitochondrion	1	Mitochondrion
G3GSJ8;G3GYA3	Q811D0-2;Q62108-3	Dlg1;Dlg4	Disks large homolog 1;Disks large homolog 4	0.139017	0.123717	0.148623	0.168762	0.121618	0.0857307	0.103679	0.0679553	0.0211806	0.0197174	unknown	Plasma membrane	0.510594	unknown
G3GSK1	Q9CQ49	Ncbp2	Nuclear cap-binding protein subunit 2	0.0889399	0.0410957	0.0576742	0.0573843	0.0768688	0.0698506	0.111577	0.165616	0.186185	0.144808	unknown	Proteasome	0.322492	unknown
G3GSK4;G3I7F9	Q8CIN4	Pak2	PAK-2p27;PAK-2p34;Serine/threonine-protein kinase PAK 2	0.0805209	0.044459	0.0772536	0.0739907	0.0963215	0.0922545	0.120672	0.0799286	0.101035	0.233565	unknown	Cytosol	0.875982	Cytosol
G3GSK5	Q99LV7-2	Pigx	Phosphatidylinositol-glycan biosynthesis class X protein	0.0781563	0.0721289	0.088042	0.10499	0.0835632	0.0624545	0.0816023	0.0517165	0.00830566	0.369041	unknown	Nucleus - Chromatin	0.305808	unknown
G3GSL6	Q6P5G6	Ubxn7	UBX domain-containing protein 7	0.0942382	0.0482782	0.0777138	0.0653098	0.0918315	0.0894232	0.118742	0.063781	0.0856701	0.265012	unknown	Cytosol	0.815189	Cytosol
G3GSM1;G3HQ57	P49586;Q811Q9-2	Pcyt1a;Pcyt1b	Choline-phosphate cytidylyltransferase A;Choline-phosphate cytidylyltransferase B	0.0791796	0.051036	0.0745433	0.073633	0.0957998	0.0930882	0.124586	0.103719	0.110173	0.194242	unknown	Cytosol	0.688875	unknown
G3GSM5	Q62351	Tfrc	Transferrin receptor protein 1	0.0380965	0.0332875	0.0538172	0.0829647	0.101008	0.094872	0.185822	0.308662	0.0902997	0.0111698	unknown	Nucleus - Chromatin	0.301887	unknown
G3GSM6	O54967-3	Tnk2	Activated CDC42 kinase 1	0.0755525	0.076925	0.103808	0.125296	0.105024	0.0906456	0.138699	0.174749	0.0839111	0.0253902	unknown	Plasma membrane	0.78199	Plasma membrane
G3GSM9	Q8BMN4	Lmln	Leishmanolysin-like peptidase	0.0824748	0.0309838	0.0452126	0.0500786	0.0581233	0.0541596	0.110341	0.24833	0.264324	0.0559726	unknown	Nucleus - Non-chromatin	0.560773	unknown
G3GSN1	Q8CI95	Osbpl11	Oxysterol-binding protein-related protein 11	0.0527558	0.0439407	0.0687069	0.0929189	0.113956	0.105694	0.170614	0.193633	0.0742383	0.0835417	unknown	Plasma membrane	0.267839	unknown
G3GSN8	O70309	Itgb5	Integrin beta-5	0.0781272	0.0677515	0.0940813	0.123004	0.115398	0.0999494	0.15837	0.205237	0.0483994	0.0096819	Plasma membrane	Plasma membrane	1	Plasma membrane
G3GSP0	P13439	Umps	Orotate phosphoribosyltransferase;Orotidine 5'-phosphate decarboxylase;Uridine 5'-monophosphate synthase	0.072814	0.0394699	0.0733466	0.0659463	0.0983057	0.0927602	0.12778	0.0703696	0.0934625	0.265745	unknown	Cytosol	0.857482	Cytosol
G3GSP9	Q921X9	Pdia5	Protein disulfide-isomerase A5	0.138465	0.169287	0.161862	0.168143	0.127262	0.0836783	0.0981197	0.038396	0.00706887	0.00771805	Endoplasmic reticulum	Endoplasmic reticulum	1	Endoplasmic reticulum
G3GSQ5;G3HAK5				0.147951	0.0624088	0.0809991	0.0874695	0.0843316	0.068686	0.103038	0.155949	0.143646	0.0655205	unknown	Nucleus - Chromatin	0.37729	unknown
G3GSR8	Q9JJZ4	Ube2j1	Ubiquitin-conjugating enzyme E2 J1	0.101172	0.122946	0.143605	0.171264	0.144902	0.103978	0.127353	0.073109	0.00767944	0.00399133	unknown	Endoplasmic reticulum	0.909969	Endoplasmic reticulum
G3GSS3				0.0975285	0.0284322	0.0390261	0.0391761	0.0495699	0.0495244	0.0943	0.227247	0.283635	0.0915605	unknown	Nucleus - Non-chromatin	0.908274	Nucleus - Non-chromatin
G3GSS8				0.0732837	0.0526748	0.0695645	0.0786078	0.0771507	0.0666678	0.102054	0.150451	0.196487	0.133059	unknown	Ribosome	0.354463	unknown
G3GST3	Q6NXJ0	Wwc2	Protein WWC2	0.0666018	0.051555	0.0899048	0.0896218	0.0977676	0.0935626	0.114764	0.106558	0.112283	0.177381	unknown	Cytosol	0.44031	unknown
G3GST5	Q8BI72	Cdkn2aip	CDKN2A-interacting protein	0.157484	0.0254653	0.0363402	0.0395018	0.0475059	0.0467692	0.0858592	0.214852	0.26036	0.0858626	unknown	Nucleus - Non-chromatin	0.932319	Nucleus - Non-chromatin
G3GSU0	Q9CPR1	Rwdd4	RWD domain-containing protein 4	0.091366	0.0652761	0.0758136	0.0769491	0.0870161	0.0746251	0.110606	0.131326	0.142037	0.144985	unknown	Nucleus - Chromatin	0.340503	unknown
G3GSU1	B2RXC1	Trappc11	Trafficking protein particle complex subunit 11	0.0594776	0.0528002	0.0747992	0.0843451	0.0923178	0.0852754	0.119984	0.129878	0.135293	0.16583	unknown	Cytosol	0.22695	unknown
G3GSU4;G3GTJ3;G3GZ13;G3H740;G3IHF4;G3HY36;G3HK68;G3H9M7;G3HKA4;G3IJG4;G3HKV0;G3H208;G3I9H0	P16858;P16858;P16858;P16858;P16858;P16858;P16858	Gapdh	Glyceraldehyde-3-phosphate dehydrogenase	0.0711258	0.0446712	0.0831536	0.0788298	0.0955337	0.089906	0.12427	0.101758	0.131497	0.179255	unknown	Cytosol	0.534742	unknown
G3GSW2	Q9CXW2	Mrps22	28S ribosomal protein S22, mitochondrial	0.315911	0.345222	0.209831	0.0814552	0.0155904	0.00433096	0.00536601	0.00509445	0.00756997	0.0096287	Mitochondrion	Mitochondrion	1	Mitochondrion
G3GSW3	O55029	Copb2	Coatomer subunit beta'	0.0885224	0.0903717	0.118092	0.118738	0.104596	0.0757818	0.0964536	0.0774882	0.0907868	0.139169	unknown	Nucleus - Chromatin	0.272158	unknown
G3GSW5	Q99JR6	Nmnat3	Nicotinamide/nicotinic acid mononucleotide adenylyltransferase 3	0.166271	0.168429	0.130495	0.0775397	0.0490626	0.0447847	0.0603697	0.116216	0.140294	0.0465394	unknown	Nucleus - Chromatin	0.327527	unknown
G3GSX9	P58069	Rasa2	Ras GTPase-activating protein 2	0.0860584	0.0717265	0.100841	0.120709	0.112568	0.0888124	0.12341	0.146396	0.106194	0.0432864	unknown	Plasma membrane	0.775512	Plasma membrane
G3GSY1				0.104961	0.106884	0.145369	0.171576	0.132294	0.0894417	0.117521	0.0887369	0.0284788	0.0147359	unknown	Plasma membrane	0.690061	unknown
G3GSY8	P97789-3	Xrn1	5'-3' exoribonuclease 1	0.051254	0.0381855	0.0526644	0.0533044	0.0617306	0.0554747	0.101109	0.215455	0.283563	0.0872599	unknown	Nucleus - Non-chromatin	0.605505	unknown
G3GSY9	Q9JKK8	Atr	Serine/threonine-protein kinase ATR	0.162292	0.0287955	0.0481344	0.0456414	0.0483506	0.0425522	0.0873214	0.19509	0.270031	0.0717912	unknown	Nucleus - Non-chromatin	0.92293	Nucleus - Non-chromatin
G3GSZ0	Q3V0K9	Pls1	Plastin-1	0.0581333	0.0506111	0.0789507	0.0939418	0.113203	0.103546	0.1308	0.0690189	0.069654	0.232142	unknown	Cytosol	0.462739	unknown
G3GSZ3	Q6NV83-2	U2surp	U2 snRNP-associated SURP motif-containing protein	0.0994638	0.0341357	0.0517072	0.0521686	0.0676651	0.05922	0.102494	0.197099	0.223473	0.112574	unknown	Nucleus - Non-chromatin	0.600749	unknown
G3GSZ6	Q8BZ00	Slc9a9	Sodium/hydrogen exchanger 9	0.0441182	0.0310953	0.0523794	0.0754504	0.0960235	0.0911778	0.166025	0.330108	0.0805288	0.0330936	unknown	Nucleus - Chromatin	0.305719	unknown
G3GT01	Q6A009	Ltn1	E3 ubiquitin-protein ligase listerin	0.0562377	0.0431273	0.0624607	0.0637082	0.0698762	0.0587878	0.100523	0.19545	0.231604	0.118226	unknown	Proteasome	0.500321	unknown
G3GT04	Q99LG0	Usp16	Ubiquitin carboxyl-terminal hydrolase 16	0.0690202	0.0456971	0.0637125	0.0621744	0.0711919	0.0658678	0.101678	0.173944	0.222042	0.124673	unknown	Proteasome	0.691736	unknown
G3GT05	P42932	Cct8	T-complex protein 1 subunit theta	0.0760858	0.0455214	0.0671428	0.0648686	0.0775754	0.0703852	0.104061	0.146417	0.170033	0.17791	unknown	Proteasome	0.319989	unknown
G3GT06	P42932	Cct8	T-complex protein 1 subunit theta	0.0738727	0.047216	0.064431	0.0644409	0.0742369	0.0694016	0.101057	0.14452	0.162965	0.197859	unknown	Proteasome	0.263244	unknown
G3GT31	Q7TSH6-3	Scaf4		0.108525	0.0273192	0.0368736	0.0373654	0.0500234	0.0468297	0.104407	0.20703	0.302007	0.0796194	unknown	Nucleus - Non-chromatin	0.894435	Nucleus - Non-chromatin
G3GT34	Q9CZJ6	Mis18a	Protein Mis18-alpha	0.10998	0.0518527	0.0914099	0.0931231	0.114878	0.103115	0.132846	0.0954879	0.108099	0.0992084	unknown	Plasma membrane	0.409264	unknown
G3GT36	Q571H0	Urb1	Nucleolar pre-ribosomal-associated protein 1	0.190601	0.032574	0.0456879	0.0399457	0.0547623	0.0379291	0.0866711	0.186278	0.250437	0.075114	Nucleus - Non-chromatin	Nucleus - Non-chromatin	1	Nucleus - Non-chromatin
G3GT38	Q8BL95		UPF0769 protein C21orf59 homolog	0.0990164	0.0504699	0.0723169	0.0716419	0.0772047	0.0813942	0.109442	0.140021	0.172531	0.125962	unknown	Ribosome	0.372073	unknown
G3GT41	Q8CHC4	Synj1	Synaptojanin-1	0.090284	0.0664778	0.0821067	0.08504	0.0835383	0.0654924	0.0915585	0.166441	0.196668	0.0723935	unknown	Ribosome	0.545739	unknown
G3GT42	P58501	Paxbp1	PAX3- and PAX7-binding protein 1	0.109255	0.0323237	0.05002	0.0486565	0.0576402	0.0506514	0.0992003	0.210748	0.258748	0.082756	unknown	Nucleus - Non-chromatin	0.849089	Nucleus - Non-chromatin
G3GT56	Q64737-2	Gart	Phosphoribosylamine--glycine ligase;Phosphoribosylformylglycinamidine cyclo-ligase;Phosphoribosylglycinamide formyltransferase;Trifunctional purine biosynthetic protein adenosine-3	0.0703717	0.0452564	0.0810518	0.0817088	0.103293	0.0943431	0.127009	0.0723456	0.096408	0.228212	unknown	Cytosol	0.829074	Cytosol
G3GT57	Q9QX47-4	Son	Protein SON	0.123248	0.0217236	0.0372002	0.0401651	0.0565521	0.0588919	0.0950536	0.201611	0.249462	0.116093	unknown	Nucleus - Non-chromatin	0.900609	Nucleus - Non-chromatin
G3GT61	Q921W4	Cryzl1	Quinone oxidoreductase-like protein 1	0.0836265	0.0450068	0.0642535	0.0715604	0.0816622	0.0733349	0.119601	0.166954	0.18051	0.113491	unknown	Ribosome	0.247127	unknown
G3GT65	Q9DB20	Atp5o	ATP synthase subunit O, mitochondrial	0.316967	0.337276	0.223888	0.0903194	0.0141733	0.00429042	0.00221083	0.00289635	0.00315895	0.00482023	Mitochondrion	Mitochondrion	1	Mitochondrion
G3GT66	Q9JKZ2	Slc5a3	Sodium/myo-inositol cotransporter	0.101914	0.107845	0.131487	0.16391	0.119007	0.0904916	0.129265	0.110337	0.0312912	0.0144515	unknown	Plasma membrane	0.892503	Plasma membrane
G3GT75	Q810U5	Ccdc50	Coiled-coil domain-containing protein 50	0.135112	0.0533479	0.0703629	0.0740046	0.0774177	0.0740437	0.107124	0.156221	0.156755	0.0956108	unknown	Nucleus - Chromatin	0.47657	unknown
G3GT78	Q61730	Il1rap	Interleukin-1 receptor accessory protein	0.0700963	0.0659227	0.0981216	0.125105	0.120748	0.100567	0.162856	0.192066	0.0485954	0.0159226	unknown	Plasma membrane	0.80156	Plasma membrane
G3GT82	Q8CG71	Leprel1	Prolyl 3-hydroxylase 2	0.129271	0.147694	0.178588	0.181071	0.132488	0.0839074	0.0903756	0.0394118	0.00787939	0.00931346	unknown	Endoplasmic reticulum	0.922255	Endoplasmic reticulum
G3GT88	Q8BFW7	Lpp	Lipoma-preferred partner homolog	0.103916	0.0662999	0.0932967	0.108087	0.115078	0.0975286	0.127744	0.108929	0.111581	0.0675399	unknown	Plasma membrane	0.683065	unknown
G3GTA3	Q3U0J8	Tbc1d2b	TBC1 domain family member 2B	0.0808952	0.0635217	0.0886188	0.092687	0.0952534	0.0789742	0.107792	0.119347	0.121468	0.151444	unknown	Nucleus - Chromatin	0.269442	unknown
G3GTA9	Q78IS1	Tmed3	Transmembrane emp24 domain-containing protein 3	0.0865248	0.0867167	0.134698	0.178186	0.139302	0.0867268	0.129172	0.115507	0.0363024	0.00686378	unknown	Plasma membrane	0.803227	Plasma membrane
G3GTB3	Q9D110	Mthfs	5-formyltetrahydrofolate cyclo-ligase	0.136224	0.111814	0.115886	0.0800811	0.0803631	0.0759168	0.100931	0.0716091	0.0926385	0.134536	unknown	Nucleus - Chromatin	0.318946	unknown
G3GTB7	Q7TMK9-2	Syncrip	Heterogeneous nuclear ribonucleoprotein Q	0.0488104	0.0378206	0.0513324	0.0564876	0.0689809	0.0648525	0.118273	0.252466	0.246594	0.054383	unknown	Ribosome	0.542862	unknown
G3GTB9	Q8BHY8	Snx14	Sorting nexin-14	0.0881846	0.103304	0.124282	0.151608	0.136692	0.0992143	0.141884	0.121388	0.0267928	0.00665012	unknown	Plasma membrane	0.691727	unknown
G3GTC3	Q6ZQ06	Cep162	Centrosomal protein of 162 kDa	0.063751	0.0706348	0.109099	0.113745	0.117567	0.0754078	0.136832	0.147423	0.0967966	0.0687436	unknown	Plasma membrane	0.577154	unknown
G3GTC7	P06801	Me1	NADP-dependent malic enzyme	0.0660494	0.0476772	0.0838179	0.0776042	0.102989	0.106115	0.128141	0.0797393	0.139157	0.168709	unknown	Cytosol	0.308896	unknown
G3GTC9	Q9CYR6	Pgm3	Phosphoacetylglucosamine mutase	0.0660436	0.03927	0.0751166	0.0705867	0.0972458	0.091313	0.12379	0.0690955	0.0828207	0.284718	unknown	Cytosol	0.856998	Cytosol
G3GTD0	Q8BL99-3	Dopey1	Protein dopey-1	0.0935455	0.0465392	0.0720402	0.0740648	0.0870505	0.0821228	0.101862	0.162253	0.194461	0.0860608	unknown	Ribosome	0.320075	unknown
G3GTD6	P16858	Gapdh	Glyceraldehyde-3-phosphate dehydrogenase	0.0968096	0.0459943	0.0709299	0.0751391	0.0909596	0.0832046	0.144879	0.104033	0.108136	0.179915	unknown	Cytosol	0.310469	unknown
G3GTD7	Q9Z0L0	Tpbg	Trophoblast glycoprotein	0.067515	0.0942812	0.141999	0.169901	0.130397	0.0822185	0.131157	0.141988	0.0348017	0.00574163	unknown	Plasma membrane	0.745861	Plasma membrane
G3GTE2	Q8VHK1	Caskin2	Caskin-2	0.0950798	0.066737	0.0772974	0.0901221	0.0834752	0.0733351	0.109211	0.156385	0.1731	0.0752575	unknown	Ribosome	0.35141	unknown
G3GTE4	Q60631	Grb2	Growth factor receptor-bound protein 2	0.0866792	0.0617394	0.0981481	0.107189	0.109418	0.0930196	0.12304	0.0938562	0.078328	0.148582	unknown	Nucleus - Chromatin	0.223875	unknown
G3GTE9	Q8BMI3	Gga3	ADP-ribosylation factor-binding protein GGA3	0.0717995	0.0496842	0.0927607	0.0757139	0.0917488	0.0897849	0.111981	0.0808381	0.0878518	0.247837	unknown	Cytosol	0.796952	Cytosol
G3GTF0	Q8R480	Nup85	Nuclear pore complex protein Nup85	0.321554	0.0536672	0.0757729	0.0833324	0.0886471	0.074115	0.10153	0.0815603	0.0364249	0.0833955	unknown	Nucleus - Chromatin	0.424385	unknown
G3GTF3	Q9JM14	Nt5c	5'(3')-deoxyribonucleotidase, cytosolic type	0.0853383	0.0548469	0.0783027	0.0795855	0.100753	0.107706	0.117043	0.070408	0.0859034	0.220113	unknown	Cytosol	0.625931	unknown
G3GTF9	Q9DCX2	Atp5h	ATP synthase subunit d, mitochondrial	0.31098	0.32411	0.232684	0.0966913	0.0176052	0.00393832	0.00389587	0.00237967	0.00402827	0.00368699	Mitochondrion	Mitochondrion	1	Mitochondrion
G3GTG0	Q8R035	Ict1	Peptidyl-tRNA hydrolase ICT1, mitochondrial	0.330697	0.323386	0.209771	0.0809199	0.014671	0.00517538	0.00490015	0.0075044	0.0100286	0.0129457	Mitochondrion	Mitochondrion	1	Mitochondrion
G3GTG1	A2A6T1	Cdr2l	Cerebellar degeneration-related protein 2-like	0.134547	0.148102	0.148174	0.15191	0.117442	0.0873787	0.0960343	0.0423525	0.0264905	0.0475685	unknown	Endoplasmic reticulum	0.82808	Endoplasmic reticulum
G3GTG7	Q61578	Fdxr	NADPH:adrenodoxin oxidoreductase, mitochondrial	0.330102	0.327416	0.206276	0.0814874	0.0153219	0.005593	0.00505141	0.00848969	0.0091483	0.0111143	Mitochondrion	Mitochondrion	1	Mitochondrion
G3GTH0				0.0921964	0.0617888	0.0876081	0.0873335	0.107488	0.0899152	0.132708	0.0721044	0.0948316	0.174026	unknown	Cytosol	0.406832	unknown
G3GTH2	P70441-2	Slc9a3r1	Na(+)/H(+) exchange regulatory cofactor NHE-RF1	0.0932377	0.0882297	0.116274	0.146005	0.13352	0.106587	0.123145	0.0584555	0.034413	0.100132	unknown	Plasma membrane	0.213655	unknown
G3GTI1	Q6V4S5-2	Sdk2	Protein sidekick-2	0.110637	0.0964547	0.121867	0.145327	0.120245	0.0908706	0.132017	0.129321	0.0376347	0.0156269	unknown	Plasma membrane	0.893408	Plasma membrane
G3GTI5	Q9Z160	Cog1	Conserved oligomeric Golgi complex subunit 1	0.0739762	0.0581128	0.0921789	0.0812538	0.0924284	0.0820354	0.104319	0.0819618	0.107904	0.22583	unknown	Cytosol	0.668804	unknown
G3GTJ9	Q99JY8	Ppap2b	Lipid phosphate phosphohydrolase 3	0.084776	0.10663	0.168515	0.185817	0.122736	0.0785444	0.112232	0.0975941	0.0285577	0.0145984	unknown	Golgi apparatus	0.463465	unknown
G3GTK4	B1AY13	Usp24	Ubiquitin carboxyl-terminal hydrolase 24	0.078679	0.0499087	0.0759079	0.0770942	0.0938314	0.078532	0.111242	0.0877336	0.121986	0.225086	unknown	Cytosol	0.742544	Cytosol
G3GTL0	Q8CFI5	Pars2	Probable proline--tRNA ligase, mitochondrial	0.321397	0.294007	0.21003	0.0847164	0.0236837	0.0106266	0.0143509	0.0103417	0.0151783	0.0156688	unknown	Mitochondrion	0.984035	Mitochondrion
G3GTL1				0.0759941	0.0560643	0.0844866	0.0732099	0.0918529	0.0841669	0.113011	0.0762933	0.101312	0.243609	unknown	Cytosol	0.827264	Cytosol
G3GTL7	Q921S7	Mrpl37	39S ribosomal protein L37, mitochondrial	0.327214	0.328292	0.220469	0.0858481	0.0154862	0.00288428	0.00321153	0.00421059	0.00653152	0.00585327	Mitochondrion	Mitochondrion	1	Mitochondrion
G3GTM0	Q8R2M0	Tceanc2	Transcription elongation factor A N-terminal and central domain-containing protein 2	0.0784939	0.0437459	0.0675621	0.07029	0.0717762	0.0667087	0.0898812	0.18597	0.233255	0.0923171	unknown	Ribosome	0.452782	unknown
G3GTM1	Q9QY73	Tmem59	Transmembrane protein 59	0.0486645	0.115906	0.184477	0.22286	0.12179	0.0806536	0.112593	0.0839043	0.0228752	0.00627608	unknown	Lysosome	0.610303	unknown
G3GTM5;REV__G3GSR8	Q8VCB1	Ndc1	Nucleoporin NDC1	0.128541	0.0952288	0.118036	0.141988	0.123362	0.100189	0.136172	0.11028	0.0284272	0.0177759	unknown	Plasma membrane	0.673571	unknown
G3GTN0	Q924X6	Lrp8	Low-density lipoprotein receptor-related protein 8	0.0556982	0.0397822	0.0618691	0.0846485	0.0985511	0.091473	0.174003	0.28996	0.0929485	0.0110663	unknown	Nucleus - Chromatin	0.287763	unknown
G3GTN1	P61327	Magoh	Protein mago nashi homolog	0.0721801	0.0224079	0.0491796	0.0511811	0.0694589	0.060606	0.105833	0.220743	0.187345	0.161066	unknown	Nucleus - Non-chromatin	0.35717	unknown
G3GTN2	Q8BHG2		UPF0587 protein C1orf123 homolog	0.0727965	0.0422636	0.0724511	0.0732019	0.0992335	0.0867364	0.120441	0.0707345	0.0791799	0.282961	unknown	Cytosol	0.843226	Cytosol
G3GTN3	P52825	Cpt2	Carnitine O-palmitoyltransferase 2, mitochondrial	0.326449	0.319807	0.219475	0.090102	0.0173434	0.0041753	0.00499242	0.00331649	0.00472746	0.009611	Mitochondrion	Mitochondrion	1	Mitochondrion
G3GTP0	Q8BTF7	Lig4	DNA ligase 4	0.111438	0.0440294	0.0786538	0.0945472	0.0946797	0.0887343	0.109279	0.104789	0.132973	0.140877	unknown	Nucleus - Chromatin	0.276111	unknown
G3GTP7	Q91VA6	Poldip2	Polymerase delta-interacting protein 2	0.32199	0.308309	0.205748	0.0815839	0.0200478	0.00669358	0.0109287	0.0108672	0.0139168	0.0199148	unknown	Mitochondrion	0.981824	Mitochondrion
G3GTP8	Q5SYH2	Tmem199	Transmembrane protein 199	0.120118	0.114929	0.156117	0.175472	0.137578	0.086799	0.112137	0.0704942	0.0167442	0.00961238	unknown	Endoplasmic reticulum	0.718763	Endoplasmic reticulum
G3GTQ1	Q61025	Ift20	Intraflagellar transport protein 20 homolog	0.079157	0.0847272	0.124196	0.131436	0.0928474	0.0676976	0.085324	0.126552	0.128491	0.0795714	unknown	Plasma membrane	0.325536	unknown
G3GTQ6				0.124693	0.131478	0.162658	0.180611	0.119298	0.0711024	0.0995837	0.0687147	0.0239442	0.0179173	unknown	Golgi apparatus	0.31223	unknown
G3GTQ9	Q04690-2	Nf1	Neurofibromin	0.0820181	0.0627795	0.0800671	0.0807136	0.0758204	0.0570591	0.100461	0.181039	0.219708	0.0603343	unknown	Ribosome	0.814821	Ribosome
G3GTR4	Q8VCY6	Utp6	U3 small nucleolar RNA-associated protein 6 homolog	0.404768	0.0238757	0.0255307	0.0261283	0.0307404	0.0377672	0.0652907	0.15388	0.185294	0.0467252	Nucleus - Non-chromatin	Nucleus - Non-chromatin	1	Nucleus - Non-chromatin
G3GTS0	Q8BG51	Rhot1	Mitochondrial Rho GTPase 1	0.272419	0.273244	0.238884	0.0984007	0.0353729	0.0196322	0.0245507	0.00617174	0.0082554	0.02307	unknown	Mitochondrion	0.918171	Mitochondrion
G3GTS4	Q9JMD0-3	Znf207	BUB3-interacting and GLEBS motif-containing protein ZNF207	0.0944715	0.0288223	0.0425849	0.0412477	0.0600001	0.0558496	0.101295	0.228757	0.253823	0.0931495	unknown	Nucleus - Non-chromatin	0.801474	Nucleus - Non-chromatin
G3GTS6	Q8BG32	Psmd11	26S proteasome non-ATPase regulatory subunit 11	0.0537958	0.0309492	0.0559812	0.0553265	0.0729533	0.0691604	0.100724	0.154557	0.242454	0.164099	Proteasome	Proteasome	1	Proteasome
G3GTU0	Q8R1N0	Znf830	Zinc finger protein 830	0.0747726	0.0282786	0.0423954	0.0463932	0.0601809	0.0582463	0.0999885	0.210999	0.249238	0.129508	unknown	Nucleus - Non-chromatin	0.677305	unknown
G3GTU1	P97386-2	Lig3	DNA ligase 3	0.406085	0.0810832	0.0725121	0.0559036	0.0380207	0.0369966	0.055392	0.0990373	0.106565	0.0484037	unknown	Nucleus - Chromatin	0.701532	Nucleus - Chromatin
G3GTU4	Q6ZQM0	Rffl	E3 ubiquitin-protein ligase rififylin	0.0591097	0.0654589	0.109737	0.121801	0.114632	0.0896888	0.155943	0.190549	0.0746709	0.0184112	unknown	Plasma membrane	0.752385	Plasma membrane
G3GTU8	Q8VEJ4	Nle1	Notchless protein homolog 1	0.0898593	0.0322906	0.0531574	0.0515726	0.0634021	0.0531162	0.0900711	0.223653	0.240426	0.102451	unknown	Nucleus - Non-chromatin	0.698043	unknown
G3GTV7	Q9D7B6	Acad8	Isobutyryl-CoA dehydrogenase, mitochondrial	0.28708	0.299469	0.197943	0.0854949	0.0281162	0.0169128	0.0226783	0.0235175	0.0181259	0.0206615	Mitochondrion	Mitochondrion	1	Mitochondrion
G3GTV8	Q91YJ3	Thyn1	Thymocyte nuclear protein 1	0.0963394	0.0381646	0.0530892	0.0538981	0.0654617	0.0581675	0.0935041	0.193625	0.231937	0.115813	unknown	Nucleus - Non-chromatin	0.619056	unknown
G3GTV9	Q8C0E2-2	Vps26b	Vacuolar protein sorting-associated protein 26B	0.0322638	0.0294859	0.0609187	0.0980806	0.127553	0.119194	0.198572	0.202067	0.0633161	0.0685485	unknown	Nucleus - Chromatin	0.287164	unknown
G3GTW0	Q6ZQK0	Ncapd3	Condensin-2 complex subunit D3	0.110469	0.0305108	0.0430172	0.0436772	0.0486024	0.0482595	0.0913971	0.22088	0.282759	0.0804286	unknown	Nucleus - Non-chromatin	0.926103	Nucleus - Non-chromatin
G3GTW7	Q6P4T1	Snx19		0.077872	0.0714935	0.100939	0.118737	0.114124	0.0856159	0.123077	0.146442	0.117869	0.0438312	unknown	Plasma membrane	0.705636	Plasma membrane
G3GTX5	Q06335-2	Aplp2	Amyloid-like protein 2	0.0766241	0.0813211	0.113238	0.15233	0.138422	0.11078	0.156957	0.13286	0.0262145	0.0112529	unknown	Plasma membrane	0.694864	unknown
G3GTY6	Q8CG48	Smc2	Structural maintenance of chromosomes protein 2	0.0715301	0.0374741	0.0544157	0.0539539	0.058578	0.0559489	0.0950656	0.226985	0.273026	0.0730228	unknown	Nucleus - Non-chromatin	0.642331	unknown
G3GTZ6	P41233	Abca1	ATP-binding cassette sub-family A member 1	0.0957348	0.115809	0.166745	0.187288	0.128856	0.0829677	0.106428	0.0781759	0.0235663	0.014429	unknown	Plasma membrane	0.350066	unknown
G3GTZ7	Q6X893	Slc44a1	Choline transporter-like protein 1	0.0847425	0.0944321	0.146884	0.193387	0.147392	0.098196	0.111118	0.0920295	0.0246611	0.00715735	unknown	Plasma membrane	0.5592	unknown
G3GU00	Q8BYN5	Fsd1l	FSD1-like protein	0.0799433	0.102871	0.148569	0.160607	0.111305	0.0731659	0.0921425	0.104932	0.077635	0.0488294	unknown	Golgi apparatus	0.554893	unknown
G3GU02	Q9DAV9	Tmem38b	Trimeric intracellular cation channel type B	0.0797575	0.0844446	0.114972	0.19711	0.166071	0.126264	0.133427	0.0731942	0.0086674	0.016093	unknown	Nucleus - Chromatin	0.220699	unknown
G3GU08	Q9DCX8	Iyd	Iodotyrosine dehalogenase 1	0.101321	0.106195	0.134424	0.155446	0.129341	0.099691	0.128149	0.104751	0.030145	0.0105365	unknown	Plasma membrane	0.554159	unknown
G3GU10	Q3V3R1	Mthfd1l	Monofunctional C1-tetrahydrofolate synthase, mitochondrial	0.327614	0.324922	0.214777	0.0837283	0.0161328	0.00487777	0.00599976	0.00707018	0.00866642	0.00621266	Mitochondrion	Mitochondrion	1	Mitochondrion
G3GU12	Q9WTQ5	Akap12	A-kinase anchor protein 12	0.070777	0.0576875	0.0922891	0.0953398	0.103609	0.0960572	0.118371	0.0665608	0.0605233	0.238785	unknown	Cytosol	0.530649	unknown
G3GU15	Q8CI78	Rmnd1	Required for meiotic nuclear division protein 1 homolog	0.295831	0.296763	0.218637	0.0995665	0.0247558	0.00898152	0.0141293	0.0157558	0.0175676	0.00801197	Mitochondrion	Mitochondrion	1	Mitochondrion
G3GU16	A6H630-3	Armt1	Protein-glutamate O-methyltransferase	0.0712433	0.0434342	0.0800207	0.072371	0.0981403	0.0961325	0.135558	0.0677924	0.0889953	0.246313	unknown	Cytosol	0.788173	Cytosol
G3GU22	Q6ZWR6-2	Syne1	Nesprin-1	0.362532	0.072432	0.0860537	0.0991468	0.0860688	0.0694045	0.0909188	0.0661065	0.0267444	0.0405924	unknown	Nucleus - Chromatin	0.398763	unknown
G3GU28	Q8BJU9	Mtrf1l	Peptide chain release factor 1-like, mitochondrial	0.301988	0.288623	0.203425	0.0899343	0.0278075	0.0202763	0.0150585	0.0168962	0.0211529	0.0148375	unknown	Mitochondrion	0.982952	Mitochondrion
G3GU29	Q9QZB0	Rgs17	Regulator of G-protein signaling 17	0.0675799	0.107581	0.16857	0.195395	0.141142	0.0879013	0.0981833	0.0948436	0.0286417	0.0101622	unknown	Golgi apparatus	0.453228	unknown
G3GU30	P47911	Rpl6	60S ribosomal protein L6	0.076262	0.074823	0.0788308	0.0829911	0.075248	0.0743154	0.117684	0.221735	0.17162	0.0264908	Ribosome	Ribosome	1	Ribosome
G3GU35	Q6DID3	Scaf8	Protein SCAF8	0.096044	0.0326014	0.0485142	0.044526	0.0572649	0.0526416	0.0916244	0.215367	0.285944	0.0754728	unknown	Nucleus - Non-chromatin	0.893134	Nucleus - Non-chromatin
G3GU41	Q8R3C6	Rbm19	Probable RNA-binding protein 19	0.244504	0.0333212	0.0401131	0.0377386	0.0478946	0.0445232	0.0787815	0.179332	0.2274	0.0663927	unknown	Nucleus - Non-chromatin	0.738044	Nucleus - Non-chromatin
G3GU54	Q8VDH1	Fbxo21	F-box only protein 21	0.0874744	0.0567166	0.0852181	0.0930333	0.103631	0.093534	0.123485	0.102187	0.126545	0.128176	unknown	Nucleus - Chromatin	0.238214	unknown
G3GU57	Q5BL07	Pex1	Peroxisome biogenesis factor 1	0.117463	0.0334238	0.0503888	0.0456188	0.0584894	0.0551492	0.0912975	0.184329	0.254586	0.109255	unknown	Nucleus - Non-chromatin	0.882331	Nucleus - Non-chromatin
G3GU60	P70296	Pebp1	Hippocampal cholinergic neurostimulating peptide;Phosphatidylethanolamine-binding protein 1	0.0741761	0.0355996	0.0718936	0.0688468	0.0931956	0.0923416	0.12354	0.0673299	0.0808017	0.292275	unknown	Cytosol	0.843397	Cytosol
G3GU61	Q8BYC6	Taok3	Serine/threonine-protein kinase TAO3	0.157497	0.0764703	0.111072	0.140659	0.124754	0.100349	0.130542	0.106187	0.0311909	0.0212789	unknown	Plasma membrane	0.669878	unknown
G3GU62				0.223441	0.0235442	0.0428262	0.0482152	0.0511233	0.0539074	0.0803236	0.137825	0.185657	0.153138	unknown	Nucleus - Non-chromatin	0.630526	unknown
G3GU64	Q9JK92	Hspb8	Heat shock protein beta-8	0.0791239	0.052669	0.0898284	0.0879499	0.107846	0.101807	0.132484	0.100005	0.114936	0.13335	unknown	Nucleus - Chromatin	0.22773	unknown
G3GU67	Q9R078	Prkab1	5'-AMP-activated protein kinase subunit beta-1	0.0923724	0.0734132	0.0990433	0.0908523	0.106424	0.0905503	0.116167	0.0875985	0.0880654	0.155513	unknown	Cytosol	0.209873	unknown
G3GU69	P49025-3	Cit	Citron Rho-interacting kinase	0.0951578	0.106038	0.109655	0.0620503	0.0489123	0.0448106	0.076061	0.166969	0.22043	0.0699161	unknown	Nucleus - Chromatin	0.349025	unknown
G3GU73	Q6PHN9	Rab35	Ras-related protein Rab-35	0.0847487	0.0902226	0.122609	0.153078	0.128249	0.092272	0.139189	0.144386	0.0345619	0.010683	unknown	Plasma membrane	0.891811	Plasma membrane
G3GU75	E9PVA8	Gcn1l1		0.0811657	0.0614884	0.0699477	0.0701401	0.0710079	0.0576004	0.102841	0.196953	0.223467	0.0653886	unknown	Ribosome	0.86836	Ribosome
G3GU76;G3HDY7;G3HSW6	P14869;P14869;P14869	Rplp0	60S acidic ribosomal protein P0	0.0655233	0.0611047	0.0748685	0.0776159	0.0757018	0.0588347	0.100942	0.207105	0.229308	0.0489965	Ribosome	Ribosome	1	Ribosome
G3GU77	Q8VI36-2	Pxn	Paxillin	0.101353	0.0522021	0.0789324	0.0872907	0.0987011	0.0936098	0.120031	0.0538749	0.0764181	0.237587	unknown	Cytosol	0.660762	unknown
G3GU78	Q8VI36	Pxn	Paxillin	0.0875351	0.0450954	0.0861512	0.0875053	0.103033	0.0964175	0.12597	0.07694	0.0553086	0.236044	unknown	Cytosol	0.599859	unknown
G3GU82	Q3UA16-2	Spc25	Kinetochore protein Spc25	0.0895139	0.0432357	0.0653013	0.0652554	0.079587	0.0718031	0.107389	0.157075	0.194201	0.126638	unknown	Ribosome	0.31611	unknown
G3GU83				0.108223	0.089839	0.145024	0.15447	0.135228	0.0922278	0.123981	0.113975	0.0259955	0.0110376	unknown	Plasma membrane	0.786653	Plasma membrane
G3GU84	Q58NB6	Dhrs9	Dehydrogenase/reductase SDR family member 9	0.101391	0.112732	0.136692	0.15731	0.13543	0.0969824	0.128618	0.0989778	0.0222678	0.00959901	unknown	Endoplasmic reticulum	0.778818	Endoplasmic reticulum
G3GU87	A2AR02	Ppig	Peptidyl-prolyl cis-trans isomerase G	0.122891	0.0501799	0.064506	0.062072	0.0716221	0.0662968	0.0968028	0.177546	0.211162	0.0769207	unknown	Ribosome	0.393178	unknown
G3GU92	P32067	Ssb	Lupus La protein homolog	0.101656	0.0354535	0.0524155	0.0523838	0.0730986	0.0698648	0.109672	0.147457	0.165496	0.192503	unknown	Nucleus - Non-chromatin	0.311222	unknown
G3GUA5				0.0771406	0.0800566	0.138459	0.185237	0.113651	0.0891634	0.0680151	0.106992	0.0268989	0.114386	unknown	Nucleus - Chromatin	0.260839	unknown
G3GUA6	Q8C0V0	Tlk1	Serine/threonine-protein kinase tousled-like 1	0.0947432	0.0360018	0.0550242	0.0537387	0.0562133	0.0429826	0.0964283	0.211562	0.237407	0.115899	unknown	Nucleus - Non-chromatin	0.757858	Nucleus - Non-chromatin
G3GUB2	O88487	Dync1i2	Cytoplasmic dynein 1 intermediate chain 2	0.23893	0.0469797	0.0641578	0.0687508	0.0627134	0.0530474	0.0851727	0.158257	0.161983	0.0600092	unknown	Nucleus - Chromatin	0.87463	Nucleus - Chromatin
G3GUB3	Q8BH59	Slc25a12	Calcium-binding mitochondrial carrier protein Aralar1	0.325593	0.334049	0.217581	0.0833418	0.0149139	0.00352978	0.00422483	0.00349319	0.00429918	0.00897477	Mitochondrion	Mitochondrion	1	Mitochondrion
G3GUB4	Q8BY71	Hat1	Histone acetyltransferase type B catalytic subunit	0.0648988	0.0358426	0.0653603	0.0643814	0.0912619	0.0863652	0.127908	0.0730028	0.101063	0.289916	unknown	Cytosol	0.84775	Cytosol
G3GUC8	Q9CZ30-2	Ola1	Obg-like ATPase 1	0.0672616	0.0383608	0.0689045	0.0693231	0.0882429	0.0868485	0.111223	0.082296	0.0935785	0.293961	unknown	Cytosol	0.83234	Cytosol
G3GUD0	Q9DA19-3	Cir1	Corepressor interacting with RBPJ 1	0.111799	0.0766149	0.0903283	0.0815035	0.0785214	0.0682428	0.0860206	0.149496	0.173624	0.0838493	unknown	Ribosome	0.359619	unknown
G3GUD8	Q9EST5	Anp32b	Acidic leucine-rich nuclear phosphoprotein 32 family member B	0.0515525	0.0317122	0.0655917	0.0697107	0.0909469	0.0898376	0.113956	0.0700804	0.0763358	0.340276	unknown	Cytosol	0.622569	unknown
G3GUD9	Q8K0B2	Lmbrd1	Probable lysosomal cobalamin transporter	0.042356	0.078261	0.141612	0.16753	0.119457	0.0780895	0.136753	0.162402	0.052307	0.0212337	unknown	Plasma membrane	0.599152	unknown
G3GUF0;G3IPQ2	P84099	Rpl19	60S ribosomal protein L19	0.0670064	0.0655367	0.0719026	0.078259	0.0752791	0.0631245	0.102315	0.209435	0.227412	0.0397302	Ribosome	Ribosome	1	Ribosome
G3GUG0				0.0928144	0.0952289	0.142964	0.172872	0.143961	0.0931536	0.127441	0.0814946	0.0288611	0.0212091	unknown	Endoplasmic reticulum	0.745102	Endoplasmic reticulum
G3GUG5	Q8BR37	Nhlrc1	E3 ubiquitin-protein ligase NHLRC1	0.0714366	0.0374991	0.0737308	0.0701569	0.0976735	0.0849845	0.125035	0.0658403	0.0820141	0.29163	unknown	Cytosol	0.834003	Cytosol
G3GUG7	Q7TNV0	Dek	Protein DEK	0.489608	0.0436249	0.0493055	0.0439729	0.0402759	0.0454936	0.05674	0.0680084	0.0758429	0.0871277	unknown	Nucleus - Chromatin	0.810238	Nucleus - Chromatin
G3GUH8	Q6A0A9	FAM120A	Constitutive coactivator of PPAR-gamma-like protein 1	0.0519174	0.0447457	0.0569256	0.0624401	0.0699432	0.0640685	0.115462	0.245263	0.236869	0.0523658	unknown	Ribosome	0.775945	Ribosome
G3GUI3;REV__G3HWJ7;REV__G3GXD8	P30416	Fkbp4	Peptidyl-prolyl cis-trans isomerase FKBP4;Peptidyl-prolyl cis-trans isomerase FKBP4, N-terminally processed	0.0692694	0.0420566	0.0737456	0.0691326	0.0940394	0.0886159	0.120183	0.0696078	0.0898787	0.283471	unknown	Cytosol	0.87212	Cytosol
G3GUJ0	O88413	Tulp3	Tubby-related protein 3	0.0945198	0.0640242	0.0942217	0.102861	0.0945282	0.0825718	0.108123	0.108523	0.105665	0.144963	unknown	Nucleus - Chromatin	0.260239	unknown
G3GUJ2	Q8BJU2	Tspan9	Tetraspanin-9	0.0643165	0.0993495	0.197973	0.222841	0.133592	0.0846156	0.0898702	0.0823349	0.0184189	0.00668844	unknown	Lysosome	0.717292	Lysosome
G3GUK0	Q8BZA9	Tigar	Fructose-2,6-bisphosphatase TIGAR	0.0887639	0.0404631	0.0804088	0.074368	0.099925	0.0883561	0.114028	0.0726452	0.0882616	0.252781	unknown	Cytosol	0.832565	Cytosol
G3GUK3	Q91YN0	D6Wsu163e	Protein C12orf4 homolog	0.0798346	0.0425998	0.0624076	0.072945	0.0822121	0.0625584	0.119441	0.208519	0.198281	0.071201	unknown	Ribosome	0.82199	Ribosome
G3GUK6	Q9DC69	Ndufa9	NADH dehydrogenase [ubiquinone] 1 alpha subcomplex subunit 9, mitochondrial	0.305528	0.303253	0.206033	0.0877267	0.0246665	0.0127235	0.0153408	0.0236568	0.0137535	0.00731855	Mitochondrion	Mitochondrion	1	Mitochondrion
G3GUL5	Q9CYH6	Rrs1	Ribosome biogenesis regulatory protein homolog	0.134706	0.0155456	0.0232493	0.0307544	0.039442	0.0512761	0.0813151	0.232424	0.321025	0.0702627	Nucleus - Non-chromatin	Nucleus - Non-chromatin	1	Nucleus - Non-chromatin
G3GUL9	P50284	Ltbr	Tumor necrosis factor receptor superfamily member 3	0.0942799	0.0926505	0.112214	0.148313	0.120998	0.10077	0.152989	0.135748	0.032639	0.00939815	unknown	Plasma membrane	0.834188	Plasma membrane
G3GUM5	Q8K2Z4-2	Ncapd2	Condensin complex subunit 1	0.0663405	0.0316701	0.0471743	0.046808	0.056952	0.0512302	0.096928	0.227766	0.296961	0.0781695	unknown	Nucleus - Non-chromatin	0.839679	Nucleus - Non-chromatin
G3GUM9	Q922K7	Nop2	Probable 28S rRNA (cytosine-C(5))-methyltransferase	0.108721	0.0301209	0.0411051	0.0357288	0.0496372	0.0495961	0.0905744	0.22557	0.288286	0.0806604	Nucleus - Non-chromatin	Nucleus - Non-chromatin	1	Nucleus - Non-chromatin
G3GUN0;G3ICL9	Q6PDQ2;A2A8L1	Chd4;Chd5	Chromodomain-helicase-DNA-binding protein 4;Chromodomain-helicase-DNA-binding protein 5	0.626868	0.0295457	0.0373648	0.0299086	0.0352397	0.0328679	0.0449375	0.0576973	0.0581652	0.0474048	unknown	Nucleus - Chromatin	0.784095	Nucleus - Chromatin
G3GUN6	Q9CZ04	Cops7a	COP9 signalosome complex subunit 7a	0.0769048	0.0532316	0.0819284	0.0888828	0.0923191	0.0829272	0.104596	0.102544	0.133135	0.183531	unknown	Cytosol	0.363684	unknown
G3GUN7	Q99KX1	Mlf2	Myeloid leukemia factor 2	0.10591	0.0826837	0.152296	0.168902	0.13703	0.0838117	0.106293	0.0701327	0.0549897	0.0379506	unknown	Plasma membrane	0.406614	unknown
G3GUP2	Q8CG70	Leprel2	Prolyl 3-hydroxylase 3	0.13743	0.163802	0.169462	0.175141	0.129628	0.0774453	0.086374	0.0372677	0.0110549	0.0123947	unknown	Endoplasmic reticulum	0.930679	Endoplasmic reticulum
G3GUP6	Q99M54-2	Cdca3	Cell division cycle-associated protein 3	0.123888	0.119309	0.119814	0.126435	0.114074	0.090881	0.113887	0.106398	0.0565921	0.0287223	unknown	Plasma membrane	0.615351	unknown
G3GUP7;G3IHE3;G3I007	P56399;P56399	Usp5	Ubiquitin carboxyl-terminal hydrolase 5	0.0676926	0.0418829	0.0779554	0.0741254	0.101237	0.0913334	0.126018	0.0669303	0.0839727	0.268852	unknown	Cytosol	0.843995	Cytosol
G3GUQ0	P17183	Eno2	Gamma-enolase	0.057358	0.0401825	0.0616058	0.0720071	0.0911631	0.0875755	0.123337	0.0666995	0.0567737	0.343298	unknown	Cytosol	0.526241	unknown
G3GUQ4	O35127	Grcc10	Protein C10	0.0986929	0.0723004	0.101714	0.102396	0.103819	0.088981	0.113184	0.0956542	0.102406	0.120852	unknown	Plasma membrane	0.297902	unknown
G3GUQ6	O35129	Phb2	Prohibitin-2	0.32003	0.333025	0.219927	0.0893594	0.0146431	0.00434986	0.00364305	0.00281539	0.00353579	0.00867099	unknown	Mitochondrion	0.973658	Mitochondrion
G3GUQ7	O35130	Emg1	Ribosomal RNA small subunit methyltransferase NEP1	0.152052	0.0286066	0.0380938	0.0381399	0.0462165	0.0483664	0.0801875	0.212006	0.263018	0.0933127	unknown	Nucleus - Non-chromatin	0.926372	Nucleus - Non-chromatin
G3GUQ8				0.106811	0.113247	0.133923	0.1604	0.140129	0.0979357	0.138686	0.0835995	0.0169863	0.00828184	unknown	Endoplasmic reticulum	0.918181	Endoplasmic reticulum
G3GUR1	Q8CG16	C1ra	Complement C1r-A subcomponent;Complement C1r-A subcomponent heavy chain;Complement C1r-A subcomponent light chain	0.0911786	0.10756	0.126408	0.140657	0.120803	0.102058	0.144118	0.12168	0.0251322	0.0204057	unknown	Plasma membrane	0.723394	Plasma membrane
G3GUR5	O09012	Pex5	Peroxisomal targeting signal 1 receptor	0.0841877	0.0628844	0.100067	0.0983946	0.107319	0.0906791	0.118926	0.0898256	0.0851991	0.162516	unknown	Cytosol	0.227853	unknown
G3GUR8	Q3URD3-2	Slmap	Sarcolemmal membrane-associated protein	0.0817892	0.091077	0.117195	0.145011	0.131629	0.106822	0.146946	0.131208	0.0351425	0.0131808	unknown	Plasma membrane	0.815523	Plasma membrane
G3GUS2	P61750	Arf4	ADP-ribosylation factor 4	0.129748	0.105244	0.124463	0.125647	0.116552	0.0810193	0.116391	0.0766186	0.0556346	0.068682	unknown	Plasma membrane	0.375903	unknown
G3GUS6	Q3TIU4	Pde12	2',5'-phosphodiesterase 12	0.209593	0.210473	0.154038	0.0839051	0.0539252	0.0470671	0.0585061	0.036834	0.0461548	0.0995036	unknown	Mitochondrion	0.270103	unknown
G3GUS8	Q8K3H0	Appl1	DCC-interacting protein 13-alpha	0.0694346	0.0498705	0.0820648	0.077655	0.0974277	0.0908962	0.122332	0.0644921	0.0801562	0.26567	unknown	Cytosol	0.829614	Cytosol
G3GUT3				0.0545641	0.0476091	0.0560027	0.0634495	0.0717632	0.0644815	0.125993	0.259825	0.248872	0.00744006	unknown	Ribosome	0.301292	unknown
G3GUT5	Q6PH08-4	Erc2	ERC protein 2	0.0828986	0.0495383	0.0700184	0.0758446	0.0684483	0.0638605	0.0906059	0.171039	0.223825	0.103922	unknown	Ribosome	0.302856	unknown
G3GUU4	Q91YD3	Dcp1a	mRNA-decapping enzyme 1A	0.0416967	0.0303905	0.045855	0.0484866	0.0607845	0.0603086	0.111089	0.238287	0.288524	0.0745774	unknown	Nucleus - Non-chromatin	0.587048	unknown
G3GUU5	P40142	Tkt	Transketolase	0.0648616	0.0336177	0.0641779	0.0662938	0.085214	0.0860005	0.113119	0.11318	0.131887	0.241648	unknown	Cytosol	0.63921	unknown
G3GUU6;G3GR67	Q02111;P28867-2	Prkcd;Prkcq	Protein kinase C delta type;Protein kinase C delta type catalytic subunit;Protein kinase C delta type regulatory subunit;Protein kinase C theta type	0.0834064	0.0615718	0.0889265	0.090371	0.0937986	0.0834798	0.115083	0.105383	0.106263	0.171716	unknown	Cytosol	0.339949	unknown
G3GUU7	Q8C3B8-2	Rft1	Protein RFT1 homolog	0.106761	0.0697494	0.122891	0.153341	0.135036	0.0862874	0.104389	0.146581	0.0653265	0.00963754	unknown	Plasma membrane	0.627946	unknown
G3GUX2	Q9EPK7	Xpo7	Exportin-7	0.07239	0.0406414	0.0736066	0.0695673	0.0894845	0.0842613	0.116848	0.081872	0.107412	0.263917	unknown	Cytosol	0.863872	Cytosol
G3GUX6	Q8K072	Reep4	Receptor expression-enhancing protein 4	0.110028	0.097554	0.117975	0.13871	0.119001	0.0920046	0.127789	0.123348	0.0519234	0.021668	unknown	Plasma membrane	0.855485	Plasma membrane
G3GUX9;G3GZU7	P98063;Q9WVM6	Bmp1;Tll2	Bone morphogenetic protein 1;Tolloid-like protein 2	0.180168	0.116782	0.136054	0.138911	0.11001	0.0769965	0.0924561	0.0769187	0.0449362	0.0267675	unknown	Plasma membrane	0.658326	unknown
G3GUY1	Q91WD1	Polr3d	DNA-directed RNA polymerase III subunit RPC4	0.0705039	0.0285108	0.0516651	0.0509369	0.0649387	0.0655283	0.0898481	0.15921	0.244886	0.173972	unknown	Proteasome	0.817647	Proteasome
G3GUY2	Q75N73	Slc39a14	Zinc transporter ZIP14	0.0699174	0.0750399	0.101784	0.129401	0.117595	0.0983669	0.154767	0.192776	0.050621	0.00973273	unknown	Plasma membrane	0.832839	Plasma membrane
G3GUY3	P48455	Ppp3cc	Serine/threonine-protein phosphatase 2B catalytic subunit gamma isoform	0.0948703	0.0593482	0.0894662	0.0889023	0.103404	0.0875692	0.118719	0.0891668	0.109731	0.158823	unknown	Cytosol	0.294388	unknown
G3GUY5	Q8VDP4	Ccar2	Cell cycle and apoptosis regulator protein 2	0.0480362	0.0198652	0.0362233	0.0353253	0.0523847	0.0496572	0.0934211	0.241066	0.322644	0.101377	unknown	Nucleus - Non-chromatin	0.75555	Nucleus - Non-chromatin
G3GUY6	Q9JI08	Bin3	Bridging integrator 3	0.0896303	0.071394	0.0899535	0.092767	0.0908753	0.0709515	0.0980359	0.144643	0.159825	0.0919239	unknown	Ribosome	0.290318	unknown
G3GUZ0	Q8R1T1-2	Chmp7	Charged multivesicular body protein 7	0.080648	0.0541826	0.084377	0.0774327	0.0931026	0.086179	0.112907	0.0623608	0.0765304	0.27228	unknown	Cytosol	0.75848	Cytosol
G3GUZ2	Q9DBT4	Entpd4	Ectonucleoside triphosphate diphosphohydrolase 4	0.0750854	0.0995995	0.137502	0.156361	0.11083	0.0826154	0.0999121	0.118724	0.087783	0.0315876	unknown	Golgi apparatus	0.35786	unknown
G3GV02	B2RY04	Dock5	Dedicator of cytokinesis protein 5	0.209275	0.0529624	0.0694755	0.0664836	0.0681851	0.0484496	0.080911	0.155482	0.184247	0.0645291	unknown	Nucleus - Chromatin	0.825577	Nucleus - Chromatin
G3GV14	Q8BH88	Depdc1b	DEP domain-containing protein 1B	0.0605316	0.0548109	0.0670684	0.0917877	0.0847095	0.0740654	0.107362	0.181884	0.210824	0.0669568	unknown	Ribosome	0.776778	Ribosome
G3GV17	Q59J78	Ndufaf2	Mimitin, mitochondrial	0.288868	0.31304	0.20252	0.0963554	0.0281017	0.0151459	0.0185003	0.0186214	0.0123945	0.00645305	Mitochondrion	Mitochondrion	1	Mitochondrion
G3GV24	P28740	Kif2a	Kinesin-like protein KIF2A	0.0684192	0.0398628	0.0511156	0.0488678	0.0543346	0.0508682	0.0870007	0.2112	0.290986	0.0973447	unknown	Nucleus - Non-chromatin	0.82535	Nucleus - Non-chromatin
G3GV26	Q9D0D4	Dimt1	Probable dimethyladenosine transferase	0.0721503	0.0387355	0.0541915	0.0511524	0.0610532	0.0555848	0.0993859	0.215571	0.260782	0.0913929	unknown	Nucleus - Non-chromatin	0.633796	unknown
G3GV27	Q8K2V6	Ipo11	Importin-11	0.0800251	0.0490387	0.08235	0.0813657	0.103763	0.0945813	0.139709	0.0718016	0.104049	0.193316	unknown	Cytosol	0.594449	unknown
G3GV30	Q3UMY5-4	Eml4	Echinoderm microtubule-associated protein-like 4	0.0435467	0.0242542	0.039255	0.0380379	0.0533124	0.0500566	0.092189	0.232413	0.326786	0.100149	unknown	Nucleus - Non-chromatin	0.755306	Nucleus - Non-chromatin
G3GV34	Q924K8-2	Mta3	Metastasis-associated protein MTA3	0.526788	0.0407266	0.0565723	0.0570447	0.0531942	0.0355668	0.0537242	0.0585855	0.0576772	0.0601209	unknown	Nucleus - Chromatin	0.668342	unknown
G3GV38	A8C756	Thada	Thyroid adenoma-associated protein homolog	0.0736172	0.0476757	0.0791994	0.0687658	0.0912927	0.0836453	0.117734	0.0800403	0.107017	0.251013	unknown	Cytosol	0.860323	Cytosol
G3GV40	A8C756	Thada	Thyroid adenoma-associated protein homolog	0.0774618	0.0525872	0.0827781	0.077376	0.0973634	0.0858088	0.127111	0.0781947	0.109623	0.211696	unknown	Cytosol	0.815232	Cytosol
G3GV42;G3H5F7	Q8BP47;Q8BP47	Nars	Asparagine--tRNA ligase, cytoplasmic	0.0730563	0.0432249	0.0870763	0.0885093	0.100051	0.0867701	0.117925	0.110544	0.104809	0.188035	unknown	Cytosol	0.52329	unknown
G3GV47	Q6PB66	Lrpprc	Leucine-rich PPR motif-containing protein, mitochondrial	0.33161	0.32209	0.216318	0.0824318	0.0155621	0.00470807	0.00539356	0.00649308	0.00752138	0.00787279	Mitochondrion	Mitochondrion	1	Mitochondrion
G3GV48	P36993-3	Ppm1b	Protein phosphatase 1B	0.0900984	0.0597043	0.0861912	0.0785838	0.0928756	0.0867666	0.115341	0.0724982	0.0866646	0.231276	unknown	Cytosol	0.778931	Cytosol
G3GV53	Q8C167-3	Prepl	Prolyl endopeptidase-like	0.250031	0.246856	0.176317	0.0831868	0.0386742	0.0285108	0.0354038	0.0311337	0.0345529	0.0753339	unknown	Mitochondrion	0.721588	Mitochondrion
G3GV59	Q497V5-2	Srbd1	S1 RNA-binding domain-containing protein 1	0.428337	0.0375503	0.0424905	0.0531448	0.0540373	0.0429632	0.0616763	0.101225	0.120129	0.0584462	unknown	Nucleus - Chromatin	0.842031	Nucleus - Chromatin
G3GV75	P63321	Rala	Ras-related protein Ral-A	0.0919028	0.106963	0.124776	0.143574	0.123879	0.0879779	0.131258	0.136663	0.0394479	0.0135587	unknown	Plasma membrane	0.858754	Plasma membrane
G3GV77	Q69ZA1	Cdk13	Cyclin-dependent kinase 13	0.0536148	0.0290127	0.0426433	0.0420988	0.058358	0.0559184	0.0933491	0.236384	0.303606	0.0850141	unknown	Nucleus - Non-chromatin	0.816157	Nucleus - Non-chromatin
G3GV81	Q3ULJ0-2	Gpd1l	Glycerol-3-phosphate dehydrogenase 1-like protein	0.086799	0.0817043	0.104643	0.118843	0.110989	0.0872736	0.109722	0.079253	0.0744504	0.146323	unknown	Nucleus - Chromatin	0.252689	unknown
G3GV85	Q3TDQ1	Stt3b	Dolichyl-diphosphooligosaccharide--protein glycosyltransferase subunit STT3B	0.12489	0.130951	0.169387	0.176234	0.138568	0.0901558	0.104452	0.0566504	0.0056933	0.0030185	Endoplasmic reticulum	Endoplasmic reticulum	1	Endoplasmic reticulum
G3GV87	Q62312	Tgfbr2	TGF-beta receptor type-2	0.055673	0.123325	0.203048	0.220089	0.127288	0.0744514	0.0962925	0.0812037	0.0157385	0.0028915	unknown	Lysosome	0.82212	Lysosome
G3GV90	Q8BWL5-2	Rbms3	RNA-binding motif, single-stranded-interacting protein 3	0.0775309	0.0575395	0.0810964	0.0811513	0.0702379	0.0673579	0.107152	0.199469	0.197852	0.0606136	unknown	Ribosome	0.911046	Ribosome
G3GV96	Q9QYP6-3	Azi2	5-azacytidine-induced protein 2	0.0744681	0.0864595	0.121286	0.142705	0.119788	0.0992742	0.130995	0.109502	0.0526341	0.0628882	unknown	Plasma membrane	0.698207	unknown
G3GVA0				0.0923446	0.0960618	0.126947	0.142098	0.111294	0.0775256	0.0954108	0.0940202	0.0876176	0.07668	unknown	Plasma membrane	0.484106	unknown
G3GVA5	Q8R3B1	Plcd1	1-phosphatidylinositol 4,5-bisphosphate phosphodiesterase delta-1	0.0820955	0.066753	0.105001	0.115295	0.117114	0.097365	0.131025	0.0791468	0.0635841	0.142621	unknown	Nucleus - Chromatin	0.235137	unknown
G3GVA8	Q8R010	Aimp2	Aminoacyl tRNA synthase complex-interacting multifunctional protein 2	0.058874	0.0475893	0.0702082	0.0756466	0.0870084	0.069494	0.104831	0.138388	0.228651	0.11931	unknown	Proteasome	0.377923	unknown
G3GVB3	O08967	Cyth3	Cytohesin-3	0.07422	0.051692	0.0769848	0.0770665	0.0781082	0.0502108	0.0896393	0.153604	0.192404	0.15607	unknown	Proteasome	0.300314	unknown
G3GVB5;G3GXC8;G3IEW6	P63001;P60764	Rac1;Rac3	Ras-related C3 botulinum toxin substrate 1;Ras-related C3 botulinum toxin substrate 3	0.0746723	0.0737366	0.103908	0.129675	0.121722	0.0977793	0.150277	0.154778	0.0549829	0.0384691	unknown	Plasma membrane	0.855744	Plasma membrane
G3GVB6	Q91WC9	Daglb	Sn1-specific diacylglycerol lipase beta	0.0376411	0.0321331	0.0610049	0.0752776	0.0804851	0.082688	0.160753	0.276799	0.169772	0.0234462	unknown	Nucleus - Chromatin	0.28664	unknown
G3GVD0;G3GX66;G3GX23;G3HPM7	P60710;P68134;P60710;P63260	Acta1;Actb;Actg1	Actin, alpha skeletal muscle;Actin, cytoplasmic 1;Actin, cytoplasmic 1, N-terminally processed;Actin, cytoplasmic 2;Actin, cytoplasmic 2, N-terminally processed	0.0768894	0.0580186	0.0937192	0.100753	0.110553	0.102161	0.132673	0.0651793	0.0726472	0.187406	unknown	Cytosol	0.272015	unknown
G3GVD7	Q80W47	Wipi2	WD repeat domain phosphoinositide-interacting protein 2	0.0755505	0.0546743	0.0875591	0.087184	0.10375	0.0926702	0.11737	0.0753899	0.081009	0.224843	unknown	Cytosol	0.747494	Cytosol
G3GVE0	Q3U829	Ap5z1	AP-5 complex subunit zeta-1	0.0856121	0.0582966	0.079779	0.0645128	0.0819022	0.0579314	0.0988474	0.165883	0.208805	0.0984305	unknown	Ribosome	0.317329	unknown
G3GVE7	Q8C3R1	Brat1	BRCA1-associated ATM activator 1	0.0798774	0.0415095	0.0739796	0.0712554	0.0919272	0.0863441	0.118305	0.0966821	0.120207	0.219912	unknown	Cytosol	0.812142	Cytosol
G3GVF5	Q8CFD4	Snx8	Sorting nexin-8	0.0334054	0.0260739	0.0524767	0.0847281	0.114968	0.106909	0.202784	0.254117	0.0952934	0.0292444	unknown	Nucleus - Chromatin	0.293809	unknown
G3GVF6	P53368	Nudt1	7,8-dihydro-8-oxoguanine triphosphatase	0.088574	0.0578135	0.0906606	0.0659687	0.0868429	0.0797636	0.100199	0.0511368	0.073191	0.305849	unknown	Cytosol	0.418237	unknown
G3GVF8	Q9WTX8	Mad1l1	Mitotic spindle assembly checkpoint protein MAD1	0.179783	0.0418498	0.0655851	0.0638378	0.0824381	0.081533	0.102267	0.0885754	0.10416	0.189971	unknown	Nucleus - Chromatin	0.301486	unknown
G3GVG3	Q6P4S8	Ints1	Integrator complex subunit 1	0.104391	0.0252132	0.0377444	0.0347972	0.046639	0.0418545	0.0888135	0.240581	0.316896	0.0630703	unknown	Nucleus - Non-chromatin	0.882175	Nucleus - Non-chromatin
G3GVG4				0.0929655	0.0856167	0.111385	0.119024	0.0922473	0.0727426	0.0999945	0.140265	0.146931	0.038829	unknown	Plasma membrane	0.357511	unknown
G3GVG7	Q5SRX1	Tom1l2	TOM1-like protein 2	0.0473075	0.0487092	0.0827785	0.103892	0.110812	0.100619	0.159855	0.188283	0.0704832	0.0872608	unknown	Plasma membrane	0.370235	unknown
G3GVH3	Q9CPY6	Gid4	Glucose-induced degradation protein 4 homolog	0.0550771	0.0273737	0.0499569	0.0601065	0.0737569	0.0755932	0.0970915	0.129896	0.220655	0.210494	unknown	Proteasome	0.383103	unknown
G3GVH4	Q9QXB9	Drg2	Developmentally-regulated GTP-binding protein 2	0.0725304	0.0435069	0.0742893	0.0738105	0.0893822	0.0806965	0.118346	0.105212	0.123819	0.218408	unknown	Cytosol	0.705071	Cytosol
G3GVH7	Q80Y17	Llgl1	Lethal(2) giant larvae protein homolog 1	0.108545	0.0882994	0.128013	0.148088	0.125511	0.0935971	0.116644	0.0991612	0.0563938	0.0357487	unknown	Plasma membrane	0.72482	Plasma membrane
G3GVH8	Q9JJ28	Flii	Protein flightless-1 homolog	0.0694506	0.0509512	0.0728821	0.0765418	0.0801362	0.0723009	0.101353	0.155022	0.179163	0.142199	unknown	Ribosome	0.270702	unknown
G3GVI3	P50431	Shmt1	Serine hydroxymethyltransferase, cytosolic	0.0753263	0.043639	0.0680661	0.0713639	0.0937878	0.0849769	0.114585	0.146726	0.186637	0.114892	unknown	Ribosome	0.280647	unknown
G3GVI4	Q99J47-2	Dhrs7b	Dehydrogenase/reductase SDR family member 7B	0.12997	0.145086	0.154243	0.175662	0.120334	0.0871415	0.107529	0.0569199	0.0140959	0.00901917	unknown	Endoplasmic reticulum	0.811351	Endoplasmic reticulum
G3GVI7;G3H849	O09110;P70236	Map2k3;Map2k6	Dual specificity mitogen-activated protein kinase kinase 3;Dual specificity mitogen-activated protein kinase kinase 6	0.0942815	0.0495323	0.0735461	0.0693269	0.0802458	0.0718458	0.109434	0.132616	0.15707	0.162101	unknown	Nucleus - Chromatin	0.308825	unknown
G3GVJ0	P47740	Aldh3a2	Fatty aldehyde dehydrogenase	0.120426	0.134817	0.151676	0.158326	0.129167	0.090877	0.110209	0.0689843	0.0130009	0.022518	unknown	Endoplasmic reticulum	0.943334	Endoplasmic reticulum
G3GVJ3	Q9WVS8-4	Mapk7	Mitogen-activated protein kinase 7	0.17776	0.151038	0.172377	0.149486	0.0913555	0.0612996	0.0663204	0.0535719	0.037231	0.039561	unknown	Plasma membrane	0.378611	unknown
G3GVJ7	Q8R574	Prpsap2	Phosphoribosyl pyrophosphate synthase-associated protein 2	0.0611507	0.0386682	0.0661488	0.0829166	0.102475	0.0849353	0.110331	0.097118	0.139002	0.217254	unknown	Cytosol	0.659447	unknown
G3GVJ8	Q8R574	Prpsap2	Phosphoribosyl pyrophosphate synthase-associated protein 2	0.0887342	0.0651172	0.0886766	0.0802685	0.0925214	0.0888651	0.133213	0.0997841	0.156373	0.106447	unknown	Nucleus - Chromatin	0.270998	unknown
G3GVK9	Q9CXS4	Cenpv	Centromere protein V	0.225427	0.0300245	0.0440709	0.0561549	0.0459872	0.0583153	0.082015	0.225165	0.182794	0.050047	unknown	Nucleus - Chromatin	0.766202	Nucleus - Chromatin
G3GVL0;G3I129	P0CG49;P62984	Uba52;Ubb	60S ribosomal protein L40;Polyubiquitin-B;Ubiquitin;Ubiquitin-60S ribosomal protein L40	0.0796987	0.0626401	0.0852348	0.112806	0.113394	0.100444	0.150249	0.138626	0.100425	0.0564824	unknown	Plasma membrane	0.713406	Plasma membrane
G3GVL1	Q9WTR1	Trpv2	Transient receptor potential cation channel subfamily V member 2	0.123565	0.126006	0.158357	0.175415	0.127424	0.0870107	0.107732	0.0690569	0.0161223	0.00931191	unknown	Endoplasmic reticulum	0.59147	unknown
G3GVM9	Q9CR86	Carhsp1	Calcium-regulated heat stable protein 1	0.0696559	0.0454104	0.074358	0.071093	0.0942854	0.0951348	0.118689	0.0600347	0.0813206	0.290018	unknown	Cytosol	0.818048	Cytosol
G3GVN0	Q9Z2M7	Pmm2	Phosphomannomutase 2	0.0705662	0.042618	0.0761556	0.0757921	0.102654	0.0991324	0.118566	0.0903754	0.0870239	0.237117	unknown	Cytosol	0.79676	Cytosol
G3GVN6	Q9Z0H4-2	Celf2	CUGBP Elav-like family member 2	0.121959	0.0379493	0.0457843	0.0550718	0.0673938	0.0591371	0.113652	0.237414	0.206775	0.0548635	unknown	Ribosome	0.441224	unknown
G3GVN7	Q80XC3	Usp6nl	USP6 N-terminal-like protein	0.160057	0.136573	0.157542	0.168582	0.11742	0.0797739	0.0933794	0.0573384	0.0144182	0.0149155	unknown	Endoplasmic reticulum	0.699748	unknown
G3GVP1	A2AT37	Upf2		0.0427878	0.0305036	0.046273	0.0485423	0.0582117	0.0557955	0.0989352	0.231646	0.299511	0.0877944	unknown	Nucleus - Non-chromatin	0.744873	Nucleus - Non-chromatin
G3GVP2	A2AT37	Upf2		0.0565697	0.0420575	0.0585349	0.0560558	0.064634	0.0572113	0.103083	0.216273	0.273876	0.0717052	unknown	Ribosome	0.395938	unknown
G3GVP7	Q9JKX6	Nudt5	ADP-sugar pyrophosphatase	0.0728102	0.0414133	0.0844238	0.0754328	0.111255	0.0980437	0.137871	0.0668283	0.0890523	0.22287	unknown	Cytosol	0.642017	unknown
G3GVP9	Q8CII2-2	Cdc123	Cell division cycle protein 123 homolog	0.0750764	0.0457534	0.0742858	0.0733744	0.0958688	0.086734	0.120069	0.103764	0.107047	0.218027	unknown	Cytosol	0.790343	Cytosol
G3GVQ4	Q8K3K8	Optn	Optineurin	0.0698352	0.0533865	0.0890004	0.0957822	0.0979363	0.0842248	0.117939	0.0834866	0.067129	0.24128	unknown	Cytosol	0.576342	unknown
G3GVQ7	O35386	Phyh	Phytanoyl-CoA dioxygenase, peroxisomal	0.0992991	0.123786	0.161011	0.200863	0.146088	0.0910485	0.0890693	0.0476823	0.0315027	0.00965	unknown	Peroxisome	0.289375	unknown
G3GVQ8	Q8BH69	Sephs1	Selenide, water dikinase 1	0.291266	0.0429144	0.0623321	0.0570415	0.0751846	0.0690017	0.0952824	0.0637962	0.0818379	0.161343	unknown	Nucleus - Chromatin	0.431101	unknown
G3GVR0	Q8BM39	Prpf18	Pre-mRNA-splicing factor 18	0.110428	0.0480262	0.0673855	0.0705688	0.0749276	0.0609302	0.109116	0.174701	0.195262	0.0886558	unknown	Ribosome	0.44761	unknown
G3GVR1	Q8BIE6-2	Frmd4a	FERM domain-containing protein 4A	0.0821021	0.0668049	0.0819777	0.0883256	0.0764442	0.0637238	0.0974841	0.172531	0.190287	0.0803195	unknown	Ribosome	0.608185	unknown
G3GVR5				0.141023	0.159826	0.175581	0.157421	0.121229	0.071157	0.0789474	0.0458016	0.0187401	0.0302744	unknown	Endoplasmic reticulum	0.681057	unknown
G3GVS1	Q80UU2	Rpp38	Ribonuclease P protein subunit p38	0.057122	0.0324865	0.0506896	0.0518364	0.0615024	0.0574239	0.0946525	0.199625	0.279246	0.115416	unknown	Nucleus - Non-chromatin	0.476986	unknown
G3GVS4	O70311	Nmt2	Glycylpeptide N-tetradecanoyltransferase 2	0.0541837	0.0483474	0.0713866	0.0756819	0.0860763	0.0826542	0.132831	0.206372	0.168877	0.07359	unknown	Ribosome	0.415803	unknown
G3GVT1	Q9Z2H7	Gipc2	PDZ domain-containing protein GIPC2	0.062878	0.0424002	0.0634728	0.0703816	0.0755709	0.0683646	0.100346	0.212405	0.209973	0.0942088	unknown	Ribosome	0.720817	Ribosome
G3GVT2	Q91WJ8-2	Fubp1	Far upstream element-binding protein 1	0.110094	0.0335909	0.0459594	0.0475461	0.0626911	0.0616217	0.113245	0.259708	0.220246	0.0452985	unknown	Ribosome	0.335948	unknown
G3GVT5	Q8R5K2	Usp33	Ubiquitin carboxyl-terminal hydrolase 33	0.105847	0.114587	0.137739	0.155537	0.123013	0.0907873	0.117884	0.0975194	0.0368466	0.0202402	unknown	Plasma membrane	0.698318	unknown
G3GVU4	P53612	Rabggtb	Geranylgeranyl transferase type-2 subunit beta	0.0691385	0.0452107	0.0725493	0.077235	0.0950029	0.0877273	0.116471	0.0682228	0.0842224	0.28422	unknown	Cytosol	0.844093	Cytosol
G3GVV0	A3KGS3	Ralgapa2	Ral GTPase-activating protein subunit alpha-2	0.169577	0.0485059	0.0691504	0.0755019	0.0687554	0.0599636	0.0885326	0.170796	0.188499	0.0607181	unknown	Nucleus - Chromatin	0.63497	unknown
G3GVV2	P63154	Crnkl1	Crooked neck-like protein 1	0.0764979	0.0263138	0.0380078	0.0372269	0.053504	0.0504656	0.101087	0.23044	0.290318	0.0961397	unknown	Nucleus - Non-chromatin	0.858477	Nucleus - Non-chromatin
G3GVV6	Q9D684-2	Rin2	Ras and Rab interactor 2	0.127483	0.0496858	0.0741621	0.076906	0.0837239	0.0790143	0.113178	0.113173	0.119299	0.163375	unknown	Nucleus - Chromatin	0.296451	unknown
G3GVV9	Q9DD18	Dtd1	D-tyrosyl-tRNA(Tyr) deacylase 1	0.0836739	0.0580954	0.0835592	0.0767224	0.0893471	0.0775953	0.11268	0.0952846	0.120757	0.202285	unknown	Cytosol	0.582817	unknown
G3GVW1	Q921X6	Polr3f	DNA-directed RNA polymerase III subunit RPC6	0.0619534	0.0524425	0.0805134	0.0976484	0.0997445	0.0859128	0.131038	0.170354	0.13232	0.0880735	unknown	Plasma membrane	0.303153	unknown
G3GVW2	O88851	Rbbp9	Putative hydrolase RBBP9	0.0835216	0.048266	0.102804	0.087004	0.114272	0.122203	0.144843	0.0875902	0.0953443	0.114153	unknown	Nucleus - Chromatin	0.248095	unknown
G3GVW8	Q9CXC3	Mgme1	Mitochondrial genome maintenance exonuclease 1	0.287624	0.276129	0.187446	0.0872134	0.023662	0.0171905	0.0266903	0.0328547	0.0351801	0.02601	Mitochondrion	Mitochondrion	1	Mitochondrion
G3GVW9	Q9D8U8	Snx5	Sorting nexin-5	0.0539724	0.0333012	0.0675427	0.0922051	0.123336	0.114858	0.168368	0.118407	0.065224	0.162786	unknown	Nucleus - Chromatin	0.29379	unknown
G3GVX1	Q99PL5-12	Rrbp1	Ribosome-binding protein 1	0.135039	0.169011	0.169524	0.17375	0.123008	0.0944263	0.0850467	0.0383241	0.00709514	0.00477515	unknown	Endoplasmic reticulum	0.875789	Endoplasmic reticulum
G3GVX2	Q9R0P5	Dstn	Destrin	0.0677092	0.0431083	0.087101	0.0883917	0.113786	0.100759	0.129095	0.0677871	0.0860541	0.216208	unknown	Cytosol	0.584932	unknown
G3GVX8	P54731	Faf1	FAS-associated factor 1	0.0764594	0.0470587	0.0757233	0.0740451	0.0986683	0.103073	0.119723	0.085218	0.0895369	0.230494	unknown	Cytosol	0.774164	Cytosol
G3GVX9	Q60772	Cdkn2c	Cyclin-dependent kinase 4 inhibitor C	0.0720354	0.0482621	0.0727095	0.077626	0.0947175	0.0992633	0.131523	0.0673601	0.090034	0.246469	unknown	Cytosol	0.788731	Cytosol
G3GVY1	Q9QYK7	Rnf11	RING finger protein 11	0.0812307	0.0614851	0.0800065	0.123809	0.101167	0.0984008	0.153101	0.191798	0.0738548	0.0351456	unknown	Plasma membrane	0.694169	unknown
G3GVY6	A2A8Z1	Osbpl9	Oxysterol-binding protein-related protein 9	0.0739832	0.0631753	0.0930535	0.100665	0.106559	0.0903479	0.118282	0.0866153	0.0735676	0.193751	unknown	Cytosol	0.412463	unknown
G3GVY7	Q8BHG1	Nrd1	Nardilysin	0.0664931	0.0417662	0.0750824	0.073073	0.0960903	0.090796	0.122477	0.0747046	0.0905137	0.269004	unknown	Cytosol	0.877303	Cytosol
G3GVZ0				0.0897159	0.0488109	0.0737841	0.0729902	0.0831336	0.0709738	0.11192	0.121305	0.146876	0.18049	unknown	Nucleus - Chromatin	0.252407	unknown
G3GVZ1	Q9CQH7	Btf3l4	Transcription factor BTF3 homolog 4	0.0628195	0.0413255	0.0727437	0.071718	0.0883765	0.0922131	0.112851	0.139976	0.107682	0.210295	unknown	Cytosol	0.331304	unknown
G3GVZ2				0.054574	0.045185	0.0768298	0.0996578	0.113657	0.104383	0.155427	0.136958	0.0801172	0.13321	unknown	Nucleus - Chromatin	0.252589	unknown
G3GVZ4	Q8BRN9	Cc2d1b	Coiled-coil and C2 domain-containing protein 1B	0.10262	0.0434368	0.0641394	0.0685194	0.0768409	0.0641504	0.0989451	0.156863	0.196084	0.128401	unknown	Proteasome	0.314561	unknown
G3GVZ7				0.50129	0.0411941	0.0454303	0.0484109	0.039119	0.0424086	0.0587879	0.0906969	0.10006	0.0326016	unknown	Nucleus - Chromatin	0.754656	Nucleus - Chromatin
G3GW00;G3I797	Q4FK66;Q4FK66-2	Prpf38a	Pre-mRNA-splicing factor 38A	0.159516	0.0441614	0.0589831	0.053629	0.0630091	0.0641647	0.0921869	0.190914	0.173209	0.100227	unknown	Nucleus - Chromatin	0.707062	Nucleus - Chromatin
G3GW01;G3ILT8	B2RX14;B2RX14	Zcchc11	Terminal uridylyltransferase 4	0.0499888	0.0398158	0.0562844	0.0542933	0.063285	0.0539852	0.0954634	0.224811	0.283183	0.0788907	unknown	Nucleus - Non-chromatin	0.584278	unknown
G3GW06	Q3UFS0	Zyg11b	Protein zyg-11 homolog B	0.115846	0.0896375	0.096257	0.0805302	0.0789685	0.0651386	0.0962973	0.0856557	0.0994337	0.192235	unknown	Nucleus - Chromatin	0.288673	unknown
G3GW11	P32020-2	Scp2	Non-specific lipid-transfer protein	0.109359	0.141814	0.167951	0.205141	0.157685	0.0994415	0.0912687	0.0192388	0.00410389	0.00399673	unknown	Peroxisome	0.614456	unknown
G3GW33	Q91VX9	Tmem168	Transmembrane protein 168	0.0628156	0.0943846	0.139065	0.166364	0.115891	0.0786683	0.112859	0.144771	0.0766886	0.0084928	unknown	Plasma membrane	0.359443	unknown
G3GW36	Q80X71	Tmem106b	Transmembrane protein 106B	0.0399358	0.0830981	0.152718	0.193251	0.129852	0.0877709	0.132666	0.133953	0.0376519	0.00910236	unknown	Plasma membrane	0.479357	unknown
G3GW47	Q9D0I9	Rars	Arginine--tRNA ligase, cytoplasmic	0.0591296	0.0505606	0.0746232	0.0765987	0.0842278	0.0725027	0.0990274	0.133429	0.212872	0.13703	unknown	Proteasome	0.363302	unknown
G3GW53	Q4KML4	Abracl	Costars family protein ABRACL	0.0896845	0.0586068	0.1047	0.109532	0.100643	0.0885578	0.102002	0.127897	0.0519027	0.166474	unknown	Nucleus - Chromatin	0.27594	unknown
G3GW54;G3I1V6	O54916-2;Q80XA6	Reps1;Reps2	RalBP1-associated Eps domain-containing protein 1;RalBP1-associated Eps domain-containing protein 2	0.0924349	0.0730639	0.104156	0.110442	0.109505	0.0904419	0.110922	0.0612003	0.070824	0.177009	unknown	Nucleus - Chromatin	0.243512	unknown
G3GW55	Q8CAF4	Nhsl1	NHS-like protein 1	0.112848	0.0519855	0.0719373	0.0843341	0.0787236	0.0682471	0.107425	0.186045	0.19039	0.0480648	unknown	Ribosome	0.785789	Ribosome
G3GW63				0.0848117	0.104543	0.141439	0.171834	0.129233	0.103698	0.124152	0.112011	0.0231793	0.00509914	unknown	Plasma membrane	0.826006	Plasma membrane
G3GW69	Q8K019-2	Bclaf1	Bcl-2-associated transcription factor 1	0.0636363	0.0199913	0.0347532	0.036802	0.0526096	0.0528394	0.10003	0.240011	0.293169	0.106158	unknown	Nucleus - Non-chromatin	0.791373	Nucleus - Non-chromatin
G3GW77	Q3UN02	Lclat1	Lysocardiolipin acyltransferase 1	0.107094	0.117899	0.13684	0.163108	0.137888	0.0999595	0.128357	0.0877359	0.0163256	0.00479273	unknown	Endoplasmic reticulum	0.912878	Endoplasmic reticulum
G3GW79	Q9CX60	Lbh	Protein LBH	0.0893975	0.0554276	0.0857261	0.0882739	0.110541	0.134255	0.153347	0.0725438	0.097374	0.113113	unknown	Nucleus - Chromatin	0.286708	unknown
G3GW85	Q6ZQL4	Wdr43	WD repeat-containing protein 43	0.426888	0.025017	0.025979	0.0256653	0.0303329	0.0279545	0.0602191	0.155393	0.182943	0.0396077	Nucleus - Non-chromatin	Nucleus - Non-chromatin	1	Nucleus - Non-chromatin
G3GW88	P62141	Ppp1cb	Serine/threonine-protein phosphatase PP1-beta catalytic subunit	0.105723	0.0607684	0.0876997	0.0946027	0.0915231	0.072099	0.102872	0.139908	0.148869	0.0959353	unknown	Ribosome	0.311063	unknown
G3GW92	P47930	Fosl2	Fos-related antigen 2	0.505668	0.0619636	0.0519697	0.035308	0.0442515	0.0419262	0.0431612	0.0715296	0.0763521	0.0678702	unknown	Nucleus - Chromatin	0.765034	Nucleus - Chromatin
G3GW93	Q8K3W0-6	Bre	BRCA1-A complex subunit BRE	0.0932939	0.0474547	0.0891254	0.0877423	0.114051	0.0870952	0.149887	0.0869589	0.110628	0.133764	unknown	Nucleus - Chromatin	0.252311	unknown
G3GW95				0.0594371	0.0317976	0.059361	0.0555816	0.0810217	0.0833425	0.110312	0.10572	0.150244	0.263183	unknown	Cytosol	0.496032	unknown
G3GW97	Q8VCE2	Gpn1	GPN-loop GTPase 1	0.0624404	0.0428936	0.0743617	0.0689297	0.0817241	0.0741541	0.0936545	0.0788424	0.0829315	0.340068	unknown	Cytosol	0.291791	unknown
G3GWA1	Q6VH22-2	Ift172	Intraflagellar transport protein 172 homolog	0.0844175	0.101076	0.139217	0.132009	0.0849231	0.056371	0.0736172	0.104418	0.119004	0.104947	unknown	Nucleus - Chromatin	0.252694	unknown
G3GWA8	P42859-2	Htt	Huntingtin	0.0621073	0.0422754	0.0660034	0.0680277	0.0850705	0.0772934	0.112815	0.125401	0.160744	0.200262	unknown	Cytosol	0.210653	unknown
G3GWB3	P55302	Lrpap1	Alpha-2-macroglobulin receptor-associated protein	0.13284	0.155519	0.167193	0.181651	0.13419	0.0896939	0.0893698	0.0340053	0.00754084	0.00799773	unknown	Endoplasmic reticulum	0.930428	Endoplasmic reticulum
G3GWB9	Q9EPL9	Acox3	Peroxisomal acyl-coenzyme A oxidase 3	0.102543	0.130272	0.157607	0.206111	0.162174	0.100586	0.0978908	0.0243427	0.00959865	0.00887426	unknown	Peroxisome	0.672152	unknown
G3GWC2	Q80YS6	Afap1	Actin filament-associated protein 1	0.0780519	0.0567606	0.0790044	0.0847607	0.0839806	0.0677061	0.0980334	0.169064	0.207899	0.0747395	unknown	Ribosome	0.676456	unknown
G3GWC4	Q99LP6	Grpel1	GrpE protein homolog 1, mitochondrial	0.34202	0.316541	0.213279	0.0807951	0.0173568	0.00385402	0.00475147	0.00464074	0.00629299	0.0104694	Mitochondrion	Mitochondrion	1	Mitochondrion
G3GWD2	Q9CQL7	Mrfap1	MORF4 family-associated protein 1	0.152995	0.0542216	0.0768288	0.0865739	0.0948138	0.0857061	0.117773	0.0766969	0.0767964	0.177595	unknown	Cytosol	0.249135	unknown
G3GWD3	O54782	Man2b2	Epididymis-specific alpha-mannosidase	0.0599656	0.146949	0.252875	0.261474	0.116701	0.047845	0.0465405	0.0351868	0.0192778	0.0131856	unknown	Lysosome	0.797583	Lysosome
G3GWD5	P56695	Wfs1	Wolframin	0.103361	0.112117	0.130619	0.156708	0.134152	0.102066	0.129978	0.0909229	0.0216686	0.0184081	unknown	Endoplasmic reticulum	0.878282	Endoplasmic reticulum
G3GWD6	P57680-2	Evc	Ellis-van Creveld syndrome protein homolog	0.11243	0.10237	0.135021	0.146836	0.135856	0.0831392	0.126647	0.120163	0.0273544	0.0101831	unknown	Plasma membrane	0.658971	unknown
G3GWE3	Q8VDS8	Stx18	Syntaxin-18	0.0915991	0.10189	0.126355	0.15021	0.142856	0.108474	0.139154	0.106572	0.0241139	0.0087749	unknown	Endoplasmic reticulum	0.577315	unknown
G3GWE6	Q08288	Lyar	Cell growth-regulating nucleolar protein	0.0378207	0.0305335	0.0449013	0.0482819	0.0600229	0.0577131	0.100018	0.23312	0.290581	0.0970071	unknown	Nucleus - Non-chromatin	0.685223	unknown
G3GWE7	Q9CZB9	Tmem128	Transmembrane protein 128	0.0992146	0.115935	0.139627	0.16279	0.135216	0.0980909	0.130527	0.0920946	0.0234805	0.00302445	unknown	Endoplasmic reticulum	0.825866	Endoplasmic reticulum
G3GWE9	Q3T9X0-2	Slc2a9		0.0737352	0.0528996	0.0823142	0.0867268	0.0949577	0.0864745	0.115116	0.0751231	0.0903383	0.242315	unknown	Cytosol	0.799259	Cytosol
G3GWF3	Q8BHT6-2	B3galtl	Beta-1,3-glucosyltransferase	0.143606	0.154692	0.152953	0.167686	0.125118	0.0859552	0.0970798	0.0365047	0.0219573	0.014448	unknown	Endoplasmic reticulum	0.936695	Endoplasmic reticulum
G3GWF4	Q61699-2	Hsph1	Heat shock protein 105 kDa	0.0733703	0.043803	0.0766227	0.0752565	0.0969936	0.0935928	0.122872	0.068305	0.0821119	0.267073	unknown	Cytosol	0.849394	Cytosol
G3GWG6	Q9Z2M6	Ubl3	Ubiquitin-like protein 3	0.0612292	0.0902451	0.149076	0.177012	0.117549	0.0925999	0.115839	0.0991005	0.0404139	0.0569354	unknown	Plasma membrane	0.54516	unknown
G3GWG7	Q09143	Slc7a1	High affinity cationic amino acid transporter 1	0.0974055	0.0915755	0.12146	0.149844	0.124106	0.0914097	0.134345	0.135364	0.0354669	0.0190229	unknown	Plasma membrane	0.906629	Plasma membrane
G3GWH3	Q9CQT5	Pomp	Proteasome maturation protein	0.0683189	0.0450981	0.0750616	0.0826095	0.0971459	0.0959755	0.12386	0.0979005	0.142798	0.171232	unknown	Cytosol	0.397453	unknown
G3GWH6	Q640Q5	Pan3	PAB-dependent poly(A)-specific ribonuclease subunit PAN3	0.0805361	0.0714751	0.0867741	0.0750013	0.078047	0.0559764	0.0989184	0.201285	0.182251	0.0697356	unknown	Ribosome	0.77515	Ribosome
G3GWI9	Q9D9M2	Usp12	Ubiquitin carboxyl-terminal hydrolase 12	0.085855	0.0702704	0.0908913	0.11163	0.100203	0.0856388	0.132888	0.168147	0.0980348	0.0564424	unknown	Plasma membrane	0.61504	unknown
G3GWK6	Q80U30-3	Clec16a	Protein CLEC16A	0.077544	0.0548969	0.0711799	0.0729171	0.0655259	0.0592038	0.0991654	0.181457	0.213126	0.104984	unknown	Ribosome	0.360054	unknown
G3GWL5	Q8K2W3	Txndc11	Thioredoxin domain-containing protein 11	0.133032	0.158622	0.155712	0.170992	0.1251	0.0812909	0.0943366	0.0436103	0.0193844	0.0179188	unknown	Endoplasmic reticulum	0.927285	Endoplasmic reticulum
G3GWL7				0.229967	0.0297387	0.0352968	0.0359483	0.044328	0.0432379	0.0812292	0.195937	0.254591	0.049726	unknown	Nucleus - Non-chromatin	0.885036	Nucleus - Non-chromatin
G3GWM0	Q8R050	Gspt1	Eukaryotic peptide chain release factor GTP-binding subunit ERF3A	0.0941758	0.0507918	0.0744219	0.0710212	0.0884007	0.083091	0.115243	0.0880587	0.102144	0.232652	unknown	Cytosol	0.788397	Cytosol
G3GWN3	P59759	Mkl2	MKL/myocardin-like protein 2	0.0717917	0.0338712	0.0590348	0.0631825	0.077662	0.0716282	0.104564	0.168096	0.210088	0.140082	unknown	Proteasome	0.663475	unknown
G3GWN4				0.0759759	0.0299585	0.0555103	0.0520013	0.0787948	0.0799461	0.105654	0.0851382	0.135543	0.301478	unknown	Cytosol	0.464188	unknown
G3GWP1				0.063717	0.0650915	0.094593	0.110411	0.106376	0.0832786	0.132776	0.178799	0.11602	0.0489378	unknown	Plasma membrane	0.511119	unknown
G3GWP2	Q8BHC9	Fut11	Alpha-(1,3)-fucosyltransferase 11	0.133932	0.160785	0.170082	0.176228	0.130113	0.0801511	0.0901848	0.0359922	0.00862045	0.0139118	unknown	Endoplasmic reticulum	0.944406	Endoplasmic reticulum
G3GWP4	Q3UHH1-4	Zswim8	Zinc finger SWIM domain-containing protein 8	0.0798767	0.0595872	0.0765798	0.0780552	0.083834	0.0789582	0.116172	0.13382	0.155539	0.137579	unknown	Ribosome	0.320203	unknown
G3GWP5;G3INM6;G3IBY3;G3HS42	P52850;Q3UHN9;Q9EQH7;Q9EQW8	Ndst1;Ndst2;Ndst3;Ndst4	Bifunctional heparan sulfate N-deacetylase/N-sulfotransferase 1;Bifunctional heparan sulfate N-deacetylase/N-sulfotransferase 2;Bifunctional heparan sulfate N-deacetylase/N-sulfotransferase 3;Bifunctional heparan sulfate N-deacetylase/N-sulfotransferase 4;Heparan sulfate N-deacetylase 1;Heparan sulfate N-deacetylase 2;Heparan sulfate N-deacetylase 3;Heparan sulfate N-deacetylase 4;Heparan sulfate…	0.084891	0.12707	0.158776	0.183302	0.136392	0.0747313	0.094615	0.0850155	0.049733	0.00547529	Golgi apparatus	Golgi apparatus	1	Golgi apparatus
G3GWP7	Q923T9-2	Camk2g	Calcium/calmodulin-dependent protein kinase type II subunit gamma	0.101059	0.0423116	0.0580311	0.0581084	0.0619031	0.0537925	0.0909315	0.222252	0.235828	0.0757822	unknown	Ribosome	0.429881	unknown
G3GWQ1	Q64727	Vcl	Vinculin	0.0908577	0.0579626	0.0840821	0.0803067	0.0912172	0.0865135	0.111023	0.0598228	0.0739549	0.26426	unknown	Cytosol	0.683412	unknown
G3GWQ3	P55264	Adk	Adenosine kinase	0.0644487	0.0354439	0.0694527	0.0677577	0.0960819	0.0931956	0.128766	0.0679488	0.0896032	0.287302	unknown	Cytosol	0.841572	Cytosol
G3GWQ9	Q9DA37	Samd8	Sphingomyelin synthase-related protein 1	0.112023	0.106478	0.137205	0.170733	0.145584	0.0864114	0.128999	0.0798552	0.0179352	0.014776	unknown	Endoplasmic reticulum	0.862175	Endoplasmic reticulum
G3GWR2	Q60930	Vdac2	Voltage-dependent anion-selective channel protein 2	0.297327	0.33206	0.228519	0.0965908	0.019968	0.00628832	0.00614079	0.00433406	0.00405152	0.00471989	Mitochondrion	Mitochondrion	1	Mitochondrion
G3GWR6	E9Q9R9	Dlg5		0.082297	0.0595298	0.0773823	0.0860204	0.0979901	0.065717	0.0964843	0.153996	0.185729	0.0948542	unknown	Ribosome	0.239938	unknown
G3GWR8	Q9Z2U0	Psma7	Proteasome subunit alpha type-7	0.0498492	0.0326096	0.0565511	0.0543353	0.0749893	0.0673314	0.101377	0.150752	0.248318	0.163887	Proteasome	Proteasome	1	Proteasome
G3GWS0;G3INZ0	Q8CGC4;Q8CGC4	Lsm14b	Protein LSM14 homolog B	0.05558	0.0410941	0.0570957	0.0596394	0.0568068	0.0587997	0.0967858	0.240108	0.258347	0.0757438	unknown	Ribosome	0.39936	unknown
G3GWT5	Q922L6	Nelfcd	Negative elongation factor D	0.0639845	0.0288944	0.0419232	0.0414335	0.0592523	0.0559549	0.102951	0.221911	0.2816	0.102094	unknown	Nucleus - Non-chromatin	0.787439	Nucleus - Non-chromatin
G3GWT7	Q6R0H7	Gnas	Guanine nucleotide-binding protein G(s) subunit alpha isoforms XLas	0.0896379	0.0942788	0.132185	0.16223	0.130885	0.0961472	0.134656	0.125247	0.026462	0.0082712	unknown	Plasma membrane	0.889774	Plasma membrane
G3GWU0	Q8BVI5	Stx16	Syntaxin-16	0.0340342	0.0359397	0.0596727	0.0897739	0.0961459	0.0900138	0.173113	0.291523	0.121606	0.00817775	unknown	Nucleus - Chromatin	0.294428	unknown
G3GWU4	Q9QY76	Vapb	Vesicle-associated membrane protein-associated protein B	0.105588	0.119211	0.13813	0.161813	0.135305	0.105323	0.125577	0.0851253	0.0153552	0.00857217	unknown	Endoplasmic reticulum	0.912817	Endoplasmic reticulum
G3GWU6	P35285	Rab22a	Ras-related protein Rab-22A	0.0690991	0.0746625	0.107175	0.131912	0.122526	0.0907695	0.15723	0.179675	0.0518052	0.0151459	unknown	Plasma membrane	0.827085	Plasma membrane
G3GWV5	P47713	Pla2g4a	Cytosolic phospholipase A2;Lysophospholipase;Phospholipase A2	0.0739036	0.0443681	0.0817562	0.0767415	0.0988861	0.0897136	0.122899	0.0716987	0.084542	0.255492	unknown	Cytosol	0.852105	Cytosol
G3GWV8	Q4PJX1	Odr4	Protein odr-4 homolog	0.113319	0.127858	0.147417	0.170585	0.136402	0.0951796	0.118529	0.0720809	0.0133666	0.0052623	unknown	Endoplasmic reticulum	0.933941	Endoplasmic reticulum
G3GWV9	F6ZDS4	Tpr	Nucleoprotein TPR	0.192148	0.0287	0.0484388	0.044302	0.0653293	0.0662735	0.095118	0.111749	0.138645	0.209296	unknown	Nucleus - Non-chromatin	0.620797	unknown
G3GWX0	Q9D4H1	Exoc2	Exocyst complex component 2	0.106845	0.0694357	0.0914778	0.101848	0.0865765	0.0667138	0.0998497	0.147616	0.160087	0.0695513	unknown	Ribosome	0.269342	unknown
G3GWX3	Q8K0C9	Gmds	GDP-mannose 4,6 dehydratase	0.0652766	0.0401906	0.0864911	0.0790689	0.105409	0.101821	0.136364	0.0811681	0.103499	0.200712	unknown	Cytosol	0.619325	unknown
G3GWX5	Q91XU0	Wrnip1	ATPase WRNIP1	0.0910498	0.0457867	0.071177	0.0686241	0.0895754	0.0855038	0.11987	0.0924544	0.110665	0.225295	unknown	Cytosol	0.808018	Cytosol
G3GWX6	Q9D154	Serpinb1a	Leukocyte elastase inhibitor A	0.0672069	0.0429384	0.0771587	0.0738948	0.0969891	0.0940962	0.127624	0.0655008	0.0881182	0.266473	unknown	Cytosol	0.84639	Cytosol
G3GWY2	Q8C5L7	Rbm34	RNA-binding protein 34	0.169137	0.0242654	0.0345017	0.0369836	0.0475949	0.0490566	0.0874338	0.21651	0.277577	0.0569404	Nucleus - Non-chromatin	Nucleus - Non-chromatin	1	Nucleus - Non-chromatin
G3GWY6	E9Q1P8	Irf2bp2	Interferon regulatory factor 2-binding protein 2	0.0903317	0.0274169	0.047097	0.0535425	0.062911	0.0561981	0.117058	0.196531	0.252573	0.0963412	unknown	Nucleus - Non-chromatin	0.577249	unknown
G3GWZ6	Q9CQA9	Ntpcr	Cancer-related nucleoside-triphosphatase homolog	0.142665	0.0523253	0.0685365	0.0674021	0.0657159	0.0602569	0.0949073	0.187214	0.184948	0.0760292	unknown	Ribosome	0.442678	unknown
G3GWZ8	Q80TE4-2	Sipa1l2	Signal-induced proliferation-associated 1-like protein 2	0.0723736	0.0530918	0.0836201	0.0787695	0.0788792	0.070498	0.0982734	0.179981	0.201141	0.0833723	unknown	Ribosome	0.70723	Ribosome
G3GX06	Q6PGF7	Exoc8	Exocyst complex component 8	0.16266	0.0952399	0.112491	0.117321	0.100184	0.0752098	0.103084	0.095378	0.0656925	0.0727402	unknown	Plasma membrane	0.534977	unknown
G3GX08	P98192	Gnpat	Dihydroxyacetone phosphate acyltransferase	0.103	0.13195	0.161339	0.19529	0.154192	0.0997968	0.104834	0.0281128	0.00962717	0.0118586	Peroxisome	Peroxisome	1	Peroxisome
G3GX12				0.125024	0.139407	0.149469	0.166235	0.132173	0.0905276	0.107619	0.0506661	0.0202979	0.0185814	unknown	Endoplasmic reticulum	0.959046	Endoplasmic reticulum
G3GX13	Q8C3W1		Uncharacterized protein C1orf198 homolog	0.121339	0.101804	0.123894	0.124008	0.106598	0.0817922	0.10439	0.0843715	0.0580754	0.0937276	unknown	Plasma membrane	0.405932	unknown
G3GX17	Q6PB93	Galnt2	Polypeptide N-acetylgalactosaminyltransferase 2;Polypeptide N-acetylgalactosaminyltransferase 2 soluble form	0.0704612	0.116103	0.174446	0.208597	0.14051	0.0779132	0.0878944	0.0799132	0.0361305	0.00803149	unknown	Golgi apparatus	0.57354	unknown
G3GX18				0.200989	0.0287918	0.0375847	0.0294294	0.0439114	0.0393526	0.0820373	0.201006	0.265065	0.0718334	unknown	Nucleus - Non-chromatin	0.917521	Nucleus - Non-chromatin
G3GX19;G3IKV9	Q91WQ5	Taf5l	TAF5-like RNA polymerase II p300/CBP-associated factor-associated factor 65 kDa subunit 5L	0.170052	0.0493921	0.0551635	0.0545521	0.0620101	0.0522363	0.0866216	0.152588	0.206355	0.11103	unknown	Nucleus - Non-chromatin	0.439752	unknown
G3GX20	Q9JI39	Abcb10	ATP-binding cassette sub-family B member 10, mitochondrial	0.282949	0.298567	0.212284	0.095254	0.0278324	0.0134285	0.0143455	0.0179885	0.0164156	0.0209347	unknown	Mitochondrion	0.981188	Mitochondrion
G3GX21	Q8R0G9	Nup133	Nuclear pore complex protein Nup133	0.304669	0.0514561	0.0759257	0.0861663	0.0873833	0.0715935	0.106927	0.0829763	0.0412341	0.0916679	unknown	Nucleus - Chromatin	0.419047	unknown
G3GX26	P56371	Rab4a	Ras-related protein Rab-4A	0.0402545	0.0366825	0.0625947	0.0913652	0.109881	0.0993143	0.189066	0.257423	0.0733	0.040119	unknown	Nucleus - Chromatin	0.268424	unknown
G3GX32	Q91XD7	Creld1	Cysteine-rich with EGF-like domain protein 1	0.122408	0.128635	0.145615	0.166633	0.129342	0.100143	0.11704	0.0714849	0.0135457	0.00515513	unknown	Endoplasmic reticulum	0.920858	Endoplasmic reticulum
G3GX34	Q99KI3	Emc3	ER membrane protein complex subunit 3	0.111345	0.130475	0.158531	0.178037	0.14243	0.100126	0.11541	0.0484087	0.00743763	0.00779939	unknown	Endoplasmic reticulum	0.802429	Endoplasmic reticulum
G3GX35	Q80V62	Fancd2	Fanconi anemia group D2 protein homolog	0.147441	0.0325224	0.0494666	0.0550158	0.0762289	0.0688592	0.109518	0.0991746	0.131425	0.230349	unknown	Nucleus - Non-chromatin	0.40519	unknown
G3GX36	Q80V62	Fancd2	Fanconi anemia group D2 protein homolog	0.181248	0.0330039	0.0532499	0.0526435	0.0775536	0.0662241	0.101399	0.091753	0.118998	0.223928	unknown	Nucleus - Non-chromatin	0.467874	unknown
G3GX38	Q91VR8	Brk1	Protein BRICK1	0.10285	0.0539325	0.0766748	0.0871246	0.0902354	0.0748736	0.111265	0.147179	0.165673	0.0901925	unknown	Ribosome	0.289725	unknown
G3GX44	Q9D1M0	Sec13	Protein SEC13 homolog	0.118399	0.0456221	0.0701757	0.0794181	0.093845	0.0874461	0.122272	0.135163	0.121393	0.126266	unknown	Nucleus - Chromatin	0.311613	unknown
G3GX45	Q9R0K7	Atp2b2	Plasma membrane calcium-transporting ATPase 2	0.143679	0.131149	0.150737	0.14716	0.0927408	0.0638535	0.0767017	0.0998867	0.0529993	0.0410925	Plasma membrane	Plasma membrane	1	Plasma membrane
G3GX50				0.0421296	0.030724	0.0481726	0.0507031	0.0609992	0.0580712	0.096778	0.229077	0.273011	0.110334	unknown	Nucleus - Non-chromatin	0.609218	unknown
G3GX53	Q8K4Q0-2	Rptor	Regulatory-associated protein of mTOR	0.0618977	0.0397625	0.061813	0.0703024	0.0778131	0.0677059	0.0992659	0.151644	0.217052	0.152744	unknown	Proteasome	0.754265	Proteasome
G3GX54	P0C0A3	Chmp6	Charged multivesicular body protein 6	0.0724404	0.0891981	0.110017	0.141289	0.119823	0.0942763	0.13819	0.163469	0.0495986	0.0216981	unknown	Plasma membrane	0.879555	Plasma membrane
G3GX55	Q8BKX1-3	Baiap2	Brain-specific angiogenesis inhibitor 1-associated protein 2	0.0967462	0.0629657	0.088146	0.105334	0.0994755	0.077814	0.117113	0.156734	0.157987	0.037685	unknown	Plasma membrane	0.292931	unknown
G3GX57	Q62036	Cep131	Centrosomal protein of 131 kDa	0.0516207	0.0507256	0.0720172	0.0849386	0.0843612	0.0755963	0.125016	0.225165	0.183476	0.0470836	unknown	Ribosome	0.800498	Ribosome
G3GX59	Q5I012-6	Slc38a10	Putative sodium-coupled neutral amino acid transporter 10	0.0887652	0.114555	0.147509	0.172095	0.126629	0.0873285	0.102733	0.0957062	0.0493742	0.0153067	unknown	Golgi apparatus	0.511532	unknown
G3GX68	P60670	Nploc4	Nuclear protein localization protein 4 homolog	0.101175	0.0457701	0.0662022	0.0626798	0.0759526	0.0665295	0.102423	0.156868	0.186786	0.135614	unknown	Proteasome	0.291817	unknown
G3GX71	Q8R0K4	Ccdc137	Coiled-coil domain-containing protein 137	0.148295	0.0308386	0.0341461	0.0338151	0.0471359	0.0518627	0.0906009	0.217445	0.267986	0.0778747	unknown	Nucleus - Non-chromatin	0.936262	Nucleus - Non-chromatin
G3GX75	Q99LI8	Hgs	Hepatocyte growth factor-regulated tyrosine kinase substrate	0.046565	0.0352629	0.0696763	0.106036	0.130986	0.122905	0.189641	0.158148	0.0439457	0.0968339	unknown	Nucleus - Chromatin	0.287866	unknown
G3GX76	Q9QZD8	Slc25a10	Mitochondrial dicarboxylate carrier	0.305707	0.316181	0.218085	0.0908812	0.0219148	0.00855794	0.0117232	0.00960664	0.00813172	0.00921068	unknown	Mitochondrion	0.983156	Mitochondrion
G3GX80	Q3UGS4	Fam195b	Protein FAM195B	0.0767229	0.065947	0.0746706	0.0743619	0.0817064	0.070283	0.106409	0.185904	0.210678	0.0533175	unknown	Ribosome	0.886371	Ribosome
G3GX84	P97770-3	Thumpd3	THUMP domain-containing protein 3	0.0910775	0.0597809	0.0989377	0.0901216	0.119849	0.103669	0.143159	0.0846973	0.107478	0.10123	unknown	Plasma membrane	0.342918	unknown
G3GX92;G3GVQ2	Q8BW96;Q91YS8	Camk1;Camk1d	Calcium/calmodulin-dependent protein kinase type 1;Calcium/calmodulin-dependent protein kinase type 1D	0.0746717	0.0459819	0.0812487	0.0736523	0.100346	0.0937001	0.124879	0.0700532	0.0944325	0.241034	unknown	Cytosol	0.859922	Cytosol
G3GX96	P59999	Arpc4	Actin-related protein 2/3 complex subunit 4	0.0853446	0.051384	0.0723753	0.0769647	0.0731015	0.0610968	0.100251	0.175015	0.212719	0.0917477	unknown	Ribosome	0.570497	unknown
G3GXA5	Q5XKN4	Jagn1	Protein jagunal homolog 1	0.123003	0.117377	0.131284	0.157119	0.128017	0.0938518	0.123376	0.0782503	0.0180805	0.0296412	unknown	Endoplasmic reticulum	0.903099	Endoplasmic reticulum
G3GXA9	P09103	P4hb	Protein disulfide-isomerase	0.129744	0.151123	0.173863	0.187879	0.135919	0.0873994	0.0906939	0.0320766	0.00421613	0.00708544	Endoplasmic reticulum	Endoplasmic reticulum	1	Endoplasmic reticulum
G3GXB0	Q99PT1	Arhgdia	Rho GDP-dissociation inhibitor 1	0.070287	0.041307	0.0758114	0.07356	0.10062	0.0970472	0.126251	0.0695235	0.0874469	0.258146	unknown	Cytosol	0.83835	Cytosol
G3GXB1	O08583-2	Alyref	THO complex subunit 4	0.065783	0.0195541	0.0284631	0.0343981	0.0526514	0.0561005	0.119683	0.279629	0.302076	0.041662	unknown	Nucleus - Non-chromatin	0.452638	unknown
G3GXB5	Q922E4	Pcyt2	Ethanolamine-phosphate cytidylyltransferase	0.0682236	0.0383525	0.0739061	0.0728593	0.0992653	0.0912748	0.122807	0.0678018	0.0897067	0.275803	unknown	Cytosol	0.865018	Cytosol
G3GXB9	Q922W5	Pycr1	Pyrroline-5-carboxylate reductase 1, mitochondrial	0.31107	0.31297	0.21077	0.0870373	0.019309	0.00873658	0.00954603	0.0155697	0.0148877	0.0101037	Mitochondrion	Mitochondrion	1	Mitochondrion
G3GXC5	Q8VBT9	Aspscr1	Tether containing UBX domain for GLUT4	0.0736174	0.0512361	0.0745509	0.0740999	0.0906961	0.0871352	0.121964	0.0771203	0.112453	0.237127	unknown	Cytosol	0.869922	Cytosol
G3GXD0;G3GXD2	Q91X52;P08074	Cbr2;Dcxr	Carbonyl reductase [NADPH] 2;L-xylulose reductase	0.0744617	0.0442744	0.0784867	0.0729224	0.0947814	0.0871852	0.119386	0.0700007	0.0847611	0.27374	unknown	Cytosol	0.857705	Cytosol
G3GXD5	Q99LD4	Gps1	COP9 signalosome complex subunit 1	0.0777516	0.0354949	0.072174	0.0700232	0.0867884	0.0805998	0.109279	0.107481	0.146834	0.213573	unknown	Cytosol	0.506402	unknown
G3GXD7	P19096	Fasn	[Acyl-carrier-protein] S-acetyltransferase;[Acyl-carrier-protein] S-malonyltransferase;3-hydroxyacyl-[acyl-carrier-protein] dehydratase;3-oxoacyl-[acyl-carrier-protein] reductase;3-oxoacyl-[acyl-carrier-protein] synthase;Enoyl-[acyl-carrier-protein] reductase;Fatty acid synthase;Oleoyl-[acyl-carrier-protein] hydrolase	0.0629517	0.0406515	0.0740482	0.071657	0.092578	0.0862073	0.119304	0.0858079	0.124631	0.242164	Cytosol	Cytosol	1	Cytosol
G3GXE0	Q9DC28	Csnk1d	Casein kinase I isoform delta	0.0640075	0.0481115	0.0767258	0.0728725	0.0744486	0.0614733	0.10207	0.203759	0.248255	0.0482764	unknown	Ribosome	0.881024	Ribosome
G3GXE8	Q9D136	Ogfod3	2-oxoglutarate and iron-dependent oxygenase domain-containing protein 3	0.130884	0.145447	0.158333	0.175566	0.132823	0.0863463	0.10824	0.0484281	0.00828571	0.00564724	unknown	Endoplasmic reticulum	0.942536	Endoplasmic reticulum
G3GXF0				0.112647	0.125696	0.141306	0.166542	0.131569	0.0846944	0.121797	0.0799509	0.0254145	0.0103845	unknown	Endoplasmic reticulum	0.749184	Endoplasmic reticulum
G3GXF6	Q9CR39	Wdr45b	WD repeat domain phosphoinositide-interacting protein 3	0.0419722	0.0377003	0.0623688	0.107963	0.135759	0.13365	0.203568	0.164713	0.0747425	0.0375642	unknown	Nucleus - Chromatin	0.29496	unknown
G3GXG0	Q9WTX6	Cul1	Cullin-1	0.107252	0.0559023	0.0802973	0.0792344	0.0822176	0.0692669	0.101472	0.132523	0.159013	0.132821	unknown	Nucleus - Chromatin	0.415767	unknown
G3GXG1	Q61188	Ezh2	Histone-lysine N-methyltransferase EZH2	0.379737	0.0340257	0.0390839	0.0399425	0.0484203	0.0533114	0.0776512	0.105338	0.140215	0.0822752	Nucleus - Chromatin	Nucleus - Chromatin	1	Nucleus - Chromatin
G3GXG4	Q8K0C4	Cyp51a1	Lanosterol 14-alpha demethylase	0.110405	0.116457	0.137166	0.16247	0.138702	0.0968405	0.129419	0.0904538	0.0138913	0.00419614	Endoplasmic reticulum	Endoplasmic reticulum	1	Endoplasmic reticulum
G3GXG5	Q6S5J6	Krit1	Krev interaction trapped protein 1	0.0993614	0.0623814	0.0878577	0.115394	0.102133	0.0799363	0.141291	0.182965	0.0950362	0.033644	unknown	Plasma membrane	0.575615	unknown
G3GXG6	Q6ZPS6	Ankib1	Ankyrin repeat and IBR domain-containing protein 1	0.0690154	0.0722704	0.102265	0.113856	0.107445	0.10378	0.138714	0.143738	0.0677325	0.0811838	unknown	Plasma membrane	0.688761	unknown
G3GXG9	Q5BL07-2	Pex1	Peroxisome biogenesis factor 1	0.109845	0.131245	0.160032	0.176037	0.140903	0.0912352	0.0997872	0.0376542	0.0195683	0.0336939	unknown	Endoplasmic reticulum	0.730407	Endoplasmic reticulum
G3GXH0	Q8K2X2-2	Rbm48	RNA-binding protein 48	0.0676729	0.0443697	0.0636082	0.0593928	0.0729135	0.069906	0.125263	0.194803	0.220153	0.0819185	unknown	Ribosome	0.607438	unknown
G3GXH1;G3HTT4	Q9CVI2-2;Q9CVI2-2	Fam133b	Protein FAM133B	0.172802	0.108826	0.109145	0.111394	0.0880474	0.0686109	0.0879878	0.0977293	0.0794089	0.0760488	unknown	Plasma membrane	0.387913	unknown
G3GXH4;G3HTW4	Q64261;Q80YP0	Cdk3;Cdk6	Cyclin-dependent kinase 3;Cyclin-dependent kinase 6	0.0880789	0.0543521	0.0816722	0.0779493	0.0935517	0.0856257	0.113788	0.0913766	0.113461	0.200145	unknown	Cytosol	0.723805	Cytosol
G3GXH6	Q69Z37	Samd9l	Sterile alpha motif domain-containing protein 9-like	0.0715679	0.0500116	0.0555934	0.0560923	0.0557073	0.0435298	0.078702	0.165876	0.223955	0.198965	unknown	Nucleus - Non-chromatin	0.278058	unknown
G3GXH9	Q8CI71	Ccdc132	Coiled-coil domain-containing protein 132	0.116496	0.0625362	0.0725338	0.0736834	0.0803195	0.0672673	0.103264	0.163475	0.176778	0.083647	unknown	Ribosome	0.349115	unknown
G3GXI6	O35623	Bet1	BET1 homolog	0.0914578	0.105012	0.120415	0.154195	0.130028	0.0937443	0.127441	0.12542	0.0430129	0.0092755	unknown	Plasma membrane	0.856887	Plasma membrane
G3GXJ0	Q924D0	Rtn4ip1	Reticulon-4-interacting protein 1, mitochondrial	0.341408	0.299617	0.19873	0.0857199	0.0169277	0.00909451	0.00835443	0.0095567	0.0122454	0.0183466	unknown	Mitochondrion	0.975171	Mitochondrion
G3GXJ1	Q9CZN8	Qrsl1	Glutamyl-tRNA(Gln) amidotransferase subunit A, mitochondrial	0.32138	0.319184	0.208626	0.0830379	0.017678	0.00626666	0.00966754	0.00973608	0.012595	0.0118295	Mitochondrion	Mitochondrion	1	Mitochondrion
G3GXJ5	Q33DR3-3	Pdss2	Decaprenyl-diphosphate synthase subunit 2	0.327916	0.327794	0.210877	0.0784004	0.0182069	0.00516085	0.00629145	0.00741679	0.00720147	0.0107353	unknown	Mitochondrion	0.977453	Mitochondrion
G3GXK1	Q8VHE0	Sec63	Translocation protein SEC63 homolog	0.117894	0.134502	0.156806	0.169789	0.141332	0.0976341	0.112293	0.0528945	0.00790488	0.00895102	Endoplasmic reticulum	Endoplasmic reticulum	1	Endoplasmic reticulum
G3GXK5	O70492	Snx3	Sorting nexin-3	0.0455072	0.0249833	0.0542155	0.121037	0.131295	0.135254	0.221933	0.217002	0.0344518	0.0143215	unknown	Nucleus - Chromatin	0.303129	unknown
G3GXL1	Q8VDS7-2	Cep57l1	Centrosomal protein CEP57L1	0.0808299	0.074438	0.111296	0.102069	0.100024	0.0835939	0.123784	0.202726	0.0814725	0.0397662	unknown	Plasma membrane	0.412314	unknown
G3GXL8	Q8VDP3-2	Mical1	Protein-methionine sulfoxide oxidase MICAL1	0.0869684	0.0658224	0.097487	0.102398	0.0985455	0.082177	0.110766	0.079988	0.0658122	0.210036	unknown	Cytosol	0.328241	unknown
G3GXL9	Q8VDP3-2	Mical1	Protein-methionine sulfoxide oxidase MICAL1	0.0890246	0.0793214	0.102346	0.10837	0.104048	0.0827806	0.119303	0.0769086	0.0752467	0.162651	unknown	Nucleus - Chromatin	0.242339	unknown
G3GXM4	Q8R5H6	Wasf1	Wiskott-Aldrich syndrome protein family member 1	0.0963395	0.0476468	0.0718961	0.0888543	0.090015	0.0712931	0.102702	0.166794	0.159873	0.104586	unknown	Ribosome	0.296364	unknown
G3GXM5	Q9DC48	Cdc40	Pre-mRNA-processing factor 17	0.0779586	0.0224193	0.0361251	0.0384471	0.0528274	0.0519743	0.0985829	0.247561	0.312269	0.0618353	unknown	Nucleus - Non-chromatin	0.849557	Nucleus - Non-chromatin
G3GXN3	Q9Z0R6	Itsn2	Intersectin-2	0.169268	0.135548	0.15478	0.151494	0.0989769	0.0664558	0.0715639	0.0665506	0.0610596	0.0243023	unknown	Plasma membrane	0.535695	unknown
G3GXN5	P70365	Ncoa1	Nuclear receptor coactivator 1	0.0859497	0.0539015	0.0591543	0.0561827	0.0734489	0.0742584	0.108213	0.174434	0.223839	0.0906191	unknown	Ribosome	0.348606	unknown
G3GXN8	D3Z4S3	Ptrhd1	Putative peptidyl-tRNA hydrolase PTRHD1	0.0944004	0.072045	0.0877817	0.0707575	0.0835648	0.0816943	0.100911	0.0716811	0.0699698	0.267194	unknown	Cytosol	0.452252	unknown
G3GXP6;G3H9M8	O70585;Q9D2N4-6	Dtna;Dtnb	Dystrobrevin alpha;Dystrobrevin beta	0.183537	0.127164	0.154353	0.168573	0.114371	0.0690436	0.0933762	0.0546371	0.0186732	0.0162723	unknown	Plasma membrane	0.436148	unknown
G3GXQ0	O35066	Kif3c	Kinesin-like protein KIF3C	0.0522422	0.0364864	0.0487818	0.0505171	0.0614306	0.0616841	0.104752	0.181399	0.259251	0.143456	unknown	Proteasome	0.731689	Proteasome
G3GXQ2;G3HSB8	P61027;P62821	Rab10;Rab1A	Ras-related protein Rab-10;Ras-related protein Rab-1A	0.0786306	0.0802649	0.109398	0.131709	0.118236	0.0860927	0.141616	0.18398	0.0597067	0.0103664	unknown	Plasma membrane	0.813851	Plasma membrane
G3GXQ3	Q8BMS1	Hadha	Long chain 3-hydroxyacyl-CoA dehydrogenase;Long-chain enoyl-CoA hydratase;Trifunctional enzyme subunit alpha, mitochondrial	0.317461	0.32798	0.224654	0.0922045	0.0157597	0.00408761	0.00322781	0.00416579	0.00579572	0.00466398	Mitochondrion	Mitochondrion	1	Mitochondrion
G3GXQ4	Q99JY0	Hadhb	3-ketoacyl-CoA thiolase;Trifunctional enzyme subunit beta, mitochondrial	0.322741	0.327964	0.209843	0.0862474	0.0180911	0.00661482	0.0081232	0.00807678	0.00557341	0.00672576	Mitochondrion	Mitochondrion	1	Mitochondrion
G3GXR7	Q6PER3	Mapre3	Microtubule-associated protein RP/EB family member 3	0.106984	0.0603439	0.0774432	0.068092	0.0875158	0.0793482	0.11731	0.140613	0.152717	0.109632	unknown	Ribosome	0.365106	unknown
G3GXR9	Q8BM55	Tmem214	Transmembrane protein 214	0.159469	0.141898	0.148607	0.164366	0.124951	0.0868474	0.103459	0.048999	0.00941877	0.0119859	unknown	Endoplasmic reticulum	0.918233	Endoplasmic reticulum
G3GXS0	Q8BM55	Tmem214	Transmembrane protein 214	0.157312	0.14149	0.147284	0.157156	0.124398	0.0828326	0.0993285	0.0550728	0.0171493	0.0179767	unknown	Endoplasmic reticulum	0.884556	Endoplasmic reticulum
G3GXS2	Q99K41	Emilin1	EMILIN-1	0.18183	0.135497	0.141683	0.151468	0.110251	0.0776356	0.100592	0.0607543	0.0238089	0.0164801	unknown	Plasma membrane	0.42258	unknown
G3GXS8	Q9WUQ2	Preb	Prolactin regulatory element-binding protein	0.0968169	0.122576	0.15007	0.177986	0.140067	0.101668	0.116263	0.0613908	0.018966	0.0141969	unknown	Endoplasmic reticulum	0.827915	Endoplasmic reticulum
G3GXT2;G3H4W9	B2RQC6-2;Q8C196	Cad;Cps1	Aspartate carbamoyltransferase;CAD protein;Carbamoyl-phosphate synthase [ammonia], mitochondrial;Dihydroorotase;Glutamine-dependent carbamoyl-phosphate synthase	0.0603478	0.0394464	0.0677108	0.0653486	0.0833788	0.0742055	0.108161	0.120042	0.205764	0.175595	unknown	Proteasome	0.314596	unknown
G3GXT7	Q8BL74	Gtf3c2	General transcription factor 3C polypeptide 2	0.367362	0.0473083	0.0431114	0.0411286	0.0480512	0.0491749	0.0669472	0.11116	0.163936	0.0618209	unknown	Nucleus - Chromatin	0.760942	Nucleus - Chromatin
G3GXT8	Q61749-2	Eif2b4	Translation initiation factor eIF-2B subunit delta	0.0578113	0.0384846	0.063224	0.0601868	0.0830074	0.0783993	0.105018	0.122096	0.20313	0.188642	unknown	Proteasome	0.286759	unknown
G3GXT9	Q8BVL3	Snx17	Sorting nexin-17	0.0373459	0.0408299	0.0743663	0.114725	0.13393	0.119497	0.19597	0.19987	0.0430368	0.0404295	unknown	Nucleus - Chromatin	0.249566	unknown
G3GXU1	Q61074	Ppm1g	Protein phosphatase 1G	0.0580115	0.0358509	0.0620326	0.0624545	0.0887392	0.0932634	0.120279	0.06721	0.0863647	0.325794	unknown	Cytosol	0.734578	Cytosol
G3GXU2	Q99J45	Nrbp1	Nuclear receptor-binding protein	0.0789571	0.0496127	0.0861814	0.0834374	0.106458	0.0959725	0.130919	0.0710149	0.100683	0.196763	unknown	Cytosol	0.671235	unknown
G3GXU6	A2AKG8-3	Focad	Focadhesin	0.0564068	0.0397135	0.0679504	0.0575653	0.0658581	0.0510353	0.100844	0.19607	0.241714	0.122843	unknown	Proteasome	0.392665	unknown
G3GXV6	Q9D2V5	Aar2	Protein AAR2 homolog	0.105337	0.0482133	0.0678533	0.0667732	0.0804767	0.0742342	0.104609	0.116156	0.189603	0.146744	unknown	Nucleus - Chromatin	0.333044	unknown
G3GXV7	B1AZP2-3	Dlgap4	Disks large-associated protein 4	0.0828856	0.0701654	0.099752	0.0999349	0.10507	0.0850991	0.116567	0.0872216	0.0807316	0.172573	unknown	Cytosol	0.256711	unknown
G3GXW5	Q8R4L0-2	Sla2	Src-like-adapter 2	0.106983	0.0506519	0.0749713	0.080031	0.0907955	0.0775441	0.114046	0.0945384	0.103428	0.207012	unknown	Cytosol	0.575025	unknown
G3GXW7	E1U8D0	Soga1	C-terminal 80 kDa form;N-terminal form;Protein SOGA1	0.0566003	0.0396859	0.0642158	0.0551111	0.0678184	0.0534545	0.0903005	0.207654	0.280327	0.0848322	unknown	Nucleus - Non-chromatin	0.487146	unknown
G3GXW9				0.0637485	0.0398793	0.0634195	0.0596233	0.0860525	0.0841662	0.115033	0.0827551	0.118158	0.287165	unknown	Cytosol	0.800988	Cytosol
G3GXX1	Q64701-2	Rbl1	Retinoblastoma-like protein 1	0.166869	0.0450902	0.0669707	0.0575715	0.0664458	0.0599543	0.0875459	0.112506	0.154356	0.182691	unknown	Nucleus - Chromatin	0.458903	unknown
G3GXX3	Q9DBG6	Rpn2	Dolichyl-diphosphooligosaccharide--protein glycosyltransferase subunit 2	0.137485	0.165641	0.153249	0.171089	0.132882	0.077525	0.10195	0.046323	0.00738665	0.0064686	Endoplasmic reticulum	Endoplasmic reticulum	1	Endoplasmic reticulum
G3GXX4	Q9DBG6	Rpn2	Dolichyl-diphosphooligosaccharide--protein glycosyltransferase subunit 2	0.11272	0.125192	0.165176	0.181737	0.144659	0.0924502	0.111311	0.0531882	0.00677269	0.00679396	Endoplasmic reticulum	Endoplasmic reticulum	0.794401	Endoplasmic reticulum
G3GXX7	P05480	Src	Neuronal proto-oncogene tyrosine-protein kinase Src	0.0896809	0.0896411	0.119132	0.133673	0.114393	0.0854773	0.141337	0.155022	0.0566275	0.0150164	unknown	Plasma membrane	0.84065	Plasma membrane
G3GXY1	Q9CWL8	Ctnnbl1	Beta-catenin-like protein 1	0.116368	0.0309714	0.0602515	0.057678	0.0792698	0.0803799	0.111223	0.0793704	0.099342	0.285146	unknown	Cytosol	0.562259	unknown
G3GXY3	Q91V83	Tti1	TELO2-interacting protein 1 homolog	0.0629906	0.0450108	0.0675672	0.0705508	0.0860018	0.0682798	0.108257	0.147924	0.179142	0.164276	unknown	Proteasome	0.322282	unknown
G3GXY4	Q9CSU0	Rprd1b	Regulation of nuclear pre-mRNA domain-containing protein 1B	0.175455	0.0361033	0.0603534	0.0573763	0.0819269	0.0761409	0.103957	0.101903	0.12936	0.177423	unknown	Nucleus - Chromatin	0.423364	unknown
G3GXZ0	P21981	Tgm2	Protein-glutamine gamma-glutamyltransferase 2	0.105461	0.0492959	0.0755008	0.0721251	0.0885344	0.0842547	0.111937	0.0660176	0.0801247	0.266749	unknown	Cytosol	0.718759	Cytosol
G3GXZ7	Q8BQZ4-2	Ralgapb	Ral GTPase-activating protein subunit beta	0.159281	0.0468681	0.060808	0.0627002	0.0634933	0.0521855	0.0900647	0.188918	0.220181	0.0555012	unknown	Nucleus - Chromatin	0.609887	unknown
G3GY01	Q9D7I8	Fam83d	Protein FAM83D	0.111899	0.0633287	0.0764215	0.113634	0.10073	0.0483911	0.082217	0.135711	0.174927	0.0927406	unknown	Nucleus - Chromatin	0.330839	unknown
G3GY02				0.0907446	0.0462202	0.0696411	0.0705413	0.0837367	0.0550912	0.106612	0.183224	0.22409	0.0700989	unknown	Ribosome	0.727988	Ribosome
G3GY17	Q6ZQ38	Cand1	Cullin-associated NEDD8-dissociated protein 1	0.0869704	0.0468084	0.0742812	0.0744934	0.0886157	0.0784406	0.112907	0.0996341	0.122078	0.215771	unknown	Cytosol	0.653825	unknown
G3GY22	Q99JI6	Rap1b	Ras-related protein Rap-1b	0.0798155	0.0823397	0.122442	0.153557	0.131398	0.0989492	0.138599	0.150488	0.0346366	0.0077743	unknown	Plasma membrane	0.877653	Plasma membrane
G3GY25	Q8BH74	Nup107	Nuclear pore complex protein Nup107	0.291914	0.0669488	0.0828161	0.0906003	0.0850584	0.0709295	0.104794	0.0816452	0.0453421	0.0799517	unknown	Nucleus - Chromatin	0.437776	unknown
G3GY31	Q6NVF9	Cpsf6	Cleavage and polyadenylation specificity factor subunit 6	0.0946773	0.0396181	0.0509927	0.0491306	0.060122	0.0544745	0.107169	0.220586	0.265483	0.0577469	unknown	Nucleus - Non-chromatin	0.620311	unknown
G3GY36				0.0283	0.0509445	0.0829699	0.116949	0.109178	0.109364	0.165994	0.239559	0.0899169	0.00682526	unknown	Plasma membrane	0.410013	unknown
G3GY44	Q61879	Myh10	Myosin-10	0.169513	0.111882	0.130269	0.120753	0.0853289	0.0615783	0.0717854	0.0762976	0.0966316	0.0759611	unknown	Plasma membrane	0.3745	unknown
G3GY45	Q9ERR1	Ndel1	Nuclear distribution protein nudE-like 1	0.0925174	0.0707881	0.0948664	0.0936399	0.0858276	0.0689044	0.104609	0.145679	0.162959	0.08021	unknown	Ribosome	0.262963	unknown
G3GY47;G3GR58;G3HPH6;G3HHK7	P61255;P61255	Rpl26	60S ribosomal protein L26	0.0621317	0.0544938	0.073155	0.0824593	0.0765028	0.063558	0.105858	0.211435	0.215536	0.0548699	Ribosome	Ribosome	1	Ribosome
G3GY50	Q5SWT3	Slc25a35	Solute carrier family 25 member 35	0.296162	0.29588	0.208854	0.0860508	0.0270997	0.0123197	0.0147759	0.0171296	0.0199651	0.0217645	unknown	Mitochondrion	0.983987	Mitochondrion
G3GY52	Q5SUR0	Pfas	Phosphoribosylformylglycinamidine synthase	0.0720382	0.0416178	0.0805104	0.0765805	0.10226	0.0958562	0.136174	0.0776236	0.103103	0.214236	unknown	Cytosol	0.763879	Cytosol
G3GY55	P63024	Vamp3	Vesicle-associated membrane protein 3	0.0412664	0.0551156	0.0779122	0.109922	0.11304	0.0919983	0.164044	0.250131	0.0863092	0.0102607	unknown	Plasma membrane	0.389958	unknown
G3GY60	Q5NCF2	Trappc1	Trafficking protein particle complex subunit 1	0.0715135	0.0502698	0.0788709	0.0901368	0.0866517	0.075422	0.131352	0.17787	0.127516	0.110398	unknown	Ribosome	0.277998	unknown
G3GY70	Q9WVR4	Fxr2	Fragile X mental retardation syndrome-related protein 2	0.0377468	0.0324553	0.0486912	0.0561203	0.0735977	0.0673363	0.129788	0.29457	0.230107	0.0295873	unknown	Ribosome	0.243369	unknown
G3GY75	P60843	Eif4a1	Eukaryotic initiation factor 4A-I	0.0799622	0.0694975	0.0787547	0.0763934	0.083838	0.0699171	0.120653	0.1583	0.168428	0.0942553	unknown	Ribosome	0.258566	unknown
G3GY76	Q9EP97	Senp3	Sentrin-specific protease 3	0.101722	0.0293217	0.0390089	0.0440627	0.0541044	0.0567612	0.0937356	0.21051	0.279783	0.0909905	unknown	Nucleus - Non-chromatin	0.90417	Nucleus - Non-chromatin
G3GY78	P08775	Polr2a	DNA-directed RNA polymerase II subunit RPB1	0.216539	0.0427118	0.0521045	0.0538315	0.0697809	0.0670016	0.0890129	0.113722	0.158989	0.136308	unknown	Nucleus - Chromatin	0.829981	Nucleus - Chromatin
G3GY92	Q5NCX5	Neurl4	Neuralized-like protein 4	0.0810984	0.0746211	0.0782331	0.109604	0.0947637	0.100263	0.125964	0.166358	0.112712	0.0563821	unknown	Plasma membrane	0.511189	unknown
G3GY95	P63242	Eif5a	Eukaryotic translation initiation factor 5A-1	0.0939666	0.0494804	0.0685711	0.0656873	0.0860552	0.0675584	0.107105	0.144169	0.184903	0.132505	unknown	Ribosome	0.26489	unknown
G3GY98	Q99L85	Elp5	Elongator complex protein 5	0.0498121	0.0345759	0.0533863	0.0529019	0.0691789	0.0632599	0.0962942	0.211659	0.262283	0.106649	unknown	Proteasome	0.371897	unknown
G3GYA1;G3I1V1;G3H2F6	Q9DCD6;Q8R3R8	Gabarap;Gabarapl1	Gamma-aminobutyric acid receptor-associated protein;Gamma-aminobutyric acid receptor-associated protein-like 1	0.0879287	0.106678	0.124706	0.13898	0.110934	0.0781785	0.115606	0.101618	0.0864304	0.0489413	unknown	Plasma membrane	0.684977	unknown
G3GYA2	P50544	Acadvl	Very long-chain specific acyl-CoA dehydrogenase, mitochondrial	0.325708	0.326017	0.217073	0.087874	0.01736	0.00516397	0.00511847	0.00443357	0.0050554	0.00619639	Mitochondrion	Mitochondrion	1	Mitochondrion
G3GYB0	Q9DBD5	Pelp1	Proline-, glutamic acid- and leucine-rich protein 1	0.102507	0.0251488	0.0406274	0.0386502	0.0491732	0.0464264	0.0980159	0.229473	0.292053	0.0779246	unknown	Nucleus - Non-chromatin	0.911388	Nucleus - Non-chromatin
G3GYB9	Q9JM52-2	Mink1	Misshapen-like kinase 1	0.0932429	0.0808904	0.104538	0.116589	0.10851	0.0813665	0.124188	0.112241	0.111514	0.0669202	unknown	Plasma membrane	0.660534	unknown
G3GYC4	Q9CR62	Slc25a11	Mitochondrial 2-oxoglutarate/malate carrier protein	0.304334	0.3131	0.217084	0.0879184	0.0188361	0.00930049	0.0158097	0.012491	0.0118926	0.00923357	Mitochondrion	Mitochondrion	1	Mitochondrion
G3GYC8	Q7TNE3	Spag7	Sperm-associated antigen 7	0.115211	0.0440236	0.0690245	0.0706466	0.0915771	0.0978302	0.109156	0.114766	0.11482	0.172945	unknown	Cytosol	0.266675	unknown
G3GYD0	O35071	Kif1c	Kinesin-like protein KIF1C	0.0565514	0.052825	0.0681756	0.0614276	0.065997	0.0605584	0.0953407	0.200546	0.25692	0.0816583	unknown	Ribosome	0.556525	unknown
G3GYD2	O35551-4	Rabep1	Rab GTPase-binding effector protein 1	0.0709669	0.0499624	0.0747279	0.079494	0.0922705	0.087136	0.113391	0.0742548	0.0912163	0.26658	unknown	Cytosol	0.840052	Cytosol
G3GYD3	Q8CEC0-3	Nup88	Nuclear pore complex protein Nup88	0.211207	0.050795	0.0714526	0.0844258	0.0951205	0.0775412	0.113143	0.116101	0.0994955	0.0807184	unknown	Nucleus - Chromatin	0.40203	unknown
G3GYD5	O35658	C1qbp	Complement component 1 Q subcomponent-binding protein, mitochondrial	0.333933	0.317099	0.215835	0.0849544	0.0192665	0.00573721	0.00537724	0.00449339	0.00616767	0.00713635	Mitochondrion	Mitochondrion	1	Mitochondrion
G3GYF2	Q8BHG9	Cggbp1	CGG triplet repeat-binding protein 1	0.185279	0.0475534	0.0654739	0.0678831	0.0656888	0.0551431	0.0873602	0.176461	0.196021	0.0531365	unknown	Nucleus - Chromatin	0.768824	Nucleus - Chromatin
G3GYG1	Q640N2	Arl13b	ADP-ribosylation factor-like protein 13B	0.0724979	0.069116	0.0933682	0.127042	0.114628	0.098923	0.15525	0.194466	0.0552922	0.019417	unknown	Plasma membrane	0.819327	Plasma membrane
G3GYH9	Q91XC9	Pex16	Peroxisomal membrane protein PEX16	0.111206	0.13682	0.157961	0.19942	0.156288	0.0954646	0.107315	0.0248744	0.00755349	0.00309695	Peroxisome	Peroxisome	1	Peroxisome
G3GYI7	A2AH22-2	Ambra1	Activating molecule in BECN1-regulated autophagy protein 1	0.0858002	0.0477631	0.0642772	0.0648356	0.0819958	0.0805385	0.108024	0.114677	0.14676	0.205328	unknown	Cytosol	0.317134	unknown
G3GYJ1	Q5FWK3	Arhgap1	Rho GTPase-activating protein 1	0.0773931	0.0520997	0.0789002	0.077416	0.0963568	0.0900907	0.128668	0.0895955	0.0907215	0.218758	unknown	Cytosol	0.810386	Cytosol
G3GYJ5	A2AGT5	Ckap5	Cytoskeleton-associated protein 5	0.150419	0.0564956	0.0668223	0.06746	0.0619451	0.052038	0.0826786	0.190229	0.215011	0.0569022	unknown	Nucleus - Chromatin	0.598734	unknown
G3GYJ9	Q99K28	Arfgap2	ADP-ribosylation factor GTPase-activating protein 2	0.116358	0.0944156	0.116576	0.115668	0.106505	0.088384	0.0939869	0.100333	0.103145	0.0646288	unknown	Plasma membrane	0.537034	unknown
G3GYK0	Q99JB8	Pacsin3	Protein kinase C and casein kinase II substrate protein 3	0.0975492	0.0786975	0.108179	0.122802	0.10737	0.0832139	0.116859	0.0981381	0.0723571	0.114835	unknown	Plasma membrane	0.384166	unknown
G3GYK2	P24638	Acp2	Lysosomal acid phosphatase	0.0394555	0.105187	0.18817	0.218063	0.134131	0.0761731	0.101669	0.101177	0.0306964	0.00527812	Lysosome	Lysosome	1	Lysosome
G3GYK5	Q80U28-13	Madd	MAP kinase-activating death domain protein	0.0877277	0.0501419	0.0756696	0.0714877	0.0847804	0.0697407	0.114315	0.11993	0.151753	0.174455	unknown	Nucleus - Chromatin	0.265105	unknown
G3GYK8	O88685	Psmc3	26S protease regulatory subunit 6A	0.0496598	0.0325092	0.0569192	0.0557955	0.0697679	0.0664677	0.0939798	0.160999	0.244475	0.169427	Proteasome	Proteasome	1	Proteasome
G3GYL0	P28659-4	Celf1	CUGBP Elav-like family member 1	0.135205	0.0460461	0.0507481	0.0541005	0.0659129	0.0575888	0.121066	0.224678	0.223988	0.0206666	unknown	Ribosome	0.264278	unknown
G3GYL3	Q9DCT2	Ndufs3	NADH dehydrogenase [ubiquinone] iron-sulfur protein 3, mitochondrial	0.325694	0.328474	0.219184	0.0862421	0.0187313	0.00357071	0.0041229	0.00244799	0.00601227	0.00552079	Mitochondrion	Mitochondrion	1	Mitochondrion
G3GYL6	Q8CDK2	Agbl2	Cytosolic carboxypeptidase 2	0.310603	0.314067	0.208085	0.0893658	0.0216905	0.0103464	0.0125761	0.00944542	0.0124278	0.0113935	unknown	Mitochondrion	0.985291	Mitochondrion
G3GYL9	Q6ZQ03-3	Fnbp4	Formin-binding protein 4	0.109375	0.0267156	0.0437005	0.0384019	0.0557089	0.0575716	0.0913655	0.182014	0.231904	0.163243	unknown	Nucleus - Non-chromatin	0.671266	unknown
G3GYM0	Q9Z0W3	Nup160	Nuclear pore complex protein Nup160	0.308047	0.0531783	0.0739048	0.0869303	0.0901939	0.0716049	0.107479	0.0854395	0.0449372	0.0782855	unknown	Nucleus - Chromatin	0.437673	unknown
G3GYM1				0.0853821	0.0936725	0.129849	0.15916	0.13188	0.0993425	0.136549	0.122494	0.0294129	0.0122581	unknown	Plasma membrane	0.864095	Plasma membrane
G3GYM8	O08914	Faah	Fatty-acid amide hydrolase 1	0.110362	0.114652	0.137442	0.159545	0.136393	0.0931883	0.130998	0.0908325	0.0166371	0.0099502	unknown	Endoplasmic reticulum	0.887897	Endoplasmic reticulum
G3GYN0	P99028	Uqcrh	Cytochrome b-c1 complex subunit 6, mitochondrial	0.319885	0.341736	0.216218	0.086208	0.0132073	0.00448767	0.00429767	0.00227862	0.00472461	0.00695661	Mitochondrion	Mitochondrion	1	Mitochondrion
G3GYN1	Q8K1C9	Lrrc41	Leucine-rich repeat-containing protein 41	0.152551	0.0594258	0.0695625	0.0647781	0.076562	0.0650624	0.0943317	0.120732	0.16603	0.130965	unknown	Nucleus - Chromatin	0.668184	unknown
G3GYN7	Q91X88	Pomgnt1	Protein O-linked-mannose beta-1,2-N-acetylglucosaminyltransferase 1	0.0815788	0.119229	0.15872	0.192253	0.129654	0.0783672	0.0879405	0.0762523	0.0542291	0.0217762	unknown	Golgi apparatus	0.895654	Golgi apparatus
O70473;G3GYP7	Q9JII6;Q9JII6	Akr1a1	Alcohol dehydrogenase [NADP(+)]	0.0777148	0.047855	0.0793516	0.0748852	0.096939	0.093504	0.130801	0.0794358	0.108013	0.2115	unknown	Cytosol	0.81839	Cytosol
G3GYP9	P35700	Prdx1	Peroxiredoxin-1	0.0589275	0.0381509	0.066113	0.0675885	0.0851628	0.0769796	0.106489	0.108842	0.208992	0.182755	unknown	Proteasome	0.200654	unknown
G3GYQ4	Q9D2E2-2	Toe1	Target of EGR1 protein 1	0.0624961	0.0308956	0.0510993	0.0490669	0.0667775	0.056951	0.103074	0.192956	0.283678	0.103006	unknown	Nucleus - Non-chromatin	0.498619	unknown
G3GYQ9	P70697	Urod	Uroporphyrinogen decarboxylase	0.0775384	0.0451386	0.0819658	0.0797581	0.108947	0.0946871	0.137434	0.0786145	0.117044	0.178873	unknown	Cytosol	0.479839	unknown
G3GYR1	Q3U487	Hectd3	E3 ubiquitin-protein ligase HECTD3	0.0596632	0.0380909	0.0674987	0.0669361	0.084556	0.0784389	0.107826	0.109117	0.170773	0.2171	unknown	Cytosol	0.309747	unknown
G3GYR9;G3IM64;G3HRD4	P62242;P62242;P62242	Rps8	40S ribosomal protein S8	0.0596586	0.0534954	0.0703064	0.0701165	0.0753782	0.0614666	0.103205	0.21324	0.223633	0.0694999	Ribosome	Ribosome	1	Ribosome
G3GYS0;G3HX21	Q922S8;Q8C0N1	Kif2b;Kif2c	Kinesin-like protein KIF2B;Kinesin-like protein KIF2C	0.238454	0.0471485	0.0556516	0.0467575	0.0481523	0.0430857	0.0749489	0.162552	0.215819	0.0674305	unknown	Nucleus - Chromatin	0.76604	Nucleus - Chromatin
G3GYS2	Q6PDX6-4	Rnf220	E3 ubiquitin-protein ligase Rnf220	0.0728389	0.037248	0.0651029	0.0621948	0.085011	0.0789393	0.109527	0.110931	0.133749	0.244458	unknown	Cytosol	0.555797	unknown
G3GYS4	Q8C460-2	Eri3	ERI1 exoribonuclease 3	0.0887482	0.0722634	0.0872942	0.0771186	0.0718072	0.0609695	0.0906163	0.195259	0.198065	0.0578583	unknown	Ribosome	0.800543	Ribosome
G3GYU5	Q811I0	Atpaf1	ATP synthase mitochondrial F1 complex assembly factor 1	0.299592	0.289392	0.193264	0.0850346	0.0264258	0.0185134	0.022783	0.0202417	0.017961	0.0267927	Mitochondrion	Mitochondrion	1	Mitochondrion
G3GYU9	O35607	Bmpr2	Bone morphogenetic protein receptor type-2	0.0517965	0.0777679	0.132219	0.169402	0.133938	0.10768	0.143524	0.117094	0.036449	0.0301292	unknown	Plasma membrane	0.705583	Plasma membrane
G3GYV4	Q9JJA4	Wdr12	Ribosome biogenesis protein WDR12	0.163314	0.0303354	0.0509479	0.049956	0.0677997	0.0661581	0.103758	0.110335	0.141836	0.215561	unknown	Nucleus - Non-chromatin	0.570394	unknown
G3GYV8				0.101128	0.108065	0.139416	0.164929	0.140396	0.095972	0.130718	0.0906335	0.0168225	0.0119209	unknown	Endoplasmic reticulum	0.862186	Endoplasmic reticulum
G3GYV9	P62484	Abi2	Abl interactor 2	0.11196	0.0586398	0.0842175	0.0954472	0.0920671	0.0761701	0.110896	0.158172	0.182111	0.0303195	unknown	Ribosome	0.278402	unknown
G3GYW2				0.0811532	0.0604191	0.0792091	0.0841227	0.0901485	0.0728365	0.106262	0.152491	0.165525	0.107832	unknown	Ribosome	0.284281	unknown
G3GYX1	Q6DFW4	Nop58	Nucleolar protein 58	0.212437	0.025701	0.0405319	0.0399662	0.0497375	0.0570586	0.0783546	0.152459	0.18864	0.155114	Nucleus - Non-chromatin	Nucleus - Non-chromatin	1	Nucleus - Non-chromatin
G3GYX2	Q6DFW4	Nop58	Nucleolar protein 58	0.21984	0.0249332	0.0417987	0.0424775	0.0497898	0.056215	0.0875434	0.156582	0.177459	0.143361	Nucleus - Non-chromatin	Nucleus - Non-chromatin	0.720282	Nucleus - Non-chromatin
G3GYX3	Q8BTG3	Tcp11l1	T-complex protein 11-like protein 1	0.0774903	0.0526506	0.0781012	0.0789048	0.0915295	0.0836764	0.114958	0.0910751	0.105204	0.22641	unknown	Cytosol	0.806954	Cytosol
G3GYX4	Q99LI7	Cstf3	Cleavage stimulation factor subunit 3	0.134746	0.023604	0.0362711	0.039041	0.0557982	0.0541895	0.110414	0.242526	0.245414	0.0579968	unknown	Nucleus - Non-chromatin	0.677053	unknown
G3GYX8	Q9DC63-3	Fbxo3	F-box only protein 3	0.0756659	0.0446822	0.0743841	0.0712634	0.0956068	0.0780152	0.111187	0.0830704	0.110661	0.255464	unknown	Cytosol	0.790316	Cytosol
G3GYY2	Q60865	Caprin1	Caprin-1	0.0550579	0.0477561	0.0579413	0.0635141	0.070796	0.0663471	0.113702	0.235901	0.221339	0.067646	unknown	Ribosome	0.840389	Ribosome
G3GYY4	Q8K224	Nat10	N-acetyltransferase 10	0.12649	0.0268723	0.0386265	0.0365508	0.0495179	0.0478809	0.0885348	0.226254	0.288364	0.0709088	Nucleus - Non-chromatin	Nucleus - Non-chromatin	1	Nucleus - Non-chromatin
G3GYY6	P24270	Cat	Catalase	0.102753	0.120796	0.154979	0.186226	0.14783	0.102224	0.101313	0.0280557	0.0186649	0.0371571	Peroxisome	Peroxisome	1	Peroxisome
G3GYY9	Q9WVQ5	Apip	Methylthioribulose-1-phosphate dehydratase	0.0524643	0.0297955	0.0621788	0.0677704	0.0924718	0.0976664	0.105722	0.158859	0.0840655	0.249007	unknown	Cytosol	0.256969	unknown
G3GYZ0	Q8BKZ9	Pdhx	Pyruvate dehydrogenase protein X component, mitochondrial	0.329012	0.331861	0.2093	0.0788482	0.0149217	0.00477426	0.00625776	0.0072074	0.00866126	0.00915656	Mitochondrion	Mitochondrion	1	Mitochondrion
G3GYZ1	P15379-12	Cd44	CD44 antigen	0.0978844	0.0988715	0.133897	0.166292	0.12978	0.103414	0.126688	0.110408	0.0187075	0.0140571	unknown	Plasma membrane	0.821604	Plasma membrane
G3GZ00	Q8K2Q0	Commd9	COMM domain-containing protein 9	0.0463974	0.0419997	0.0671234	0.0889187	0.111466	0.109998	0.165612	0.179409	0.0927697	0.0963069	unknown	Nucleus - Chromatin	0.251759	unknown
G3GZ05	P70196-2	Traf6	TNF receptor-associated factor 6	0.0905719	0.0489651	0.0730517	0.0673419	0.084712	0.0703219	0.104032	0.144163	0.166978	0.149864	unknown	Ribosome	0.284678	unknown
G3GZ09	P0C7N9	Psmg4	Proteasome assembly chaperone 4	0.0827388	0.0441152	0.07292	0.0669021	0.0923509	0.0772738	0.128873	0.0711294	0.109744	0.253953	unknown	Cytosol	0.765412	Cytosol
G3GZ20	Q61136	Prpf4b	Serine/threonine-protein kinase PRP4 homolog	0.0725974	0.0197011	0.0351897	0.0349944	0.0540932	0.0508519	0.0932129	0.213661	0.294065	0.131633	unknown	Nucleus - Non-chromatin	0.750101	Nucleus - Non-chromatin
G3GZ21	Q9WUR2-2	Eci2	Enoyl-CoA delta isomerase 2, mitochondrial	0.233858	0.25364	0.197151	0.130929	0.0712191	0.0418665	0.0442798	0.0127959	0.00769558	0.0065649	unknown	Mitochondrion	0.472216	unknown
G3GZ25	Q8R1F9	Rpp40	Ribonuclease P protein subunit p40	0.11631	0.0433302	0.0634806	0.0597965	0.0872154	0.0850188	0.111368	0.0977143	0.133186	0.20258	unknown	Cytosol	0.449024	unknown
G3GZ26	Q8K215	Lyrm4	LYR motif-containing protein 4	0.317221	0.332098	0.215727	0.0847426	0.0156379	0.00480454	0.00593499	0.00702846	0.00867739	0.00812795	unknown	Mitochondrion	0.977618	Mitochondrion
G3GZ27	Q99M01	Fars2	Phenylalanine--tRNA ligase, mitochondrial	0.319685	0.317384	0.199354	0.0802583	0.0198022	0.0117019	0.00922449	0.0115191	0.0112627	0.0198075	Mitochondrion	Mitochondrion	1	Mitochondrion
G3GZ41	Q5SUC9	Sco1	Protein SCO1 homolog, mitochondrial	0.312853	0.291061	0.215728	0.0937788	0.0214072	0.00679803	0.0103357	0.0198919	0.0196023	0.00854401	Mitochondrion	Mitochondrion	1	Mitochondrion
G3GZ46	P47809	Map2k4	Dual specificity mitogen-activated protein kinase kinase 4	0.0710174	0.049122	0.0674804	0.0708296	0.0897943	0.0909502	0.111851	0.110629	0.143049	0.195277	unknown	Cytosol	0.488506	unknown
G3GZ50	Q80Y81-2	Elac2	Zinc phosphodiesterase ELAC protein 2	0.170905	0.155586	0.133337	0.0782738	0.0607946	0.0495516	0.0674523	0.0412891	0.0518998	0.190911	unknown	Nucleus - Chromatin	0.308459	unknown
G3GZ54	Q6P2B1-3	Tnpo3	Transportin-3	0.0803575	0.0523488	0.0800788	0.0838795	0.0938606	0.0811931	0.117625	0.0872647	0.088383	0.235009	unknown	Cytosol	0.758072	Cytosol
G3GZ55	Q8R3S2	Tspan33	Tetraspanin-33	0.0769031	0.0827341	0.12221	0.11954	0.104859	0.0796811	0.124042	0.204119	0.0656131	0.0202975	unknown	Plasma membrane	0.508089	unknown
G3GZ63	Q80YV2	Zc3hc1	Nuclear-interacting partner of ALK	0.0990444	0.0385146	0.0668524	0.0627318	0.0966031	0.0912634	0.114999	0.0694593	0.0898044	0.270727	unknown	Cytosol	0.806247	Cytosol
G3GZ66	Q8BRG8-3	Tmem209	Transmembrane protein 209	0.219861	0.0882856	0.108839	0.133547	0.11983	0.0915712	0.123009	0.0914594	0.0141332	0.00946504	unknown	Plasma membrane	0.360459	unknown
G3GZ70	Q99NF3	Cep41	Centrosomal protein of 41 kDa	0.111276	0.0847905	0.0905293	0.082331	0.0665515	0.0589921	0.084356	0.14916	0.193025	0.0789884	unknown	Ribosome	0.361119	unknown
G3GZ72	Q9QXK3-2	Copg2	Coatomer subunit gamma-2	0.0985687	0.102902	0.128992	0.135515	0.110539	0.0764386	0.0964591	0.0728675	0.0747818	0.102937	unknown	Plasma membrane	0.310401	unknown
G3GZ80	Q9D4H2	Gcc1	GRIP and coiled-coil domain-containing protein 1	0.116439	0.0944327	0.108098	0.098839	0.0889759	0.0727969	0.0966864	0.0668881	0.073163	0.183681	unknown	Nucleus - Chromatin	0.282231	unknown
G3GZ81;G3HH93;G3H8Q0	P84084;P84078	Arf1;Arf5	ADP-ribosylation factor 1;ADP-ribosylation factor 5	0.124682	0.0839505	0.11975	0.111789	0.122371	0.0892145	0.118758	0.0829919	0.0685786	0.0779136	unknown	Plasma membrane	0.421691	unknown
G3GZ85	Q78PY7	Snd1	Staphylococcal nuclease domain-containing protein 1	0.0776766	0.0747382	0.0833	0.0869543	0.0825697	0.0668193	0.1125	0.221449	0.168091	0.0259023	unknown	Ribosome	0.832125	Ribosome
G3GZ87	Q8CGC6	Rbm28	RNA-binding protein 28	0.0995287	0.0292011	0.0402361	0.0400972	0.0530286	0.0503434	0.0936205	0.224614	0.297925	0.0714059	Nucleus - Non-chromatin	Nucleus - Non-chromatin	1	Nucleus - Non-chromatin
G3GZ89	P50096	Impdh1	Inosine-5'-monophosphate dehydrogenase 1	0.0641312	0.0366428	0.0700681	0.0704277	0.0942656	0.0885502	0.123047	0.0963082	0.149235	0.207325	unknown	Cytosol	0.679121	unknown
G3GZ90;G3H4X7	Q3UZD7;O35887	Calu;Fam71f1	Calumenin;Protein FAM71F1	0.128297	0.139191	0.162161	0.179509	0.135231	0.0962606	0.0929917	0.043651	0.0115862	0.0111209	Endoplasmic reticulum	Endoplasmic reticulum	1	Endoplasmic reticulum
G3GZ94	Q8VHX6-2	Flnc	Filamin-C	0.0892516	0.0630262	0.0853679	0.0831043	0.0937913	0.0848666	0.107366	0.0916229	0.0969576	0.204645	unknown	Cytosol	0.627719	unknown
G3GZ95	Q9D1K2	Atp6v1f	V-type proton ATPase subunit F	0.127602	0.116867	0.13217	0.1265	0.106297	0.0837059	0.107472	0.0752404	0.0558895	0.068256	unknown	Plasma membrane	0.447566	unknown
G3GZ99	Q8BIX3	Arl14ep	ARL14 effector protein	0.152057	0.0883569	0.0680151	0.094086	0.0827125	0.0831558	0.105109	0.115201	0.101157	0.11015	unknown	Nucleus - Chromatin	0.351341	unknown
G3GZA7	Q9ER73	Elp4	Elongator complex protein 4	0.0563195	0.037611	0.0594216	0.060085	0.0775104	0.0671271	0.106624	0.18578	0.248101	0.101421	unknown	Proteasome	0.493382	unknown
G3GZA9	Q05186	Rcn1	Reticulocalbin-1	0.126549	0.134556	0.170476	0.178438	0.138695	0.0888496	0.0946581	0.046698	0.0113321	0.00974852	Endoplasmic reticulum	Endoplasmic reticulum	1	Endoplasmic reticulum
G3GZB1	Q99JX4	Eif3m	Eukaryotic translation initiation factor 3 subunit M	0.0653731	0.0502018	0.0683527	0.0698983	0.0802164	0.0710712	0.112442	0.181802	0.183723	0.116919	unknown	Ribosome	0.247332	unknown
G3GZB2	Q9WV54	Asah1	Acid ceramidase;Acid ceramidase subunit alpha;Acid ceramidase subunit beta	0.0587399	0.14993	0.246079	0.265739	0.127107	0.0531793	0.0509406	0.0340827	0.010051	0.00415221	Lysosome	Lysosome	1	Lysosome
G3GZB3	Q9R0L6-2	Pcm1	Pericentriolar material 1 protein	0.040931	0.0458301	0.0681044	0.0953082	0.10723	0.0999395	0.172679	0.266476	0.0831131	0.0203883	unknown	Nucleus - Chromatin	0.253082	unknown
G3GZC4	Q60809	Cnot7	CCR4-NOT transcription complex subunit 7	0.0577234	0.041475	0.0654917	0.0823981	0.0778295	0.0740314	0.114301	0.274876	0.173729	0.0381449	unknown	Ribosome	0.664534	unknown
G3GZC9	Q6PDJ1	Cachd1	VWFA and cache domain-containing protein 1	0.0819405	0.0664733	0.0894468	0.124745	0.121058	0.109107	0.148006	0.167708	0.0542067	0.0373083	unknown	Plasma membrane	0.805835	Plasma membrane
G3GZD0	Q9Z139	Ror1	Tyrosine-protein kinase transmembrane receptor ROR1	0.115066	0.0977308	0.117961	0.146469	0.121596	0.103229	0.137435	0.11602	0.0311921	0.0133012	unknown	Plasma membrane	0.80371	Plasma membrane
G3GZD2	Q8VDY4	Efcab7	EF-hand calcium-binding domain-containing protein 7	0.0685793	0.0424494	0.0712165	0.0705393	0.0914005	0.0822947	0.121832	0.0704667	0.0813756	0.299846	unknown	Cytosol	0.827685	Cytosol
G3GZD7	Q811C2	Atg4c	Cysteine protease ATG4C	0.0655002	0.0538693	0.0937737	0.114429	0.116179	0.105423	0.153846	0.128567	0.0894525	0.0789608	unknown	Plasma membrane	0.636415	unknown
G3GZD8	Q8R1A4-2	Dock7	Dedicator of cytokinesis protein 7	0.0919758	0.0585427	0.0800494	0.0933873	0.0907894	0.0740785	0.112979	0.183871	0.166407	0.0479196	unknown	Ribosome	0.585251	unknown
G3GZE6;G3HYZ9	Q99JY9;Q641P0	Actr3;Actr3b	Actin-related protein 3;Actin-related protein 3B	0.0855234	0.0474757	0.0692551	0.0753652	0.079569	0.0660818	0.107303	0.181903	0.208359	0.0791641	unknown	Ribosome	0.77911	Ribosome
G3GZF3	Q8R4G6	Mgat5	Alpha-1,6-mannosylglycoprotein 6-beta-N-acetylglucosaminyltransferase A	0.0741172	0.114398	0.166293	0.191111	0.133107	0.0842393	0.0876636	0.0879017	0.0514494	0.00972121	Golgi apparatus	Golgi apparatus	1	Golgi apparatus
G3GZF9	Q8BFQ4	Wdr82	WD repeat-containing protein 82	0.127453	0.029717	0.0473252	0.0453676	0.058245	0.0531619	0.0981128	0.19024	0.267487	0.0828906	unknown	Nucleus - Non-chromatin	0.896806	Nucleus - Non-chromatin
G3GZG1	Q9Z0P5-2	Twf2	Twinfilin-2	0.0777706	0.0462219	0.0809253	0.0803615	0.0963139	0.0874659	0.112525	0.0766333	0.0977034	0.244079	unknown	Cytosol	0.841383	Cytosol
G3GZG5	P47758	Srprb	Signal recognition particle receptor subunit beta	0.11881	0.144017	0.153466	0.173896	0.138313	0.100687	0.113946	0.0485195	0.00503411	0.00331119	Endoplasmic reticulum	Endoplasmic reticulum	1	Endoplasmic reticulum
G3GZG7	Q6ZQF0	Topbp1	DNA topoisomerase 2-binding protein 1	0.233106	0.0434712	0.0543582	0.0412207	0.0437148	0.0546367	0.0887432	0.161153	0.197958	0.081638	unknown	Nucleus - Chromatin	0.708611	Nucleus - Chromatin
G3GZH1	Q8VE47	Uba5	Ubiquitin-like modifier-activating enzyme 5	0.077837	0.0486745	0.0877154	0.0762867	0.0982215	0.0886001	0.117635	0.0852731	0.109551	0.210205	unknown	Cytosol	0.820587	Cytosol
G3GZH2	Q80XL6	Acad11	Acyl-CoA dehydrogenase family member 11	0.106311	0.132316	0.161531	0.198302	0.151917	0.098799	0.0976191	0.0261257	0.0129417	0.0141373	unknown	Peroxisome	0.772237	Peroxisome
G3GZH5				0.0274358	0.0250919	0.045745	0.0792767	0.111642	0.107295	0.207364	0.28535	0.0934217	0.0173772	unknown	Nucleus - Chromatin	0.304406	unknown
G3GZH6				0.0251092	0.0232107	0.0449033	0.0802599	0.113853	0.108209	0.206564	0.284351	0.0947075	0.0188313	unknown	Nucleus - Chromatin	0.304275	unknown
G3GZH8	Q8BLR2	Cpne4	Copine-4	0.334504	0.313304	0.220941	0.0808885	0.0163279	0.00504463	0.00642799	0.0060273	0.0102461	0.00628933	unknown	Mitochondrion	0.976362	Mitochondrion
G3GZH9	Q6P8I4	Pcnp	PEST proteolytic signal-containing nuclear protein	0.0871372	0.0285705	0.0528058	0.0553222	0.0729506	0.0801826	0.0930732	0.235089	0.149876	0.144993	unknown	Nucleus - Chromatin	0.307764	unknown
G3GZI4	Q8BIR2	Aste1	Protein asteroid homolog 1	0.0585897	0.0597	0.0780075	0.067307	0.0643222	0.0521601	0.0910309	0.173826	0.235785	0.119272	unknown	Proteasome	0.428035	unknown
G3GZI6;G3GRX6	A7L9Z8;Q80XR2	Atp2c1;Atp2c2	Calcium-transporting ATPase type 2C member 1;Calcium-transporting ATPase type 2C member 2	0.0644479	0.0989349	0.144933	0.178792	0.127679	0.0883407	0.109401	0.110412	0.0558104	0.02125	unknown	Golgi apparatus	0.537105	unknown
G3GZI7	Q8VD65	Pik3r4	Phosphoinositide 3-kinase regulatory subunit 4	0.0615768	0.0555109	0.0821652	0.0937584	0.0993103	0.0925328	0.137635	0.16084	0.142077	0.0745931	unknown	Plasma membrane	0.339714	unknown
G3GZI8	Q8VD65	Pik3r4	Phosphoinositide 3-kinase regulatory subunit 4	0.0484246	0.0423974	0.0657992	0.0841499	0.0989252	0.0846872	0.139144	0.178479	0.156441	0.101552	unknown	Ribosome	0.262548	unknown
G3GZJ6	O70480	Vamp4	Vesicle-associated membrane protein 4	0.0460299	0.0712531	0.113885	0.141868	0.122773	0.083432	0.12674	0.197234	0.0901462	0.00663919	unknown	Plasma membrane	0.5631	unknown
G3GZJ7	Q91YR5	Mettl13	Methyltransferase-like protein 13	0.0863884	0.0482322	0.0719424	0.066972	0.081097	0.0661852	0.107026	0.163897	0.192129	0.11613	unknown	Ribosome	0.242342	unknown
G3GZK4	Q8C341	Suco	SUN domain-containing ossification factor	0.122702	0.139512	0.140575	0.155847	0.127381	0.10519	0.104764	0.0735338	0.0114522	0.0190438	unknown	Endoplasmic reticulum	0.89678	Endoplasmic reticulum
G3GZL2	Q8BIP0	Dars2	Aspartate--tRNA ligase, mitochondrial	0.320766	0.307918	0.20953	0.0844811	0.0223807	0.00822142	0.0126875	0.010937	0.0118939	0.0111844	Mitochondrion	Mitochondrion	1	Mitochondrion
G3GZL3	P32261	Serpinc1	Antithrombin-III	0.0621293	0.056858	0.0638207	0.0731686	0.0714422	0.0653905	0.110552	0.216726	0.247859	0.0320531	unknown	Ribosome	0.851167	Ribosome
G3GZL5;G3HN43;G3GWG3;G3HUE9;G3HGH1;G3I6M7	P63158;P63158;P63158;P63158;P30681	Hmgb1;Hmgb2	High mobility group protein B1;High mobility group protein B2	0.217274	0.0600214	0.0734563	0.0706342	0.0656325	0.0640793	0.0981259	0.120968	0.150335	0.0794729	Nucleus - Chromatin	Nucleus - Chromatin	0.795398	Nucleus - Chromatin
G3GZL6	A6H6A9-4	Rabgap1l	Rab GTPase-activating protein 1-like	0.0807426	0.0717786	0.0995776	0.095162	0.0839953	0.0778649	0.107274	0.0701153	0.0764459	0.237044	unknown	Cytosol	0.330439	unknown
G3GZL7	Q9CXW3	Cacybp	Calcyclin-binding protein	0.0803678	0.0435353	0.0668042	0.0699188	0.0801034	0.0714038	0.108735	0.148762	0.17362	0.15675	unknown	Proteasome	0.25403	unknown
G3GZM6	Q8C033	Arhgef10	Rho guanine nucleotide exchange factor 10	0.0904582	0.0544414	0.0802761	0.0728502	0.0898448	0.0818305	0.112803	0.103744	0.095495	0.218257	unknown	Cytosol	0.659774	unknown
G3GZN8	Q8R349	Cdc16	Cell division cycle protein 16 homolog	0.164321	0.0363827	0.0614411	0.0529875	0.0798602	0.0669167	0.0997507	0.111978	0.150598	0.175764	unknown	Nucleus - Chromatin	0.49013	unknown
G3GZP1	P59708	Sf3b6	Splicing factor 3B subunit 6	0.091279	0.0358993	0.0525555	0.0497223	0.0661126	0.0645012	0.106637	0.193704	0.250514	0.0890754	unknown	Nucleus - Non-chromatin	0.461903	unknown
G3GZP3				0.061147	0.0477729	0.0612318	0.0696454	0.0698026	0.0597762	0.0973279	0.184269	0.245597	0.10343	unknown	Ribosome	0.418471	unknown
G3GZQ4	Q80UJ7	Rab3gap1	Rab3 GTPase-activating protein catalytic subunit	0.0956983	0.0782476	0.103439	0.108886	0.104968	0.0812447	0.113328	0.0877112	0.0823998	0.144077	unknown	Nucleus - Chromatin	0.249637	unknown
G3GZQ7				0.0547794	0.0455982	0.0534089	0.0574213	0.0639613	0.0625112	0.102508	0.22093	0.260552	0.0783297	unknown	Ribosome	0.490216	unknown
G3GZQ8	Q8VCH8	Ubxn4	UBX domain-containing protein 4	0.108805	0.116829	0.137155	0.150223	0.129321	0.102697	0.13272	0.0862334	0.0255167	0.0104999	Endoplasmic reticulum	Endoplasmic reticulum	1	Endoplasmic reticulum
G3GZQ9	P97311	Mcm6	DNA replication licensing factor MCM6	0.184253	0.0302549	0.0540704	0.0510263	0.0734391	0.0744867	0.102916	0.0872495	0.125256	0.217048	unknown	Nucleus - Non-chromatin	0.435307	unknown
G3GZR1;G3ILI0	Q922B2	Dars	Aspartate--tRNA ligase, cytoplasmic	0.074247	0.0485121	0.0696052	0.072064	0.081265	0.0674367	0.0954094	0.14538	0.217945	0.128136	unknown	Proteasome	0.540901	unknown
G3GZU9	Q9ET30	Tm9sf3	Transmembrane 9 superfamily member 3	0.0886746	0.12187	0.187343	0.2064	0.138142	0.0687326	0.080822	0.06525	0.0343402	0.0084251	unknown	Lysosome	0.465095	unknown
G3GZW7	Q6P5B0	Rrp12	RRP12-like protein	0.0969819	0.0262294	0.0414973	0.0411245	0.0561117	0.0519324	0.087871	0.19784	0.281836	0.118576	Nucleus - Non-chromatin	Nucleus - Non-chromatin	1	Nucleus - Non-chromatin
G3GZW8;G3HM99	Q9DBJ1;O70250	Pgam1;Pgam2	Phosphoglycerate mutase 1;Phosphoglycerate mutase 2	0.072975	0.0461246	0.086628	0.0819164	0.108215	0.103849	0.142285	0.0773336	0.0935792	0.187094	unknown	Cytosol	0.392938	unknown
G3GZX2	Q9D071	Mms19	MMS19 nucleotide excision repair protein homolog	0.0760873	0.0507979	0.0841425	0.0751155	0.0960933	0.0815641	0.116676	0.0854162	0.103018	0.231089	unknown	Cytosol	0.818131	Cytosol
G3GZX7	Q2TBE6	Pi4k2a	Phosphatidylinositol 4-kinase type 2-alpha	0.0364553	0.0461603	0.0897219	0.12518	0.121576	0.0946387	0.164572	0.232928	0.0788532	0.00991439	unknown	Plasma membrane	0.532965	unknown
G3GZZ0	P05201	Got1	Aspartate aminotransferase, cytoplasmic	0.0601044	0.0341514	0.0673823	0.0707459	0.0944988	0.0860377	0.121042	0.0669111	0.0806159	0.31851	Cytosol	Cytosol	1	Cytosol
G3GZZ3	Q61609	Slc20a1	Sodium-dependent phosphate transporter 1	0.0739268	0.101692	0.140592	0.169398	0.125765	0.092672	0.114692	0.116632	0.0427216	0.0219095	unknown	Plasma membrane	0.75317	Plasma membrane
G3GZZ7	P70700	Polr1b	DNA-directed RNA polymerase I subunit RPA2	0.108386	0.0312742	0.0469991	0.0440416	0.0625453	0.0579965	0.0957689	0.17512	0.22916	0.148709	unknown	Nucleus - Non-chromatin	0.632658	unknown
G3H002	Q8BKU8-2	Tmem87b	Transmembrane protein 87B	0.0532008	0.0733763	0.102729	0.133149	0.11074	0.0876587	0.136114	0.195713	0.0981078	0.0092113	unknown	Plasma membrane	0.634546	unknown
G3H008	P53995	Anapc1	Anaphase-promoting complex subunit 1	0.14885	0.0410028	0.0649226	0.0655548	0.0798473	0.0703827	0.100648	0.111899	0.147963	0.168931	unknown	Nucleus - Chromatin	0.470745	unknown
G3H018	P62270	Rps18	40S ribosomal protein S18	0.0613898	0.0600268	0.0726836	0.0740714	0.0748552	0.0605376	0.100491	0.201972	0.248949	0.0450234	Ribosome	Ribosome	1	Ribosome
G3H022	Q9QY53	Nphp1	Nephrocystin-1	0.125779	0.0639507	0.0831643	0.0876725	0.0778535	0.0688951	0.0974076	0.129163	0.140974	0.125141	unknown	Nucleus - Chromatin	0.471224	unknown
G3H030	Q3TC72	Fahd2	Fumarylacetoacetate hydrolase domain-containing protein 2A	0.229996	0.224707	0.164138	0.0851562	0.0455602	0.0411572	0.050617	0.0362873	0.0507785	0.0716022	unknown	Mitochondrion	0.523709	unknown
G3H036	Q99KN2	Ciao1	Probable cytosolic iron-sulfur protein assembly protein CIAO1	0.0769129	0.0520544	0.0771898	0.0790312	0.0958628	0.0910361	0.113228	0.0751989	0.0906774	0.248809	unknown	Cytosol	0.842949	Cytosol
G3H037	Q6P4T2	Snrnp200	U5 small nuclear ribonucleoprotein 200 kDa helicase	0.0801174	0.0217532	0.0403202	0.0375516	0.0579232	0.0549159	0.099474	0.211909	0.281926	0.11411	unknown	Nucleus - Non-chromatin	0.8359	Nucleus - Non-chromatin
G3H042	Q8C156	Ncaph	Condensin complex subunit 2	0.0599261	0.0293058	0.0459962	0.0472967	0.0576079	0.0541054	0.0942422	0.234664	0.285154	0.0917021	unknown	Nucleus - Non-chromatin	0.801043	Nucleus - Non-chromatin
G3H045	Q923J1	Trpm7	Transient receptor potential cation channel subfamily M member 7	0.0758855	0.0831922	0.125924	0.144294	0.121088	0.089324	0.134191	0.140838	0.0404303	0.044832	unknown	Plasma membrane	0.848472	Plasma membrane
G3H049	Q80U87	Usp8	Ubiquitin carboxyl-terminal hydrolase 8	0.0563389	0.0419207	0.0618148	0.0677031	0.067292	0.0567294	0.0994797	0.202834	0.269872	0.0760149	unknown	Ribosome	0.550693	unknown
G3H056	Q8BGS0-2	Mak16	Protein MAK16 homolog	0.237887	0.0309305	0.0371902	0.0374079	0.0489639	0.0446224	0.076967	0.180876	0.237688	0.0674663	unknown	Nucleus - Non-chromatin	0.816975	Nucleus - Non-chromatin
G3H057	Q8BGV4	Tti2	TELO2-interacting protein 2	0.0643807	0.0436519	0.0720726	0.0695083	0.0815388	0.0761424	0.11176	0.148034	0.188266	0.144645	unknown	Ribosome	0.271616	unknown
G3H065	Q6PGB6-3	Naa50	N-alpha-acetyltransferase 50	0.078602	0.0497914	0.0710179	0.0701993	0.0826288	0.0773397	0.113276	0.165755	0.150785	0.140605	unknown	Ribosome	0.312715	unknown
G3H066	P50516	Atp6v1a	V-type proton ATPase catalytic subunit A	0.0580234	0.0541197	0.0922759	0.107203	0.106894	0.0913189	0.129107	0.116964	0.0963319	0.147761	unknown	Nucleus - Chromatin	0.223708	unknown
G3H071	B8ZXI1	Qtrtd1	Queuine tRNA-ribosyltransferase subunit QTRTD1	0.126693	0.107448	0.121054	0.0826409	0.0776707	0.0710436	0.0960095	0.0665252	0.0923527	0.158563	unknown	Nucleus - Chromatin	0.312778	unknown
G3H082	Q8K1N2	Phldb2	Pleckstrin homology-like domain family B member 2	0.0862904	0.064909	0.0908344	0.0954037	0.0840326	0.0676501	0.0913415	0.154621	0.180184	0.0847333	unknown	Ribosome	0.24897	unknown
G3H088	Q9CPX6	Atg3	Ubiquitin-like-conjugating enzyme ATG3	0.0723878	0.0492951	0.0791732	0.0788577	0.0990588	0.0921269	0.121395	0.0658748	0.0791994	0.262631	unknown	Cytosol	0.827836	Cytosol
G3H092	Q8R2G6	Ccdc80	Coiled-coil domain-containing protein 80	0.256347	0.111004	0.109147	0.116199	0.0893322	0.0690886	0.0854437	0.0764928	0.0503688	0.0365766	unknown	Nucleus - Chromatin	0.282816	unknown
G3H098	Q8C804	Spice1	Spindle and centriole-associated protein 1	0.0681003	0.0772772	0.0936355	0.0969633	0.0820466	0.0697257	0.112546	0.195674	0.163949	0.0400815	unknown	Ribosome	0.687827	unknown
G3H0A3	Q61550	Rad21	Double-strand-break repair protein rad21 homolog	0.476837	0.0315741	0.0356556	0.0307796	0.0313742	0.0288346	0.0497203	0.109915	0.138313	0.0669966	Nucleus - Chromatin	Nucleus - Chromatin	1	Nucleus - Chromatin
G3H0A7	Q91WK2	Eif3h	Eukaryotic translation initiation factor 3 subunit H	0.0711375	0.0647554	0.0770424	0.0945521	0.0939373	0.0860271	0.112446	0.171366	0.144965	0.0837705	unknown	Ribosome	0.218265	unknown
G3H0B5	Q9D6R2	Idh3a	Isocitrate dehydrogenase [NAD] subunit alpha, mitochondrial	0.330173	0.329354	0.21799	0.0819574	0.0146041	0.00421883	0.00551554	0.00485679	0.004712	0.00661806	Mitochondrion	Mitochondrion	1	Mitochondrion
G3H0B9	Q9ERF3	Wdr61	WD repeat-containing protein 61;WD repeat-containing protein 61, N-terminally processed	0.0700464	0.0388255	0.0649846	0.0676222	0.080621	0.0725755	0.104375	0.178341	0.156023	0.166586	unknown	Ribosome	0.227749	unknown
G3H0C1	Q5U5V2	Hykk	Hydroxylysine kinase	0.0661768	0.0369602	0.0712757	0.0729824	0.0976354	0.0854546	0.122622	0.0642906	0.0769655	0.305636	unknown	Cytosol	0.807207	Cytosol
G3H0C2	Q9R1P0	Psma4	Proteasome subunit alpha type-4	0.0436487	0.0296537	0.0537954	0.0534347	0.0766266	0.0691011	0.100567	0.162021	0.277217	0.133934	Proteasome	Proteasome	1	Proteasome
G3H0C8	Q78JE5	Fbxo22	F-box only protein 22	0.0710032	0.0414739	0.0769967	0.0709768	0.0947667	0.0910677	0.123654	0.0766378	0.0947254	0.258697	unknown	Cytosol	0.881057	Cytosol
G3H0D1				0.0451222	0.0367892	0.0470112	0.0547735	0.0632782	0.0629238	0.11935	0.27331	0.249315	0.0481273	unknown	Ribosome	0.324741	unknown
G3H0D2	Q8BP92	Rcn2	Reticulocalbin-2	0.131766	0.157973	0.167029	0.178575	0.128628	0.0928528	0.0918389	0.0324868	0.00804644	0.0108034	unknown	Endoplasmic reticulum	0.928613	Endoplasmic reticulum
G3H0E0	Q69Z38	Peak1	Pseudopodium-enriched atypical kinase 1	0.0829597	0.0678022	0.0888192	0.0983061	0.0815175	0.0686741	0.0969967	0.158951	0.185876	0.070098	unknown	Ribosome	0.391487	unknown
G3H0E1	Q9DC33	Hmg20a	High mobility group protein 20A	0.210172	0.0461893	0.0547598	0.0632511	0.0669111	0.060353	0.0995251	0.141779	0.179728	0.0773317	unknown	Nucleus - Chromatin	0.844559	Nucleus - Chromatin
G3H0E4	Q8VHY0-2	Cspg4	Chondroitin sulfate proteoglycan 4	0.112423	0.104445	0.133411	0.159491	0.13243	0.0960427	0.135559	0.103715	0.0153273	0.0071566	unknown	Plasma membrane	0.486735	unknown
G3H0E5	Q4VAA7	Snx33	Sorting nexin-33	0.129249	0.104903	0.123536	0.131917	0.105274	0.0746696	0.106092	0.0919236	0.0725304	0.0599051	unknown	Plasma membrane	0.679002	unknown
G3H0E6	Q921Y2	Imp3	U3 small nucleolar ribonucleoprotein protein IMP3	0.244292	0.0267665	0.0346615	0.0298263	0.0407151	0.0385481	0.0793309	0.196011	0.250818	0.0590313	Nucleus - Non-chromatin	Nucleus - Non-chromatin	1	Nucleus - Non-chromatin
G3H0E8	Q80W37	Snupn	Snurportin-1	0.0870105	0.038078	0.072452	0.0716741	0.0940639	0.0786245	0.11863	0.081393	0.117438	0.240636	unknown	Cytosol	0.804472	Cytosol
G3H0E9	O35239	Ptpn9	Tyrosine-protein phosphatase non-receptor type 9	0.048744	0.0286096	0.0488499	0.065144	0.0791415	0.0704547	0.150203	0.297069	0.187406	0.0243786	unknown	Nucleus - Chromatin	0.285169	unknown
G3H0F0	Q60520	Sin3a	Paired amphipathic helix protein Sin3a	0.216311	0.0308422	0.0446668	0.0417913	0.0546803	0.0521065	0.0857492	0.154455	0.195682	0.123715	unknown	Nucleus - Non-chromatin	0.770197	Nucleus - Non-chromatin
G3H0F1	Q91W89	Man2c1	Alpha-mannosidase 2C1	0.0651906	0.0436174	0.0707493	0.0715502	0.0873251	0.0769674	0.115179	0.109781	0.167403	0.192238	unknown	Cytosol	0.254509	unknown
G3H0F3	Q9CQ02	Commd4	COMM domain-containing protein 4	0.0511811	0.0391486	0.0679531	0.0908936	0.118513	0.0978523	0.173281	0.173687	0.102163	0.0853273	unknown	Nucleus - Chromatin	0.253578	unknown
G3H0F9	P69566-2	Ranbp9	Ran-binding protein 9	0.0740969	0.0484121	0.0686546	0.0702655	0.0826715	0.0795526	0.113866	0.140246	0.221338	0.100897	unknown	Ribosome	0.211233	unknown
G3H0G0	Q9D7Z3	Nol7	Nucleolar protein 7	0.276856	0.0263094	0.0331379	0.0359471	0.0423703	0.045833	0.0816469	0.175519	0.22577	0.0566104	Nucleus - Non-chromatin	Nucleus - Non-chromatin	1	Nucleus - Non-chromatin
G3H0G1	Q8K2C6	Sirt5	NAD-dependent protein deacylase sirtuin-5, mitochondrial	0.264462	0.236215	0.174169	0.0808291	0.0469915	0.0309458	0.0428768	0.0283206	0.0351586	0.0600312	unknown	Mitochondrion	0.787585	Mitochondrion
G3H0J2	Q8BJM7	Tyw1	S-adenosyl-L-methionine-dependent tRNA 4-demethylwyosine synthase	0.109864	0.127777	0.142871	0.164925	0.123989	0.0917091	0.120738	0.0854039	0.0232373	0.00948528	unknown	Endoplasmic reticulum	0.563003	unknown
G3H0J7	Q9WVL6	Extl3	Exostosin-like 3	0.0959097	0.109424	0.146995	0.168495	0.130568	0.0945171	0.106378	0.0917686	0.0325914	0.0233531	unknown	Plasma membrane	0.648187	unknown
G3H0J8	Q8K114	Ints9	Integrator complex subunit 9	0.108386	0.0372154	0.0509349	0.0478876	0.0631922	0.0633188	0.101997	0.183702	0.236676	0.106689	unknown	Nucleus - Non-chromatin	0.670973	unknown
G3H0K2				0.0883956	0.104376	0.138137	0.135601	0.110881	0.103152	0.0959785	0.100128	0.0741125	0.0492386	unknown	Plasma membrane	0.526189	unknown
G3H0L1	Q9CZX5	Pinx1	PIN2/TERF1-interacting telomerase inhibitor 1	0.0955504	0.037975	0.0470101	0.0473105	0.0539536	0.0520216	0.0895854	0.210537	0.277118	0.0889386	unknown	Nucleus - Non-chromatin	0.892947	Nucleus - Non-chromatin
G3H0L3	Q9Z2D0	Mtmr9	Myotubularin-related protein 9	0.0570835	0.0397292	0.0566971	0.0653081	0.0793812	0.0622891	0.12787	0.221814	0.206459	0.0833681	unknown	Ribosome	0.593893	unknown
G3H0L7	P53798	Fdft1	Squalene synthase	0.116546	0.121591	0.139296	0.160156	0.132083	0.0956305	0.124992	0.0853657	0.0152205	0.00911975	unknown	Endoplasmic reticulum	0.908006	Endoplasmic reticulum
G3H0L9	P10605	Ctsb	Cathepsin B;Cathepsin B heavy chain;Cathepsin B light chain	0.0740355	0.128709	0.196527	0.224122	0.127164	0.0724101	0.0808392	0.0592382	0.0201955	0.0167587	Lysosome	Lysosome	1	Lysosome
G3H0M2	Q8BUB4	Wdfy2	WD repeat and FYVE domain-containing protein 2	0.0629883	0.051966	0.0841614	0.108167	0.107522	0.0955267	0.164299	0.173745	0.0850701	0.0665541	unknown	Plasma membrane	0.500988	unknown
G3H0M3	Q6PCM2	Ints6	Integrator complex subunit 6	0.107111	0.02517	0.0366834	0.037149	0.047366	0.047087	0.0937603	0.223144	0.313711	0.0688177	unknown	Nucleus - Non-chromatin	0.918028	Nucleus - Non-chromatin
G3H0M7	Q9JKN6	Nova1	RNA-binding protein Nova-1	0.130232	0.0332838	0.0416705	0.0513746	0.0622194	0.0531167	0.119526	0.226803	0.218538	0.063237	unknown	Nucleus - Non-chromatin	0.392468	unknown
G3H0N2	Q8K019-3	Bclaf1	Bcl-2-associated transcription factor 1	0.0620958	0.0263751	0.0393753	0.0366257	0.0518449	0.0543084	0.0992836	0.231463	0.296308	0.10232	unknown	Nucleus - Non-chromatin	0.819933	Nucleus - Non-chromatin
G3H0N5	Q8R3T5	Stxbp6	Syntaxin-binding protein 6	0.122766	0.10545	0.146938	0.161403	0.123311	0.0831164	0.116802	0.0915767	0.0309102	0.0177263	unknown	Plasma membrane	0.838333	Plasma membrane
G3H0N8	Q8K1N1	Pnpla8	Calcium-independent phospholipase A2-gamma	0.168705	0.19036	0.178333	0.159209	0.110469	0.0642093	0.0709741	0.02358	0.017049	0.0171118	unknown	Endoplasmic reticulum	0.421067	unknown
G3H0N9	Q9QYI6	Dnajb9	DnaJ homolog subfamily B member 9	0.141957	0.151536	0.166548	0.172397	0.119437	0.0792139	0.0929753	0.0467087	0.0200662	0.009161	unknown	Endoplasmic reticulum	0.861306	Endoplasmic reticulum
G3H0P3	Q9D338	Mrpl19	39S ribosomal protein L19, mitochondrial	0.320917	0.321612	0.216525	0.0847969	0.0158724	0.006425	0.00729204	0.00741524	0.00926452	0.00987926	Mitochondrion	Mitochondrion	1	Mitochondrion
G3H0Q0	P62754	Rps6	40S ribosomal protein S6	0.0581392	0.0545002	0.0697132	0.0756159	0.0776598	0.0676224	0.0995178	0.203944	0.215171	0.078116	Ribosome	Ribosome	0.887481	Ribosome
G3H0R1	Q64362	Aktip	AKT-interacting protein	0.0590835	0.0495606	0.0426709	0.0543987	0.0906895	0.0513486	0.124477	0.183747	0.222196	0.121828	unknown	Ribosome	0.295564	unknown
G3H0R3	Q8BGW1-4	Fto	Alpha-ketoglutarate-dependent dioxygenase FTO	0.0901176	0.041719	0.0726923	0.0667288	0.095256	0.0925798	0.124764	0.0721754	0.0941693	0.249798	unknown	Cytosol	0.85266	Cytosol
G3H0S4	Q64442	Sord	Sorbitol dehydrogenase	0.0690556	0.0425526	0.0745724	0.0705378	0.0869181	0.0891176	0.112422	0.0735541	0.0933778	0.287892	unknown	Cytosol	0.842433	Cytosol
G3H0S7				0.0774901	0.0850577	0.113271	0.151698	0.132718	0.0951497	0.14344	0.148569	0.0416723	0.0109349	unknown	Plasma membrane	0.869582	Plasma membrane
G3H0T0	Q3UHA3	Spg11	Spatacsin	0.0768615	0.0600357	0.0792026	0.0837186	0.0770645	0.0587331	0.0975038	0.177606	0.212209	0.0770647	unknown	Ribosome	0.737271	Ribosome
G3H0T1	Q3UGC7	Eif3j1	Eukaryotic translation initiation factor 3 subunit J-A	0.0702917	0.0574149	0.0705272	0.0657252	0.0775983	0.0663848	0.0913593	0.160789	0.18648	0.153429	unknown	Proteasome	0.506996	unknown
G3H0T4	Q6P2L7	Casc4	Protein CASC4	0.061648	0.0963773	0.15216	0.183472	0.122205	0.0760626	0.0926801	0.126013	0.0724781	0.0169047	unknown	Golgi apparatus	0.766731	Golgi apparatus
G3H0T7	C0HKD8			0.171671	0.0343425	0.0451868	0.0441508	0.0694522	0.0677616	0.110322	0.17607	0.166667	0.114377	unknown	Nucleus - Chromatin	0.610696	unknown
G3H0T9	Q9CR41	Hypk	Huntingtin-interacting protein K	0.068953	0.0377777	0.062075	0.0659227	0.0865139	0.0864833	0.116896	0.142947	0.142898	0.189533	unknown	Cytosol	0.225168	unknown
G3H0U6	P27773	Pdia3	Protein disulfide-isomerase A3	0.126803	0.153717	0.167468	0.180407	0.133815	0.0879567	0.0938434	0.0394439	0.00719368	0.00935234	Endoplasmic reticulum	Endoplasmic reticulum	1	Endoplasmic reticulum
G3H0V1	Q9QYR6-2	Map1a	MAP1 light chain LC2;MAP1A heavy chain;Microtubule-associated protein 1A	0.0573627	0.0304605	0.0487988	0.0487141	0.0631376	0.0613844	0.0948343	0.203026	0.259789	0.132492	unknown	Proteasome	0.517533	unknown
G3H0V2	P70399-6	Tp53bp1	Tumor suppressor p53-binding protein 1	0.6012	0.0296404	0.0377714	0.0339549	0.0409062	0.0365487	0.0499536	0.0490619	0.0397384	0.0812245	unknown	Nucleus - Chromatin	0.774281	Nucleus - Chromatin
G3H0V3	Q9D4F8	Tubgcp4	Gamma-tubulin complex component 4	0.0639602	0.0443938	0.0709721	0.0626114	0.0638873	0.0529863	0.0951672	0.207998	0.243489	0.0945345	unknown	Ribosome	0.392605	unknown
G3H0V6	Q80SY6-2	Adal	Adenosine deaminase-like protein	0.0691267	0.0463746	0.0760804	0.070088	0.0924858	0.0886068	0.114024	0.0678039	0.0827343	0.292675	unknown	Cytosol	0.83851	Cytosol
G3H0W0	Q3TVC7-3	Ccndbp1	Cyclin-D1-binding protein 1	0.0941613	0.047868	0.127643	0.0923296	0.109486	0.0642358	0.0942761	0.11506	0.0621347	0.192806	unknown	Nucleus - Chromatin	0.296693	unknown
G3H0W2	O70481	Ubr1	E3 ubiquitin-protein ligase UBR1	0.0721645	0.0553959	0.0794356	0.078984	0.0990091	0.0854171	0.123345	0.0728013	0.0866645	0.246783	unknown	Cytosol	0.830506	Cytosol
G3H0X1				0.0698605	0.0562933	0.0703288	0.0654047	0.0757296	0.0640844	0.10211	0.188107	0.210189	0.0978925	unknown	Ribosome	0.570627	unknown
G3H0X2	Q9D1G5	Lrrc57	Leucine-rich repeat-containing protein 57	0.086727	0.0876242	0.116932	0.147418	0.129331	0.0990116	0.145195	0.141424	0.0370025	0.00933348	unknown	Plasma membrane	0.87618	Plasma membrane
G3H0Y4	Q8R5L3-2	Vps39	Vam6/Vps39-like protein	0.0556565	0.0550836	0.0810634	0.125187	0.128441	0.102934	0.150348	0.17253	0.0958862	0.0328701	unknown	Plasma membrane	0.705861	Plasma membrane
G3H0Y5	Q8R5L3-2	Vps39	Vam6/Vps39-like protein	0.0594521	0.0532795	0.0885724	0.128743	0.124952	0.0979618	0.151273	0.168463	0.100418	0.0268836	unknown	Plasma membrane	0.740125	Plasma membrane
G3H0Y9	Q9EQP2	Ehd4	EH domain-containing protein 4	0.11348	0.0733476	0.101436	0.123473	0.107362	0.0818603	0.125411	0.149361	0.0939396	0.0303296	unknown	Plasma membrane	0.769628	Plasma membrane
G3H0Z8	Q80TE0-2	Rpap1	RNA polymerase II-associated protein 1	0.0801637	0.0474079	0.0864263	0.0845826	0.0994989	0.0973262	0.124556	0.111602	0.141928	0.126508	unknown	Nucleus - Chromatin	0.248007	unknown
G3H0Z9	Q80TE0	Rpap1	RNA polymerase II-associated protein 1	0.0703846	0.0457684	0.0823562	0.0865653	0.0817079	0.0780232	0.111225	0.0979699	0.120603	0.225397	unknown	Cytosol	0.580168	unknown
G3H102	A2AQ19	Rtf1	RNA polymerase-associated protein RTF1 homolog	0.0832929	0.0439288	0.0754144	0.0690449	0.0966149	0.0907503	0.119288	0.0735539	0.0895017	0.25861	unknown	Cytosol	0.866496	Cytosol
G3H103	Q9CWX2	Ndufaf1	Complex I intermediate-associated protein 30, mitochondrial	0.323942	0.306828	0.216562	0.0906855	0.0178601	0.00598389	0.00886945	0.00531622	0.0079876	0.0159646	Mitochondrion	Mitochondrion	1	Mitochondrion
G3H104				0.0597259	0.034497	0.0527838	0.0531356	0.0614889	0.0626611	0.0989022	0.218003	0.265769	0.0930332	unknown	Nucleus - Non-chromatin	0.510021	unknown
G3H110;G3HFK9	P61022;P61022	Chp1	Calcineurin B homologous protein 1	0.114768	0.105391	0.134954	0.164952	0.129786	0.0942413	0.12225	0.0940371	0.0284386	0.0111824	unknown	Plasma membrane	0.606823	unknown
G3H123				0.112979	0.119935	0.142481	0.137579	0.102251	0.066743	0.106066	0.0927407	0.0520632	0.0671612	unknown	Plasma membrane	0.612323	unknown
G3H125	O35874	Slc1a4	Neutral amino acid transporter A	0.0664306	0.0685578	0.102466	0.133267	0.124044	0.0999097	0.159137	0.196389	0.0427215	0.00707678	unknown	Plasma membrane	0.806959	Plasma membrane
G3H128	Q80WT5-2	Aftph	Aftiphilin	0.0666285	0.0423471	0.0714844	0.0716734	0.085048	0.0824355	0.110662	0.125424	0.139117	0.20518	unknown	Cytosol	0.362079	unknown
G3H130	Q8VED9	Lgalsl	Galectin-related protein	0.0837599	0.0228854	0.0661558	0.0576833	0.0930115	0.0818334	0.118944	0.0490403	0.0860684	0.340618	unknown	Cytosol	0.49945	unknown
G3H133	Q62348	Tsn	Translin	0.0668296	0.0386477	0.0712786	0.0681099	0.0920003	0.0845014	0.117383	0.107486	0.142415	0.211348	unknown	Cytosol	0.637026	unknown
G3H134				0.219109	0.0187507	0.0292434	0.0263127	0.0412364	0.0424751	0.0814109	0.223622	0.254631	0.0632082	unknown	Nucleus - Non-chromatin	0.87304	Nucleus - Non-chromatin
G3H135	Q80TV8-2	Clasp1	CLIP-associating protein 1	0.0722893	0.0375969	0.0592599	0.0533271	0.0670088	0.0511714	0.0879308	0.216392	0.27272	0.0823032	unknown	Nucleus - Non-chromatin	0.633256	unknown
G3H136	Q80TV8-2	Clasp1	CLIP-associating protein 1	0.0713457	0.0388744	0.0557425	0.0544984	0.0601677	0.0530345	0.0896091	0.207194	0.27463	0.0949036	unknown	Nucleus - Non-chromatin	0.711047	Nucleus - Non-chromatin
G3H137	Q80TV8-2	Clasp1	CLIP-associating protein 1	0.0892294	0.0601102	0.0656523	0.0601412	0.0637134	0.0520891	0.0911756	0.194256	0.261191	0.062442	unknown	Ribosome	0.376783	unknown
G3H156				0.0634229	0.0384611	0.0656814	0.0734594	0.091397	0.112091	0.109502	0.0978821	0.0813679	0.266735	unknown	Cytosol	0.415785	unknown
G3H158	Q6P6J9	Txndc15	Thioredoxin domain-containing protein 15	0.11201	0.120443	0.137555	0.159722	0.137174	0.107108	0.127317	0.0818407	0.0101601	0.00666958	unknown	Endoplasmic reticulum	0.921966	Endoplasmic reticulum
G3H160	Q569Z5	Ddx46	Probable ATP-dependent RNA helicase DDX46	0.105478	0.0599872	0.0757489	0.0815331	0.0868859	0.0754421	0.101942	0.129254	0.156624	0.127104	unknown	Nucleus - Chromatin	0.393779	unknown
G3H162	Q99KF1	Tmed9	Transmembrane emp24 domain-containing protein 9	0.0811201	0.103774	0.136779	0.161824	0.131448	0.0902878	0.123396	0.126597	0.0406379	0.00413655	unknown	Plasma membrane	0.849942	Plasma membrane
G3H166	Q91VN6	Ddx41	Probable ATP-dependent RNA helicase DDX41	0.0859459	0.0358563	0.0490597	0.0463619	0.0590195	0.0549122	0.0991998	0.198133	0.270438	0.101073	unknown	Nucleus - Non-chromatin	0.805487	Nucleus - Non-chromatin
G3H168	Q3TJD7-3	Pdlim7	PDZ and LIM domain protein 7	0.102291	0.0711181	0.0946881	0.106231	0.0998814	0.080884	0.105484	0.136809	0.149153	0.0534611	unknown	Plasma membrane	0.388001	unknown
G3H170	Q9QXS6-2	Dbn1	Drebrin	0.0802209	0.0671815	0.110759	0.131477	0.121893	0.105848	0.12003	0.0522503	0.0468612	0.163478	unknown	Nucleus - Chromatin	0.288154	unknown
G3H171;G3IC84	O70293-2;Q8VEB1	Grk5;Grk6	G protein-coupled receptor kinase 5;G protein-coupled receptor kinase 6	0.0852766	0.0767006	0.105728	0.132647	0.118883	0.0897245	0.132192	0.143703	0.0913382	0.0238066	unknown	Plasma membrane	0.83625	Plasma membrane
G3H177	Q9DBH5	Lman2	Vesicular integral-membrane protein VIP36	0.0920768	0.0994375	0.127012	0.146627	0.127833	0.0857975	0.127664	0.133408	0.052112	0.00803312	unknown	Plasma membrane	0.849878	Plasma membrane
G3H193	Q3TDN2	Faf2	FAS-associated factor 2	0.142452	0.153928	0.149348	0.146802	0.117484	0.0798634	0.107939	0.0756804	0.0170717	0.0094311	unknown	Endoplasmic reticulum	0.656714	unknown
G3H194	Q6IRU5	Cltb	Clathrin light chain B	0.102404	0.0744996	0.107031	0.112405	0.10039	0.0890093	0.107444	0.0800708	0.0740268	0.152719	unknown	Nucleus - Chromatin	0.257912	unknown
G3H197;G3GT79	Q9QXJ4;Q9QXJ4	Arl10	ADP-ribosylation factor-like protein 10	0.225318	0.245931	0.186969	0.121325	0.0624704	0.0401952	0.0397232	0.0324419	0.0200751	0.0255508	unknown	Mitochondrion	0.68522	unknown
G3H1A1	Q8VE80	Thoc3	THO complex subunit 3	0.128013	0.0145434	0.0271394	0.0287454	0.0472952	0.0535278	0.111633	0.270839	0.269807	0.0484571	unknown	Nucleus - Non-chromatin	0.577568	unknown
G3H1A4	Q99JR1	Sfxn1	Sideroflexin-1	0.290376	0.313391	0.225317	0.0941873	0.0186598	0.00607199	0.0100611	0.0118274	0.007726	0.022382	Mitochondrion	Mitochondrion	1	Mitochondrion
G3H1B1	Q9JJT9	Phax	Phosphorylated adapter RNA export protein	0.0812641	0.0501011	0.0733124	0.0802636	0.0986776	0.0893181	0.129313	0.0894291	0.0896981	0.218623	unknown	Cytosol	0.791953	Cytosol
G3H1B2	Q9DBF1-2	Aldh7a1	Alpha-aminoadipic semialdehyde dehydrogenase	0.247974	0.230397	0.171446	0.078337	0.0405658	0.0297168	0.0434063	0.0289641	0.0424194	0.0867736	unknown	Mitochondrion	0.527674	unknown
G3H1B3	P14733	Lmnb1	Lamin-B1	0.591063	0.0629488	0.0686014	0.0571061	0.045498	0.0392961	0.0468295	0.0455923	0.019492	0.0235727	unknown	Nucleus - Chromatin	0.477042	unknown
G3H1B7	Q3UPH1	Prrc1	Protein PRRC1	0.0737412	0.0671455	0.117646	0.122276	0.114817	0.0933791	0.132215	0.0833923	0.0746038	0.120785	unknown	Plasma membrane	0.344113	unknown
G3H1C9	Q9R1C6	Dgke	Diacylglycerol kinase epsilon	0.0990854	0.10822	0.131414	0.149486	0.152445	0.115168	0.132307	0.0877532	0.0136789	0.0104433	unknown	Endoplasmic reticulum	0.737021	Endoplasmic reticulum
G3H1D2	Q61510	Trim25	E3 ubiquitin/ISG15 ligase TRIM25	0.0521122	0.039891	0.0540226	0.0567323	0.0618162	0.0529405	0.0945075	0.216973	0.288748	0.0822568	unknown	Nucleus - Non-chromatin	0.633281	unknown
G3H1D5	Q920A5	Scpep1	Retinoid-inducible serine carboxypeptidase	0.0631322	0.164372	0.263805	0.270408	0.113356	0.0407548	0.0386109	0.028124	0.0121625	0.00527531	unknown	Lysosome	0.770172	Lysosome
G3H1D6				0.271635	0.271928	0.198609	0.108649	0.0468578	0.0274773	0.0309528	0.0197101	0.0113981	0.0127825	unknown	Mitochondrion	0.95913	Mitochondrion
G3H1D7;G3I9W6;G3H5N3;G3I1U7;G3GTW6;G3HY45;G3HLH9;G3H891;G3GTA5;G3HI21;G3H210	P47915;P47915;P47915;P47915;P47915;P47915;P47915	Rpl29	60S ribosomal protein L29	0.0653896	0.097573	0.069508	0.0704382	0.0668588	0.0653708	0.102695	0.201552	0.202387	0.0582277	Ribosome	Ribosome	1	Ribosome
G3H1D8;G3I6R3	Q920Q6;Q61474-2	Msi1;Msi2	RNA-binding protein Musashi homolog 1;RNA-binding protein Musashi homolog 2	0.065044	0.0556756	0.0619825	0.0671224	0.0750561	0.0646665	0.112743	0.234831	0.228239	0.0346395	unknown	Ribosome	0.879891	Ribosome
G3H1E0	Q8VE22	Mrps23	28S ribosomal protein S23, mitochondrial	0.319248	0.329616	0.213205	0.0830038	0.0178107	0.0057454	0.00483912	0.00719353	0.00926048	0.010077	Mitochondrion	Mitochondrion	1	Mitochondrion
G3H1E5;G3HI52	Q9D0M5;Q9D0M5	Dynll2	Dynein light chain 2, cytoplasmic	0.146937	0.0430083	0.0734027	0.0766009	0.0844267	0.0649265	0.0938789	0.132729	0.131219	0.15287	unknown	Nucleus - Chromatin	0.527856	unknown
G3H1F2;G3H1F1	P52482;P52482	Ube2e1	Ubiquitin-conjugating enzyme E2 E1	0.0878071	0.0390632	0.0648845	0.066198	0.0799767	0.0731388	0.113782	0.146539	0.162978	0.165633	unknown	Nucleus - Chromatin	0.260455	unknown
G3H1F4	Q9CZM2	Rpl15	60S ribosomal protein L15	0.0616315	0.0599804	0.0710598	0.0754839	0.0773106	0.0613536	0.105168	0.209486	0.247278	0.0312485	Ribosome	Ribosome	1	Ribosome
G3H1G2	Q60876	Eif4ebp1	Eukaryotic translation initiation factor 4E-binding protein 1	0.0887926	0.0448067	0.0807884	0.103368	0.10831	0.116833	0.12089	0.131612	0.129459	0.0751404	unknown	Plasma membrane	0.439162	unknown
G3H1G6	Q91ZV8	Gpr124	G-protein coupled receptor 124	0.11204	0.126352	0.158384	0.17361	0.116205	0.0755641	0.111782	0.0801002	0.0177007	0.0282623	unknown	Plasma membrane	0.598309	unknown
G3H1G7	Q9Z2Y8	Prosc	Proline synthase co-transcribed bacterial homolog protein	0.12314	0.107097	0.102934	0.0763438	0.080478	0.0755036	0.0992209	0.0583423	0.076075	0.200865	unknown	Nucleus - Chromatin	0.26696	unknown
G3H1G8	Q8BFZ9	Erlin2	Erlin-2	0.102692	0.11492	0.138009	0.165605	0.144146	0.106919	0.132447	0.0782108	0.00768926	0.00936165	Endoplasmic reticulum	Endoplasmic reticulum	1	Endoplasmic reticulum
G3H1H6	Q61239	Fnta	Protein farnesyltransferase/geranylgeranyltransferase type-1 subunit alpha	0.0671477	0.0467574	0.0828341	0.0804617	0.102818	0.086282	0.128886	0.074733	0.0827581	0.247322	unknown	Cytosol	0.797574	Cytosol
G3H1H9	Q3UDW8-2	Hgsnat	Heparan-alpha-glucosaminide N-acetyltransferase	0.0768275	0.148901	0.190252	0.222092	0.13918	0.0701674	0.0787445	0.0577864	0.00952807	0.00652153	unknown	Lysosome	0.755558	Lysosome
G3H1I3	Q91X20	Ash2l	Set1/Ash2 histone methyltransferase complex subunit ASH2	0.261103	0.0324347	0.048312	0.0472398	0.0610484	0.0575343	0.086927	0.131697	0.166384	0.107319	unknown	Nucleus - Chromatin	0.888526	Nucleus - Chromatin
G3H1I6	Q8VC85	Lsm1	U6 snRNA-associated Sm-like protein LSm1	0.0461333	0.0308349	0.0482085	0.0391502	0.0534386	0.0772921	0.0994873	0.218934	0.212551	0.17397	unknown	Nucleus - Non-chromatin	0.285402	unknown
G3H1I8	Q8CI61	Bag4	BAG family molecular chaperone regulator 4	0.0743696	0.0410505	0.0688655	0.0903124	0.0997037	0.0991638	0.102884	0.0557854	0.0887169	0.279148	unknown	Cytosol	0.537711	unknown
G3H1I9	Q80Y98-2	Ddhd2	Phospholipase DDHD2	0.0677439	0.0463228	0.0858456	0.0880454	0.100206	0.0953365	0.114466	0.0802493	0.0760364	0.245748	unknown	Cytosol	0.737397	Cytosol
G3H1K6	Q61072	Adam9	Disintegrin and metalloproteinase domain-containing protein 9	0.0595537	0.05816	0.0805077	0.108698	0.109861	0.104279	0.163903	0.23709	0.0682263	0.00972159	unknown	Plasma membrane	0.519136	unknown
G3H1K7	Q8R0I4	Tm2d2	TM2 domain-containing protein 2	0.0867129	0.0916877	0.165131	0.180732	0.121792	0.110614	0.0892165	0.125809	0.0189888	0.00931528	unknown	Plasma membrane	0.370924	unknown
G3H1K9	Q7TPR4	Actn1	Alpha-actinin-1	0.073116	0.0571793	0.0950865	0.107779	0.110043	0.091494	0.118844	0.0618476	0.0574787	0.227131	unknown	Cytosol	0.301462	unknown
G3H1L3	O35719	Rad51b	DNA repair protein RAD51 homolog 2	0.0985191	0.0556828	0.0901148	0.0845788	0.0855366	0.0745298	0.109975	0.101712	0.096327	0.203025	unknown	Cytosol	0.374746	unknown
G3H1L5	Q5DU37-3	Zfyve26	Zinc finger FYVE domain-containing protein 26	0.069239	0.0530059	0.0751347	0.0840175	0.0796054	0.0602047	0.106827	0.197078	0.214242	0.060646	unknown	Ribosome	0.909068	Ribosome
G3H1L7	O88384	Vti1b	Vesicle transport through interaction with t-SNAREs homolog 1B	0.0780157	0.0972816	0.123058	0.151057	0.125583	0.106885	0.137596	0.136482	0.0370566	0.00698519	unknown	Plasma membrane	0.852733	Plasma membrane
G3H1M4	Q6ZWX6	Eif2s1	Eukaryotic translation initiation factor 2 subunit 1	0.0454916	0.0352085	0.0523726	0.0503627	0.0647331	0.0569251	0.0997078	0.20736	0.271934	0.115905	unknown	Nucleus - Non-chromatin	0.416058	unknown
G3H1M5	P57746	Atp6v1d	V-type proton ATPase subunit D	0.0545496	0.0527647	0.0946251	0.101961	0.10448	0.0904665	0.128359	0.11335	0.104971	0.154473	unknown	Nucleus - Chromatin	0.219955	unknown
G3H1M7	Q9JLB2	Mpp5	MAGUK p55 subfamily member 5	0.122114	0.0938372	0.123198	0.128446	0.104182	0.0800414	0.0939039	0.105085	0.0817864	0.0674052	unknown	Plasma membrane	0.645489	unknown
G3H1N0	Q9D6K5	Synj2bp	Synaptojanin-2-binding protein	0.283712	0.291081	0.21077	0.106118	0.0350209	0.0186083	0.0232695	0.0183707	0.00898441	0.00406512	unknown	Mitochondrion	0.968628	Mitochondrion
G3H1N7	O35326	Srsf5	Serine/arginine-rich splicing factor 5	0.0676548	0.0349405	0.0522733	0.0477804	0.0671647	0.0621735	0.10496	0.220721	0.290174	0.0521581	unknown	Nucleus - Non-chromatin	0.514473	unknown
G3H1P3	P84089	Erh	Enhancer of rudimentary homolog	0.1171	0.0191991	0.0333717	0.0367932	0.0557088	0.0468406	0.0996057	0.213274	0.276795	0.101313	unknown	Nucleus - Non-chromatin	0.903064	Nucleus - Non-chromatin
G3H1P4	Q8VEG4	Exd2	Exonuclease 3'-5' domain-containing protein 2	0.292171	0.297479	0.205095	0.0963457	0.0330109	0.0189142	0.0183233	0.0151441	0.00997193	0.0135447	unknown	Mitochondrion	0.98287	Mitochondrion
G3H1Q1	Q9EPW0	Inpp4a	Type I inositol 3,4-bisphosphate 4-phosphatase	0.0898594	0.0552429	0.0748872	0.0709847	0.0666922	0.0560669	0.100801	0.176379	0.215987	0.0930994	unknown	Ribosome	0.438944	unknown
G3H1Q4	O70472	Tmem131	Transmembrane protein 131	0.113338	0.13541	0.146488	0.166366	0.13549	0.104267	0.119812	0.0533503	0.016056	0.00942292	unknown	Endoplasmic reticulum	0.927143	Endoplasmic reticulum
G3H1Q6	Q8R5C5	Actr1b	Beta-centractin	0.0707985	0.0640136	0.110341	0.0921951	0.0900353	0.0682784	0.114441	0.129182	0.159442	0.101272	unknown	Ribosome	0.281381	unknown
G3H1Q7	P19536	Cox5b	Cytochrome c oxidase subunit 5B, mitochondrial	0.320499	0.341153	0.215097	0.0846055	0.016162	0.00446326	0.00483413	0.00441686	0.00218003	0.00659002	Mitochondrion	Mitochondrion	1	Mitochondrion
G3H1Q9	Q64151	Sema4c	Semaphorin-4C	0.0590982	0.0669878	0.0925411	0.117332	0.111471	0.094435	0.159501	0.218698	0.0646869	0.0152484	unknown	Plasma membrane	0.683211	unknown
G3H1R3	Q32NY4-2	Cnnm3	Metal transporter CNNM3	0.104873	0.107032	0.138367	0.159371	0.126542	0.082437	0.123986	0.111727	0.034309	0.0113555	unknown	Plasma membrane	0.859898	Plasma membrane
G3H1R4	Q69ZF7	Cnnm4	Metal transporter CNNM4	0.120417	0.115702	0.146989	0.16036	0.12492	0.0830256	0.114255	0.0980714	0.0279404	0.00832013	unknown	Plasma membrane	0.816569	Plasma membrane
G3H1R5	P59481	Lman2l	VIP36-like protein	0.0877658	0.103101	0.128915	0.151676	0.128726	0.0915754	0.131427	0.123447	0.0464687	0.00689799	unknown	Plasma membrane	0.838754	Plasma membrane
G3H1S2	Q6P5E4	Uggt1	UDP-glucose:glycoprotein glucosyltransferase 1	0.132302	0.152884	0.163881	0.175189	0.13251	0.0857349	0.0977595	0.0406652	0.0093033	0.00977197	Endoplasmic reticulum	Endoplasmic reticulum	1	Endoplasmic reticulum
G3H1T8	Q8C0I1	Agps	Alkyldihydroxyacetonephosphate synthase, peroxisomal	0.102665	0.133632	0.16114	0.198762	0.157833	0.0998782	0.101055	0.027143	0.00832978	0.00956157	Peroxisome	Peroxisome	1	Peroxisome
G3H1U2;G3GTK0;G3HRU8;G3IJ98;G3IEG9	Q8BG05-2;Q8BG05-2;Q8BG05-2;Q8BG05-2;Q8BG05-2	Hnrnpa3	Heterogeneous nuclear ribonucleoprotein A3	0.216911	0.0258325	0.0349393	0.0430909	0.0579574	0.0568609	0.102741	0.226996	0.191482	0.0431897	unknown	Nucleus - Chromatin	0.591889	unknown
G3H1U4	O88441	Mtx2	Metaxin-2	0.321569	0.327223	0.213748	0.0881028	0.0173835	0.00523611	0.00655263	0.00194135	0.00609186	0.0121515	Mitochondrion	Mitochondrion	1	Mitochondrion
G3H1V1;G3HB45;G3H621;G3IK92;G3HUC9	O09167;O09167;O09167;O09167;O09167	Rpl21	60S ribosomal protein L21	0.0574223	0.0597142	0.0707672	0.073729	0.0792943	0.0697936	0.105734	0.204609	0.240408	0.0385286	Ribosome	Ribosome	1	Ribosome
G3H1V2	Q7TQ95	Lnp	Protein lunapark	0.091032	0.109422	0.136381	0.160909	0.139079	0.0974637	0.135277	0.105587	0.0206645	0.00418517	unknown	Endoplasmic reticulum	0.606016	unknown
G3H1V8	Q8K1I7	Wipf1	WAS/WASL-interacting protein family member 1	0.058565	0.0422213	0.0660669	0.0678811	0.0693473	0.0627792	0.0956584	0.220746	0.252362	0.0643727	unknown	Ribosome	0.818371	Ribosome
G3H1W1	Q8BLX7-2	Col16a1	Collagen alpha-1(XVI) chain	0.184341	0.167526	0.140779	0.162156	0.114717	0.0794712	0.0858302	0.038064	0.0136422	0.0134742	unknown	Endoplasmic reticulum	0.677993	unknown
G3H1W4	Q99JR5	Tinagl1	Tubulointerstitial nephritis antigen-like	0.174051	0.130357	0.148014	0.160564	0.1255	0.0817003	0.100527	0.0582812	0.0167752	0.0042312	unknown	Endoplasmic reticulum	0.77193	Endoplasmic reticulum
G3H1W9	Q9ESX4	Zcchc17	Nucleolar protein of 40 kDa	0.0733506	0.0455831	0.0622664	0.063248	0.066327	0.0582837	0.0883937	0.211059	0.241407	0.090081	unknown	Ribosome	0.434976	unknown
G3H1X1	Q80U78	Pum1	Pumilio homolog 1	0.0546864	0.0444694	0.0581514	0.0663812	0.07229	0.0595798	0.107367	0.24406	0.243021	0.0499936	unknown	Ribosome	0.825895	Ribosome
G3H1X7	Q9DCS3	Mecr	Trans-2-enoyl-CoA reductase, mitochondrial	0.320904	0.318367	0.210187	0.0834873	0.0175633	0.00482674	0.00708383	0.0130064	0.0143153	0.0102591	Mitochondrion	Mitochondrion	1	Mitochondrion
G3H1X8	Q8VE97	Srsf4	Serine/arginine-rich splicing factor 4	0.0793449	0.0348524	0.0522829	0.0469442	0.0650492	0.069483	0.096904	0.17475	0.22629	0.1541	unknown	Proteasome	0.722658	Proteasome
G3H1Y0	P48193	Epb41	Protein 4.1	0.119789	0.105115	0.135081	0.153814	0.121455	0.0900327	0.109129	0.0688562	0.0325592	0.0641681	unknown	Endoplasmic reticulum	0.589676	unknown
G3H1Y2	Q91YT7	Ythdf2	YTH domain-containing family protein 2	0.0718775	0.0537507	0.0658889	0.0673159	0.0701377	0.0621742	0.0994981	0.183952	0.221497	0.103907	unknown	Ribosome	0.367925	unknown
G3H1Y6	Q8VE65	Taf12	Transcription initiation factor TFIID subunit 12	0.27449	0.0344457	0.03873	0.0389655	0.0504221	0.0404053	0.0790877	0.13678	0.236115	0.0705593	unknown	Nucleus - Non-chromatin	0.623087	unknown
G3H1Z0	Q501J7-2	Phactr4	Phosphatase and actin regulator 4	0.0695745	0.0751036	0.104226	0.120778	0.122996	0.106745	0.14001	0.114725	0.103033	0.0428081	unknown	Plasma membrane	0.715307	Plasma membrane
G3H1Z4	Q6NZB0	Dnajc8	DnaJ homolog subfamily C member 8	0.0982425	0.0397034	0.0558916	0.0580703	0.0693398	0.0642862	0.10172	0.191426	0.2246	0.0967195	unknown	Ribosome	0.331935	unknown
G3H1Z6	P97480-2	Eya3	Eyes absent homolog 3	0.112709	0.0402541	0.0755566	0.0724808	0.0932396	0.0844335	0.118299	0.0675424	0.0870507	0.248435	unknown	Cytosol	0.754515	Cytosol
G3H201	Q62193	Rpa2	Replication protein A 32 kDa subunit	0.0746246	0.0339872	0.0577564	0.0618681	0.0835742	0.0803416	0.115629	0.144328	0.168478	0.179413	unknown	Nucleus - Chromatin	0.231062	unknown
G3H203	Q8R3G1	Ppp1r8	Nuclear inhibitor of protein phosphatase 1	0.146747	0.0304153	0.0483672	0.0517821	0.0738371	0.0743966	0.108416	0.170535	0.183055	0.112449	unknown	Nucleus - Chromatin	0.544839	unknown
G3H204	Q9ER00	Stx12	Syntaxin-12	0.0373555	0.0391913	0.0644516	0.0907701	0.101122	0.0932368	0.173943	0.284823	0.10163	0.0134763	unknown	Nucleus - Chromatin	0.282277	unknown
G3H206	Q922G2-2	Fam76a	Protein FAM76A	0.0644179	0.0341008	0.0425803	0.0447961	0.0547042	0.0505583	0.0908117	0.227688	0.29484	0.095503	unknown	Nucleus - Non-chromatin	0.850675	Nucleus - Non-chromatin
G3H213	Q9D0G0	Mrps30	28S ribosomal protein S30, mitochondrial	0.310138	0.307735	0.218509	0.0834243	0.0184185	0.00760723	0.0118624	0.0137375	0.0139074	0.0146608	Mitochondrion	Mitochondrion	1	Mitochondrion
G3H214	Q9DB70	Fundc1	FUN14 domain-containing protein 1	0.164116	0.187312	0.187814	0.138472	0.0632953	0.0403423	0.0502985	0.0373203	0.0277493	0.10328	unknown	Nucleus - Chromatin	0.283192	unknown
G3H215	P14206	Rpsa	40S ribosomal protein SA	0.0622878	0.0508211	0.0708516	0.0753564	0.0816178	0.0674576	0.105272	0.205076	0.220198	0.0610621	Ribosome	Ribosome	1	Ribosome
G3H229	Q3THK7	Gmps	GMP synthase [glutamine-hydrolyzing]	0.0817404	0.039531	0.0730808	0.0705083	0.0970939	0.0925451	0.122874	0.0910649	0.0976006	0.233961	unknown	Cytosol	0.852882	Cytosol
G3H231	Q99J27	Slc33a1	Acetyl-coenzyme A transporter 1	0.112103	0.115067	0.146875	0.167157	0.135179	0.0957135	0.121014	0.0831102	0.0171069	0.00667356	unknown	Endoplasmic reticulum	0.84567	Endoplasmic reticulum
G3H237	Q9WVM3	Anapc7	Anaphase-promoting complex subunit 7	0.336598	0.0345342	0.0473092	0.0446951	0.0483499	0.0443212	0.0717381	0.137426	0.172825	0.0622031	unknown	Nucleus - Chromatin	0.557727	unknown
G3H239;G3HS95	O55143;Q64518-3	Atp2a2;Atp2a3	Sarcoplasmic/endoplasmic reticulum calcium ATPase 2;Sarcoplasmic/endoplasmic reticulum calcium ATPase 3	0.101142	0.114157	0.145233	0.171314	0.142052	0.0986757	0.12578	0.0830141	0.0123935	0.00623785	Endoplasmic reticulum	Endoplasmic reticulum	1	Endoplasmic reticulum
G3H240	O35594	Ift81	Intraflagellar transport protein 81 homolog	0.0743385	0.091594	0.135067	0.135771	0.0951231	0.0668251	0.0807967	0.101856	0.112543	0.106086	unknown	Plasma membrane	0.260983	unknown
G3H244	Q8C078-3	Camkk2	Calcium/calmodulin-dependent protein kinase kinase 2	0.142664	0.0510044	0.0715438	0.0607092	0.0765006	0.071858	0.0976751	0.0960625	0.136932	0.19505	unknown	Nucleus - Chromatin	0.301147	unknown
G3H246;G3I8U9	Q6P1G2-2;Q6P1G2-4	Kdm2b	Lysine-specific demethylase 2B	0.207716	0.0608332	0.0613451	0.0572309	0.0520809	0.0541119	0.0742327	0.157522	0.187444	0.0874837	unknown	Nucleus - Chromatin	0.868393	Nucleus - Chromatin
G3H247	Q8BWG9	Orai1	Calcium release-activated calcium channel protein 1	0.0869094	0.0878344	0.123823	0.148826	0.123643	0.0992167	0.136875	0.145889	0.0423365	0.0046469	unknown	Plasma membrane	0.889587	Plasma membrane
G3H256	Q9CR00	Psmd9	26S proteasome non-ATPase regulatory subunit 9	0.070149	0.0395857	0.0689967	0.0674486	0.0938983	0.0909979	0.121071	0.0680476	0.0964432	0.283363	unknown	Cytosol	0.871169	Cytosol
G3H265	Q9JIQ3	Diablo	Diablo homolog, mitochondrial	0.297199	0.290815	0.205915	0.102064	0.0304568	0.0185071	0.0169123	0.0102947	0.00814017	0.0196964	Mitochondrion	Mitochondrion	1	Mitochondrion
G3H267	Q9D2N9	Vps33a	Vacuolar protein sorting-associated protein 33A	0.051488	0.0496478	0.0800328	0.110663	0.115539	0.0913541	0.157966	0.18221	0.119861	0.0412391	unknown	Plasma membrane	0.492108	unknown
G3H268	Q922J3	Clip1	CAP-Gly domain-containing linker protein 1	0.0581927	0.042281	0.0709379	0.0684978	0.0854238	0.0814824	0.107275	0.0861893	0.118816	0.280904	unknown	Cytosol	0.758749	Cytosol
G3H269	Q922J3	Clip1	CAP-Gly domain-containing linker protein 1	0.066552	0.0457175	0.0719909	0.0722691	0.0866189	0.0830378	0.114388	0.0991689	0.13229	0.227967	unknown	Cytosol	0.743481	Cytosol
G3H270	Q9CYA6	Zcchc8	Zinc finger CCHC domain-containing protein 8	0.0859637	0.0249344	0.0387781	0.0433667	0.0581991	0.0563132	0.105035	0.217335	0.267534	0.102542	unknown	Nucleus - Non-chromatin	0.820994	Nucleus - Non-chromatin
G3H277	P35235	Ptpn11	Tyrosine-protein phosphatase non-receptor type 11	0.0765455	0.0496595	0.0813766	0.0824346	0.093068	0.0848376	0.115326	0.119082	0.130452	0.167219	unknown	Cytosol	0.26211	unknown
G3H278;G3I8T9;G3ICC1;G3HZP6;G3IEF7;G3HK69;G3HAD3	P47911;P47911;P47911;P47911;Q91VU7;P47911;P47911	Pus7;Rpl6	60S ribosomal protein L6	0.0633648	0.0593955	0.0734778	0.072986	0.0713349	0.0705989	0.108065	0.218398	0.207882	0.0544971	Ribosome	Ribosome	0.942527	Ribosome
G3H283	Q8BWZ3	Naa25	N-alpha-acetyltransferase 25, NatB auxiliary subunit	0.0720673	0.0401209	0.0585523	0.0599602	0.0714965	0.0612471	0.112933	0.209286	0.235233	0.0791038	unknown	Ribosome	0.709658	Ribosome
G3H284	P57759	Erp29	Endoplasmic reticulum resident protein 29	0.131669	0.146238	0.165693	0.183441	0.132943	0.0856377	0.0909427	0.042875	0.0100424	0.0105174	Endoplasmic reticulum	Endoplasmic reticulum	1	Endoplasmic reticulum
G3H289;G3GRL9	Q62148;P47738	Aldh1a2;Aldh2	Aldehyde dehydrogenase, mitochondrial;Retinal dehydrogenase 2	0.329104	0.319552	0.212015	0.0827144	0.0183	0.00585562	0.0071497	0.00545472	0.00729242	0.0125621	Mitochondrion	Mitochondrion	1	Mitochondrion
G3H290	Q8K370	Acad10	Acyl-CoA dehydrogenase family member 10	0.316346	0.313701	0.207756	0.083322	0.0223431	0.00737617	0.0112082	0.0105834	0.013354	0.0140095	unknown	Mitochondrion	0.984124	Mitochondrion
G3H291	Q99MP8-3	Brap	BRCA1-associated protein	0.0822655	0.0490036	0.0606871	0.0695916	0.060698	0.0731636	0.100189	0.181031	0.212313	0.111058	unknown	Ribosome	0.280175	unknown
G3H292	O70305-3	Atxn2	Ataxin-2	0.0633132	0.0620694	0.0726629	0.0770281	0.0750205	0.0717636	0.106084	0.214255	0.204246	0.0535574	unknown	Ribosome	0.943844	Ribosome
G3H293	O09039	Sh2b3	SH2B adapter protein 3	0.0790111	0.0595696	0.0822109	0.0813108	0.105999	0.0797801	0.129964	0.111089	0.120847	0.150219	unknown	Nucleus - Chromatin	0.2367	unknown
G3H298;G3I403	Q3U2S8;P62137	Hvcn1;Ppp1ca	Serine/threonine-protein phosphatase PP1-alpha catalytic subunit;Voltage-gated hydrogen channel 1	0.112428	0.0646986	0.09309	0.0983809	0.0902807	0.0737166	0.111322	0.138527	0.13426	0.0832956	unknown	Nucleus - Chromatin	0.278606	unknown
G3H2A5	Q9QZ88	Vps29	Vacuolar protein sorting-associated protein 29	0.0377454	0.0329355	0.0665338	0.0991147	0.126909	0.110999	0.184568	0.188416	0.0716715	0.0811068	unknown	Nucleus - Chromatin	0.263461	unknown
G3H2A8	Q9JM76	Arpc3	Actin-related protein 2/3 complex subunit 3	0.0740251	0.0382874	0.0651467	0.0726927	0.071772	0.0579703	0.105799	0.181366	0.217992	0.114949	unknown	Ribosome	0.329596	unknown
G3H2B0	P70388	Rad50	DNA repair protein RAD50	0.411447	0.041115	0.0552413	0.0414264	0.0534808	0.0539369	0.066354	0.0859146	0.093064	0.0980204	Nucleus - Chromatin	Nucleus - Chromatin	1	Nucleus - Chromatin
G3H2B1	P70388	Rad50	DNA repair protein RAD50	0.412771	0.0417622	0.0557314	0.0525614	0.0483372	0.0491536	0.0675988	0.0805462	0.0940512	0.0974874	Nucleus - Chromatin	Nucleus - Chromatin	0.801633	Nucleus - Chromatin
G3H2B3	P28741	Kif3a	Kinesin-like protein KIF3A	0.0641315	0.0459755	0.0734136	0.0750279	0.0733054	0.0716652	0.101664	0.121257	0.185337	0.188222	unknown	Proteasome	0.256675	unknown
G3H2B7	Q8CHH9	2021-09-08	Septin-8	0.175727	0.158083	0.15816	0.163852	0.112235	0.0658681	0.0719117	0.0420529	0.0353126	0.0167976	unknown	Endoplasmic reticulum	0.445459	unknown
G3H2C4	Q61316	Hspa4	Heat shock 70 kDa protein 4	0.066703	0.0424493	0.0746489	0.0734061	0.0962715	0.092307	0.122209	0.0745685	0.097235	0.260202	Cytosol	Cytosol	1	Cytosol
G3H2C6;G3I9D9;G3GY16;G3GYF0;G3HPM9	Q60932-2;Q60932-2;Q60932-2;Q60932-2	Vdac1	Voltage-dependent anion-selective channel protein 1	0.277911	0.302317	0.20817	0.0965516	0.0290906	0.0155739	0.020011	0.015757	0.011214	0.0234049	unknown	Mitochondrion	0.980502	Mitochondrion
G3H2C9	Q9WTX5	Skp1	S-phase kinase-associated protein 1	0.120679	0.0531641	0.0774968	0.0783497	0.0899977	0.0769995	0.110283	0.0955801	0.118392	0.179058	unknown	Cytosol	0.304756	unknown
G3H2D6	Q9CQC9	Sar1b	GTP-binding protein SAR1b	0.135368	0.0838043	0.118849	0.0919462	0.103829	0.0849431	0.110169	0.0676409	0.0692104	0.134239	unknown	Nucleus - Chromatin	0.274826	unknown
G3H2D7	Q3U2P1	Sec24a	Protein transport protein Sec24A	0.0719784	0.0562576	0.0841847	0.0962191	0.101558	0.0900083	0.134263	0.140084	0.11609	0.109357	unknown	Plasma membrane	0.355313	unknown
G3H2E1	Q9CRB2	Nhp2	H/ACA ribonucleoprotein complex subunit 2	0.228699	0.0216174	0.0337728	0.0304985	0.0448937	0.0455414	0.0777359	0.191387	0.264317	0.061538	Nucleus - Non-chromatin	Nucleus - Non-chromatin	1	Nucleus - Non-chromatin
G3H2E2	Q99020	Hnrnpab	Heterogeneous nuclear ribonucleoprotein A/B	0.124939	0.0241457	0.0371056	0.0390526	0.0579868	0.0599872	0.113083	0.253425	0.249051	0.0412246	unknown	Nucleus - Non-chromatin	0.50374	unknown
G3H2G1	Q8C351	Layn	Layilin	0.07804	0.088739	0.13944	0.168509	0.132192	0.0938825	0.133425	0.126751	0.0285354	0.0104871	unknown	Plasma membrane	0.876019	Plasma membrane
G3H2G5	Q7TNP2	Ppp2r1b	Serine/threonine-protein phosphatase 2A 65 kDa regulatory subunit A beta isoform	0.09523	0.0499601	0.079859	0.0821149	0.0985449	0.0781695	0.119523	0.1115	0.111763	0.173336	unknown	Cytosol	0.321008	unknown
G3H2H4	Q80Y83-13	Dixdc1	Dixin	0.0893032	0.0707535	0.0954653	0.10848	0.0920883	0.0702328	0.106452	0.133141	0.147705	0.0863783	unknown	Nucleus - Chromatin	0.257429	unknown
G3H2H5	Q8BMF4	Dlat	Dihydrolipoyllysine-residue acetyltransferase component of pyruvate dehydrogenase complex, mitochondrial	0.3393	0.342993	0.212607	0.078513	0.0109137	0.00239602	0.0022608	0.00237744	0.00496851	0.00367041	Mitochondrion	Mitochondrion	1	Mitochondrion
G3H2I2	Q9R1Z7	Pts	6-pyruvoyl tetrahydrobiopterin synthase	0.061845	0.0410625	0.0855586	0.0822053	0.103681	0.091416	0.128491	0.0701559	0.0895049	0.246081	unknown	Cytosol	0.809751	Cytosol
G3H2I4				0.0848727	0.0934335	0.115011	0.141866	0.124984	0.103396	0.160157	0.126695	0.0379282	0.0116574	unknown	Plasma membrane	0.732891	Plasma membrane
G3H2I6	P13595-2	Ncam1	Neural cell adhesion molecule 1	0.0924483	0.0915501	0.127952	0.165767	0.138084	0.105118	0.137891	0.116516	0.0180127	0.00666033	unknown	Plasma membrane	0.781961	Plasma membrane
G3H2J7	P23198	Cbx3	Chromobox protein homolog 3	0.265343	0.0270034	0.0422951	0.0442728	0.0730619	0.0787882	0.0900165	0.0685352	0.079179	0.231505	unknown	Nucleus - Non-chromatin	0.288847	unknown
G3H2J8	O88569	Hnrnpa2b1	Heterogeneous nuclear ribonucleoproteins A2/B1	0.221193	0.0154099	0.0285415	0.0266934	0.0469969	0.050766	0.0975979	0.270128	0.198294	0.0443797	unknown	Nucleus - Chromatin	0.419528	unknown
G3H2K2;G3I3P7;CON__P62894	P62897;P62897	Cycs	Cytochrome c, somatic	0.324698	0.29659	0.205548	0.0822375	0.0203566	0.00932757	0.0116607	0.0199427	0.0161681	0.013471	Mitochondrion	Mitochondrion	0.981058	Mitochondrion
G3H2K3	Q9DBS9	Osbpl3	Oxysterol-binding protein-related protein 3	0.0699982	0.0593656	0.0776632	0.0783851	0.0900908	0.0765214	0.112167	0.136108	0.172853	0.126848	unknown	Ribosome	0.293392	unknown
G3H2L0	Q9JLB0-2	Mpp6	MAGUK p55 subfamily member 6	0.133856	0.120845	0.154653	0.1719	0.128228	0.0849986	0.102917	0.0712889	0.0179923	0.013321	unknown	Endoplasmic reticulum	0.535396	unknown
G3H2L5	P70191	Traf5	TNF receptor-associated factor 5	0.0830948	0.0769059	0.0932183	0.094382	0.0993288	0.0717204	0.130841	0.178192	0.133207	0.0391098	unknown	Ribosome	0.25004	unknown
G3H2L6	Q6PGA0	Rcor3	REST corepressor 3	0.371868	0.0381126	0.0500416	0.0440955	0.0587302	0.055163	0.076102	0.0966447	0.109905	0.0993373	unknown	Nucleus - Chromatin	0.821252	Nucleus - Chromatin
G3H2M2	Q8BTT6	Diexf	Digestive organ expansion factor homolog	0.23706	0.0452217	0.0631893	0.0664673	0.0761476	0.0672001	0.0992806	0.118703	0.123921	0.10281	unknown	Nucleus - Chromatin	0.783336	Nucleus - Chromatin
G3H2M8	P70207	Plxna2	Plexin-A2	0.10324	0.0987904	0.138399	0.160053	0.1267	0.0911571	0.133826	0.110227	0.0275205	0.010087	unknown	Plasma membrane	0.844491	Plasma membrane
G3H2M9;G3HN94	P70207;Q80UG2	Plxna2;Plxna4	Plexin-A2;Plexin-A4	0.0857408	0.0942273	0.1305	0.146443	0.12502	0.0839258	0.125549	0.103436	0.0639293	0.0412289	unknown	Plasma membrane	0.693543	unknown
G3H2N6	Q9WU78-2	Pdcd6ip	Programmed cell death 6-interacting protein	0.07636	0.0586502	0.0972149	0.0991089	0.101035	0.087002	0.113882	0.076372	0.0831887	0.207187	unknown	Cytosol	0.517305	unknown
G3H2N7	Q8BRT1-5	Clasp2	CLIP-associating protein 2	0.0702005	0.0433005	0.0600439	0.059958	0.0665831	0.0567289	0.0945797	0.224413	0.249139	0.0750543	unknown	Ribosome	0.589733	unknown
G3H2P1	Q9CYD3	Crtap	Cartilage-associated protein	0.129783	0.156199	0.17371	0.186953	0.133248	0.0818061	0.0902348	0.0337891	0.00733161	0.00694477	unknown	Endoplasmic reticulum	0.923613	Endoplasmic reticulum
G3H2P2				0.115449	0.127819	0.141555	0.16765	0.132009	0.0984266	0.118081	0.0697212	0.0225379	0.00675104	unknown	Endoplasmic reticulum	0.935799	Endoplasmic reticulum
G3H2P3	P23780	Glb1	Beta-galactosidase	0.0616226	0.165001	0.26851	0.266468	0.113746	0.0417071	0.0422631	0.0237011	0.0103034	0.006677	unknown	Lysosome	0.767881	Lysosome
G3H2P5	Q8BH15-4	Cnot10	CCR4-NOT transcription complex subunit 10	0.0571762	0.0493889	0.0643302	0.0739751	0.0771816	0.0647983	0.120308	0.235748	0.213737	0.0433572	unknown	Ribosome	0.88591	Ribosome
G3H2P6	Q8R1Q8	Dync1li1	Cytoplasmic dynein 1 light intermediate chain 1	0.251892	0.0458467	0.066864	0.0678171	0.0639789	0.0525597	0.0851018	0.160721	0.161525	0.0436937	unknown	Nucleus - Chromatin	0.853363	Nucleus - Chromatin
G3H2R2	Q8BS95	Gpr89a	Golgi pH regulator	0.105741	0.104515	0.131067	0.152489	0.129519	0.0892949	0.130549	0.108965	0.0359549	0.0119064	unknown	Plasma membrane	0.663218	unknown
G3H2R3	Q99J93	Ifitm2	Interferon-induced transmembrane protein 2	0.0520628	0.094291	0.183693	0.211597	0.124017	0.0700494	0.0997701	0.125987	0.0292665	0.00926588	unknown	Lysosome	0.514934	unknown
G3H2R8	Q9D483	Polr3c	DNA-directed RNA polymerase III subunit RPC3	0.0917502	0.0362201	0.059709	0.0568492	0.0796019	0.0686868	0.101031	0.133642	0.219473	0.153037	unknown	Proteasome	0.551974	unknown
G3H2S4	Q9Z210	Pex11b	Peroxisomal membrane protein 11B	0.0949179	0.128874	0.168418	0.197141	0.14994	0.0960609	0.109563	0.0363649	0.0104298	0.00828988	Peroxisome	Peroxisome	1	Peroxisome
G3H2S5;G3HTP7	Q9CWZ3;Q9CWZ3	Rbm8a	RNA-binding protein 8A	0.0798199	0.0225511	0.0412316	0.0467617	0.0655714	0.0662007	0.111213	0.19393	0.19273	0.179991	unknown	Nucleus - Non-chromatin	0.312347	unknown
G3INX0;G3IB92;G3HPV1;G3HDU3;G3HDT7;G3H2U0;G3H2T4;G3HDT0;G3HDV4;G3HJY9	Q64525;Q6ZWY9;Q6ZWY9;Q6ZWY9;P10854;P70696;Q6ZWY9;P10854;Q6ZWY9;P10854	Hist1h2ba;Hist1h2bc;Hist1h2bm;Hist2h2bb	Histone H2B type 1-A;Histone H2B type 1-C/E/G;Histone H2B type 1-M;Histone H2B type 2-B	0.751814	0.0304883	0.0335544	0.0251864	0.0203651	0.0130294	0.0269076	0.038855	0.0337707	0.026029	Nucleus - Chromatin	Nucleus - Chromatin	1	Nucleus - Chromatin
G3H2T7;G3HDS5;G3HDU8;G3IID7;G3GSR4	P02301;P84228;P84228;P68433;P84244	H3f3a;H3f3c;Hist1h3a;Hist1h3b	Histone H3.1;Histone H3.2;Histone H3.3;Histone H3.3C	0.806857	0.0212893	0.0277926	0.0199183	0.019637	0.0111919	0.0206865	0.0334693	0.0204415	0.0187171	Nucleus - Chromatin	Nucleus - Chromatin	1	Nucleus - Chromatin
G3H2U4	Q9D8S9	Bola1	BolA-like protein 1	0.248162	0.230799	0.154493	0.0762693	0.0473576	0.0403212	0.0521435	0.0368568	0.0530703	0.0605269	unknown	Mitochondrion	0.508477	unknown
G3H2U6	Q8QZY9	Sf3b4	Splicing factor 3B subunit 4	0.101817	0.0249919	0.0425653	0.0445859	0.064368	0.0604521	0.103339	0.197997	0.235363	0.12452	unknown	Nucleus - Non-chromatin	0.742101	Nucleus - Non-chromatin
G3H2U8;G3HQ23	B2RUR8;Q8R554	Otud7a;Otud7b	OTU domain-containing protein 7A;OTU domain-containing protein 7B	0.0906811	0.0474874	0.0753369	0.070304	0.0788379	0.0717555	0.101327	0.134917	0.148788	0.180565	unknown	Nucleus - Chromatin	0.268466	unknown
G3H2U9	P97390	Vps45	Vacuolar protein sorting-associated protein 45	0.0513982	0.0387559	0.0661716	0.0855665	0.0927541	0.0810954	0.149564	0.263838	0.144938	0.0259183	unknown	Ribosome	0.255118	unknown
G3H2V0	Q9JIY0	Plekho1	Pleckstrin homology domain-containing family O member 1	0.102851	0.107926	0.136748	0.170668	0.131001	0.104275	0.115711	0.0866947	0.0293291	0.0147953	unknown	Endoplasmic reticulum	0.555523	unknown
G3H2V3	P97822-2	Anp32e	Acidic leucine-rich nuclear phosphoprotein 32 family member E	0.0786219	0.0503245	0.0760515	0.0700403	0.0980803	0.0902022	0.128478	0.0742999	0.0927086	0.241193	unknown	Cytosol	0.853736	Cytosol
G3H2W0	Q922U1	Prpf3	U4/U6 small nuclear ribonucleoprotein Prp3	0.0651083	0.0314798	0.0458759	0.0476698	0.0636556	0.0585753	0.0942711	0.20048	0.289863	0.103021	unknown	Nucleus - Non-chromatin	0.651866	unknown
G3H2W1	Q6NXI6	Rprd2	Regulation of nuclear pre-mRNA domain-containing protein 2	0.248922	0.0418048	0.0500277	0.048011	0.0510299	0.0474036	0.0801395	0.166008	0.201737	0.064917	unknown	Nucleus - Chromatin	0.831244	Nucleus - Chromatin
G3H2W4	Q3UQ84	Tars2	Threonine--tRNA ligase, mitochondrial	0.333043	0.317636	0.207878	0.0791735	0.0167248	0.00456763	0.00794155	0.00999639	0.0113704	0.0116689	Mitochondrion	Mitochondrion	1	Mitochondrion
G3H2W9	P97287-2	Mcl1	Induced myeloid leukemia cell differentiation protein Mcl-1 homolog	0.239039	0.258235	0.181397	0.110321	0.0591072	0.0430476	0.0446995	0.0312009	0.0141555	0.0187978	unknown	Mitochondrion	0.768038	Mitochondrion
G3H2X3	Q8R088-2	Golph3l	Golgi phosphoprotein 3-like	0.0954638	0.108301	0.143302	0.151774	0.108716	0.077228	0.0860113	0.0746086	0.0651372	0.0894582	unknown	Plasma membrane	0.350309	unknown
G3H2X6	O88974-6	Setdb1	Histone-lysine N-methyltransferase SETDB1	0.137953	0.0666449	0.0847662	0.0987166	0.0951202	0.084196	0.113946	0.114723	0.0975271	0.106407	unknown	Plasma membrane	0.315414	unknown
G3H2X8	Q924Z4	Cers2	Ceramide synthase 2	0.124768	0.121325	0.131672	0.158454	0.141328	0.0988438	0.129332	0.0755692	0.015484	0.0032247	unknown	Endoplasmic reticulum	0.943841	Endoplasmic reticulum
G3H2Y1	Q76LS9-3	Fam63a	Protein FAM63A	0.0726973	0.0564774	0.0895247	0.0927698	0.10179	0.0911938	0.126032	0.11127	0.0756064	0.182639	unknown	Cytosol	0.365177	unknown
G3H2Y2	Q8BIW1	Prune	Protein prune homolog	0.0703486	0.0436311	0.0790144	0.0719804	0.101115	0.0982634	0.124113	0.0650556	0.0819416	0.264536	unknown	Cytosol	0.813292	Cytosol
G3H2Z6	P70182	Pip5k1a	Phosphatidylinositol 4-phosphate 5-kinase type-1 alpha	0.126867	0.116386	0.146914	0.176589	0.130701	0.0884866	0.110312	0.0743102	0.0235493	0.00588406	unknown	Plasma membrane	0.476182	unknown
G3H2Z7	O35226-5	Psmd4	26S proteasome non-ATPase regulatory subunit 4	0.0518767	0.0336935	0.054228	0.0523602	0.0700069	0.0638771	0.0965754	0.172975	0.250474	0.153934	unknown	Proteasome	0.893498	Proteasome
G3H300	Q8BKC8-3	Pi4kb	Phosphatidylinositol 4-kinase beta	0.0793563	0.057906	0.0873315	0.0841326	0.0892149	0.0796012	0.11212	0.0988303	0.123685	0.187822	unknown	Cytosol	0.463197	unknown
G3H302	P17563	Selenbp1	Selenium-binding protein 1	0.0766945	0.0479854	0.0902881	0.0856307	0.11346	0.1171	0.146187	0.080316	0.115392	0.126946	unknown	Nucleus - Chromatin	0.261343	unknown
G3H303	P99026	Psmb4	Proteasome subunit beta type-4	0.0459632	0.0352122	0.0599214	0.0545603	0.0679509	0.0623	0.0910708	0.167139	0.292994	0.122889	Proteasome	Proteasome	1	Proteasome
G3H306	Q8BZH4	Pogz	Pogo transposable element with ZNF domain	0.495234	0.0284396	0.0338668	0.0292758	0.0368408	0.0330921	0.0530287	0.0972163	0.125111	0.0678949	unknown	Nucleus - Chromatin	0.845512	Nucleus - Chromatin
G3H316	Q9Z1T1	Ap3b1	AP-3 complex subunit beta-1	0.0643421	0.043866	0.0744312	0.0791498	0.0911497	0.0801514	0.115962	0.124217	0.144951	0.18178	unknown	Cytosol	0.257733	unknown
G3H319	P48428	Tbca	Tubulin-specific chaperone A	0.0524324	0.0344774	0.0674104	0.0649747	0.0969471	0.0997338	0.120869	0.0614695	0.0817974	0.319888	unknown	Cytosol	0.675199	unknown
G3H331	Q3UQ44	Iqgap2	Ras GTPase-activating-like protein IQGAP2	0.103293	0.0782969	0.107486	0.132173	0.11807	0.0906035	0.11389	0.0960894	0.096412	0.0636858	unknown	Plasma membrane	0.66708	unknown
G3H337	Q8K1J6	Trnt1	CCA tRNA nucleotidyltransferase 1, mitochondrial	0.16263	0.146451	0.124883	0.071138	0.0619295	0.0593216	0.0777547	0.0415839	0.05635	0.197958	unknown	Nucleus - Chromatin	0.309544	unknown
G3H338	Q8C7D2-2	Crbn	Protein cereblon	0.0577474	0.0389045	0.0648452	0.0686482	0.0699237	0.0730716	0.0863389	0.0697949	0.0869919	0.383734	unknown	Nucleus - Chromatin	0.290061	unknown
G3H344	P11881-7	Itpr1	Inositol 1,4,5-trisphosphate receptor type 1	0.106925	0.117099	0.141291	0.168919	0.139893	0.09845	0.125664	0.0802418	0.0138806	0.00763576	unknown	Endoplasmic reticulum	0.925841	Endoplasmic reticulum
G3H346	Q9CQW2	Arl8b	ADP-ribosylation factor-like protein 8B	0.019343	0.0475949	0.104096	0.149423	0.129722	0.115319	0.17027	0.199049	0.0608562	0.00432726	unknown	Plasma membrane	0.450163	unknown
G3H347	Q925U4	Edem1	ER degradation-enhancing alpha-mannosidase-like protein 1	0.117902	0.116547	0.143911	0.148581	0.111716	0.0890425	0.0993847	0.0536328	0.0414501	0.0778321	unknown	Plasma membrane	0.445265	unknown
G3H349;G3ICQ6	Q60996-2	Ppp2r5c	Serine/threonine-protein phosphatase 2A 56 kDa regulatory subunit gamma isoform	0.12994	0.0654113	0.0948867	0.0871123	0.0913779	0.0689583	0.11551	0.0965794	0.117306	0.132918	unknown	Nucleus - Chromatin	0.332071	unknown
G3H352	Q9JHU4	Dync1h1	Cytoplasmic dynein 1 heavy chain 1	0.244064	0.0462089	0.0656568	0.0671186	0.0643444	0.0523479	0.0871455	0.159084	0.166857	0.0471731	unknown	Nucleus - Chromatin	0.857226	Nucleus - Chromatin
G3H354	P07901	Hsp90aa1	Heat shock protein HSP 90-alpha	0.0625734	0.0427352	0.0717721	0.0703588	0.0925288	0.0903873	0.120036	0.0634375	0.0799359	0.306235	Cytosol	Cytosol	1	Cytosol
G3H355;G3I3L2;G3IKZ4				0.0658468	0.0731187	0.105161	0.152199	0.138388	0.112037	0.166816	0.144346	0.0363752	0.00571267	unknown	Plasma membrane	0.581611	unknown
G3H360	Q9D5R2	Wdr20	WD repeat-containing protein 20	0.0960561	0.0741465	0.0957331	0.11357	0.10288	0.0830905	0.130631	0.169593	0.0957149	0.0385842	unknown	Plasma membrane	0.65753	unknown
G3H364	Q9D0V8	Cinp	Cyclin-dependent kinase 2-interacting protein	0.0729149	0.045025	0.0463477	0.0543168	0.0583831	0.0563694	0.0986979	0.217721	0.265899	0.0843244	unknown	Nucleus - Non-chromatin	0.65869	unknown
G3H368	Q8CFE3	Rcor1	REST corepressor 1	0.335274	0.0355412	0.0526502	0.0443634	0.0538502	0.0452723	0.0728132	0.11614	0.128439	0.115657	unknown	Nucleus - Chromatin	0.781519	Nucleus - Chromatin
G3H370;G3I6F8	Q7TT50;Q80UW5	Cdc42bpb;Cdc42bpg	Serine/threonine-protein kinase MRCK beta;Serine/threonine-protein kinase MRCK gamma	0.170071	0.139363	0.159923	0.160614	0.108721	0.0673874	0.0788728	0.0585297	0.0395886	0.0169291	unknown	Plasma membrane	0.328991	unknown
G3H374	Q61333	Tnfaip2	Tumor necrosis factor alpha-induced protein 2	0.110796	0.0524775	0.0884101	0.0810237	0.0828314	0.0594423	0.101819	0.141946	0.169601	0.111653	unknown	Ribosome	0.397823	unknown
G3H375	P59325	Eif5	Eukaryotic translation initiation factor 5	0.063237	0.0493633	0.0656614	0.0678914	0.0810232	0.0717594	0.113278	0.162926	0.178045	0.146816	unknown	Ribosome	0.271958	unknown
G3H376	P59325	Eif5	Eukaryotic translation initiation factor 5	0.0730186	0.0353643	0.0615448	0.0695609	0.0773282	0.0713595	0.0980332	0.136495	0.188207	0.189089	unknown	Proteasome	0.428591	unknown
G3H378	Q80XC2	Trmt61a	tRNA (adenine(58)-N(1))-methyltransferase catalytic subunit TRMT61A	0.0747576	0.0552991	0.0757513	0.0704604	0.0905522	0.0849418	0.130874	0.062396	0.154089	0.200879	unknown	Cytosol	0.523916	unknown
G3H379	Q8CI32	Bag5	BAG family molecular chaperone regulator 5	0.086715	0.0568133	0.0840523	0.0797864	0.0997559	0.0904628	0.11832	0.0735209	0.0760551	0.234519	unknown	Cytosol	0.782577	Cytosol
G3H381	O88447	Klc1	Kinesin light chain 1	0.0529495	0.0359935	0.0600876	0.0615149	0.0777687	0.0720576	0.105039	0.136172	0.194367	0.204051	unknown	Proteasome	0.399327	unknown
G3H387	Q62415	Ppp1r13b	Apoptosis-stimulating of p53 protein 1	0.0624489	0.0459372	0.067927	0.072991	0.0743092	0.0682107	0.0985404	0.181891	0.232627	0.0951176	unknown	Ribosome	0.521018	unknown
G3H392	Q0GNC1-3	Inf2	Inverted formin-2	0.110373	0.0839531	0.109221	0.126984	0.116419	0.0875717	0.111499	0.108048	0.0632093	0.0827226	unknown	Plasma membrane	0.616069	unknown
G3H393	Q0GNC1-3	Inf2	Inverted formin-2	0.107258	0.0952255	0.106664	0.116827	0.111064	0.086341	0.11042	0.0852955	0.0634604	0.117445	unknown	Plasma membrane	0.308896	unknown
G3H397	P31750	Akt1	RAC-alpha serine/threonine-protein kinase	0.0783161	0.0458134	0.0864716	0.0768615	0.100637	0.0862681	0.121286	0.0786033	0.0948931	0.23085	unknown	Cytosol	0.841805	Cytosol
G3H3A0	Q80U49-2	Cep170b	Centrosomal protein of 170 kDa protein B	0.0891976	0.0436716	0.0742979	0.0753643	0.0651871	0.0567846	0.0967577	0.179177	0.232723	0.0868396	unknown	Ribosome	0.486137	unknown
G3H3A2				0.123837	0.0630607	0.0933738	0.112172	0.0967776	0.0761609	0.110591	0.165848	0.134177	0.0240021	unknown	Plasma membrane	0.350019	unknown
G3H3B1	Q8K4B0	Mta1	Metastasis-associated protein MTA1	0.469858	0.0431936	0.0562568	0.0605166	0.0599681	0.0482372	0.0749395	0.0965343	0.059591	0.0309052	unknown	Nucleus - Chromatin	0.561607	unknown
G3H3B2	Q9DCT8	Crip2	Cysteine-rich protein 2	0.0895491	0.0557456	0.0717968	0.0886975	0.0920192	0.0853214	0.114769	0.146578	0.161657	0.0938667	unknown	Ribosome	0.270689	unknown
G3H3B7;G3HAA5	Q9ET54-6;Q5DTJ9	Mypn;Palld	Myopalladin;Palladin	0.0900808	0.0599384	0.0844462	0.0912009	0.0968398	0.0842468	0.109927	0.140411	0.168472	0.0744369	unknown	Ribosome	0.235598	unknown
G3H3B9	Q91VT4	Cbr4	Carbonyl reductase family member 4	0.31363	0.295237	0.19305	0.0839386	0.0260209	0.0115529	0.0162329	0.0177592	0.021726	0.0208531	unknown	Mitochondrion	0.981487	Mitochondrion
G3H3C0;G3IM94	P62889;P62889	Rpl30	60S ribosomal protein L30	0.0671082	0.0620644	0.0733978	0.0757185	0.0771141	0.0619099	0.105209	0.194952	0.242591	0.0399353	Ribosome	Ribosome	0.87592	Ribosome
G3H3C2	Q69ZI1	Sh3rf1	E3 ubiquitin-protein ligase SH3RF1	0.0812036	0.0517579	0.0727956	0.077509	0.0778848	0.0598811	0.110022	0.178318	0.21246	0.0781671	unknown	Ribosome	0.76206	Ribosome
G3H3C3	P51954	Nek1	Serine/threonine-protein kinase Nek1	0.0517315	0.0415628	0.0589104	0.0628211	0.0692999	0.0599273	0.104485	0.214736	0.263252	0.0732741	unknown	Ribosome	0.652266	unknown
G3H3C4	P51791-5	Clcn3	H(+)/Cl(-) exchange transporter 3	0.0443349	0.0655389	0.0747752	0.108917	0.104366	0.0862528	0.171409	0.221833	0.0969329	0.0256408	unknown	Plasma membrane	0.383968	unknown
G3H3C6	P05214	Tuba3a	Tubulin alpha-3 chain	0.0915925	0.0478873	0.0869257	0.0804391	0.113898	0.103953	0.140967	0.0854805	0.102433	0.146424	unknown	Nucleus - Chromatin	0.237929	unknown
G3H3D3	P24288	Bcat1	Branched-chain-amino-acid aminotransferase, cytosolic	0.0585072	0.0377855	0.0657989	0.0661431	0.0926903	0.095001	0.118085	0.0608661	0.082412	0.322711	unknown	Cytosol	0.729273	Cytosol
G3H3D8	Q9D4V0	Etnk1	Ethanolamine kinase 1	0.105756	0.0974858	0.119934	0.132058	0.121252	0.0935551	0.121172	0.0848269	0.0493508	0.0746089	unknown	Plasma membrane	0.350113	unknown
G3H3D9	Q7TPS5-3	C2cd5	C2 domain-containing protein 5	0.111103	0.0887692	0.117642	0.13391	0.113695	0.084025	0.111053	0.0929881	0.0608283	0.0859856	unknown	Plasma membrane	0.522376	unknown
G3H3E3	Q8VCF1	Cant1	Soluble calcium-activated nucleotidase 1	0.0946839	0.120959	0.160968	0.186658	0.130014	0.0811524	0.0934232	0.0799088	0.0414187	0.0108139	Golgi apparatus	Golgi apparatus	1	Golgi apparatus
G3H3E4	Q07797	Lgals3bp	Galectin-3-binding protein	0.0922491	0.109981	0.152587	0.17518	0.11733	0.0679517	0.0949619	0.088594	0.068107	0.0330588	unknown	Golgi apparatus	0.795378	Golgi apparatus
G3H3E7	B1AQJ2	Usp36	Ubiquitin carboxyl-terminal hydrolase 36	0.397034	0.0271618	0.0327816	0.0319349	0.0308554	0.0354495	0.0624487	0.145356	0.182379	0.0545987	Nucleus - Non-chromatin	Nucleus - Non-chromatin	1	Nucleus - Non-chromatin
G3H3E8	Q9QX11-2	Cyth1	Cytohesin-1	0.0847928	0.0639002	0.0875944	0.0841656	0.0830851	0.0680516	0.101772	0.161585	0.200621	0.0644317	unknown	Ribosome	0.603826	unknown
G3H3F0	Q8BHF7	Pgs1	CDP-diacylglycerol--glycerol-3-phosphate 3-phosphatidyltransferase, mitochondrial	0.243106	0.25826	0.191917	0.112952	0.0541714	0.0295009	0.0367086	0.0365507	0.0221267	0.0147064	unknown	Mitochondrion	0.899051	Mitochondrion
G3H3F8;G3GTX6	P04184	Tk1	Thymidine kinase, cytosolic	0.0469067	0.0276433	0.0560139	0.0651392	0.0737578	0.0779035	0.0935759	0.169866	0.21094	0.178254	unknown	Proteasome	0.651721	unknown
G3H3F9	O55101	Syngr2	Synaptogyrin-2	0.0332392	0.027969	0.0550311	0.0756816	0.0875686	0.0970612	0.15808	0.290172	0.143976	0.0312215	unknown	Nucleus - Chromatin	0.297709	unknown
G3H3G9;REV__G3H6X3	Q80UG5-2	2021-09-09	Septin-9	0.187349	0.155157	0.166151	0.168876	0.10941	0.0661363	0.0660371	0.0408332	0.0302074	0.0098432	unknown	Endoplasmic reticulum	0.374045	unknown
G3H3H3	Q9ERI5	Jmjd6	Bifunctional arginine demethylase and lysyl-hydroxylase JMJD6	0.0828828	0.0399656	0.0723612	0.0686729	0.0888897	0.0831422	0.113247	0.0775077	0.100855	0.272476	unknown	Cytosol	0.835928	Cytosol
G3H3H6	Q8VEH3	Arl8a	ADP-ribosylation factor-like protein 8A	0.0295442	0.0556457	0.103738	0.145887	0.13141	0.0991845	0.157751	0.20564	0.0592933	0.0119062	unknown	Plasma membrane	0.655993	unknown
G3H3H9	Q8VCT3	Rnpep	Aminopeptidase B	0.0639369	0.0388226	0.073919	0.0727411	0.0958616	0.0897961	0.122144	0.0665176	0.081155	0.295106	unknown	Cytosol	0.846	Cytosol
G3H3I2	Q8CA71	Shisa4	Protein shisa-4	0.0679807	0.0429865	0.0743133	0.0715884	0.0934457	0.086134	0.118618	0.0680723	0.08843	0.288431	unknown	Cytosol	0.8599	Cytosol
G3H3I7	Q8CH77	Nav1	Neuron navigator 1	0.0675329	0.0512989	0.0711041	0.0712246	0.0711956	0.0581488	0.0976595	0.201471	0.238763	0.0716007	unknown	Ribosome	0.839179	Ribosome
G3H3I9	P97315	Csrp1	Cysteine and glycine-rich protein 1	0.0859011	0.0466648	0.0788998	0.0916452	0.0947396	0.0823491	0.117232	0.151117	0.163827	0.0876248	unknown	Ribosome	0.242879	unknown
G3H3K2	Q8C1B1	Camsap2	Calmodulin-regulated spectrin-associated protein 2	0.0486645	0.0401307	0.0511267	0.054385	0.0645695	0.0582183	0.100889	0.231503	0.272325	0.0781886	unknown	Ribosome	0.452612	unknown
G3H3K4				0.114791	0.136433	0.132907	0.0722727	0.0543302	0.0425249	0.0702122	0.138946	0.184124	0.0534599	unknown	Nucleus - Chromatin	0.336916	unknown
G3H3L4	Q9DB73-2	Cyb5r1	NADH-cytochrome b5 reductase 1	0.205159	0.218151	0.191314	0.132738	0.0799534	0.049776	0.0603669	0.0399751	0.0128256	0.00974111	unknown	Nucleus - Chromatin	0.249103	unknown
G3H3L5	Q91VH1	Adipor1	Adiponectin receptor protein 1	0.0603209	0.114003	0.188742	0.211108	0.126014	0.0739854	0.10597	0.0820773	0.0268473	0.010931	unknown	Lysosome	0.710737	Lysosome
G3H3N5	Q04692-2	Smarcad1	SWI/SNF-related matrix-associated actin-dependent regulator of chromatin subfamily A containing DEAD/H box 1	0.139435	0.0426236	0.0619737	0.0600977	0.0789176	0.0682137	0.102826	0.0678011	0.0890133	0.289098	unknown	Cytosol	0.219743	unknown
G3H3N6	Q8BGU5-2	Ccny	Cyclin-Y	0.150554	0.0921956	0.138485	0.150541	0.116623	0.0817069	0.125728	0.100889	0.0285011	0.014776	unknown	Plasma membrane	0.831929	Plasma membrane
G3H3P1	P35293	Rab18	Ras-related protein Rab-18	0.0994996	0.107729	0.122034	0.13815	0.115707	0.0851707	0.12658	0.134267	0.0548714	0.0159913	unknown	Plasma membrane	0.845992	Plasma membrane
G3H3P5	Q61768	Kif5b	Kinesin-1 heavy chain	0.0512849	0.0377629	0.0580023	0.0565084	0.0721615	0.0664942	0.102011	0.177214	0.237706	0.140855	unknown	Proteasome	0.866357	Proteasome
G3H3P6	Q8C0D4	Arhgap12	Rho GTPase-activating protein 12	0.0820663	0.0617323	0.0903493	0.107872	0.104776	0.0810844	0.118076	0.140045	0.148029	0.0659695	unknown	Plasma membrane	0.432206	unknown
G3H3P8	P29416	Hexa	Beta-hexosaminidase subunit alpha	0.0629922	0.159646	0.256741	0.264738	0.117716	0.0448122	0.0457911	0.0270301	0.012404	0.00812892	Lysosome	Lysosome	1	Lysosome
G3H3Q1;G3IAX3;G3IJ43;G3IA08;G3HC41	P52480;P53657;P52480;P52480-2	Pklr;Pkm	Pyruvate kinase PKLR;Pyruvate kinase PKM	0.0588424	0.0372862	0.0725351	0.0705384	0.09322	0.0912583	0.119093	0.0714965	0.091952	0.293778	unknown	Cytosol	0.864282	Cytosol
G3H3Q4	Q9D2Z4	Senp8	Sentrin-specific protease 8	0.0738579	0.0414747	0.0696431	0.0804053	0.118109	0.103432	0.139678	0.0855002	0.125587	0.162313	unknown	Nucleus - Chromatin	0.222757	unknown
G3H3Q5	Q8C170	Myo9a	Unconventional myosin-IXa	0.0715541	0.0547286	0.0719063	0.0759647	0.0709294	0.0591394	0.0936657	0.182304	0.231617	0.0881904	unknown	Ribosome	0.616228	unknown
G3H3R0	Q91YK0-2	Lrrc49	Leucine-rich repeat-containing protein 49	0.066341	0.0698271	0.080004	0.0929091	0.094735	0.0882324	0.136022	0.221042	0.101395	0.0494931	unknown	Plasma membrane	0.262995	unknown
G3H3R1	Q8BN59	Larp6	La-related protein 6	0.0659928	0.049273	0.0656326	0.0672004	0.0661133	0.0606614	0.107105	0.190271	0.250758	0.0769923	unknown	Ribosome	0.6905	unknown
G3H3R3	Q8CGB3	Uaca	Uveal autoantigen with coiled-coil domains and ankyrin repeats	0.205633	0.102109	0.115098	0.118468	0.0900793	0.0684185	0.0833461	0.10052	0.0843946	0.0319347	unknown	Plasma membrane	0.470261	unknown
G3H3R5	Q08122-4	Tle3	Transducin-like enhancer protein 3	0.0706357	0.0375135	0.0681312	0.0575134	0.0830691	0.0904338	0.114429	0.0772677	0.0951987	0.305808	unknown	Cytosol	0.784593	Cytosol
G3H3R6	E9Q5G3	Kif23	Kinesin-like protein KIF23	0.167272	0.22144	0.213609	0.0756891	0.0285986	0.021143	0.0365166	0.0867313	0.114254	0.0347465	unknown	Nucleus - Chromatin	0.279677	unknown
G3H3S0	Q9EPS3	Glce	D-glucuronyl C5-epimerase	0.0810278	0.123756	0.171347	0.201033	0.130019	0.0751302	0.0821061	0.0742617	0.0506822	0.0106374	Golgi apparatus	Golgi apparatus	1	Golgi apparatus
G3H3S6;G3H8I4	Q8BYR2;Q7TSJ6	Lats1;Lats2	Serine/threonine-protein kinase LATS1;Serine/threonine-protein kinase LATS2	0.0815471	0.0655841	0.0777469	0.0832498	0.082724	0.0695065	0.10169	0.171303	0.197954	0.0686954	unknown	Ribosome	0.728268	Ribosome
G3H3S7	Q9WV86	Katna1	Katanin p60 ATPase-containing subunit A1	0.0765378	0.0446586	0.0636314	0.0614987	0.0720697	0.0698461	0.104618	0.155535	0.197434	0.154171	unknown	Proteasome	0.58419	unknown
G3H3S9	Q9CXG3	Ppil4	Peptidyl-prolyl cis-trans isomerase-like 4	0.168261	0.0672513	0.0771432	0.0725195	0.0730766	0.0641309	0.0913642	0.126878	0.141164	0.118212	unknown	Nucleus - Chromatin	0.702874	Nucleus - Chromatin
G3H3T5	Q8BUB6	Ust	Uronyl 2-sulfotransferase	0.0639357	0.0989936	0.125619	0.15799	0.0963888	0.0589915	0.120651	0.132288	0.117985	0.0271583	unknown	Plasma membrane	0.344638	unknown
G3H3T6	P59808	Sash1	SAM and SH3 domain-containing protein 1	0.0644157	0.0436478	0.062418	0.0621227	0.0678797	0.0633045	0.0972608	0.177537	0.231656	0.129758	unknown	Proteasome	0.781051	Proteasome
G3H3U3	Q8K400-2	Stxbp5	Syntaxin-binding protein 5	0.0673228	0.078793	0.105426	0.122126	0.103536	0.085505	0.135205	0.146399	0.0807579	0.074929	unknown	Plasma membrane	0.685601	unknown
G3H3V1	O88796	Rpp30	Ribonuclease P protein subunit p30	0.0690981	0.0358373	0.0509097	0.0509503	0.0619012	0.0566322	0.0947129	0.188652	0.262283	0.129023	unknown	Proteasome	0.482572	unknown
G3H3V5;G3HKC5	P84104;P84104	Srsf3	Serine/arginine-rich splicing factor 3	0.0934114	0.0396308	0.0528137	0.0534095	0.0648346	0.0626152	0.104589	0.213593	0.241407	0.0736958	unknown	Ribosome	0.456666	unknown
G3H3W0				0.155647	0.0452016	0.0638063	0.0593557	0.0872792	0.0769143	0.106658	0.0800938	0.0999416	0.225102	unknown	Cytosol	0.260076	unknown
G3H3W4	Q9JHR7	Ide	Insulin-degrading enzyme	0.109851	0.0856295	0.0972825	0.0835736	0.0863485	0.0765809	0.105223	0.069964	0.0870036	0.198543	unknown	Cytosol	0.263746	unknown
G3H3W5	Q80XU3	Nucks1	Nuclear ubiquitous casein and cyclin-dependent kinase substrate 1	0.175892	0.0320102	0.0399676	0.0456938	0.0596761	0.07182	0.0875823	0.0504462	0.0656854	0.371226	unknown	Nucleus - Chromatin	0.304467	unknown
G3H3W6				0.0717297	0.0297278	0.0407006	0.0480467	0.0566058	0.0558093	0.0971273	0.217552	0.290164	0.0925367	unknown	Nucleus - Non-chromatin	0.835906	Nucleus - Non-chromatin
G3H3X1	Q9Z0X1	Aifm1	Apoptosis-inducing factor 1, mitochondrial	0.309902	0.323409	0.215406	0.0901919	0.0204336	0.0069104	0.00788797	0.00775116	0.00832676	0.00978137	Mitochondrion	Mitochondrion	1	Mitochondrion
G3H3X5;G3IPW1;G3IN91	Q640M1-2;Q640M1	Utp14a	U3 small nucleolar RNA-associated protein 14 homolog A	0.171456	0.0267095	0.0377139	0.0321419	0.0486944	0.047143	0.0823998	0.201107	0.266082	0.0865535	Nucleus - Non-chromatin	Nucleus - Non-chromatin	1	Nucleus - Non-chromatin
G3H3X8	Q6NVF0-2	Ocrl	Inositol polyphosphate 5-phosphatase OCRL-1	0.0771014	0.0357864	0.0727302	0.0762788	0.0972083	0.0729422	0.121876	0.144515	0.158988	0.142574	unknown	Ribosome	0.299518	unknown
G3H3Y2				0.0700144	0.0822376	0.113226	0.134473	0.116676	0.087533	0.139411	0.178448	0.0644207	0.013561	unknown	Plasma membrane	0.823961	Plasma membrane
G3H3Y6	Q99KG3	Rbm10	RNA-binding protein 10	0.105787	0.0286647	0.044933	0.0447726	0.0579272	0.0564	0.10272	0.218493	0.241955	0.0983472	unknown	Nucleus - Non-chromatin	0.803493	Nucleus - Non-chromatin
G3H3Z2	P27641	Xrcc5	X-ray repair cross-complementing protein 5	0.105189	0.0409168	0.0667829	0.0742397	0.0832949	0.0731326	0.113131	0.146865	0.17257	0.123878	unknown	Ribosome	0.367189	unknown
G3H3Z4	Q8BJL0	Smarcal1	SWI/SNF-related matrix-associated actin-dependent regulator of chromatin subfamily A-like protein 1	0.0777624	0.0403077	0.0546187	0.0548204	0.0631729	0.0589464	0.0977013	0.186499	0.253218	0.112953	unknown	Nucleus - Non-chromatin	0.415322	unknown
G3H3Z5;G3HWS6;G3HNA9;G3H2W7	P61514;P61514;P61514;P61514	Rpl37a	60S ribosomal protein L37a	0.0664907	0.063954	0.0745532	0.0793614	0.0764613	0.0619761	0.106362	0.192161	0.231198	0.0474821	Ribosome	Ribosome	1	Ribosome
G3H402				0.134221	0.0690174	0.0828794	0.0858211	0.0786708	0.0619717	0.0900668	0.146352	0.181936	0.0690631	unknown	Nucleus - Chromatin	0.395019	unknown
G3H410	Q99L43	Cds2	Phosphatidate cytidylyltransferase 2	0.110312	0.12249	0.136466	0.166334	0.141252	0.101505	0.128641	0.0793999	0.0103536	0.00324839	unknown	Endoplasmic reticulum	0.935113	Endoplasmic reticulum
G3H412	P17918	Pcna	Proliferating cell nuclear antigen	0.105368	0.0333701	0.066079	0.0631777	0.093261	0.0911491	0.121713	0.066718	0.084345	0.274819	unknown	Cytosol	0.782824	Cytosol
G3H413	Q8CIB6	Tmem230	Transmembrane protein 230	0.0965876	0.113164	0.134757	0.148601	0.125213	0.0918218	0.125626	0.10567	0.0289811	0.0295785	unknown	Plasma membrane	0.531943	unknown
G3H414	Q9EPR4-2	Slc23a2	Solute carrier family 23 member 2	0.0690347	0.0934661	0.134012	0.163834	0.124639	0.0841469	0.139279	0.138727	0.0394123	0.0134488	unknown	Plasma membrane	0.830936	Plasma membrane
G3H420				0.110121	0.0546748	0.0684652	0.0783853	0.0922619	0.0786965	0.108612	0.138633	0.16185	0.1083	unknown	Ribosome	0.368419	unknown
G3H421				0.29395	0.308896	0.2095	0.0990619	0.0329223	0.013982	0.016782	0.0115585	0.00754617	0.00580121	unknown	Mitochondrion	0.978778	Mitochondrion
G3H432	Q9WU60	Atrn	Attractin	0.0689093	0.0889076	0.134498	0.152449	0.129493	0.0918153	0.124523	0.121503	0.0469559	0.0409456	unknown	Plasma membrane	0.813283	Plasma membrane
G3H436	Q9D892	Itpa	Inosine triphosphate pyrophosphatase	0.079951	0.052042	0.0796582	0.0729472	0.0964632	0.092999	0.124922	0.0675857	0.0840924	0.249339	unknown	Cytosol	0.840762	Cytosol
G3H437	Q80WW9	Ddrgk1	DDRGK domain-containing protein 1	0.102355	0.128404	0.156581	0.178785	0.135831	0.0983596	0.110705	0.075181	0.00929524	0.00450367	unknown	Endoplasmic reticulum	0.801784	Endoplasmic reticulum
G3H444;G3IFY9	P18052-2;P49446	Ptpra;Ptpre	Receptor-type tyrosine-protein phosphatase alpha;Receptor-type tyrosine-protein phosphatase epsilon	0.17115	0.180281	0.175885	0.148833	0.0920289	0.0600435	0.0807286	0.0637654	0.01684	0.0104447	unknown	Plasma membrane	0.311931	unknown
G3H445	Q920Q4	Vps16	Vacuolar protein sorting-associated protein 16 homolog	0.0470942	0.0455462	0.0816054	0.113774	0.115343	0.095329	0.149724	0.198429	0.106495	0.0466613	unknown	Plasma membrane	0.532598	unknown
G3H450				0.327842	0.333816	0.216611	0.0828358	0.0179385	0.00348919	0.00375356	0.00315626	0.00414077	0.00641711	unknown	Mitochondrion	0.973733	Mitochondrion
G3H451	Q9D6Z1	Nop56	Nucleolar protein 56	0.23735	0.0247011	0.038348	0.0372939	0.0515815	0.0506451	0.0832239	0.160481	0.208559	0.107817	Nucleus - Non-chromatin	Nucleus - Non-chromatin	1	Nucleus - Non-chromatin
G3H453;G3I1I8	P27048;P63163	Snrpb;Snrpn	Small nuclear ribonucleoprotein-associated protein B;Small nuclear ribonucleoprotein-associated protein N	0.0979207	0.0333199	0.0531391	0.052981	0.0642166	0.0561075	0.0992473	0.194584	0.287837	0.0606471	unknown	Nucleus - Non-chromatin	0.684378	unknown
G3H459	Q9EPE9	Atp13a1	Manganese-transporting ATPase 13A1	0.119831	0.143865	0.154589	0.169205	0.134112	0.0910361	0.107571	0.0581356	0.0119638	0.00969224	unknown	Endoplasmic reticulum	0.956515	Endoplasmic reticulum
G3H466	Q8CHY6	Gatad2a	Transcriptional repressor p66 alpha	0.705638	0.0323235	0.0327671	0.0295364	0.019032	0.0233575	0.0320083	0.0486892	0.0452402	0.0314077	unknown	Nucleus - Chromatin	0.810205	Nucleus - Chromatin
G3H468	Q8CH02	Sugp1	SURP and G-patch domain-containing protein 1	0.134767	0.0433047	0.0567024	0.056229	0.0664251	0.0630343	0.104125	0.195879	0.201896	0.0776383	unknown	Ribosome	0.321659	unknown
G3H473	Q9D6Y4	Mef2bnb	Protein MEF2BNB	0.0441427	0.0574526	0.0797445	0.120066	0.137289	0.110904	0.182302	0.186493	0.0612155	0.0203898	unknown	Plasma membrane	0.432908	unknown
G3H476	Q8VCA6	Tmem161a	Transmembrane protein 161A	0.127892	0.115171	0.167117	0.190007	0.115603	0.0778973	0.111097	0.067393	0.0145244	0.0132995	unknown	Plasma membrane	0.531033	unknown
G3H478	Q8BNU0	Armc6	Armadillo repeat-containing protein 6	0.0765729	0.051367	0.0827878	0.0763458	0.0943534	0.0784902	0.113811	0.0802028	0.0892568	0.256813	unknown	Cytosol	0.762768	Cytosol
G3H482	Q99JP6-2	Homer3	Homer protein homolog 3	0.0611951	0.0477244	0.0701896	0.0909188	0.101911	0.0848838	0.115562	0.146619	0.188129	0.0928668	unknown	Ribosome	0.249153	unknown
G3H484	Q4FZF3	Ddx49	Probable ATP-dependent RNA helicase DDX49	0.278334	0.0365923	0.0407886	0.0437492	0.0496983	0.0468878	0.0801374	0.16714	0.203351	0.0533201	unknown	Nucleus - Chromatin	0.550739	unknown
G3H485	O89079	Cope	Coatomer subunit epsilon	0.0934814	0.0884195	0.119675	0.117693	0.108213	0.0824016	0.0976056	0.0880243	0.100661	0.103826	unknown	Plasma membrane	0.336869	unknown
G3H487	Q9EPU0-2	Upf1	Regulator of nonsense transcripts 1	0.0606601	0.046494	0.0624852	0.0662512	0.0722461	0.0622709	0.110134	0.224456	0.224103	0.0709006	unknown	Ribosome	0.880858	Ribosome
G3H490	Q68ED7	Crtc1	CREB-regulated transcription coactivator 1	0.0720697	0.0482619	0.0721887	0.0749027	0.0963511	0.0977261	0.126142	0.0899487	0.105894	0.216515	unknown	Cytosol	0.814343	Cytosol
G3H491	Q9JM58	Crlf1	Cytokine receptor-like factor 1	0.12836	0.149702	0.175024	0.175059	0.129016	0.0776559	0.0909071	0.0504819	0.0154483	0.0083454	unknown	Endoplasmic reticulum	0.862005	Endoplasmic reticulum
G3H492	Q9CYZ6		Uncharacterized protein C19orf60 homolog	0.0995273	0.0523291	0.0781335	0.0784774	0.0962557	0.0872114	0.115376	0.0759945	0.10025	0.216446	unknown	Cytosol	0.795254	Cytosol
G3H495	O35465-2	Fkbp8	Peptidyl-prolyl cis-trans isomerase FKBP8	0.171933	0.189193	0.165341	0.146327	0.102927	0.073732	0.0864098	0.048511	0.0107115	0.00491467	unknown	Endoplasmic reticulum	0.378014	unknown
G3H496	O08856	Ell	RNA polymerase II elongation factor ELL	0.088271	0.0252794	0.0431402	0.0413501	0.0565447	0.0566428	0.0954501	0.221359	0.264634	0.107328	unknown	Nucleus - Non-chromatin	0.853205	Nucleus - Non-chromatin
G3H497	Q9JHU9	Isyna1	Inositol-3-phosphate synthase 1	0.0557	0.0463556	0.0813556	0.0772961	0.102917	0.103032	0.13759	0.0687907	0.116603	0.210361	unknown	Cytosol	0.617243	unknown
G3H4A8	P63011	Rab3a	Ras-related protein Rab-3A	0.108464	0.153844	0.147947	0.147807	0.117074	0.0815163	0.100549	0.107073	0.0255455	0.0101797	unknown	Plasma membrane	0.641877	unknown
G3H4A9				0.0648656	0.161646	0.257753	0.259101	0.115181	0.043723	0.0501864	0.0285801	0.0111498	0.00781437	unknown	Lysosome	0.780771	Lysosome
G3H4B1	O08908	Pik3r2	Phosphatidylinositol 3-kinase regulatory subunit beta	0.0699482	0.0530824	0.0806245	0.0832167	0.0837468	0.0706304	0.106166	0.15071	0.163227	0.138648	unknown	Ribosome	0.288055	unknown
G3H4B6	Q9D8X2	Ccdc124	Coiled-coil domain-containing protein 124	0.0438138	0.0361141	0.0552144	0.0597158	0.0649273	0.0613335	0.103111	0.223776	0.283292	0.068702	unknown	Ribosome	0.374625	unknown
G3H4C1	P62717	Rpl18a	60S ribosomal protein L18a	0.0653428	0.0590371	0.0696879	0.0756769	0.0760824	0.0620073	0.0973007	0.210076	0.222162	0.0626276	Ribosome	Ribosome	0.92877	Ribosome
G3H4C2	Q8C052	Map1s	MAP1S heavy chain;MAP1S light chain;Microtubule-associated protein 1S	0.0930437	0.0400904	0.0570891	0.0631884	0.0702123	0.0642027	0.103883	0.190913	0.234603	0.0827746	unknown	Ribosome	0.55321	unknown
G3H4D2	Q8K297	Colgalt1	Procollagen galactosyltransferase 1	0.134392	0.166836	0.179387	0.183571	0.128604	0.077111	0.0828134	0.031047	0.0109646	0.00527472	Endoplasmic reticulum	Endoplasmic reticulum	1	Endoplasmic reticulum
G3H4D3	Q9CQ60	Pgls	6-phosphogluconolactonase	0.083732	0.0507628	0.0912503	0.0859028	0.113516	0.103194	0.138979	0.0701083	0.0943744	0.168181	unknown	Cytosol	0.238823	unknown
G3H4D5	Q60714	Slc27a1	Long-chain fatty acid transport protein 1	0.107303	0.122115	0.139843	0.159587	0.130901	0.0935302	0.118495	0.0813545	0.0198257	0.027045	unknown	Endoplasmic reticulum	0.900713	Endoplasmic reticulum
G3H4D9	Q78HU3	Mvb12a	Multivesicular body subunit 12A	0.0834088	0.0628949	0.0849784	0.0949026	0.0909018	0.0741007	0.104327	0.174248	0.180931	0.0493065	unknown	Ribosome	0.555687	unknown
G3H4E0	A0A140LIT1			0.0385109	0.0344285	0.0571596	0.0841928	0.102666	0.0974998	0.17796	0.291728	0.104753	0.0111019	unknown	Nucleus - Chromatin	0.293645	unknown
G3H4E3				0.0749295	0.0316181	0.0561154	0.0586396	0.0865334	0.0851721	0.120289	0.100558	0.14504	0.241105	unknown	Cytosol	0.629387	unknown
G3H4F0	Q3UI43	Babam1	BRISC and BRCA1-A complex member 1	0.091681	0.0616414	0.0977681	0.101427	0.0961617	0.075613	0.109262	0.0715191	0.0693631	0.225564	unknown	Cytosol	0.285546	unknown
G3H4F4	Q9CQ56	Use1	Vesicle transport protein USE1	0.0766513	0.0971517	0.109232	0.138912	0.159238	0.134977	0.153507	0.0858341	0.0279484	0.0165478	unknown	Nucleus - Chromatin	0.240531	unknown
G3H4F5	Q9QY06	Myo9b	Unconventional myosin-IXb	0.0475645	0.0398101	0.0571449	0.0583281	0.0663111	0.0578775	0.094464	0.200554	0.286068	0.0918775	unknown	Nucleus - Non-chromatin	0.381895	unknown
G3H4F6				0.0633276	0.0490416	0.0648579	0.0693179	0.0753388	0.0607689	0.0999015	0.191176	0.21517	0.1111	unknown	Ribosome	0.33649	unknown
G3H4G8	Q8CD26	Slc35e1	Solute carrier family 35 member E1	0.0721797	0.108294	0.127387	0.171742	0.134604	0.0826665	0.115953	0.109702	0.0622939	0.0151783	unknown	Plasma membrane	0.429226	unknown
G3H4H4	Q60902	Eps15l1	Epidermal growth factor receptor substrate 15-like 1	0.168243	0.132267	0.154057	0.149432	0.102038	0.0684584	0.0719075	0.0584783	0.0544002	0.0407198	unknown	Plasma membrane	0.478958	unknown
G3H4H6	P35585	Ap1m1	AP-1 complex subunit mu-1	0.0633475	0.0499925	0.0710687	0.0708646	0.0819716	0.0731997	0.114275	0.157155	0.161763	0.156363	unknown	Ribosome	0.246817	unknown
G3H4I1	P55258	Rab8a	Ras-related protein Rab-8A	0.0861609	0.0861243	0.111981	0.13344	0.116905	0.087346	0.133467	0.174158	0.0575097	0.0129093	unknown	Plasma membrane	0.834577	Plasma membrane
G3H4I2	Q6IRU2	Tpm4	Tropomyosin alpha-4 chain	0.0685323	0.0494581	0.0755553	0.0756115	0.0939144	0.0973283	0.114397	0.0531173	0.0671134	0.304973	unknown	Cytosol	0.667923	unknown
G3H4I6				0.162188	0.132289	0.136008	0.146046	0.127741	0.0877387	0.111675	0.0646452	0.0212745	0.0103936	unknown	Endoplasmic reticulum	0.876994	Endoplasmic reticulum
G3H4J0	Q6PCL9	Papolg	Poly(A) polymerase gamma	0.0834693	0.0425833	0.0664847	0.0496474	0.0699276	0.06863	0.110643	0.151695	0.188299	0.168621	unknown	Proteasome	0.40424	unknown
G3H4J1	Q69ZR2	Hectd1	E3 ubiquitin-protein ligase HECTD1	0.0774005	0.0529531	0.086475	0.081135	0.0966031	0.0872223	0.120895	0.0831536	0.103623	0.21054	unknown	Cytosol	0.811472	Cytosol
G3H4J2				0.0744366	0.0682646	0.0961508	0.111687	0.110761	0.0972003	0.126896	0.132968	0.0963327	0.0853033	unknown	Plasma membrane	0.698869	unknown
G3H4J6	Q8BRF7-2	Scfd1	Sec1 family domain-containing protein 1	0.11329	0.111016	0.138013	0.154487	0.127123	0.0887236	0.111649	0.0803273	0.0299302	0.0454406	unknown	Endoplasmic reticulum	0.672653	unknown
G3H4J9;G3I9C0;G3H2D1;G3I9F2	Q8BLF2-4;Q62101;Q8CEQ0;Q9QUK0	Cdkl1;Cdkl2;Cdkl3;Prkd1	Cyclin-dependent kinase-like 1;Cyclin-dependent kinase-like 2;Cyclin-dependent kinase-like 3;Serine/threonine-protein kinase D1	0.0927137	0.060471	0.0938512	0.0879088	0.0947888	0.0873496	0.116514	0.0818515	0.0970549	0.187496	unknown	Cytosol	0.572261	unknown
G3H4L0	Q9JI78	Ngly1	Peptide-N(4)-(N-acetyl-beta-glucosaminyl)asparagine amidase	0.0780787	0.0655198	0.0837441	0.0798165	0.0929442	0.0957115	0.111346	0.0737686	0.0846838	0.234387	unknown	Cytosol	0.758907	Cytosol
G3H4L4	Q8BTY2-2	Slc4a7	Sodium bicarbonate cotransporter 3	0.122398	0.121376	0.167814	0.171709	0.12329	0.0773909	0.104794	0.0869649	0.014793	0.00946904	unknown	Plasma membrane	0.585583	unknown
G3H4L9;G3HM97	P61080;P62838	Ube2d1;Ube2d2	Ubiquitin-conjugating enzyme E2 D1;Ubiquitin-conjugating enzyme E2 D2	0.0987335	0.0610943	0.0936864	0.0938404	0.115505	0.10836	0.148517	0.0935218	0.105279	0.0814626	unknown	Plasma membrane	0.418942	unknown
G3H4M6	Q91YP2	Nln	Neurolysin, mitochondrial	0.227232	0.212387	0.168574	0.0866511	0.0496294	0.0400696	0.0517156	0.030576	0.0365955	0.09657	Mitochondrion	Mitochondrion	1	Mitochondrion
G3H4M7;G3IJW2	Q80TE7	Lrrc7	Leucine-rich repeat-containing protein 7	0.132279	0.122592	0.153079	0.173043	0.125051	0.0871098	0.105618	0.0685118	0.0192917	0.013425	unknown	Plasma membrane	0.539359	unknown
G3H4M8	Q8BZX4-2	Srek1	Splicing regulatory glutamine/lysine-rich protein 1	0.124449	0.0353279	0.0502639	0.0501678	0.0643723	0.0575161	0.106362	0.20478	0.228594	0.0781678	unknown	Nucleus - Non-chromatin	0.577332	unknown
G3H4N1;G3GYP0	Q60592;Q811L6	Mast2;Mast4	Microtubule-associated serine/threonine-protein kinase 2;Microtubule-associated serine/threonine-protein kinase 4	0.059947	0.0373561	0.0552092	0.0579923	0.0588723	0.0548506	0.0965753	0.214072	0.281912	0.0832136	unknown	Nucleus - Non-chromatin	0.616223	unknown
G3H4N4;G3GYN9	Q64143;P26450	Pik3r1;Pik3r3	Phosphatidylinositol 3-kinase regulatory subunit alpha;Phosphatidylinositol 3-kinase regulatory subunit gamma	0.0744633	0.0514657	0.0813414	0.0865994	0.0913728	0.0773401	0.111934	0.141106	0.148067	0.136309	unknown	Ribosome	0.305785	unknown
G3H4P8	Q923D5	Wbp11	WW domain-binding protein 11	0.086443	0.0255895	0.0378121	0.0377279	0.0550567	0.0558339	0.103939	0.250052	0.292777	0.0547696	unknown	Nucleus - Non-chromatin	0.800072	Nucleus - Non-chromatin
G3H4Q6	Q9CXF4	Tbc1d15	TBC1 domain family member 15	0.0709446	0.0536845	0.082349	0.0892965	0.0910318	0.0864251	0.113017	0.0703208	0.0840635	0.258868	unknown	Cytosol	0.737736	Cytosol
G3H4R2				0.0595589	0.0311434	0.0424619	0.0419844	0.0497599	0.0487193	0.0962391	0.232579	0.298487	0.0990676	unknown	Nucleus - Non-chromatin	0.82746	Nucleus - Non-chromatin
G3H4S3	Q8BM72-2	Hspa13	Heat shock 70 kDa protein 13	0.11917	0.123376	0.140904	0.16186	0.131629	0.0915954	0.120124	0.0794311	0.0231532	0.00875685	unknown	Endoplasmic reticulum	0.89839	Endoplasmic reticulum
G3H4S4	Q99LC3	Ndufa10	NADH dehydrogenase [ubiquinone] 1 alpha subcomplex subunit 10, mitochondrial	0.325408	0.327417	0.217668	0.0848098	0.0186554	0.00567402	0.00511106	0.00353561	0.00541984	0.00630131	Mitochondrion	Mitochondrion	1	Mitochondrion
G3H4T5	Q9QZF2	Gpc1	Glypican-1;Secreted glypican-1	0.11145	0.0987529	0.122637	0.147568	0.12409	0.0936655	0.138744	0.114389	0.0306528	0.0180511	unknown	Plasma membrane	0.758004	Plasma membrane
G3H4U6				0.30969	0.330792	0.206483	0.0830378	0.0148408	0.00897304	0.0113039	0.00946755	0.0142022	0.0112106	unknown	Mitochondrion	0.979761	Mitochondrion
G3H4V0	Q8VDJ3	Hdlbp	Vigilin	0.096064	0.10891	0.119702	0.126608	0.10411	0.077475	0.10263	0.139946	0.101858	0.022698	unknown	Plasma membrane	0.618825	unknown
G3H4V1	P42208	2021-09-02	Septin-2	0.174718	0.148963	0.173969	0.170172	0.115607	0.0662017	0.0696206	0.0407837	0.0262914	0.0136733	unknown	Endoplasmic reticulum	0.502488	unknown
G3H4V2	Q91VS8	Farp2	FERM, RhoGEF and pleckstrin domain-containing protein 2	0.135287	0.124193	0.155605	0.170061	0.124237	0.0809459	0.105263	0.0719359	0.021766	0.0107066	unknown	Plasma membrane	0.516053	unknown
G3H4V4	Q9Z2W1	Stk25	Serine/threonine-protein kinase 25	0.0972801	0.0692179	0.09739	0.111871	0.103971	0.0841813	0.119536	0.126958	0.0950918	0.0945022	unknown	Plasma membrane	0.556779	unknown
G3H4V8	Q8BGE6	Atg4b	Cysteine protease ATG4B	0.0736425	0.0401996	0.0902373	0.0929543	0.105878	0.092674	0.127094	0.0845889	0.0974567	0.195275	unknown	Cytosol	0.628879	unknown
G3H4W2	Q8CIM3	D2hgdh	D-2-hydroxyglutarate dehydrogenase, mitochondrial	0.330658	0.323553	0.204317	0.0815626	0.0181597	0.00648147	0.0101253	0.00776156	0.00762895	0.00975191	unknown	Mitochondrion	0.979715	Mitochondrion
G3H4X0	P05977-2	Myl1	Myosin light chain 1/3, skeletal muscle isoform	0.296474	0.288382	0.196077	0.0824801	0.0244537	0.0128657	0.02234	0.0219803	0.0328706	0.0220768	unknown	Mitochondrion	0.977973	Mitochondrion
G3H4X1	Q8VEE0	Rpe	Ribulose-phosphate 3-epimerase	0.0791095	0.0440944	0.0837032	0.0791641	0.103612	0.121826	0.125169	0.0908867	0.0785324	0.193903	unknown	Cytosol	0.222091	unknown
G3H4Y5	Q61151	Ppp2r5e	Serine/threonine-protein phosphatase 2A 56 kDa regulatory subunit epsilon isoform	0.105704	0.0866669	0.108581	0.122194	0.113058	0.0865986	0.120867	0.0954808	0.0796084	0.0812419	unknown	Plasma membrane	0.596325	unknown
G3H4Y6	Q9D0R9	Wdr89	WD repeat-containing protein 89	0.164129	0.0318957	0.0418719	0.0378049	0.0454886	0.054942	0.0910784	0.187652	0.251086	0.0940513	unknown	Nucleus - Non-chromatin	0.931854	Nucleus - Non-chromatin
G3H4Y9				0.284804	0.0659631	0.0834862	0.0932261	0.0847622	0.0697209	0.0877805	0.10216	0.0565565	0.0715404	unknown	Nucleus - Chromatin	0.547376	unknown
G3H4Z1	Q6ZWQ0-3	Syne2	Nesprin-2	0.383379	0.0665222	0.0781836	0.0926449	0.0890658	0.0591584	0.0892395	0.0577449	0.0425365	0.0415254	unknown	Nucleus - Chromatin	0.408948	unknown
G3H4Z5	Q922D8	Mthfd1	C-1-tetrahydrofolate synthase, cytoplasmic;C-1-tetrahydrofolate synthase, cytoplasmic, N-terminally processed;Formyltetrahydrofolate synthetase;Methenyltetrahydrofolate cyclohydrolase;Methylenetetrahydrofolate dehydrogenase	0.0568468	0.0577388	0.0658703	0.070503	0.0720336	0.0611522	0.104748	0.21615	0.245247	0.0497099	unknown	Ribosome	0.900462	Ribosome
G3H4Z8;G3HZE7	P17156;P16627	Hspa1l;Hspa2	Heat shock 70 kDa protein 1-like;Heat shock-related 70 kDa protein 2	0.079749	0.0529805	0.0765105	0.0757498	0.0918418	0.0849378	0.112552	0.0703814	0.0820923	0.273205	unknown	Cytosol	0.805675	Cytosol
G3H500	Q4VAC9	Plekhg3	Pleckstrin homology domain-containing family G member 3	0.105848	0.0861993	0.109012	0.116553	0.103287	0.0883367	0.111357	0.0750385	0.0804575	0.123911	unknown	Plasma membrane	0.262379	unknown
G3H509	Q8BX70-2	Vps13c	Vacuolar protein sorting-associated protein 13C	0.0610107	0.057695	0.0965283	0.118065	0.114485	0.096509	0.141366	0.115344	0.0936438	0.105353	unknown	Plasma membrane	0.55815	unknown
G3H510	Q71LX4	Tln2	Talin-2	0.146916	0.0886881	0.107746	0.122392	0.103638	0.0795464	0.104546	0.102727	0.0858866	0.0579141	unknown	Plasma membrane	0.675882	unknown
G3H511	P58771-2	Tpm1	Tropomyosin alpha-1 chain	0.0711332	0.0436338	0.0761379	0.0778224	0.0969157	0.104072	0.118476	0.0540205	0.0683415	0.289447	unknown	Cytosol	0.62399	unknown
G3H515;G3GVY9;G3GV12	P62823;Q9CZT8;P61028	Rab3b;Rab3c;Rab8b	Ras-related protein Rab-3B;Ras-related protein Rab-3C;Ras-related protein Rab-8B	0.084738	0.0877137	0.11574	0.143228	0.120839	0.0891155	0.137778	0.16461	0.0489711	0.00726746	unknown	Plasma membrane	0.865999	Plasma membrane
G3H523				0.0634003	0.0471544	0.0616126	0.0642008	0.0650031	0.0563112	0.0963729	0.167067	0.242616	0.136261	unknown	Proteasome	0.76274	Proteasome
G3H524				0.062504	0.0512416	0.0717766	0.057759	0.0797601	0.0590575	0.088106	0.16259	0.257677	0.109529	unknown	Proteasome	0.665634	unknown
G3H530	Q9WV80	Snx1	Sorting nexin-1	0.0572474	0.0397115	0.0698004	0.0873901	0.113417	0.106249	0.155335	0.118027	0.0785222	0.1743	unknown	Nucleus - Chromatin	0.266042	unknown
G3H533	P24369	Ppib	Peptidyl-prolyl cis-trans isomerase B	0.120224	0.15381	0.164128	0.185578	0.137275	0.0831353	0.0957226	0.0454103	0.0111755	0.00354211	Endoplasmic reticulum	Endoplasmic reticulum	1	Endoplasmic reticulum
G3H535;G3HFA3;G3HKB5;G3HKB6	Q8BTH8;Q8BVP5;Q8C4X2;Q8C4X2	Csnk1g1;Csnk1g2;Csnk1g3	Casein kinase I isoform gamma-1;Casein kinase I isoform gamma-2;Casein kinase I isoform gamma-3	0.085004	0.0911706	0.1224	0.146899	0.121693	0.083394	0.140991	0.1493	0.0480039	0.0111434	unknown	Plasma membrane	0.848571	Plasma membrane
G3H543	P97355	Sms	Spermine synthase	0.0834021	0.048248	0.0928651	0.0863876	0.122921	0.105965	0.14686	0.0768006	0.106637	0.129913	unknown	Nucleus - Chromatin	0.252289	unknown
G3H552	P70451-5	Fer	Tyrosine-protein kinase Fer	0.0900621	0.0485163	0.0689632	0.0769236	0.0793885	0.0668773	0.103396	0.188828	0.208061	0.0689844	unknown	Ribosome	0.857745	Ribosome
G3H558	Q80U04	Pja2	E3 ubiquitin-protein ligase Praja-2	0.0724167	0.0503709	0.0661654	0.0796462	0.0771997	0.0919352	0.127664	0.123598	0.12227	0.188734	unknown	Cytosol	0.307624	unknown
G3H559	P27046	Man2a1	Alpha-mannosidase 2	0.0759039	0.121007	0.171039	0.198817	0.128515	0.0715277	0.0817074	0.0889691	0.0538312	0.00868262	Golgi apparatus	Golgi apparatus	1	Golgi apparatus
G3H565	P05213	Tuba1b	Tubulin alpha-1B chain	0.130305	0.159579	0.168131	0.179346	0.130129	0.0817853	0.0834335	0.0325129	0.0105341	0.0242445	unknown	Endoplasmic reticulum	0.912143	Endoplasmic reticulum
G3H569				0.0668082	0.0500006	0.0723873	0.0796288	0.0671468	0.062682	0.090132	0.197198	0.227413	0.0866023	unknown	Ribosome	0.705161	Ribosome
G3H576	P14824	Anxa6	Annexin A6	0.065618	0.038582	0.0705851	0.0707253	0.0900381	0.0837465	0.117519	0.0608438	0.0730696	0.329273	unknown	Cytosol	0.695327	unknown
G3H577	Q60648	Gm2a	Ganglioside GM2 activator	0.0431149	0.115777	0.202242	0.240785	0.138432	0.075347	0.0899495	0.066103	0.018463	0.00978686	Lysosome	Lysosome	1	Lysosome
G3H584	P07214	Sparc	SPARC	0.082347	0.0954184	0.113486	0.133619	0.124635	0.102343	0.145464	0.139214	0.0411824	0.0222909	unknown	Plasma membrane	0.838651	Plasma membrane
G3H585	O08997	Atox1	Copper transport protein ATOX1	0.082367	0.0477852	0.0711434	0.0726996	0.0961737	0.0954531	0.122855	0.0632775	0.0740437	0.274202	unknown	Cytosol	0.803668	Cytosol
G3H5A2	P57784	Snrpa1	U2 small nuclear ribonucleoprotein A'	0.0801307	0.0235822	0.0389181	0.0391739	0.0570529	0.0622144	0.0975734	0.183982	0.205207	0.212165	unknown	Nucleus - Non-chromatin	0.293346	unknown
G3H5A7	P39447	Tjp1	Tight junction protein ZO-1	0.0883509	0.0645992	0.0942052	0.0952333	0.0903948	0.0782849	0.104154	0.12258	0.153513	0.108686	unknown	Nucleus - Chromatin	0.295908	unknown
G3H5A9	Q9CSH3	Dis3	Exosome complex exonuclease RRP44	0.0786217	0.0356949	0.057254	0.0553225	0.0714442	0.0649899	0.103438	0.170846	0.206003	0.156387	unknown	Proteasome	0.684748	unknown
G3H5B8	Q61712	Dnajc1	DnaJ homolog subfamily C member 1	0.108113	0.11935	0.136798	0.156475	0.13938	0.0993905	0.121695	0.0746924	0.0219872	0.0221184	unknown	Endoplasmic reticulum	0.958236	Endoplasmic reticulum
G3H5D5	P31786	Dbi	Acyl-CoA-binding protein	0.0883265	0.059487	0.086612	0.0802621	0.107087	0.109545	0.13501	0.0640069	0.0889135	0.18075	unknown	Cytosol	0.295913	unknown
G3H5E2;G3H9F9	Q8BGS1-2;B1AXV0	Epb41l5;Frrs1l	Band 4.1-like protein 5;DOMON domain-containing protein FRRS1L	0.13303	0.119401	0.152374	0.173625	0.125411	0.0875751	0.111903	0.0758871	0.012993	0.00780098	unknown	Plasma membrane	0.572419	unknown
G3H5E5	Q9JIW9	Ralb	Ras-related protein Ral-B	0.0836561	0.0843115	0.122651	0.150502	0.131336	0.0981547	0.142731	0.1295	0.0361788	0.0209798	unknown	Plasma membrane	0.866335	Plasma membrane
G3H5F2	Q7TQK5	Ccdc93	Coiled-coil domain-containing protein 93	0.0357107	0.0324171	0.0606668	0.0941279	0.122917	0.113818	0.17992	0.192472	0.0951739	0.0727756	unknown	Nucleus - Chromatin	0.263864	unknown
G3H5F8	P22315	Fech	Ferrochelatase, mitochondrial	0.320228	0.330148	0.210598	0.079528	0.0179194	0.00352117	0.0068891	0.00537118	0.0124203	0.0133764	unknown	Mitochondrion	0.976808	Mitochondrion
G3H5G6	Q8CDN6	Txnl1	Thioredoxin-like protein 1	0.0450399	0.0276594	0.0522302	0.0516192	0.0681068	0.0660631	0.090386	0.167672	0.248457	0.182767	Proteasome	Proteasome	1	Proteasome
G3H5H2	Q9CWZ7	Napg	Gamma-soluble NSF attachment protein	0.0628499	0.0627776	0.0864797	0.110921	0.115832	0.0974288	0.155841	0.197896	0.0778682	0.0321057	unknown	Plasma membrane	0.695091	unknown
G3H5I9	Q922V4	Plrg1	Pleiotropic regulator 1	0.0444269	0.015353	0.0243349	0.02885	0.0636315	0.0645897	0.103805	0.193509	0.399015	0.0624852	unknown	Nucleus - Non-chromatin	0.310582	unknown
G3H5J2	Q3U3D7	Kiaa0922	Transmembrane protein 131-like	0.11174	0.122586	0.139587	0.173111	0.132271	0.0985102	0.105918	0.0697191	0.0273085	0.0192485	unknown	Endoplasmic reticulum	0.838488	Endoplasmic reticulum
G3H5J7	Q9ESN6	Trim2	Tripartite motif-containing protein 2	0.070234	0.0462116	0.0660721	0.0567983	0.0715214	0.0659022	0.0927727	0.189178	0.241096	0.100213	unknown	Proteasome	0.463658	unknown
G3H5K2	Q8BWJ3	Phka2	Phosphorylase b kinase regulatory subunit alpha, liver isoform	0.117423	0.0867273	0.104116	0.0744705	0.0684941	0.0612769	0.0855682	0.115537	0.155659	0.130728	unknown	Nucleus - Chromatin	0.446792	unknown
G3H5K6	P35486	Pdha1	Pyruvate dehydrogenase E1 component subunit alpha, somatic form, mitochondrial	0.338147	0.335816	0.211193	0.0775025	0.0130245	0.00371866	0.00341133	0.00413129	0.0064752	0.00658135	Mitochondrion	Mitochondrion	1	Mitochondrion
G3H5K9	Q8R550-8	Sh3kbp1	SH3 domain-containing kinase-binding protein 1	0.0891427	0.0527731	0.0688239	0.0711155	0.0709153	0.0615605	0.0988297	0.193127	0.22588	0.0678317	unknown	Ribosome	0.83606	Ribosome
G3H5L1				0.109646	0.0198057	0.0349438	0.0389469	0.0487934	0.0567345	0.117804	0.253232	0.233934	0.0861598	unknown	Nucleus - Non-chromatin	0.525631	unknown
G3H5L5;G3HZJ4	P18654;Q7TPS0-2	Rps6ka3;Rps6ka6	Ribosomal protein S6 kinase alpha-3;Ribosomal protein S6 kinase alpha-6	0.067606	0.0416942	0.072226	0.0763391	0.0923251	0.08462	0.112623	0.0899214	0.118993	0.243652	unknown	Cytosol	0.836545	Cytosol
G3H5L8	Q80TQ2	Cyld	Ubiquitin carboxyl-terminal hydrolase CYLD	0.10537	0.0681601	0.0956302	0.0875009	0.0907686	0.0642481	0.108348	0.120224	0.132031	0.12772	unknown	Nucleus - Chromatin	0.350775	unknown
G3H5M7				0.0846336	0.0593366	0.0650918	0.0699098	0.0581144	0.0555517	0.099986	0.19996	0.261548	0.0458687	unknown	Ribosome	0.559626	unknown
G3H5M8	Q8BQM4	Heatr3	HEAT repeat-containing protein 3	0.0659662	0.0438122	0.0672864	0.0695669	0.0951562	0.0823436	0.116026	0.0830903	0.10397	0.272782	unknown	Cytosol	0.851516	Cytosol
G3H5N5	Q91XL3	Uxs1	UDP-glucuronic acid decarboxylase 1	0.0957315	0.116158	0.15877	0.179981	0.128811	0.0775548	0.0991568	0.0867676	0.0415059	0.0155626	Golgi apparatus	Golgi apparatus	1	Golgi apparatus
G3H5N7	Q9D7N3	Mrps9	28S ribosomal protein S9, mitochondrial	0.31539	0.347691	0.207699	0.0820333	0.0153249	0.00383916	0.00587331	0.00604699	0.00663403	0.00946811	Mitochondrion	Mitochondrion	1	Mitochondrion
G3H5N9	Q3UR70-2	Tgfbrap1	Transforming growth factor-beta receptor-associated protein 1	0.0470238	0.0339942	0.056471	0.0674615	0.0922624	0.0825993	0.137991	0.197181	0.187556	0.0974598	unknown	Ribosome	0.241093	unknown
G3H5P2	O70433	Fhl2	Four and a half LIM domains protein 2	0.133296	0.0573481	0.0795016	0.0890215	0.0889588	0.0789038	0.104672	0.132717	0.122046	0.113536	unknown	Nucleus - Chromatin	0.37221	unknown
G3H5P3	O55033	Nck2	Cytoplasmic protein NCK2	0.0918183	0.0593838	0.0837867	0.0846275	0.0910717	0.0790048	0.103014	0.139851	0.145099	0.122344	unknown	Ribosome	0.336152	unknown
G3H5P7	Q9CQ28-3	Dph6	Diphthine--ammonia ligase	0.0859278	0.0395873	0.0972542	0.10367	0.13428	0.0981451	0.117879	0.0904992	0.0885736	0.144184	unknown	Nucleus - Chromatin	0.242955	unknown
G3H5P9	Q8CFQ3	Aqr	Intron-binding protein aquarius	0.0853062	0.0306635	0.0451054	0.0447235	0.0591204	0.0529919	0.0982908	0.220849	0.282034	0.0809148	unknown	Nucleus - Non-chromatin	0.858335	Nucleus - Non-chromatin
G3H5Q3	P43247	Msh2	DNA mismatch repair protein Msh2	0.181294	0.0374529	0.0593397	0.0552417	0.0753785	0.0680028	0.10176	0.120693	0.156158	0.144679	unknown	Nucleus - Chromatin	0.730542	Nucleus - Chromatin
G3H5Q5	P54276	Msh6	DNA mismatch repair protein Msh6	0.177801	0.0379024	0.0611833	0.0562017	0.0739537	0.0690114	0.10084	0.107937	0.148214	0.166955	unknown	Nucleus - Chromatin	0.592962	unknown
G3H5R2	Q3TDD9	Ppp1r21	Protein phosphatase 1 regulatory subunit 21	0.0782401	0.047533	0.0641906	0.0741327	0.0827294	0.0726216	0.120977	0.201544	0.194114	0.0639185	unknown	Ribosome	0.827301	Ribosome
G3H5R3	Q8CDJ8	Ston1	Stonin-1	0.0937406	0.0749562	0.111115	0.112556	0.107646	0.0660157	0.116904	0.055846	0.0674646	0.193755	unknown	Nucleus - Chromatin	0.282703	unknown
G3H5T7	P83917	Cbx1	Chromobox protein homolog 1	0.213753	0.0287112	0.0534332	0.0486094	0.0796791	0.080384	0.0993324	0.0542167	0.0697242	0.272157	unknown	Nucleus - Chromatin	0.282597	unknown
G3H5U0	Q99LM2	Cdk5rap3	CDK5 regulatory subunit-associated protein 3	0.103598	0.124599	0.142146	0.165804	0.141721	0.0994058	0.123745	0.0686672	0.0138643	0.0164489	unknown	Endoplasmic reticulum	0.951094	Endoplasmic reticulum
G3H5U7	Q3TBW2	Mrpl10	39S ribosomal protein L10, mitochondrial	0.318229	0.305029	0.215414	0.0934534	0.0216262	0.0116395	0.0130641	0.00683934	0.00641772	0.00828844	Mitochondrion	Mitochondrion	1	Mitochondrion
G3H5U8				0.0794369	0.0761722	0.0960301	0.101431	0.101741	0.0823321	0.119653	0.14229	0.142532	0.0583809	unknown	Plasma membrane	0.431612	unknown
G3H5V0	A2A9T0	Tbkbp1	TANK-binding kinase 1-binding protein 1	0.111391	0.0526679	0.0816017	0.0779753	0.092226	0.0843169	0.116509	0.0752456	0.090022	0.218044	unknown	Cytosol	0.713391	Cytosol
G3H5V7	B1AR13	Cisd3	CDGSH iron-sulfur domain-containing protein 3, mitochondrial	0.269837	0.283248	0.203808	0.0989588	0.0372234	0.0185622	0.0262535	0.0264385	0.0224601	0.0132103	unknown	Mitochondrion	0.975639	Mitochondrion
G3H5W0	Q9R1P1	Psmb3	Proteasome subunit beta type-3	0.0636797	0.0384053	0.0629799	0.0589265	0.0770389	0.0690097	0.0945375	0.179516	0.246419	0.109487	Proteasome	Proteasome	1	Proteasome
G3H5W1	Q80XI4	Pip4k2b	Phosphatidylinositol 5-phosphate 4-kinase type-2 beta	0.104331	0.0773708	0.110119	0.12505	0.108803	0.0848015	0.112345	0.104561	0.0792096	0.0934088	unknown	Plasma membrane	0.561049	unknown
G3H5W3	Q9DBF7-2	Cwc25	Pre-mRNA-splicing factor CWC25 homolog	0.077575	0.0542145	0.0662561	0.0675944	0.0739476	0.065928	0.102438	0.193608	0.227244	0.0711944	unknown	Ribosome	0.855667	Ribosome
G3H5W4;G3HW09;G3I5G8	P62830;P62830;P62830	Rpl23	60S ribosomal protein L23	0.0608427	0.0604406	0.0774567	0.0811762	0.0776932	0.0663728	0.104556	0.22942	0.199447	0.0425954	Ribosome	Ribosome	1	Ribosome
G3H5W5	Q61792	Lasp1	LIM and SH3 domain protein 1	0.0797732	0.055513	0.08205	0.0915041	0.0969493	0.0971339	0.114995	0.0916477	0.102275	0.188159	unknown	Cytosol	0.585917	unknown
G3H5X2	Q925J9-3	Med1	Mediator of RNA polymerase II transcription subunit 1	0.0770049	0.0382458	0.0453171	0.0441914	0.0531839	0.0516011	0.0947118	0.223418	0.298063	0.0742632	unknown	Nucleus - Non-chromatin	0.88021	Nucleus - Non-chromatin
G3H5X3	Q14AX6-2	Cdk12	Cyclin-dependent kinase 12	0.0626111	0.031856	0.0403894	0.0377972	0.0488095	0.0475089	0.0845185	0.224359	0.290661	0.13149	unknown	Nucleus - Non-chromatin	0.702036	Nucleus - Non-chromatin
G3H5X6	Q61542	Stard3	StAR-related lipid transfer protein 3	0.0351651	0.0684951	0.12106	0.158274	0.132547	0.103168	0.148446	0.169991	0.0466521	0.0162009	unknown	Plasma membrane	0.725751	Plasma membrane
G3H5Y0;G3H9L3;G3HEF7	P70424;Q61527-2;Q01279	Egfr;Erbb2;Erbb4	Epidermal growth factor receptor;ERBB4 intracellular domain;Receptor tyrosine-protein kinase erbB-2;Receptor tyrosine-protein kinase erbB-4	0.0975857	0.0905186	0.120734	0.139796	0.118893	0.0886326	0.128344	0.12869	0.0629805	0.0238257	unknown	Plasma membrane	0.875788	Plasma membrane
G3H5Y1	Q9CQ86	Mien1	Migration and invasion enhancer 1	0.0772761	0.050535	0.08277	0.0808822	0.0950853	0.0931842	0.118016	0.0635149	0.0710992	0.267637	unknown	Cytosol	0.773008	Cytosol
G3H5Y9	O70401	Tspan6	Tetraspanin-6	0.0431633	0.0785125	0.12923	0.145508	0.105368	0.0780771	0.13318	0.195622	0.0813185	0.010021	unknown	Plasma membrane	0.509879	unknown
G3H5Z5	Q8BIQ5	Cstf2	Cleavage stimulation factor subunit 2	0.140219	0.0265947	0.0487265	0.0494785	0.0626296	0.0627066	0.109331	0.194806	0.203838	0.10167	unknown	Nucleus - Non-chromatin	0.568097	unknown
G3H601	Q9WVA2	Timm8a1	Mitochondrial import inner membrane translocase subunit Tim8 A	0.327522	0.343987	0.200384	0.0734655	0.0192393	0.00589553	0.00568739	0.00701576	0.0075143	0.0092889	Mitochondrion	Mitochondrion	1	Mitochondrion
G3H604	P51569	Gla	Alpha-galactosidase A	0.0585664	0.156211	0.247881	0.268956	0.118968	0.0540487	0.0464296	0.0266121	0.0105651	0.0117616	unknown	Lysosome	0.78466	Lysosome
G3H605	P70333	Hnrnph2	Heterogeneous nuclear ribonucleoprotein H2	0.163091	0.0292094	0.048183	0.0489441	0.0540803	0.0563123	0.110844	0.22201	0.234706	0.0326202	unknown	Nucleus - Non-chromatin	0.488056	unknown
G3H609	P47791	Gsr	Glutathione reductase, mitochondrial	0.127533	0.105988	0.108271	0.0797121	0.0842583	0.0802815	0.100839	0.061506	0.0750668	0.176544	unknown	Nucleus - Chromatin	0.27705	unknown
G3H610	Q9D902	Gtf2e2	General transcription factor IIE subunit 2	0.0689189	0.0391199	0.0595675	0.0561145	0.0671723	0.0595004	0.100295	0.18555	0.24337	0.120392	unknown	Proteasome	0.630508	unknown
G3H619	Q8R3Q0	Saraf	Store-operated calcium entry-associated regulatory factor	0.0931745	0.103915	0.124175	0.173678	0.142356	0.107142	0.134926	0.0879352	0.0227059	0.00999122	unknown	Endoplasmic reticulum	0.720167	Endoplasmic reticulum
G3H625	O09053	Wrn	Werner syndrome ATP-dependent helicase homolog	0.0853304	0.0543374	0.0824715	0.0930876	0.0921607	0.0711062	0.112694	0.147608	0.139263	0.121941	unknown	Ribosome	0.311843	unknown
G3H627;G3H2D0;G3IML8	P63330;P62715;P63330	Ppp2ca;Ppp2cb	Serine/threonine-protein phosphatase 2A catalytic subunit alpha isoform;Serine/threonine-protein phosphatase 2A catalytic subunit beta isoform	0.0998303	0.0561377	0.0885632	0.0933752	0.0969207	0.0791862	0.107415	0.0925811	0.103911	0.18208	unknown	Cytosol	0.345454	unknown
G3H633	Q9CSN1	Snw1	SNW domain-containing protein 1	0.0873187	0.0247368	0.0374688	0.040172	0.0533132	0.0531876	0.0979995	0.28162	0.275626	0.0485571	unknown	Nucleus - Non-chromatin	0.572653	unknown
G3H635	P97363	Sptlc2	Serine palmitoyltransferase 2	0.0986394	0.10856	0.130714	0.161752	0.141179	0.0976475	0.136987	0.0983615	0.0152285	0.0109319	Endoplasmic reticulum	Endoplasmic reticulum	1	Endoplasmic reticulum
G3H636	P97363	Sptlc2	Serine palmitoyltransferase 2	0.105488	0.105125	0.135231	0.147222	0.138725	0.0977198	0.129211	0.101181	0.0274099	0.0126864	Endoplasmic reticulum	Endoplasmic reticulum	0.835634	Endoplasmic reticulum
G3H638	Q8BK64	Ahsa1	Activator of 90 kDa heat shock protein ATPase homolog 1	0.0691687	0.0412038	0.0722856	0.0705417	0.0971711	0.0894398	0.120593	0.0735688	0.0851279	0.2809	unknown	Cytosol	0.86833	Cytosol
G3H639	Q8BGQ1	Vipas39	Spermatogenesis-defective protein 39 homolog	0.044666	0.0383983	0.0718367	0.0871847	0.0991332	0.0913354	0.15143	0.176502	0.151371	0.0881422	unknown	Nucleus - Chromatin	0.25543	unknown
G3H653	Q8K3X4	Irf2bpl	Interferon regulatory factor 2-binding protein-like	0.12398	0.0439956	0.0617932	0.0543349	0.0604684	0.055473	0.0945234	0.184164	0.220721	0.100546	unknown	Nucleus - Non-chromatin	0.68268	unknown
G3H656	Q8VBW6	Nae1	NEDD8-activating enzyme E1 regulatory subunit	0.21169	0.0440137	0.0624705	0.0690147	0.0707896	0.0689787	0.0972073	0.14437	0.135023	0.0964426	unknown	Nucleus - Chromatin	0.815345	Nucleus - Chromatin
G3H675	Q9CWU9	Nup37	Nucleoporin Nup37	0.304481	0.0483453	0.0699925	0.0745648	0.0821811	0.0729813	0.10024	0.0680872	0.0505516	0.128576	unknown	Nucleus - Chromatin	0.398411	unknown
G3H678	Q69ZN6	Gnptab	N-acetylglucosamine-1-phosphotransferase subunit alpha;N-acetylglucosamine-1-phosphotransferase subunit beta;N-acetylglucosamine-1-phosphotransferase subunits alpha/beta	0.0789122	0.101028	0.140935	0.17856	0.134474	0.0915011	0.111904	0.100938	0.0463257	0.0154227	unknown	Plasma membrane	0.548584	unknown
G3H683	Q5XG71	Utp20	Small subunit processome component 20 homolog	0.174403	0.0274714	0.0368972	0.03419	0.045407	0.0429408	0.0812647	0.208157	0.280247	0.0690219	Nucleus - Non-chromatin	Nucleus - Non-chromatin	1	Nucleus - Non-chromatin
G3H694	Q9QZH6	Ecsit	Evolutionarily conserved signaling intermediate in Toll pathway, mitochondrial	0.311609	0.310279	0.216431	0.0925226	0.0253229	0.00994161	0.010444	0.00928819	0.00714155	0.00701991	unknown	Mitochondrion	0.9831	Mitochondrion
G3H697	O08795	Prkcsh	Glucosidase 2 subunit beta	0.137576	0.16114	0.172492	0.183916	0.13161	0.0868573	0.0857969	0.0303359	0.00419514	0.00608112	unknown	Endoplasmic reticulum	0.927366	Endoplasmic reticulum
G3H6A3	P35276	Rab3d	Ras-related protein Rab-3D	0.114839	0.125686	0.14969	0.157624	0.122696	0.085377	0.111756	0.0882174	0.027329	0.0167843	unknown	Plasma membrane	0.604827	unknown
G3H6A4	Q8VDR9-2	Dock6	Dedicator of cytokinesis protein 6	0.12854	0.0952223	0.115446	0.129144	0.104345	0.0840209	0.102307	0.099761	0.0912424	0.0499705	unknown	Plasma membrane	0.712661	Plasma membrane
G3H6A7;G3IID9	Q3TKT4-2;Q6DIC0	Smarca2;Smarca4	Probable global transcription activator SNF2L2;Transcription activator BRG1	0.623257	0.0325099	0.0372781	0.0329564	0.0302508	0.0303026	0.0422758	0.0622923	0.0625853	0.0462923	unknown	Nucleus - Chromatin	0.792501	Nucleus - Chromatin
G3H6B1	Q3V009-2	Tmed1	Transmembrane emp24 domain-containing protein 1	0.0794574	0.0928982	0.128776	0.146029	0.118936	0.0891014	0.126412	0.132695	0.0599073	0.0257877	unknown	Plasma membrane	0.878497	Plasma membrane
G3H6B2;G3IBJ0	P39054-2;P39053-5	Dnm1;Dnm2	Dynamin-1;Dynamin-2	0.165317	0.12182	0.132487	0.127241	0.093645	0.0615046	0.084552	0.0928163	0.087888	0.0327297	unknown	Plasma membrane	0.648214	unknown
G3H6B4	Q9JMA2	Qtrt1	Queuine tRNA-ribosyltransferase	0.10262	0.0835969	0.114171	0.0880269	0.0681964	0.0720363	0.0900167	0.0909628	0.10224	0.188133	unknown	Nucleus - Chromatin	0.299147	unknown
G3H6B5	Q9Z1X4-3	Ilf3	Interleukin enhancer-binding factor 3	0.220423	0.0224362	0.0322436	0.0339715	0.0455908	0.0473056	0.0924379	0.217574	0.231582	0.0564352	unknown	Nucleus - Non-chromatin	0.817694	Nucleus - Non-chromatin
G3H6B7	Q8BY89-2	Slc44a2	Choline transporter-like protein 2	0.0629618	0.0639663	0.0994767	0.13472	0.139215	0.111955	0.138555	0.13889	0.0537691	0.0564899	unknown	Plasma membrane	0.707126	Plasma membrane
G3H6B9	Q8VDQ9	Kri1	Protein KRI1 homolog	0.142531	0.0285602	0.0441113	0.0409194	0.0472161	0.0464452	0.0862656	0.208479	0.2765	0.0789717	unknown	Nucleus - Non-chromatin	0.939971	Nucleus - Non-chromatin
G3H6C2	Q9Z2X8	Keap1	Kelch-like ECH-associated protein 1	0.0809921	0.0686389	0.0984353	0.0951621	0.0946023	0.08087	0.119195	0.138031	0.13324	0.0908334	unknown	Plasma membrane	0.321866	unknown
G3H6C5	Q61081	Cdc37	Hsp90 co-chaperone Cdc37;Hsp90 co-chaperone Cdc37, N-terminally processed	0.0608499	0.0393832	0.0760096	0.0809	0.0953997	0.0994516	0.112621	0.0935097	0.0698017	0.272074	Cytosol	Cytosol	0.675113	unknown
G3H6D0	Q9CW46-2	Raver1	Ribonucleoprotein PTB-binding 1	0.140543	0.0391437	0.0481494	0.0543639	0.0648788	0.0575971	0.11658	0.22495	0.219957	0.0338369	unknown	Ribosome	0.266594	unknown
G3H6D2	Q60625	Icam5	Intercellular adhesion molecule 5	0.134726	0.11626	0.133477	0.143792	0.114559	0.0971354	0.127784	0.0979942	0.0248028	0.00946984	unknown	Plasma membrane	0.498789	unknown
G3H6D5	Q9DCU6	Mrpl4	39S ribosomal protein L4, mitochondrial	0.329703	0.314781	0.220349	0.0848069	0.0161998	0.00500036	0.00468459	0.00603723	0.00863739	0.00980067	Mitochondrion	Mitochondrion	1	Mitochondrion
G3H6D9	P13864	Dnmt1	DNA (cytosine-5)-methyltransferase 1	0.407188	0.037083	0.044786	0.0411965	0.0441276	0.0403009	0.0666018	0.120339	0.144583	0.0537945	unknown	Nucleus - Chromatin	0.792272	Nucleus - Chromatin
G3H6E1	Q9Z1D1	Eif3g	Eukaryotic translation initiation factor 3 subunit G	0.0659921	0.0504024	0.0700393	0.0676352	0.0810291	0.0749194	0.111008	0.141378	0.16363	0.173966	unknown	Nucleus - Chromatin	0.222296	unknown
G3H6E2	Q91YU8	Ppan	Suppressor of SWI4 1 homolog	0.135523	0.0238155	0.0387009	0.0366466	0.0492077	0.044406	0.0912037	0.226702	0.304265	0.0495305	unknown	Nucleus - Non-chromatin	0.923438	Nucleus - Non-chromatin
G3H6F2	Q9QUR7	Pin1	Peptidyl-prolyl cis-trans isomerase NIMA-interacting 1	0.111736	0.0433739	0.0689232	0.0697588	0.0796845	0.073806	0.111759	0.147338	0.165258	0.128363	unknown	Ribosome	0.415498	unknown
G3H6H0	Q07139-2	Ect2	Protein ECT2	0.0656654	0.0457159	0.0593863	0.0634598	0.067646	0.0555575	0.0967508	0.208064	0.250401	0.0873531	unknown	Ribosome	0.494017	unknown
G3H6H1	Q8BLF1	Nceh1	Neutral cholesterol ester hydrolase 1	0.125505	0.115845	0.145873	0.166147	0.136721	0.0963728	0.117675	0.0777234	0.012715	0.00542321	unknown	Endoplasmic reticulum	0.916406	Endoplasmic reticulum
G3H6H5	Q6NWW9	Fndc3b	Fibronectin type III domain-containing protein 3B	0.126981	0.153877	0.156005	0.171309	0.132662	0.088651	0.10369	0.0473211	0.0108085	0.00869492	unknown	Endoplasmic reticulum	0.957964	Endoplasmic reticulum
G3H6H6	Q9Z280-2	Pld1	Phospholipase D1	0.0395003	0.0642281	0.116381	0.139115	0.112697	0.0839626	0.144152	0.207124	0.079371	0.013469	unknown	Plasma membrane	0.611462	unknown
G3H6I8	P13504-2	Il1r1	Interleukin-1 receptor type 1;Interleukin-1 receptor type 1, membrane form;Interleukin-1 receptor type 1, soluble form	0.0733783	0.113788	0.17705	0.19091	0.1261	0.0717477	0.104272	0.0970297	0.0317876	0.0139367	unknown	Golgi apparatus	0.577699	unknown
G3H6J1;G3GYB8;G3I511	Q62083	Pick1	PRKCA-binding protein	0.107705	0.0894239	0.111604	0.125068	0.106178	0.0774937	0.109797	0.120864	0.109915	0.0419515	unknown	Plasma membrane	0.696243	unknown
G3H6J7	Q9CWN7	Cnot11	CCR4-NOT transcription complex subunit 11	0.0571851	0.0544108	0.0662009	0.0744595	0.0779698	0.067068	0.121506	0.244787	0.192427	0.0439856	unknown	Ribosome	0.861809	Ribosome
G3H6K1;G3H9H7	Q9WV02;Q91VM5	Rbmx;Rbmxl1	RNA binding motif protein, X-linked-like-1;RNA-binding motif protein, X chromosome;RNA-binding motif protein, X chromosome, N-terminally processed	0.201424	0.0139591	0.025611	0.0295715	0.0453619	0.0513202	0.107657	0.249033	0.240417	0.0356451	unknown	Nucleus - Non-chromatin	0.569084	unknown
G3H6K2	Q8K4I3	Arhgef6	Rho guanine nucleotide exchange factor 6	0.0694997	0.0421519	0.0659842	0.0651205	0.0814878	0.0753344	0.108135	0.120081	0.165928	0.206278	unknown	Cytosol	0.200397	unknown
G3H6K5				0.0563851	0.0295821	0.0517367	0.0512007	0.0723563	0.0701791	0.103998	0.13438	0.180326	0.249855	unknown	Nucleus - Non-chromatin	0.240889	unknown
G3H6K9	P97447	Fhl1	Four and a half LIM domains protein 1	0.0758584	0.0418894	0.0696569	0.0754733	0.0932524	0.0852012	0.116796	0.0913706	0.109091	0.241411	unknown	Cytosol	0.849019	Cytosol
G3H6L0	Q8BLV3-2	Slc9a7	Sodium/hydrogen exchanger 7	0.0467296	0.0382428	0.0561463	0.0829017	0.0987207	0.0967344	0.188367	0.291809	0.0887697	0.0115787	unknown	Nucleus - Chromatin	0.2963	unknown
G3H6L8;G3H399	Q80U49-2;Q6A065-3	Cep170;Cep170b	Centrosomal protein of 170 kDa;Centrosomal protein of 170 kDa protein B	0.0802342	0.0394446	0.0554874	0.0523938	0.0594887	0.05561	0.0929334	0.206134	0.258866	0.0994087	unknown	Nucleus - Non-chromatin	0.706978	Nucleus - Non-chromatin
G3H6M5	P97807-2	Fh	Fumarate hydratase, mitochondrial	0.28616	0.280403	0.193215	0.0822061	0.0267604	0.016328	0.0220112	0.0176568	0.0253629	0.0498971	unknown	Mitochondrion	0.949875	Mitochondrion
G3H6P9	Q9CRA4	Msmo1	Methylsterol monooxygenase 1	0.122581	0.113707	0.150113	0.160189	0.128449	0.0997091	0.119595	0.0736314	0.0131602	0.0188642	unknown	Endoplasmic reticulum	0.910291	Endoplasmic reticulum
G3H6R3	Q8K1S3-2	Unc5b	Netrin receptor UNC5B	0.0667815	0.116974	0.195695	0.18719	0.106428	0.0697925	0.103367	0.0932037	0.0350721	0.0254949	unknown	Lysosome	0.297437	unknown
G3H6R7	Q8R0X7	Sgpl1	Sphingosine-1-phosphate lyase 1	0.128478	0.145028	0.154353	0.171891	0.131631	0.0889908	0.110354	0.0508339	0.00683695	0.0116045	Endoplasmic reticulum	Endoplasmic reticulum	1	Endoplasmic reticulum
G3H6S6	Q8CI70	Lrrc20	Leucine-rich repeat-containing protein 20	0.0724236	0.0579732	0.077444	0.0755921	0.104508	0.10288	0.108265	0.0741821	0.0903608	0.23637	unknown	Cytosol	0.694201	unknown
G3H6S8	P36536	Sar1a	GTP-binding protein SAR1a	0.0805165	0.0478396	0.0841062	0.0813667	0.113229	0.104573	0.137575	0.0730546	0.0933605	0.184379	unknown	Cytosol	0.375232	unknown
G3H6S9	Q8BUE4-2	Aifm2	Apoptosis-inducing factor 2	0.0800949	0.0894192	0.118906	0.131279	0.108261	0.0772773	0.12014	0.155104	0.0784302	0.0410881	unknown	Plasma membrane	0.728844	Plasma membrane
G3H6T5;G3H6T6	P17710-3;Q91W97	Hk1;Hkdc1	Hexokinase-1;Putative hexokinase HKDC1	0.320289	0.304396	0.20315	0.0834571	0.0230193	0.00926886	0.0133289	0.0105447	0.0124896	0.0200561	unknown	Mitochondrion	0.983743	Mitochondrion
G3H6T7	Q80YD1	Supv3l1	ATP-dependent RNA helicase SUPV3L1, mitochondrial	0.321433	0.318029	0.209819	0.0829504	0.0195561	0.00750219	0.00883401	0.00858361	0.00849359	0.0147991	Mitochondrion	Mitochondrion	1	Mitochondrion
G3H6T8	P40336	Vps26a	Vacuolar protein sorting-associated protein 26A	0.0393763	0.0385058	0.0713458	0.0975041	0.120127	0.105403	0.164352	0.16233	0.0724944	0.128562	unknown	Nucleus - Chromatin	0.265521	unknown
G3H6T9	Q6ZPU9-3	Kbp	KIF1-binding protein	0.0776741	0.048589	0.0810281	0.0782488	0.101676	0.091963	0.119686	0.0907027	0.0969149	0.213517	unknown	Cytosol	0.818188	Cytosol
G3H6U1	Q9JIK5	Ddx21	Nucleolar RNA helicase 2	0.295166	0.0187841	0.0279233	0.0246834	0.0345859	0.037997	0.0696411	0.196978	0.239712	0.0545295	Nucleus - Non-chromatin	Nucleus - Non-chromatin	1	Nucleus - Non-chromatin
G3H6U2	Q99MJ9	Ddx50	ATP-dependent RNA helicase DDX50	0.152239	0.0273934	0.0357916	0.0354953	0.0473562	0.0468403	0.0902443	0.232027	0.26978	0.0628333	Nucleus - Non-chromatin	Nucleus - Non-chromatin	1	Nucleus - Non-chromatin
G3H6U4	Q8CH18-3	Ccar1	Cell division cycle and apoptosis regulator protein 1	0.115547	0.0286707	0.0393784	0.0418439	0.0576878	0.0604423	0.1164	0.221765	0.240203	0.0780617	unknown	Nucleus - Non-chromatin	0.643482	unknown
G3H6V0	Q2PFD7-3	Psd3	PH and SEC7 domain-containing protein 3	0.132542	0.115458	0.141381	0.160183	0.120949	0.0840611	0.102186	0.0764934	0.0348969	0.0318483	unknown	Plasma membrane	0.612037	unknown
G3H6V6	Q8K2A7	Ints10	Integrator complex subunit 10	0.125233	0.0270817	0.0429398	0.0380959	0.0501302	0.0489011	0.0886159	0.207652	0.284901	0.0864497	unknown	Nucleus - Non-chromatin	0.938217	Nucleus - Non-chromatin
G3H6V7	P11152	Lpl	Lipoprotein lipase	0.237729	0.11158	0.116344	0.123083	0.0981917	0.0711886	0.0985187	0.0779454	0.0282565	0.0371627	unknown	Plasma membrane	0.379297	unknown
G3H6W0;G3IBX5	P62814;P62814	Atp6v1b2	V-type proton ATPase subunit B, brain isoform	0.0630101	0.0557978	0.0944141	0.106757	0.104171	0.087117	0.127909	0.120108	0.0944942	0.146222	unknown	Nucleus - Chromatin	0.227572	unknown
G3H6X1	Q9QXY9	Pex3	Peroxisomal biogenesis factor 3	0.106733	0.134832	0.154016	0.192733	0.152142	0.0989945	0.106798	0.0290587	0.0112134	0.0134796	unknown	Peroxisome	0.734807	Peroxisome
G3H6X3	Q6NSQ7	Ltv1	Protein LTV1 homolog	0.0527272	0.035836	0.0585801	0.0572565	0.0678433	0.0616197	0.0898517	0.189714	0.255927	0.130645	unknown	Proteasome	0.804117	Proteasome
G3H6X4	Q923D4	Sf3b5	Splicing factor 3B subunit 5	0.124049	0.0288856	0.0446729	0.0383972	0.0618384	0.0569836	0.101434	0.159367	0.206005	0.178367	unknown	Nucleus - Non-chromatin	0.592658	unknown
G3H6X5	Q9D3G5	Stx11	Syntaxin-11	0.0860333	0.102431	0.155613	0.167401	0.121873	0.0879962	0.121214	0.11126	0.0313166	0.0148612	unknown	Plasma membrane	0.836025	Plasma membrane
G3H6X6				0.163275	0.126138	0.152286	0.16589	0.1196	0.0795157	0.0912311	0.0550865	0.0230329	0.0239448	unknown	Endoplasmic reticulum	0.650316	unknown
G3H6X9	Q9WVH6	Angpt4	Angiopoietin-4	0.130908	0.134173	0.160244	0.173026	0.13656	0.086067	0.0963801	0.0554671	0.0180636	0.00911098	unknown	Endoplasmic reticulum	0.916484	Endoplasmic reticulum
G3H6Y0	Q8BHL8	Psmf1	Proteasome inhibitor PI31 subunit	0.0801137	0.0443285	0.0891629	0.0885262	0.112554	0.108668	0.135348	0.067335	0.08575	0.188213	unknown	Cytosol	0.307256	unknown
G3H6Y6	Q9CZ44-3	Nsfl1c	NSFL1 cofactor p47	0.073356	0.0423428	0.0750464	0.0732406	0.0974172	0.103894	0.128154	0.0781232	0.081997	0.246428	unknown	Cytosol	0.749523	Cytosol
G3H6Y8	Q9CPT3	Nanp	N-acylneuraminate-9-phosphatase	0.0800812	0.0451663	0.0745051	0.078663	0.0889176	0.0937142	0.119217	0.073903	0.0897539	0.256079	unknown	Cytosol	0.842297	Cytosol
G3H6Z1	Q9CZ15	Gins1	DNA replication complex GINS protein PSF1	0.0705275	0.037865	0.0627216	0.0567816	0.0839212	0.0865415	0.0972006	0.0683406	0.0763758	0.359725	unknown	Cytosol	0.250778	unknown
G3H6Z2	Q99LR1	Abhd12	Monoacylglycerol lipase ABHD12	0.126542	0.130925	0.144958	0.163375	0.134501	0.0897155	0.114612	0.06996	0.0188862	0.00652545	unknown	Endoplasmic reticulum	0.945196	Endoplasmic reticulum
G3H6Z4	Q8CI94	Pygb	Glycogen phosphorylase, brain form	0.0654628	0.0419746	0.0755774	0.0760959	0.0991499	0.0930063	0.125904	0.0747579	0.0920816	0.25599	unknown	Cytosol	0.865933	Cytosol
G3H6Z8	Q9D7N9	Apmap	Adipocyte plasma membrane-associated protein	0.127555	0.124934	0.147352	0.166671	0.135696	0.0901156	0.117475	0.0724763	0.0129665	0.00475845	unknown	Endoplasmic reticulum	0.925537	Endoplasmic reticulum
G3H709				0.0587612	0.0513587	0.0657994	0.0670412	0.0718896	0.0651651	0.10979	0.227001	0.225457	0.0577373	unknown	Ribosome	0.919661	Ribosome
G3H710	Q9Z207	Diaph3	Protein diaphanous homolog 3	0.0718167	0.0446236	0.0621058	0.0586554	0.0694583	0.0623565	0.0991144	0.188848	0.236968	0.106054	unknown	Proteasome	0.456669	unknown
G3H718	Q6ZPR6	Ibtk	Inhibitor of Bruton tyrosine kinase	0.0597654	0.0469979	0.0629383	0.0627285	0.0686949	0.0600513	0.104822	0.213391	0.247176	0.0734351	unknown	Ribosome	0.777078	Ribosome
G3H742	Q6P566	Lix1	Protein limb expression 1 homolog	0.0390622	0.0258547	0.0465341	0.0513625	0.0642001	0.0620819	0.0863808	0.188375	0.287565	0.148584	unknown	Proteasome	0.670606	unknown
G3H746	Q8C129	Lnpep	Leucyl-cystinyl aminopeptidase	0.0333447	0.0279399	0.0512789	0.0791308	0.102307	0.0988694	0.189212	0.301104	0.104689	0.0121243	unknown	Nucleus - Chromatin	0.302852	unknown
G3H748	Q9EQH2	Erap1	Endoplasmic reticulum aminopeptidase 1	0.137002	0.154637	0.161359	0.174801	0.126913	0.0778301	0.0940733	0.0422269	0.0140309	0.0171267	Endoplasmic reticulum	Endoplasmic reticulum	1	Endoplasmic reticulum
G3H750				0.0940141	0.0356705	0.0550755	0.0581972	0.0675767	0.0663635	0.0993722	0.177097	0.210647	0.135986	unknown	Proteasome	0.500212	unknown
G3H761				0.0534293	0.046817	0.0622786	0.0642263	0.0689946	0.0588777	0.104937	0.219478	0.250963	0.0699993	unknown	Ribosome	0.785618	Ribosome
G3H771	Q9R1T4-2	2021-09-06	Septin-6	0.168458	0.150465	0.166445	0.176067	0.118442	0.0696293	0.069262	0.0402511	0.030983	0.00999782	unknown	Endoplasmic reticulum	0.580571	unknown
G3H773	Q8BY02	Nkrf	NF-kappa-B-repressing factor	0.239602	0.0267516	0.03536	0.0331986	0.0442113	0.0472318	0.0832411	0.188893	0.2287	0.0728105	Nucleus - Non-chromatin	Nucleus - Non-chromatin	1	Nucleus - Non-chromatin
G3H775	Q8VDP2		UPF0428 protein CXorf56 homolog	0.104026	0.0466575	0.0573849	0.057987	0.0646213	0.056461	0.0903474	0.189642	0.239732	0.0931413	unknown	Nucleus - Non-chromatin	0.590019	unknown
G3H777;G3I8W9;G3HMK1	P51881;P48962	Slc25a4;Slc25a5	ADP/ATP translocase 1;ADP/ATP translocase 2;ADP/ATP translocase 2, N-terminally processed	0.28233	0.331394	0.21228	0.0958091	0.0232992	0.0079997	0.0104454	0.0119818	0.0142717	0.0101893	Mitochondrion	Mitochondrion	1	Mitochondrion
G3H787	Q6NVE8-2	Wdr44	WD repeat-containing protein 44	0.0722896	0.0472836	0.0778665	0.0733354	0.0963222	0.0920591	0.113238	0.0622684	0.0773691	0.287968	unknown	Cytosol	0.804145	Cytosol
G3H7A8	Q61595	Ktn1	Kinectin	0.111678	0.142186	0.155186	0.176439	0.141936	0.0974626	0.110554	0.0455077	0.00906349	0.00998614	unknown	Endoplasmic reticulum	0.854103	Endoplasmic reticulum
G3H7B2				0.271965	0.0439904	0.0624599	0.0646358	0.0646171	0.0713561	0.0890647	0.0731757	0.0957171	0.163018	unknown	Nucleus - Chromatin	0.487888	unknown
G3H7B3	P16110	Lgals3	Galectin-3	0.116281	0.102342	0.131482	0.167953	0.136447	0.0962608	0.125619	0.0827643	0.0205271	0.0203236	unknown	Endoplasmic reticulum	0.82249	Endoplasmic reticulum
G3H7B6	P59328	Wdhd1	WD repeat and HMG-box DNA-binding protein 1	0.0800026	0.0353352	0.0571483	0.0515527	0.0709746	0.0694916	0.0986949	0.150567	0.206448	0.179785	unknown	Proteasome	0.681052	unknown
G3H7C1	Q9CQI3	Gmfb	Glia maturation factor beta	0.0634628	0.0440386	0.0764292	0.0831092	0.0976341	0.0933231	0.117795	0.0654157	0.0703251	0.288467	unknown	Cytosol	0.766662	Cytosol
G3H7C5	Q8BXG3	Ift57	Intraflagellar transport protein 57 homolog	0.0792143	0.107525	0.153655	0.141789	0.0884328	0.0584576	0.0703184	0.0950994	0.116713	0.0887947	unknown	Plasma membrane	0.302999	unknown
G3H7C7	Q8BWY9	Kiaa1524	Protein CIP2A	0.088191	0.0467979	0.0751433	0.0737314	0.0909678	0.0851698	0.112182	0.0724585	0.0864775	0.26888	unknown	Cytosol	0.813317	Cytosol
G3H7C8	Q7TPV2-3	Dzip3	E3 ubiquitin-protein ligase DZIP3	0.0569104	0.0444284	0.0620714	0.0645222	0.0734955	0.0635835	0.10922	0.207421	0.21947	0.0988772	unknown	Ribosome	0.604924	unknown
G3H7D1	Q80SZ7	Gng5	Guanine nucleotide-binding protein G(I)/G(S)/G(O) subunit gamma-5	0.0830656	0.0914904	0.138915	0.174535	0.13415	0.0810345	0.144383	0.119964	0.0289056	0.00355748	unknown	Plasma membrane	0.744115	Plasma membrane
G3H7D4	Q8C522	Endod1	Endonuclease domain-containing 1 protein	0.0787033	0.0859623	0.11031	0.139074	0.12738	0.102113	0.152616	0.145125	0.0466123	0.0121034	unknown	Plasma membrane	0.841671	Plasma membrane
G3H7D7	Q80XP8	Fam76b	Protein FAM76B	0.0555254	0.0361164	0.042615	0.0460272	0.052773	0.0534099	0.0894128	0.226902	0.300842	0.0963762	unknown	Nucleus - Non-chromatin	0.823897	Nucleus - Non-chromatin
G3H7E0	Q9Z2D1	Mtmr2	Myotubularin-related protein 2	0.0850097	0.0579916	0.0755157	0.0799784	0.0782702	0.0601755	0.0998735	0.170616	0.217623	0.0749463	unknown	Ribosome	0.707352	Ribosome
G3H7F0	P49813	Tmod1	Tropomodulin-1	0.0768231	0.0491015	0.0748478	0.0761923	0.0907713	0.0777585	0.10567	0.114434	0.125179	0.209221	unknown	Cytosol	0.451227	unknown
G3H7F1	Q3UYV9	Ncbp1	Nuclear cap-binding protein subunit 1	0.0703415	0.0292992	0.0508921	0.0538133	0.0704501	0.0638578	0.107532	0.192985	0.202191	0.158638	unknown	Proteasome	0.491572	unknown
G3H7F2	Q3U269	Tstd2	Thiosulfate sulfurtransferase/rhodanese-like domain-containing protein 2	0.0548904	0.0585103	0.0786326	0.0750786	0.0884572	0.104681	0.088749	0.103594	0.10039	0.247016	unknown	Cytosol	0.284231	unknown
G3H7F8				0.0811065	0.0502356	0.083141	0.0855189	0.116923	0.104808	0.140784	0.0749319	0.105829	0.156723	unknown	Nucleus - Chromatin	0.230458	unknown
G3H7F9	Q99J77	Nans		0.0751959	0.0446132	0.0726941	0.0723358	0.106035	0.0997941	0.145208	0.073911	0.110218	0.199995	unknown	Cytosol	0.503574	unknown
G3H7G2	B1AVH7	Tbc1d2	TBC1 domain family member 2A	0.111084	0.0716563	0.0983796	0.102086	0.098065	0.0778365	0.105221	0.08737	0.0880971	0.160204	unknown	Nucleus - Chromatin	0.259695	unknown
G3H7H0	Q64729	Tgfbr1	TGF-beta receptor type-1	0.0610462	0.122684	0.196945	0.219653	0.128106	0.0702967	0.0937377	0.0749136	0.0229026	0.00971503	unknown	Lysosome	0.841911	Lysosome
G3H7H3	Q9DBE8	Alg2	Alpha-1,3/1,6-mannosyltransferase ALG2	0.117942	0.125189	0.137871	0.16013	0.136302	0.0912299	0.124792	0.0778108	0.0208004	0.0079334	unknown	Endoplasmic reticulum	0.950399	Endoplasmic reticulum
G3H7H9	Q9JKK1	Stx6	Syntaxin-6	0.0551028	0.0528666	0.0873548	0.109687	0.103896	0.0893321	0.156985	0.229953	0.103155	0.011668	unknown	Plasma membrane	0.431814	unknown
G3H7I2	Q9Z0U0-2	Xpr1	Xenotropic and polytropic retrovirus receptor 1	0.111355	0.0931811	0.114129	0.130769	0.114685	0.0824347	0.132855	0.155991	0.0484041	0.0161964	unknown	Plasma membrane	0.820935	Plasma membrane
G3H7I4	Q9D061-2	Acbd6	Acyl-CoA-binding domain-containing protein 6	0.0684051	0.0397764	0.0713591	0.0717352	0.0920634	0.0909272	0.112624	0.0736561	0.0806861	0.298768	unknown	Cytosol	0.827273	Cytosol
G3H7I9				0.236988	0.104452	0.123285	0.141611	0.114075	0.0830034	0.107348	0.0676696	0.013724	0.00784493	unknown	Plasma membrane	0.341531	unknown
G3H7J2				0.106523	0.107083	0.128313	0.150711	0.138904	0.100087	0.134693	0.0908886	0.0217173	0.0210802	unknown	Endoplasmic reticulum	0.900266	Endoplasmic reticulum
G3H7K5	P80316	Cct5	T-complex protein 1 subunit epsilon	0.073411	0.0455333	0.0652288	0.0642775	0.0776833	0.0721275	0.102721	0.16341	0.180481	0.155126	unknown	Proteasome	0.421291	unknown
G3H7L5	Q05909	Ptprg	Receptor-type tyrosine-protein phosphatase gamma	0.0975653	0.101207	0.141224	0.165442	0.124115	0.088049	0.128488	0.0989912	0.0243501	0.0305684	Plasma membrane	Plasma membrane	1	Plasma membrane
G3H7M2	P37913	Lig1	DNA ligase 1	0.150914	0.0395612	0.056431	0.0505519	0.0675625	0.0650202	0.0995488	0.136328	0.175045	0.159038	unknown	Nucleus - Chromatin	0.475535	unknown
G3H7M3	P46664	Adss	Adenylosuccinate synthetase isozyme 2	0.0694683	0.0475808	0.0755101	0.0792788	0.0986303	0.0994236	0.122079	0.0649035	0.0770828	0.266043	Cytosol	Cytosol	1	Cytosol
G3H7M5	Q9D291	Desi2	Desumoylating isopeptidase 2	0.155014	0.125038	0.124827	0.140766	0.133232	0.0735002	0.0945937	0.0677099	0.0481485	0.0371703	unknown	Plasma membrane	0.477703	unknown
G3H7M8	Q8VEK3	Hnrnpu	Heterogeneous nuclear ribonucleoprotein U	0.0791178	0.0262138	0.03755	0.0386332	0.0548902	0.0532939	0.101585	0.251871	0.278116	0.0787292	unknown	Nucleus - Non-chromatin	0.802639	Nucleus - Non-chromatin
G3H7N4				0.332582	0.319853	0.213294	0.079243	0.0142636	0.00481264	0.00448888	0.0115749	0.0126746	0.0072132	unknown	Mitochondrion	0.974771	Mitochondrion
G3H7N5				0.0915171	0.112413	0.12566	0.158286	0.131567	0.110695	0.135331	0.0933053	0.0232871	0.0179383	unknown	Endoplasmic reticulum	0.692295	unknown
G3H7N6	Q8R127	Sccpdh	Saccharopine dehydrogenase-like oxidoreductase	0.20221	0.207449	0.17518	0.125235	0.0746377	0.0511943	0.0691808	0.0501552	0.0222485	0.022509	unknown	Nucleus - Chromatin	0.232968	unknown
G3H7N9				0.163451	0.125426	0.154386	0.168412	0.116322	0.0841102	0.0913385	0.0548845	0.016916	0.0247537	unknown	Endoplasmic reticulum	0.643969	unknown
G3H7R1	Q8R0X2	Cacul1	CDK2-associated and cullin domain-containing protein 1	0.129756	0.0522338	0.0765651	0.0669781	0.108975	0.10483	0.138955	0.0676143	0.10104	0.153052	unknown	Nucleus - Chromatin	0.25223	unknown
G3H7R2	P23116	Eif3a	Eukaryotic translation initiation factor 3 subunit A	0.0640546	0.0512129	0.0686224	0.0649034	0.0751325	0.0791792	0.103467	0.197583	0.182137	0.113709	unknown	Ribosome	0.261106	unknown
G3H7R3	Q9D8N2	Fam45a	Protein FAM45A	0.0411144	0.0337544	0.0670884	0.0953572	0.125343	0.109892	0.178043	0.168547	0.0844544	0.0964063	unknown	Nucleus - Chromatin	0.263001	unknown
G3H7R4	P20108	Prdx3	Thioredoxin-dependent peroxide reductase, mitochondrial	0.341669	0.324455	0.214226	0.0817738	0.0141758	0.00488257	0.00451503	0.00226616	0.00377067	0.00826664	Mitochondrion	Mitochondrion	1	Mitochondrion
G3H7T0	Q6PGG6	Gnl3l	Guanine nucleotide-binding protein-like 3-like protein	0.062727	0.0389731	0.0532798	0.0570689	0.0630591	0.0598561	0.100506	0.234776	0.275024	0.0547306	unknown	Ribosome	0.385643	unknown
G3H7T3	Q8C8T8	Tsr2	Pre-rRNA-processing protein TSR2 homolog	0.0836867	0.0565103	0.0858547	0.0765537	0.105697	0.103234	0.14418	0.103029	0.112373	0.128882	unknown	Nucleus - Chromatin	0.247214	unknown
G3HP37;G3H7T4;G3HLY7	Q3UH66-4;Q80UE6;Q3UH66-6	Wnk2;Wnk4	Serine/threonine-protein kinase WNK2;Serine/threonine-protein kinase WNK4	0.0436016	0.0257548	0.0514162	0.0470797	0.0691342	0.0593654	0.103571	0.187274	0.288595	0.124209	unknown	Proteasome	0.60031	unknown
G3H7T5	Q8C3F2-3	Fam120c	Constitutive coactivator of PPAR-gamma-like protein 2	0.0516196	0.0472189	0.060835	0.0650247	0.0713585	0.0642951	0.117125	0.234146	0.244046	0.0443309	unknown	Ribosome	0.802044	Ribosome
G3H7T9	Q7TMY8-2	Huwe1	E3 ubiquitin-protein ligase HUWE1	0.071461	0.0455225	0.0753097	0.0727903	0.092907	0.0834687	0.122319	0.0934461	0.112127	0.230648	unknown	Cytosol	0.836464	Cytosol
G3H7U0	O08756	Hsd17b10	3-hydroxyacyl-CoA dehydrogenase type-2	0.340738	0.326312	0.209704	0.0803342	0.0148515	0.00479759	0.00450462	0.00514574	0.00696197	0.00665041	Mitochondrion	Mitochondrion	1	Mitochondrion
G3H7U2	Q9CU62	Smc1a	Structural maintenance of chromosomes protein 1A	0.248963	0.0322973	0.0428297	0.0401201	0.0449388	0.0430123	0.0734595	0.181534	0.228667	0.0641781	Nucleus - Chromatin	Nucleus - Chromatin	1	Nucleus - Chromatin
G3H7U7	Q921G7	Etfdh	Electron transfer flavoprotein-ubiquinone oxidoreductase, mitochondrial	0.328455	0.329145	0.21763	0.0862391	0.015226	0.00444123	0.00471309	0.00466585	0.00503281	0.00445209	Mitochondrion	Mitochondrion	1	Mitochondrion
G3H7V9;G3IPJ1	P97310;P97310	Mcm2	DNA replication licensing factor MCM2	0.187706	0.0335986	0.0617649	0.0563147	0.0787429	0.0771167	0.104448	0.103977	0.124264	0.172067	unknown	Nucleus - Chromatin	0.477945	unknown
G3H7W5	Q8C7E9	Cstf2t	Cleavage stimulation factor subunit 2 tau variant	0.109903	0.0288402	0.0484449	0.0529538	0.0765216	0.0688492	0.112898	0.227244	0.2	0.074346	unknown	Ribosome	0.479397	unknown
G3H7X7	Q91ZD4	Vangl2	Vang-like protein 2	0.0725713	0.108266	0.16181	0.165231	0.123065	0.0861797	0.113212	0.10345	0.0365016	0.0297127	unknown	Plasma membrane	0.606715	unknown
G3H7X9	P57716	Ncstn	Nicastrin	0.0743631	0.107591	0.151234	0.180393	0.145262	0.0959854	0.119164	0.0964383	0.0254802	0.00408929	unknown	Plasma membrane	0.507531	unknown
G3H7Y0	Q8CIE6	Copa	Coatomer subunit alpha;Proxenin;Xenin	0.0923554	0.0961752	0.117048	0.119297	0.104101	0.0751797	0.0981647	0.0796308	0.0984984	0.119551	unknown	Nucleus - Chromatin	0.241559	unknown
G3H7Y1	Q8VCI5	Pex19	Peroxisomal biogenesis factor 19	0.0953955	0.100321	0.112962	0.126615	0.119798	0.102028	0.109636	0.0439762	0.0435287	0.14574	unknown	Nucleus - Chromatin	0.2842	unknown
G3H7Y3	Q8N7N5	Dcaf8	DDB1- and CUL4-associated factor 8	0.0794452	0.0531462	0.0809592	0.0807573	0.0926079	0.0850945	0.110097	0.0851073	0.0950136	0.237772	unknown	Cytosol	0.790627	Cytosol
G3H7Y4	Q62048	Pea15	Astrocytic phosphoprotein PEA-15	0.0741751	0.0441551	0.0807563	0.0755441	0.102352	0.0988896	0.122531	0.0652166	0.0814025	0.254977	unknown	Cytosol	0.799954	Cytosol
G3H7Z2	Q9WVA4	Tagln2	Transgelin-2	0.0988639	0.0494596	0.0917469	0.0935806	0.114064	0.101342	0.122633	0.0949555	0.0831348	0.15022	unknown	Nucleus - Chromatin	0.222053	unknown
G3H812				0.0642585	0.0395058	0.0537496	0.0485262	0.0639723	0.0518137	0.0901486	0.186634	0.27116	0.130231	unknown	Nucleus - Non-chromatin	0.422589	unknown
G3H827	Q811P8	Arhgap32	Rho GTPase-activating protein 32	0.105442	0.0843359	0.102927	0.113838	0.0931044	0.0732038	0.10172	0.131935	0.134805	0.0586882	unknown	Plasma membrane	0.410346	unknown
G3H830	Q9CR58	Slc25a30	Kidney mitochondrial carrier protein 1	0.124471	0.111922	0.121078	0.0969903	0.0852085	0.0660268	0.0925469	0.0720787	0.0897911	0.139886	unknown	Nucleus - Chromatin	0.307694	unknown
G3H832	P63028	Tpt1	Translationally-controlled tumor protein	0.144746	0.0706254	0.0795239	0.0799033	0.0881919	0.0746745	0.120605	0.12143	0.114038	0.106261	unknown	Nucleus - Chromatin	0.359476	unknown
G3H834	Q8R0A0	Gtf2f2	General transcription factor IIF subunit 2	0.102687	0.0433203	0.0633557	0.0594493	0.0811834	0.074466	0.105834	0.114881	0.150783	0.204042	unknown	Nucleus - Non-chromatin	0.252461	unknown
G3H843	P62500-2	Tsc22d1	TSC22 domain family protein 1	0.0768555	0.0488891	0.0832341	0.079912	0.105404	0.105521	0.125304	0.0679901	0.0829151	0.223974	unknown	Cytosol	0.662877	unknown
G3H846	Q8BZT9	Lacc1	Laccase domain-containing protein 1	0.0846973	0.0582373	0.0894812	0.0945619	0.103115	0.0966374	0.122759	0.090549	0.0920129	0.167949	unknown	Cytosol	0.349494	unknown
G3H850;G3H851	Q8K448;Q8K442	Abca5;Abca8a	ATP-binding cassette sub-family A member 5;ATP-binding cassette sub-family A member 8-A	0.0563109	0.059803	0.0747151	0.0964369	0.106261	0.0914075	0.170902	0.241245	0.0835575	0.019361	unknown	Plasma membrane	0.355353	unknown
G3H853;G3HUQ3	Q9DBC7;P12849	Prkar1a;Prkar1b	cAMP-dependent protein kinase type I-alpha regulatory subunit;cAMP-dependent protein kinase type I-alpha regulatory subunit, N-terminally processed;cAMP-dependent protein kinase type I-beta regulatory subunit	0.0781536	0.0610327	0.10406	0.111691	0.115518	0.0977227	0.13431	0.1097	0.089621	0.098191	unknown	Plasma membrane	0.605788	unknown
G3H860	P27601	Gna13	Guanine nucleotide-binding protein subunit alpha-13	0.0898856	0.0946461	0.132771	0.159043	0.128799	0.0923512	0.128999	0.120934	0.031511	0.0210608	unknown	Plasma membrane	0.891895	Plasma membrane
G3H873;G3GUT4	Q6PH08;Q99MI1	Erc1;Erc2	ELKS/Rab6-interacting/CAST family member 1;ERC protein 2	0.0822592	0.0495324	0.0691332	0.0730859	0.073232	0.0598794	0.090064	0.173512	0.224892	0.10441	unknown	Ribosome	0.321654	unknown
G3H877	P83741	Wnk1	Serine/threonine-protein kinase WNK1	0.0401875	0.0280197	0.0422286	0.0430533	0.0580415	0.0580993	0.0941009	0.198154	0.285207	0.152908	unknown	Proteasome	0.395225	unknown
G3H881	Q9CZH8	Ccdc77	Coiled-coil domain-containing protein 77	0.056194	0.072132	0.109105	0.132424	0.0968661	0.0768277	0.11996	0.253142	0.0661143	0.0172344	unknown	Nucleus - Chromatin	0.244113	unknown
G3H887	Q91WM2	Cecr5	Cat eye syndrome critical region protein 5 homolog	0.308356	0.316604	0.196351	0.0766355	0.0200989	0.00879389	0.0110364	0.0175139	0.0145518	0.0300581	Mitochondrion	Mitochondrion	0.972318	Mitochondrion
G3H892	Q99JW2	Acy1	Aminoacylase-1	0.0744067	0.0473487	0.0803748	0.0767104	0.0995039	0.0875496	0.131225	0.0689455	0.0896361	0.244299	unknown	Cytosol	0.822086	Cytosol
G3H893	Q922Q6	Abhd14a	Alpha/beta hydrolase domain-containing protein 14A	0.0938968	0.114874	0.144598	0.157416	0.109625	0.0694603	0.0988362	0.112242	0.0876266	0.0114245	unknown	Golgi apparatus	0.333877	unknown
G3H896	Q3ULW8-2	Parp3		0.127553	0.0470348	0.0611404	0.062997	0.0688431	0.0595051	0.0990927	0.175639	0.198409	0.0997859	unknown	Ribosome	0.364947	unknown
G3H897	Q91WM3	Rrp9	U3 small nucleolar RNA-interacting protein 2	0.196479	0.027325	0.0437156	0.0423644	0.0599721	0.0609337	0.0924075	0.109974	0.152149	0.21468	Nucleus - Non-chromatin	Nucleus - Non-chromatin	1	Nucleus - Non-chromatin
G3H8A4	E9Q137	Tex264		0.106778	0.112292	0.134555	0.161247	0.132507	0.104196	0.135917	0.087136	0.0175782	0.00779357	unknown	Endoplasmic reticulum	0.847769	Endoplasmic reticulum
G3H8A6	Q80TR8	Vprbp	Protein VPRBP	0.0649604	0.0386406	0.0660191	0.0620083	0.0820436	0.0788834	0.110809	0.105945	0.149691	0.241	unknown	Cytosol	0.518645	unknown
G3H8A7	Q6PHZ5	Rbm15b	Putative RNA-binding protein 15B	0.0814701	0.0294209	0.0453745	0.0398092	0.0522003	0.0498639	0.0922546	0.21917	0.314461	0.0759754	unknown	Nucleus - Non-chromatin	0.892447	Nucleus - Non-chromatin
G3H8A8	Q9CXI5	Manf	Mesencephalic astrocyte-derived neurotrophic factor	0.118587	0.157425	0.170586	0.17877	0.135227	0.0870928	0.0925203	0.0389964	0.0116524	0.00914318	unknown	Endoplasmic reticulum	0.935768	Endoplasmic reticulum
G3H8B1	Q3UMW7-2	Mapkapk3	MAP kinase-activated protein kinase 3	0.0662683	0.0394438	0.0750012	0.0705074	0.0797528	0.0951928	0.112969	0.0745139	0.0859722	0.300378	unknown	Cytosol	0.750597	Cytosol
G3H8B8	Q9WUH1	Tmem115	Transmembrane protein 115	0.0942389	0.130033	0.15647	0.178031	0.130177	0.0690666	0.0888358	0.077525	0.0509685	0.024655	unknown	Golgi apparatus	0.7987	Golgi apparatus
G3H8C9	Q62177	Sema3b	Semaphorin-3B	0.190943	0.118869	0.130137	0.145053	0.105699	0.076701	0.0979854	0.0776949	0.0365092	0.0204092	unknown	Plasma membrane	0.665659	unknown
G3H8D0	P08752	Gnai2	Guanine nucleotide-binding protein G(i) subunit alpha-2	0.0946139	0.104326	0.142003	0.170523	0.133322	0.0965704	0.129978	0.104184	0.0173956	0.00708453	unknown	Plasma membrane	0.746458	Plasma membrane
G3H8D3	Q91YE7	Rbm5	RNA-binding protein 5	0.0782822	0.027279	0.0399508	0.0407891	0.0576114	0.0556042	0.0997226	0.225677	0.276043	0.0990408	unknown	Nucleus - Non-chromatin	0.842091	Nucleus - Non-chromatin
G3H8D5	Q6PDG8	Mon1a	Vacuolar fusion protein MON1 homolog A	0.0357912	0.0460798	0.0836545	0.113146	0.116614	0.0915652	0.165529	0.222186	0.0783933	0.0470412	unknown	Plasma membrane	0.449634	unknown
G3H8D6	Q62190	Mst1r	Macrophage-stimulating protein receptor;Macrophage-stimulating protein receptor alpha chain;Macrophage-stimulating protein receptor beta chain	0.0820172	0.0911039	0.129661	0.147822	0.119541	0.0913252	0.132006	0.134148	0.0492754	0.0231005	unknown	Plasma membrane	0.89683	Plasma membrane
G3H8E7	Q8BTZ7	Gmppb	Mannose-1-phosphate guanyltransferase beta	0.0674035	0.0637864	0.0655952	0.0771282	0.0874939	0.0752638	0.115186	0.0817031	0.122845	0.243595	unknown	Cytosol	0.689415	unknown
G3H8E8	Q5XPI3	Rnf123	E3 ubiquitin-protein ligase RNF123	0.0950567	0.0774188	0.0918178	0.0869299	0.0833287	0.081395	0.105968	0.070695	0.0767097	0.23068	unknown	Cytosol	0.414127	unknown
G3H8F2	Q8R146	Apeh	Acylamino-acid-releasing enzyme	0.0630918	0.0462488	0.0782503	0.0765174	0.0971744	0.092519	0.130573	0.0812135	0.11382	0.220592	unknown	Cytosol	0.839567	Cytosol
G3H8F4	Q62165	Dag1	Alpha-dystroglycan;Beta-dystroglycan;Dystroglycan	0.127931	0.098384	0.135122	0.16644	0.127967	0.0958688	0.118283	0.100791	0.0203911	0.00882335	Plasma membrane	Plasma membrane	1	Plasma membrane
G3H8F9	Q9QUI0	Rhoa	Transforming protein RhoA	0.081355	0.0714265	0.103254	0.112762	0.118383	0.0945084	0.134366	0.0919028	0.0657366	0.126307	unknown	Plasma membrane	0.336386	unknown
G3H8G0	P11352	Gpx1	Glutathione peroxidase 1	0.200275	0.181461	0.149896	0.0840915	0.0570453	0.0516013	0.0625035	0.0395334	0.0500631	0.123529	unknown	Nucleus - Chromatin	0.281488	unknown
G3H8G1	P35123	Usp4	Ubiquitin carboxyl-terminal hydrolase 4	0.0825023	0.0453862	0.0778738	0.074864	0.0965672	0.0931769	0.122132	0.0833254	0.110554	0.213619	unknown	Cytosol	0.847282	Cytosol
G3H8H1	Q8R4R6	Nup35	Nucleoporin NUP53	0.344786	0.066607	0.0847785	0.110037	0.0921699	0.0820104	0.11087	0.0824146	0.0158892	0.0104377	unknown	Nucleus - Chromatin	0.337525	unknown
G3H8H3	P28660	Nckap1	Nck-associated protein 1	0.0962454	0.0501902	0.0794491	0.0946646	0.0915066	0.0720026	0.112453	0.160106	0.169401	0.0739812	unknown	Ribosome	0.29679	unknown
G3H8H7	Q9DC23	Dnajc10	DnaJ homolog subfamily C member 10	0.129161	0.155038	0.165786	0.180655	0.133607	0.0877377	0.0943828	0.040465	0.00803339	0.00513428	Endoplasmic reticulum	Endoplasmic reticulum	1	Endoplasmic reticulum
G3H8I0	Q5Y5T1	Zdhhc20	Probable palmitoyltransferase ZDHHC20	0.314315	0.317918	0.219442	0.0911405	0.0205707	0.00563936	0.00511694	0.00833383	0.00900269	0.00852174	unknown	Mitochondrion	0.980145	Mitochondrion
G3H8I3	O55128	Sap18	Histone deacetylase complex subunit SAP18	0.131177	0.0203079	0.0426812	0.040684	0.0627519	0.0672105	0.11593	0.220187	0.233683	0.0653878	unknown	Nucleus - Non-chromatin	0.485122	unknown
G3H8I5	Q9ESJ0	Xpo4	Exportin-4	0.193453	0.058237	0.0763359	0.0896616	0.0970583	0.0785232	0.109335	0.097629	0.0808737	0.118893	unknown	Nucleus - Chromatin	0.347422	unknown
G3H8J2	Q99KP3	Cryl1	Lambda-crystallin homolog	0.0681532	0.0377818	0.0753049	0.0682852	0.0863608	0.0887766	0.121262	0.0687562	0.0903962	0.294923	unknown	Cytosol	0.84916	Cytosol
G3H8J6	Q9CU65	Zmym2	Zinc finger MYM-type protein 2	0.468261	0.0228336	0.0292277	0.0220566	0.03869	0.0481047	0.0676294	0.0960454	0.111997	0.0951544	unknown	Nucleus - Chromatin	0.767945	Nucleus - Chromatin
G3H8J7	Q3URV1-2	Tbc1d32	Protein broad-minded	0.0723639	0.0501769	0.0782453	0.0738343	0.0972562	0.091578	0.114119	0.097645	0.105536	0.219245	unknown	Cytosol	0.814214	Cytosol
G3H8K2	P45700	Man1a1	Mannosyl-oligosaccharide 1,2-alpha-mannosidase IA	0.0653172	0.108471	0.158302	0.176513	0.124338	0.0728104	0.0915495	0.119585	0.0722656	0.0108485	Golgi apparatus	Golgi apparatus	1	Golgi apparatus
G3H8K3	Q91W59-3	Rbms1	RNA-binding motif, single-stranded-interacting protein 1	0.0613449	0.0457483	0.0567206	0.0613968	0.0717002	0.0750689	0.115032	0.22691	0.218273	0.0678052	unknown	Ribosome	0.788196	Ribosome
G3H8L1	Q0VGY8-2	Tanc1	Protein TANC1	0.106849	0.0866133	0.110234	0.1254	0.100084	0.0747387	0.100432	0.130529	0.124222	0.0408977	unknown	Plasma membrane	0.56097	unknown
G3H8L7	Q9CQD1	Rab5a	Ras-related protein Rab-5A	0.0786498	0.0922924	0.115621	0.139317	0.113835	0.0917386	0.143231	0.151315	0.0517527	0.0222482	unknown	Plasma membrane	0.870389	Plasma membrane
G3H8M2	Q9QYS9-4	Qki	Protein quaking	0.110184	0.0307778	0.0423802	0.0453067	0.0637761	0.0597357	0.114999	0.247479	0.228513	0.0568482	unknown	Ribosome	0.340136	unknown
G3H8M6	Q8CA95	Pde10a	cAMP and cAMP-inhibited cGMP 3',5'-cyclic phosphodiesterase 10A	0.103059	0.101071	0.122738	0.134722	0.108187	0.0866811	0.124416	0.114419	0.0544782	0.0502294	unknown	Plasma membrane	0.783865	Plasma membrane
G3H8N0	E9Q784	Zc3h13		0.0738457	0.0373487	0.0503625	0.0507461	0.0563318	0.0556066	0.0871543	0.206369	0.261836	0.1204	unknown	Nucleus - Non-chromatin	0.724921	Nucleus - Non-chromatin
G3H8N3;G3HTP4;G3HDV8	Q9D8E6	Rpl4	60S ribosomal protein L4	0.0611771	0.0619586	0.0702054	0.0765464	0.0729725	0.066003	0.102137	0.211654	0.225347	0.052	Ribosome	Ribosome	0.94283	Ribosome
G3H8N4	Q9D8E6	Rpl4	60S ribosomal protein L4	0.0703796	0.0588558	0.0780532	0.0764616	0.0735412	0.0606261	0.098786	0.21484	0.221331	0.0471261	Ribosome	Ribosome	1	Ribosome
G3H8N5	Q8R060	Zwilch	Protein zwilch homolog	0.0686087	0.0446061	0.0721079	0.0734098	0.086183	0.0856163	0.110483	0.0872262	0.12192	0.249839	unknown	Cytosol	0.816225	Cytosol
G3H8P1	Q8R2R3	Aagab	Alpha- and gamma-adaptin-binding protein p34	0.0727389	0.0347272	0.0743653	0.0693641	0.096209	0.0840047	0.103696	0.133271	0.103066	0.228558	unknown	Cytosol	0.368082	unknown
G3H8P6	Q9WVS7-3	Map2k5	Dual specificity mitogen-activated protein kinase kinase 5	0.0948548	0.0520077	0.0747306	0.0711777	0.0993949	0.0886265	0.114949	0.0833671	0.0986508	0.222241	unknown	Cytosol	0.818938	Cytosol
G3H8Q4				0.0731885	0.0429526	0.0754984	0.0720845	0.109461	0.104874	0.141159	0.0708483	0.102298	0.207636	unknown	Cytosol	0.506935	unknown
G3H8Q6	O35344	Kpna3	Importin subunit alpha-4	0.099104	0.0470668	0.0774844	0.0739322	0.0903019	0.0828918	0.109206	0.0882375	0.104404	0.227372	unknown	Cytosol	0.742543	Cytosol
G3H8R0	Q9JLC8-2	Sacs	Sacsin	0.0909824	0.0449934	0.0550502	0.057116	0.063701	0.0570454	0.103	0.220306	0.246816	0.0609886	unknown	Ribosome	0.541024	unknown
G3H8R2	A6H611	Mipep	Mitochondrial intermediate peptidase	0.334717	0.323651	0.208289	0.0825307	0.0168305	0.00735644	0.00706617	0.00435889	0.00561219	0.0095878	Mitochondrion	Mitochondrion	1	Mitochondrion
G3H8R8	Q8VE11	Mtmr6	Myotubularin-related protein 6	0.0470837	0.0351507	0.0547378	0.0672465	0.0787371	0.0716047	0.131101	0.234233	0.213655	0.0664508	unknown	Ribosome	0.596033	unknown
G3H8R9	Q8R332	Nupl1	Nucleoporin p58/p45	0.255718	0.0573228	0.0784423	0.0903774	0.10192	0.0855692	0.117825	0.0962688	0.0548031	0.0617537	unknown	Nucleus - Chromatin	0.317893	unknown
G3H8S6	Q9DB16	Cab39l	Calcium-binding protein 39-like	0.0887609	0.0605064	0.0864831	0.0864424	0.0914896	0.0818468	0.114713	0.108297	0.116865	0.164596	unknown	Cytosol	0.261968	unknown
G3H8S7	A2A5R2	Arfgef2	Brefeldin A-inhibited guanine nucleotide-exchange protein 2	0.0692551	0.0417126	0.0635235	0.0671733	0.0733074	0.0655088	0.106292	0.17612	0.197742	0.139365	unknown	Proteasome	0.520147	unknown
G3H8T2	O09000	Ncoa3	Nuclear receptor coactivator 3	0.0803929	0.0485721	0.0717089	0.0662705	0.0765829	0.0667707	0.102512	0.185453	0.224875	0.0768616	unknown	Ribosome	0.777025	Ribosome
G3H8U1	Q8BHL5-2	Elmo2	Engulfment and cell motility protein 2	0.209785	0.0466598	0.0628366	0.0659215	0.0623828	0.0550531	0.0868666	0.163342	0.195447	0.0517061	unknown	Nucleus - Chromatin	0.838342	Nucleus - Chromatin
G3H8U6	Q91W39	Ncoa5	Nuclear receptor coactivator 5	0.223184	0.0251433	0.0353971	0.0373292	0.0502953	0.0506315	0.101292	0.23777	0.20064	0.0383176	unknown	Nucleus - Chromatin	0.485973	unknown
G3H8V3	P59114	Pcif1	Phosphorylated CTD-interacting factor 1	0.0878368	0.040058	0.0521098	0.055174	0.0680466	0.0642215	0.099367	0.176978	0.225814	0.130394	unknown	Proteasome	0.592277	unknown
G3H8V4	P55065	Pltp	Phospholipid transfer protein	0.123164	0.109829	0.154962	0.170074	0.129621	0.0826251	0.111119	0.0866512	0.0220419	0.00991276	unknown	Plasma membrane	0.757088	Plasma membrane
G3H8V5	P16675	Ctsa	Lysosomal protective protein;Lysosomal protective protein 20 kDa chain;Lysosomal protective protein 32 kDa chain	0.0651969	0.149218	0.251649	0.251133	0.112078	0.0470134	0.0527941	0.0374851	0.020338	0.0130941	unknown	Lysosome	0.762126	Lysosome
G3H8W4	Q8C6G1		Protein C21orf2 homolog	0.0503498	0.043423	0.0580309	0.0665783	0.0766071	0.0641436	0.110279	0.219006	0.242679	0.0689033	unknown	Ribosome	0.841319	Ribosome
G3H8W5	P12382	Pfkl	ATP-dependent 6-phosphofructokinase, liver type	0.0475058	0.0336905	0.0516027	0.0529956	0.0683469	0.0607044	0.1055	0.192032	0.273375	0.114246	unknown	Proteasome	0.566675	unknown
G3H8W6	Q9D172	D10Jhu81e	ES1 protein homolog, mitochondrial	0.320946	0.330922	0.210727	0.083359	0.0173924	0.00516285	0.00490052	0.00537784	0.00929408	0.0119182	Mitochondrion	Mitochondrion	1	Mitochondrion
G3H8W8	Q3TLI0	Trappc10	Trafficking protein particle complex subunit 10	0.184508	0.0410366	0.0580154	0.0627055	0.0726497	0.0643399	0.114375	0.19311	0.157394	0.0518654	unknown	Nucleus - Chromatin	0.500848	unknown
G3H8X2	Q9D517	Agpat3	1-acyl-sn-glycerol-3-phosphate acyltransferase gamma	0.103629	0.10845	0.133528	0.156817	0.1377	0.100882	0.130644	0.0932552	0.0236088	0.0114847	unknown	Endoplasmic reticulum	0.876162	Endoplasmic reticulum
G3H8X6;G3I2C6	Q8BWT5;Q8BWT5	Dip2a	Disco-interacting protein 2 homolog A	0.0767779	0.0586713	0.0787316	0.0832876	0.0819418	0.0661699	0.100152	0.162909	0.200525	0.0908342	unknown	Ribosome	0.493119	unknown
G3H8X7	P48725	Pcnt	Pericentrin	0.100795	0.118598	0.142053	0.135609	0.0928602	0.065014	0.0904912	0.117711	0.0854574	0.0514124	unknown	Plasma membrane	0.661968	unknown
G3H8Y0	Q8BLN5	Lss	Lanosterol synthase	0.105402	0.116224	0.133974	0.159556	0.137223	0.0977178	0.130759	0.095315	0.0173927	0.00643517	Endoplasmic reticulum	Endoplasmic reticulum	1	Endoplasmic reticulum
G3H8Y5				0.132633	0.160423	0.17698	0.183432	0.127925	0.0795149	0.0859281	0.0346415	0.00834692	0.0101757	unknown	Endoplasmic reticulum	0.910392	Endoplasmic reticulum
G3H8Y6;G3IHV9	P57722;Q61990-2	Pcbp2;Pcbp3	Poly(rC)-binding protein 2;Poly(rC)-binding protein 3	0.0846879	0.0551713	0.062627	0.0636887	0.0703582	0.0592522	0.106257	0.209909	0.218939	0.06911	unknown	Ribosome	0.847244	Ribosome
G3H8Z0	Q8VHI3	Pofut2	GDP-fucose protein O-fucosyltransferase 2	0.142865	0.151837	0.171546	0.172829	0.130108	0.0799623	0.0885672	0.0393163	0.00903621	0.0139337	unknown	Endoplasmic reticulum	0.938024	Endoplasmic reticulum
G3H8Z6	Q8R143	Pttg1ip	Pituitary tumor-transforming gene 1 protein-interacting protein	0.0418494	0.094322	0.169655	0.189967	0.118178	0.070653	0.110216	0.155501	0.0466464	0.00301208	unknown	Plasma membrane	0.19872	unknown
G3H8Z9	Q8VDN2	Atp1a1	Sodium/potassium-transporting ATPase subunit alpha-1	0.114101	0.110734	0.147551	0.172158	0.132632	0.0871838	0.118187	0.095551	0.0153844	0.00651802	Plasma membrane	Plasma membrane	1	Plasma membrane
G3H902	Q9WV91	Ptgfrn	Prostaglandin F2 receptor negative regulator	0.106996	0.091174	0.118126	0.142509	0.124876	0.0917148	0.143281	0.140008	0.0329747	0.00834063	unknown	Plasma membrane	0.866906	Plasma membrane
G3H904	Q5NC05	Ttf2	Transcription termination factor 2	0.177589	0.0548116	0.0690054	0.0735236	0.0678482	0.0573515	0.0878696	0.163117	0.191617	0.0572671	unknown	Nucleus - Chromatin	0.6995	unknown
G3H910	P39098	Man1a2	Mannosyl-oligosaccharide 1,2-alpha-mannosidase IB	0.0776224	0.124644	0.17757	0.211268	0.129376	0.0765285	0.0799877	0.0707595	0.0419502	0.0102945	Golgi apparatus	Golgi apparatus	1	Golgi apparatus
G3H914	Q9DBL2	Gdap2	Ganglioside-induced differentiation-associated protein 2	0.0327732	0.0431441	0.082522	0.105357	0.106855	0.0893619	0.148365	0.251847	0.101083	0.0386918	unknown	Plasma membrane	0.280698	unknown
G3H916	Q8BHB4	Wdr3	WD repeat-containing protein 3	0.268137	0.0240067	0.033062	0.033414	0.0415769	0.0399974	0.0717192	0.189103	0.233785	0.0651985	Nucleus - Non-chromatin	Nucleus - Non-chromatin	1	Nucleus - Non-chromatin
G3H928	Q9WTP6-2	Ak2	Adenylate kinase 2, mitochondrial;Adenylate kinase 2, mitochondrial, N-terminally processed	0.285004	0.304047	0.213085	0.0957216	0.0264611	0.0140866	0.0167821	0.00968219	0.012178	0.0229524	unknown	Mitochondrion	0.981281	Mitochondrion
G3H935	Q91WQ3	Yars	Tyrosine--tRNA ligase, cytoplasmic;Tyrosine--tRNA ligase, cytoplasmic, N-terminally processed	0.0563295	0.0360742	0.0661821	0.0656885	0.0853668	0.0782224	0.110433	0.108835	0.136694	0.256174	unknown	Cytosol	0.58938	unknown
G3H936	A2A7S8-2	Kiaa1522	Uncharacterized protein KIAA1522	0.0946494	0.0739731	0.0993667	0.125591	0.11015	0.0871667	0.125387	0.133861	0.120144	0.0297099	unknown	Plasma membrane	0.728657	Plasma membrane
G3H937	Q60972	Rbbp4	Histone-binding protein RBBP4	0.499175	0.0247307	0.0397753	0.037392	0.0442879	0.051435	0.0595111	0.0815551	0.0552337	0.106904	unknown	Nucleus - Chromatin	0.761808	Nucleus - Chromatin
G3H938	Q505B7	Zbtb8os	Protein archease	0.0671944	0.0404247	0.0700579	0.0683606	0.0946478	0.0843525	0.115135	0.0612609	0.0762114	0.322354	unknown	Cytosol	0.740265	Cytosol
G3H940	Q80Y55	Bsdc1	BSD domain-containing protein 1	0.0832878	0.0716078	0.104257	0.093697	0.102224	0.0926613	0.103975	0.0652322	0.0693934	0.213665	unknown	Cytosol	0.354962	unknown
G3H942;G3HA84;G3HA83;G3H959	O09106;O09106;O09106;O09106	Hdac1	Histone deacetylase 1	0.428535	0.0253885	0.0365026	0.0364661	0.0445575	0.0448189	0.0647846	0.0780401	0.100946	0.139961	unknown	Nucleus - Chromatin	0.637873	unknown
G3H945	Q9QZD9	Eif3i	Eukaryotic translation initiation factor 3 subunit I	0.0688875	0.0529039	0.0743193	0.0795925	0.0895871	0.0781731	0.116565	0.159201	0.158127	0.122644	unknown	Ribosome	0.288195	unknown
G3H949	Q6PAM1-2	Txlna	Alpha-taxilin	0.0559264	0.0357201	0.0511677	0.051286	0.0613511	0.0566775	0.0991254	0.226108	0.273031	0.0896072	unknown	Nucleus - Non-chromatin	0.636619	unknown
G3H951	O35345	Kpna6	Importin subunit alpha-7	0.122716	0.0476958	0.0788115	0.0788267	0.0923175	0.0829834	0.109893	0.0804338	0.0856303	0.220692	unknown	Cytosol	0.599233	unknown
G3H953;G3H8M7	Q60749;Q60749	Khdrbs1	KH domain-containing, RNA-binding, signal transduction-associated protein 1	0.159098	0.0159799	0.0273686	0.0283142	0.0452989	0.0512981	0.0929516	0.24234	0.255629	0.0817221	unknown	Nucleus - Non-chromatin	0.84069	Nucleus - Non-chromatin
G3H957	Q8BMQ8	Mon1b	Vacuolar fusion protein MON1 homolog B	0.0424251	0.0697971	0.122277	0.164775	0.130187	0.0939508	0.148747	0.159731	0.050223	0.0178878	unknown	Plasma membrane	0.750006	Plasma membrane
G3H972	Q9DBL9-2	Abhd5	1-acylglycerol-3-phosphate O-acyltransferase ABHD5	0.105768	0.0927558	0.111738	0.117932	0.101521	0.0867448	0.117508	0.104895	0.0924438	0.0686934	unknown	Plasma membrane	0.664069	unknown
G3H973	Q8BH79	Ano10	Anoctamin-10	0.0992165	0.112115	0.132575	0.155211	0.136655	0.0952706	0.138761	0.100064	0.0222494	0.0078842	unknown	Endoplasmic reticulum	0.790672	Endoplasmic reticulum
G3H976	Q8BW41-2	Pomgnt2	Protein O-linked-mannose beta-1,4-N-acetylglucosaminyltransferase 2	0.111786	0.125124	0.145003	0.159956	0.133313	0.0903566	0.119352	0.0739873	0.0244389	0.0166834	unknown	Endoplasmic reticulum	0.941888	Endoplasmic reticulum
G3H996	Q02248	Ctnnb1	Catenin beta-1	0.10677	0.108912	0.145256	0.154037	0.12136	0.0879265	0.105646	0.0958151	0.048105	0.0261732	Plasma membrane	Plasma membrane	1	Plasma membrane
G3H9A2	Q6Y5D8-4	Arhgap10	Rho GTPase-activating protein 10	0.125797	0.0779486	0.0911411	0.0972527	0.0875567	0.0668568	0.0888374	0.140098	0.144322	0.08019	unknown	Nucleus - Chromatin	0.350752	unknown
G3H9A6	Q3U3W5-2	Prmt9	Putative protein arginine N-methyltransferase 9	0.0877565	0.0513687	0.0860746	0.076989	0.0729484	0.0949751	0.123387	0.0882625	0.0869524	0.231286	unknown	Cytosol	0.593231	unknown
G3H9A9	Q8R313	Exoc6	Exocyst complex component 6	0.119198	0.0831388	0.11806	0.107572	0.0957437	0.0758655	0.108068	0.112179	0.096611	0.0835637	unknown	Plasma membrane	0.464885	unknown
G3H9B2	Q69ZN7-2	Myof	Myoferlin	0.0528181	0.0466002	0.0655529	0.082962	0.0955466	0.0847773	0.171374	0.293759	0.0924708	0.0141395	unknown	Nucleus - Chromatin	0.29154	unknown
G3H9B3	Q8BT07	Cep55	Centrosomal protein of 55 kDa	0.0930422	0.0884885	0.105796	0.0888365	0.085642	0.0636747	0.101023	0.135734	0.16183	0.0759337	unknown	Ribosome	0.290234	unknown
G3H9C3	Q8VI84	Noc3l	Nucleolar complex protein 3 homolog	0.0912137	0.0279454	0.0381181	0.0405961	0.0503917	0.0473529	0.0873037	0.219732	0.304592	0.0927544	Nucleus - Non-chromatin	Nucleus - Non-chromatin	1	Nucleus - Non-chromatin
G3H9C5	Q60848-2	Hells	Lymphocyte-specific helicase	0.367714	0.0351689	0.044188	0.0409452	0.0479088	0.0411356	0.066883	0.125601	0.162025	0.06843	unknown	Nucleus - Chromatin	0.593322	unknown
G3H9C9	P83940	Tceb1	Transcription elongation factor B polypeptide 1	0.085736	0.052016	0.075643	0.0748236	0.0877899	0.0757013	0.134065	0.10192	0.112719	0.199586	unknown	Cytosol	0.472464	unknown
G3H9D0	Q921N7	Tmem70	Transmembrane protein 70, mitochondrial	0.271453	0.295857	0.193987	0.0986835	0.0317445	0.0193942	0.0234079	0.0244443	0.0200364	0.020992	unknown	Mitochondrion	0.978524	Mitochondrion
G3H9D1	Q5SWU9-2	Acaca	Acetyl-CoA carboxylase 1;Biotin carboxylase	0.068403	0.0531997	0.0845362	0.0835648	0.0992283	0.0844975	0.1224	0.104958	0.118227	0.180986	unknown	Cytosol	0.513381	unknown
G3H9D5	Q5SV77-2	Ggnbp2	Gametogenetin-binding protein 2	0.060868	0.0484762	0.0662917	0.0774801	0.0834033	0.0657045	0.105401	0.182471	0.167455	0.142449	unknown	Ribosome	0.217155	unknown
G3H9D8	Q8C398	Pigw	Phosphatidylinositol-glycan biosynthesis class W protein	0.0939241	0.118411	0.127932	0.149799	0.135283	0.0998583	0.103707	0.0884049	0.0416346	0.0410467	unknown	Endoplasmic reticulum	0.741404	Endoplasmic reticulum
G3H9D9	Q5SV80	Myo19	Unconventional myosin-XIX	0.32032	0.314653	0.20041	0.0817619	0.0216646	0.00623597	0.0122915	0.0132477	0.0120134	0.0174027	unknown	Mitochondrion	0.981272	Mitochondrion
G3H9E7	Q8CCN5-2	Bcas3	Breast carcinoma-amplified sequence 3 homolog	0.0861721	0.0605622	0.089105	0.0912508	0.0846437	0.0758782	0.11338	0.138149	0.145137	0.115722	unknown	Ribosome	0.312022	unknown
G3H9F5	Q7TT37	Ikbkap	Elongator complex protein 1	0.0478709	0.0327812	0.0536498	0.0532623	0.0700807	0.0605153	0.0994458	0.187765	0.26154	0.133089	unknown	Proteasome	0.803048	Proteasome
G3H9G3	Q8K2H6	Anapc10	Anaphase-promoting complex subunit 10	0.22144	0.0633162	0.0684962	0.0781582	0.0683879	0.0555775	0.080329	0.129857	0.170568	0.0638698	unknown	Nucleus - Chromatin	0.793531	Nucleus - Chromatin
G3H9G4	P61222	Abce1	ATP-binding cassette sub-family E member 1	0.0616004	0.0520051	0.064725	0.0679006	0.0720928	0.0644715	0.101903	0.206546	0.231287	0.0774683	unknown	Ribosome	0.8564	Ribosome
G3H9G6	B2RRE7	Otud4	OTU domain-containing protein 4	0.0485659	0.0374948	0.0529322	0.0562197	0.0648862	0.0610469	0.0960036	0.222821	0.273776	0.0862546	unknown	Nucleus - Non-chromatin	0.444388	unknown
G3H9H3	P62313	Lsm6	U6 snRNA-associated Sm-like protein LSm6	0.0806778	0.0241283	0.0437509	0.0444142	0.0708971	0.0647513	0.113438	0.164801	0.233773	0.159368	unknown	Proteasome	0.560505	unknown
G3H9I6	P47226-2	Tes	Testin	0.094967	0.0476026	0.0792812	0.0757697	0.0945512	0.0894932	0.116023	0.0698355	0.0840176	0.248459	unknown	Cytosol	0.817551	Cytosol
G3H9I7	Q9WVC3	Cav2	Caveolin-2	0.0827157	0.0889729	0.151108	0.1747	0.109457	0.0712759	0.108803	0.117893	0.0672186	0.0278561	unknown	Golgi apparatus	0.489671	unknown
G3H9I8;G3H113	P51637;P49817-2	Cav1;Cav3	Caveolin-1;Caveolin-3	0.0968572	0.104986	0.142325	0.164059	0.120151	0.0783672	0.112454	0.121162	0.0534674	0.0061704	unknown	Plasma membrane	0.541132	unknown
G3H9I9;G3HJX3;G3I472;G3HGZ1	P16056;Q62270;Q922K9	Frk;Met;Srms	Hepatocyte growth factor receptor;Tyrosine-protein kinase FRK;Tyrosine-protein kinase Srms	0.0933702	0.0801627	0.116339	0.134489	0.120298	0.0895354	0.138385	0.134664	0.0428635	0.0498932	unknown	Plasma membrane	0.819641	Plasma membrane
G3H9J0	P47754	Capza2	F-actin-capping protein subunit alpha-2	0.071008	0.0489274	0.0812915	0.0770044	0.0915261	0.0803765	0.115549	0.101689	0.113314	0.219314	unknown	Cytosol	0.72726	Cytosol
G3H9J6	Q9WUN2	Tbk1	Serine/threonine-protein kinase TBK1	0.0969157	0.0762327	0.0996271	0.112561	0.109597	0.0783724	0.132975	0.106246	0.0891171	0.0983559	unknown	Plasma membrane	0.476238	unknown
G3H9J8	Q9CRT8	Xpot	Exportin-T	0.0700781	0.0420764	0.0771307	0.073552	0.100346	0.0895549	0.129548	0.0729111	0.0958359	0.248967	unknown	Cytosol	0.858174	Cytosol
G3H9L2	Q8R5H1-4	Usp15	Ubiquitin carboxyl-terminal hydrolase 15	0.0738754	0.0431162	0.0727101	0.0731528	0.0896162	0.084436	0.113073	0.079504	0.0982346	0.272281	unknown	Cytosol	0.847873	Cytosol
G3H9M9	Q8R001	Mapre2	Microtubule-associated protein RP/EB family member 2	0.104343	0.0496356	0.0777119	0.0731393	0.082101	0.0703883	0.102395	0.136582	0.148034	0.15567	unknown	Nucleus - Chromatin	0.371513	unknown
G3H9N6	Q8C145	Slc39a6	Zinc transporter ZIP6	0.0976228	0.10107	0.137203	0.161243	0.128969	0.0916774	0.132419	0.112399	0.0278432	0.00955416	unknown	Plasma membrane	0.843484	Plasma membrane
G3H9N7	Q91WG4	Elp2	Elongator complex protein 2	0.0624397	0.04071	0.0657016	0.0617931	0.0782743	0.0678041	0.104924	0.144883	0.22596	0.14751	unknown	Proteasome	0.743871	Proteasome
G3H9P3;G3I574	Q5SRY7;Q3ULA2-2	Btrc;Fbxw11	F-box/WD repeat-containing protein 11;F-box/WD repeat-containing protein 1A	0.092349	0.0430714	0.0655239	0.0711958	0.0759748	0.0660318	0.099543	0.166396	0.211123	0.108791	unknown	Ribosome	0.325165	unknown
G3H9P5	Q6PGH0	Ubtd2	Ubiquitin domain-containing protein 2	0.0963908	0.106169	0.1361	0.168844	0.137217	0.0992135	0.133439	0.0964599	0.0176898	0.00847674	unknown	Endoplasmic reticulum	0.607719	unknown
G3H9P6	A2AAY5	Sh3pxd2b	SH3 and PX domain-containing protein 2B	0.106932	0.0440717	0.0617386	0.0642872	0.0648028	0.0568258	0.0941413	0.181203	0.243166	0.0828311	unknown	Ribosome	0.422466	unknown
G3H9Q1	Q9CQD8	Atp6v0e1	V-type proton ATPase subunit e 1	0.0896446	0.0986927	0.124344	0.143481	0.124441	0.0878717	0.132054	0.131339	0.0577779	0.0103534	unknown	Plasma membrane	0.847989	Plasma membrane
G3H9Q4	Q6QD59	Bnip1	Vesicle transport protein SEC20	0.103527	0.109156	0.133588	0.154463	0.139081	0.10575	0.135579	0.0896578	0.0183637	0.0108349	unknown	Endoplasmic reticulum	0.885495	Endoplasmic reticulum
G3H9Q8;G3HTN3	Q7TN98-2;Q812E0	Cpeb2;Cpeb4	Cytoplasmic polyadenylation element-binding protein 2;Cytoplasmic polyadenylation element-binding protein 4	0.0842882	0.0681661	0.0816283	0.0776279	0.0753096	0.066752	0.111646	0.192946	0.182879	0.0587574	unknown	Ribosome	0.867152	Ribosome
G3H9R1	Q8K207		Uncharacterized protein C1orf21 homolog	0.122125	0.108936	0.141842	0.170626	0.126845	0.0924098	0.12233	0.094261	0.0125734	0.00805173	unknown	Plasma membrane	0.782844	Plasma membrane
G3H9R6	Q2HXL6	Edem3	ER degradation-enhancing alpha-mannosidase-like protein 3	0.140706	0.155112	0.170314	0.177942	0.126467	0.0797614	0.0884258	0.0353341	0.0109111	0.0150266	unknown	Endoplasmic reticulum	0.929994	Endoplasmic reticulum
G3H9S0	Q3UW53	Fam129a	Protein Niban	0.0737394	0.0712212	0.0911209	0.0954624	0.109318	0.079089	0.112162	0.0774476	0.0769872	0.213452	unknown	Cytosol	0.40722	unknown
G3H9S1	Q9CQJ4	Rnf2	E3 ubiquitin-protein ligase RING2	0.426004	0.0337349	0.0440088	0.029574	0.0379752	0.0408397	0.0701893	0.0966774	0.138169	0.0828272	unknown	Nucleus - Chromatin	0.822129	Nucleus - Chromatin
G3H9S2	A2RSY6	Trmt1l	TRMT1-like protein	0.190669	0.0231042	0.0386661	0.0376624	0.054914	0.0551511	0.0880525	0.155405	0.213125	0.143251	unknown	Nucleus - Non-chromatin	0.908858	Nucleus - Non-chromatin
G3H9S4	Q920Q8-2	Ivns1abp	Influenza virus NS1A-binding protein homolog	0.0781667	0.053432	0.0649229	0.068466	0.100338	0.100809	0.124682	0.0692314	0.0908156	0.249135	unknown	Cytosol	0.783581	Cytosol
G3H9S8	Q8VCM5-3	Mul1	Mitochondrial ubiquitin ligase activator of NFKB 1	0.264746	0.301706	0.214126	0.101003	0.0395655	0.0175249	0.0196893	0.0153206	0.0115711	0.0147472	unknown	Mitochondrion	0.967928	Mitochondrion
G3H9T1	O54734	Ddost	Dolichyl-diphosphooligosaccharide--protein glycosyltransferase 48 kDa subunit	0.125518	0.147116	0.16436	0.176141	0.13519	0.0895252	0.104606	0.050866	0.00359078	0.00308598	Endoplasmic reticulum	Endoplasmic reticulum	1	Endoplasmic reticulum
G3H9U3	Q8VIJ6	Sfpq	Splicing factor, proline- and glutamine-rich	0.275527	0.0174804	0.024458	0.0250319	0.0435494	0.0468014	0.0970171	0.233677	0.194142	0.0423157	unknown	Nucleus - Non-chromatin	0.537371	unknown
G3H9U6	Q8K135-2	Kiaa0319l	Dyslexia-associated protein KIAA0319-like protein	0.0875114	0.0929109	0.114121	0.122942	0.104362	0.0824631	0.127219	0.188058	0.0695254	0.0108871	unknown	Plasma membrane	0.641817	unknown
G3H9U8	Q9Z0E0	Ncdn	Neurochondrin	0.0721329	0.0431247	0.0734718	0.0709194	0.0907713	0.078531	0.119993	0.119352	0.128481	0.203224	unknown	Cytosol	0.470898	unknown
G3H9V0	Q9R1P3	Psmb2	Proteasome subunit beta type-2	0.0448464	0.0308419	0.0593453	0.0601131	0.0735814	0.0648284	0.0930179	0.174335	0.248416	0.150675	Proteasome	Proteasome	1	Proteasome
G3H9W3	Q8CG72-2	Adprhl2	Poly(ADP-ribose) glycohydrolase ARH3	0.186939	0.0754126	0.10005	0.0748036	0.0955921	0.0884739	0.118663	0.0736106	0.0916875	0.0947677	unknown	Nucleus - Chromatin	0.297684	unknown
G3H9W6	O55013	Trappc3	Trafficking protein particle complex subunit 3	0.0654787	0.0402793	0.0674676	0.0782588	0.0925098	0.082476	0.120598	0.152652	0.129663	0.170617	unknown	Nucleus - Chromatin	0.266637	unknown
G3H9W7	Q569Z6	Thrap3	Thyroid hormone receptor-associated protein 3	0.0616175	0.017377	0.0355303	0.0329755	0.0498873	0.0509421	0.093912	0.228063	0.294755	0.134941	unknown	Nucleus - Non-chromatin	0.662524	unknown
G3H9W9	Q8K2Y3	Eva1b	Protein eva-1 homolog B	0.049365	0.0950645	0.222321	0.241417	0.119496	0.0784244	0.071017	0.10507	0.012049	0.00577698	unknown	Lysosome	0.482725	unknown
G3H9X7	Q6A068	Cdc5l	Cell division cycle 5-like protein	0.0646857	0.0268989	0.0513267	0.0422361	0.0692092	0.0656419	0.105385	0.173103	0.2552	0.146313	unknown	Proteasome	0.7687	Proteasome
G3H9Y3	Q80XQ2	Tbc1d5	TBC1 domain family member 5	0.0352683	0.0299315	0.0629248	0.088868	0.112046	0.101732	0.177046	0.218215	0.10558	0.0683871	unknown	Nucleus - Chromatin	0.266458	unknown
G3H9Y7	Q9CQ48	Nudcd2	NudC domain-containing protein 2	0.07225	0.0532003	0.0725981	0.0771935	0.102481	0.10509	0.119929	0.0631069	0.0783868	0.255764	unknown	Cytosol	0.6911	unknown
G3H9Y8	Q99LB6-2	Mat2b	Methionine adenosyltransferase 2 subunit beta	0.0602198	0.0479769	0.0578803	0.0524824	0.0653249	0.0639173	0.0995521	0.174687	0.236377	0.141582	unknown	Proteasome	0.82566	Proteasome
G3H9Z1	Q91VS7	Mgst1	Microsomal glutathione S-transferase 1	0.153058	0.152051	0.16501	0.158992	0.122921	0.0744944	0.103112	0.0527591	0.0109184	0.00668366	unknown	Endoplasmic reticulum	0.835709	Endoplasmic reticulum
G3H9Z3;G3GV99	Q91YP3;Q91YP3	Dera	Deoxyribose-phosphate aldolase	0.053297	0.0405604	0.0643999	0.0622162	0.0784872	0.0669277	0.101678	0.143623	0.236958	0.151853	unknown	Proteasome	0.807908	Proteasome
G3H9Z4	Q9Z1Z2	Strap	Serine-threonine kinase receptor-associated protein	0.0651174	0.0425587	0.0602491	0.0626774	0.0760539	0.0728488	0.113127	0.184122	0.186619	0.136626	unknown	Ribosome	0.300965	unknown
G3H9Z5	Q08509	Eps8	Epidermal growth factor receptor kinase substrate 8	0.0908888	0.0568998	0.0788202	0.0920764	0.0905741	0.0724212	0.109759	0.162277	0.186488	0.0597953	unknown	Ribosome	0.479064	unknown
G3HA07	Q9CY21	Wbscr22	Probable 18S rRNA (guanine-N(7))-methyltransferase	0.055631	0.0371351	0.0592751	0.0599849	0.0615701	0.0662916	0.0844809	0.24596	0.207863	0.121808	unknown	Ribosome	0.315267	unknown
G3HA11	Q9R099	Tbl2	Transducin beta-like protein 2	0.129239	0.156675	0.167806	0.177761	0.135458	0.0894822	0.0960097	0.0374435	0.00423027	0.00589455	unknown	Endoplasmic reticulum	0.944367	Endoplasmic reticulum
G3HA14	Q9Z277-2	Baz1b	Tyrosine-protein kinase BAZ1B	0.728163	0.0306181	0.0334135	0.0387861	0.0259849	0.0205247	0.0336874	0.0433095	0.0268114	0.0187013	unknown	Nucleus - Chromatin	0.793472	Nucleus - Chromatin
G3HA17	Q8K4F6	Nsun5	Probable 28S rRNA (cytosine-C(5))-methyltransferase	0.073288	0.0421799	0.0517761	0.0538826	0.05908	0.0504409	0.0960805	0.213481	0.281452	0.0783393	unknown	Nucleus - Non-chromatin	0.745754	Nucleus - Non-chromatin
G3HA18	Q8VD75	Hip1	Huntingtin-interacting protein 1	0.137534	0.0955571	0.123364	0.121472	0.0943388	0.068697	0.086402	0.0803368	0.0849102	0.107388	unknown	Plasma membrane	0.286362	unknown
G3HA21	P37040	Por	NADPH--cytochrome P450 reductase	0.101357	0.110076	0.133646	0.159147	0.140081	0.0994482	0.134521	0.0950884	0.0183181	0.00831678	Endoplasmic reticulum	Endoplasmic reticulum	1	Endoplasmic reticulum
G3HA23	P08249	Mdh2	Malate dehydrogenase, mitochondrial	0.317779	0.334555	0.217297	0.0862129	0.0167536	0.00486762	0.00362233	0.00422093	0.00680468	0.00788802	Mitochondrion	Mitochondrion	1	Mitochondrion
G3HA24	P14602-3	Hspb1	Heat shock protein beta-1	0.0921552	0.0570114	0.0818474	0.0791362	0.0929129	0.0882802	0.110582	0.0921539	0.0884315	0.217489	unknown	Cytosol	0.727229	Cytosol
G3IPD7;G3HA25	P61982;P61982	Ywhag	14-3-3 protein gamma;14-3-3 protein gamma, N-terminally processed	0.0839893	0.0466591	0.0795268	0.0828783	0.0978599	0.0842742	0.113817	0.0795795	0.072419	0.258996	unknown	Cytosol	0.739946	Cytosol
G3HA30	Q6PFQ7	Rasa4	Ras GTPase-activating protein 4	0.20392	0.0475948	0.0588282	0.0539167	0.0693134	0.0602099	0.0885924	0.0975399	0.132062	0.188023	unknown	Nucleus - Chromatin	0.467824	unknown
G3HA38	Q9CWV6	Prkrip1	PRKR-interacting protein 1	0.0720457	0.0179093	0.0471246	0.048604	0.0697647	0.0791067	0.108069	0.159117	0.171836	0.226423	unknown	Nucleus - Non-chromatin	0.256171	unknown
G3HA46	Q9CQ92	Fis1	Mitochondrial fission 1 protein	0.28335	0.226909	0.16466	0.107455	0.0665091	0.0409192	0.0440186	0.0326125	0.0186212	0.014946	unknown	Mitochondrion	0.613023	unknown
G3HA51	Q9R0E1	Plod3	Procollagen-lysine,2-oxoglutarate 5-dioxygenase 3	0.132939	0.161601	0.175742	0.180659	0.131396	0.0780617	0.0856437	0.0328505	0.0124075	0.00869927	Endoplasmic reticulum	Endoplasmic reticulum	1	Endoplasmic reticulum
G3HA54	P22777	Serpine1	Plasminogen activator inhibitor 1	0.068351	0.126693	0.20187	0.209319	0.114083	0.0692052	0.0598623	0.0444672	0.0381525	0.0679969	unknown	Lysosome	0.324782	unknown
G3HA59	Q80VI1	Trim56	E3 ubiquitin-protein ligase TRIM56	0.055151	0.0442182	0.0608834	0.0583038	0.0691516	0.0629002	0.108526	0.235898	0.23165	0.0733179	unknown	Ribosome	0.77666	Ribosome
G3HA69				0.259159	0.0547865	0.0775553	0.0920637	0.0960433	0.0760877	0.116047	0.0867757	0.0425211	0.0989607	unknown	Nucleus - Chromatin	0.347183	unknown
G3HA77	Q99PM3	Gtf2a1	Transcription initiation factor IIA alpha chain;Transcription initiation factor IIA beta chain;Transcription initiation factor IIA subunit 1	0.0973173	0.0369021	0.0595756	0.0609667	0.089662	0.0944362	0.117478	0.059339	0.0790686	0.305254	unknown	Cytosol	0.702601	Cytosol
G3HA80	Q9Z2G6	Sel1l	Protein sel-1 homolog 1	0.115354	0.119567	0.144844	0.171993	0.141949	0.10089	0.123303	0.0643229	0.0106595	0.00711791	unknown	Endoplasmic reticulum	0.928919	Endoplasmic reticulum
G3HAA1				0.238477	0.0196289	0.0289931	0.0316756	0.0558661	0.0462956	0.106603	0.232679	0.203375	0.0364071	unknown	Nucleus - Non-chromatin	0.405776	unknown
G3HAA7	Q6PAV2-2	Herc4	Probable E3 ubiquitin-protein ligase HERC4	0.0802209	0.0452423	0.0730807	0.0691034	0.0930116	0.0818306	0.11339	0.0777628	0.0998506	0.266507	unknown	Cytosol	0.836671	Cytosol
G3HAB1	Q923E4-2	Sirt1	NAD-dependent protein deacetylase sirtuin-1;SirtT1 75 kDa fragment	0.0644536	0.0380402	0.0444922	0.0465626	0.0852011	0.108356	0.121013	0.0751141	0.0932928	0.323475	unknown	Cytosol	0.305017	unknown
G3HAC0	Q8BHN5	Rbm45	RNA-binding protein 45	0.168918	0.0300573	0.0390754	0.0435819	0.0483935	0.0557642	0.115822	0.253165	0.201296	0.0439268	unknown	Nucleus - Chromatin	0.405307	unknown
G3HAC2	Q9WTX2	Prkra	Interferon-inducible double-stranded RNA-dependent protein kinase activator A	0.0683288	0.0577258	0.0638086	0.0617657	0.0650128	0.0565905	0.103037	0.221398	0.243024	0.0593084	unknown	Ribosome	0.799164	Ribosome
G3HAC4	O54998	Fkbp7	Peptidyl-prolyl cis-trans isomerase FKBP7	0.134141	0.158836	0.155372	0.170043	0.125866	0.0927582	0.0983014	0.0403512	0.0119013	0.0124298	unknown	Endoplasmic reticulum	0.942526	Endoplasmic reticulum
G3HAC6	A2ASS6	Ttn	Titin	0.115874	0.110689	0.124998	0.117797	0.0879541	0.0650094	0.086613	0.075661	0.0924228	0.122983	unknown	Nucleus - Chromatin	0.271848	unknown
G3HAC7	Q80UK0	Sestd1	SEC14 domain and spectrin repeat-containing protein 1	0.0795534	0.0616978	0.0941308	0.0888302	0.102432	0.0822059	0.126671	0.0780957	0.0943604	0.192023	unknown	Cytosol	0.553338	unknown
G3HAC9	Q8C5N3	Cwc22	Pre-mRNA-splicing factor CWC22 homolog	0.108566	0.0373248	0.0557283	0.0519943	0.0728344	0.0688652	0.112812	0.126251	0.142127	0.223496	unknown	Nucleus - Non-chromatin	0.34383	unknown
G3HAD0;G3H9G8	P70340;Q62432	Smad1;Smad2	Mothers against decapentaplegic homolog 1;Mothers against decapentaplegic homolog 2	0.0909538	0.0566566	0.0775128	0.0867315	0.092089	0.0774899	0.114657	0.127034	0.170268	0.106607	unknown	Ribosome	0.308856	unknown
G3HAE0	Q8BH50		Uncharacterized protein C18orf25 homolog	0.0686308	0.0284473	0.056512	0.0624284	0.092241	0.0773707	0.115211	0.0702679	0.0770782	0.351813	unknown	Cytosol	0.435506	unknown
G3HAE2	Q03265	Atp5a1	ATP synthase subunit alpha, mitochondrial	0.299761	0.315866	0.217129	0.0921607	0.0175284	0.00666314	0.00798135	0.00535198	0.00583262	0.0317261	Mitochondrion	Mitochondrion	1	Mitochondrion
G3HAE3	Q03265	Atp5a1	ATP synthase subunit alpha, mitochondrial	0.323965	0.31861	0.217774	0.0899228	0.0185283	0.00478454	0.00642915	0.00826514	0.00580131	0.0059201	Mitochondrion	Mitochondrion	0.979456	Mitochondrion
G3HAF2	Q7TMC8	Fuk		0.0638406	0.0415952	0.074776	0.0700597	0.0902186	0.0857393	0.119928	0.0713774	0.0922947	0.290171	unknown	Cytosol	0.863833	Cytosol
G3HAF3	Q8R1U1	Cog4	Conserved oligomeric Golgi complex subunit 4	0.0770865	0.0547533	0.0839401	0.0869644	0.0896777	0.0785892	0.106904	0.0816166	0.107334	0.233134	unknown	Cytosol	0.651748	unknown
G3HAF4	Q921M3	Sf3b3	Splicing factor 3B subunit 3	0.100042	0.0298678	0.0497308	0.0497551	0.0686955	0.0644125	0.10702	0.179375	0.21124	0.139861	unknown	Nucleus - Non-chromatin	0.438767	unknown
G3HAF8	Q80WQ2	Vac14	Protein VAC14 homolog	0.0473874	0.0391431	0.0620095	0.0717281	0.0782619	0.06537	0.115994	0.193134	0.219558	0.107414	unknown	Ribosome	0.434607	unknown
G3HAF9	Q8BWQ4	Cmtr2	Cap-specific mRNA (nucleoside-2'-O-)-methyltransferase 2	0.110269	0.0572657	0.0719292	0.0699455	0.0876881	0.0939259	0.104784	0.107393	0.127713	0.169086	unknown	Cytosol	0.23775	unknown
G3HAG7	Q8BXA7	Phlpp2	PH domain leucine-rich repeat-containing protein phosphatase 2	0.0926096	0.0572989	0.080824	0.0800871	0.102762	0.0715927	0.104974	0.0957787	0.108761	0.205312	unknown	Cytosol	0.390955	unknown
G3HAG8	P22892	Ap1g1	AP-1 complex subunit gamma-1	0.0579943	0.0420393	0.0670018	0.0705298	0.0819262	0.0695157	0.121943	0.188296	0.16791	0.132844	unknown	Ribosome	0.239165	unknown
G3HAH3	O35435	Dhodh	Dihydroorotate dehydrogenase (quinone), mitochondrial	0.321755	0.31666	0.223157	0.0923064	0.0189373	0.0047787	0.00630946	0.00497804	0.00438162	0.00673617	Mitochondrion	Mitochondrion	1	Mitochondrion
G3HAH5				0.0687659	0.0294054	0.0493191	0.0457168	0.0685327	0.0699951	0.10227	0.166684	0.223071	0.17624	unknown	Proteasome	0.731735	Proteasome
G3HAI0	Q9WV60	Gsk3b	Glycogen synthase kinase-3 beta	0.0747876	0.0461746	0.0715562	0.0709242	0.077279	0.0603961	0.104625	0.182868	0.231557	0.079833	unknown	Ribosome	0.751955	Ribosome
G3HAI3	Q3UGP9	Lrrc58	Leucine-rich repeat-containing protein 58	0.117298	0.129414	0.143141	0.158011	0.128866	0.0909265	0.110358	0.072153	0.0249196	0.0249139	unknown	Endoplasmic reticulum	0.916676	Endoplasmic reticulum
G3HAI5	Q9CQC7	Ndufb4	NADH dehydrogenase [ubiquinone] 1 beta subcomplex subunit 4	0.303734	0.32673	0.223621	0.088727	0.0228339	0.00524274	0.00609694	0.00644196	0.00855005	0.0080222	Mitochondrion	Mitochondrion	1	Mitochondrion
G3HAI6	Q9D0D5	Gtf2e1	General transcription factor IIE subunit 1	0.070718	0.0434102	0.0533655	0.0440995	0.0662505	0.0581833	0.101726	0.20117	0.25553	0.105547	unknown	Nucleus - Non-chromatin	0.564313	unknown
G3HAJ0				0.0840219	0.126733	0.179304	0.20769	0.13325	0.0777386	0.0785748	0.0595348	0.0384539	0.0146988	unknown	Golgi apparatus	0.485989	unknown
G3HAJ1				0.0856181	0.121133	0.174662	0.193943	0.137175	0.0782142	0.0796583	0.0581232	0.0444333	0.0270398	unknown	Golgi apparatus	0.604817	unknown
G3HAJ2	Q8BP00-2	Iqcb1	IQ calmodulin-binding motif-containing protein 1	0.0634183	0.0555863	0.0726791	0.0797219	0.0843829	0.0725223	0.111768	0.144285	0.190818	0.124818	unknown	Ribosome	0.231123	unknown
G3HAJ9	Q8R3Q6	Ccdc58	Coiled-coil domain-containing protein 58	0.305029	0.29043	0.200656	0.0819588	0.020851	0.0111303	0.0153894	0.0202188	0.0278181	0.0265193	Mitochondrion	Mitochondrion	1	Mitochondrion
G3HAL0	Q0KL02-2	Trio	Triple functional domain protein	0.0850207	0.0577306	0.0744956	0.0798624	0.0829725	0.0684503	0.101805	0.160298	0.191952	0.0974127	unknown	Ribosome	0.361465	unknown
G3HAL1	Q0KL02-2	Trio	Triple functional domain protein	0.0977301	0.0637287	0.0855035	0.0768007	0.0875755	0.062576	0.108016	0.170794	0.168064	0.0792114	unknown	Ribosome	0.43002	unknown
G3HAL2	Q0KL02-4	Trio	Triple functional domain protein	0.0875235	0.0576295	0.079074	0.0800776	0.083061	0.0774454	0.09814	0.151704	0.198974	0.0863708	unknown	Ribosome	0.316628	unknown
G3HAL4	Q3UCV8	Otulin	Ubiquitin thioesterase otulin	0.0925597	0.0570441	0.084289	0.0714096	0.0923226	0.0715451	0.104083	0.0796886	0.0889799	0.258079	unknown	Cytosol	0.494538	unknown
G3HAL7	Q9JHZ2	Ankh	Progressive ankylosis protein	0.0537227	0.0735359	0.124284	0.149655	0.114549	0.0764109	0.13245	0.196299	0.0678082	0.0112853	unknown	Plasma membrane	0.576699	unknown
G3HAM1	Q8BTW8	Cdk5rap1	CDK5 regulatory subunit-associated protein 1	0.312694	0.309873	0.210901	0.0797851	0.0209361	0.00869752	0.0115001	0.0162625	0.0157613	0.0135892	unknown	Mitochondrion	0.982906	Mitochondrion
G3HAN1;G3I4E4	Q9D8B3;Q9D7F7	Chmp4b;Chmp4c	Charged multivesicular body protein 4b;Charged multivesicular body protein 4c	0.0869892	0.0466773	0.0785403	0.081425	0.0956202	0.0839725	0.10773	0.102766	0.11861	0.197669	unknown	Cytosol	0.58762	unknown
G3HAN3	Q64012	Raly	RNA-binding protein Raly	0.225895	0.0119474	0.0225689	0.021029	0.0425282	0.0481517	0.107162	0.262351	0.224086	0.0342812	unknown	Nucleus - Non-chromatin	0.391911	unknown
G3HAN5;G3IMG8;G3HGI0	Q99L45;Q99L45;Q99L45	Eif2s2	Eukaryotic translation initiation factor 2 subunit 2	0.0448502	0.0369688	0.0521419	0.0521331	0.0669798	0.0611243	0.0990293	0.224413	0.255745	0.106615	unknown	Nucleus - Non-chromatin	0.41491	unknown
G3HAN8;G3I359	P50247;P50247	Ahcy	Adenosylhomocysteinase	0.0652001	0.0370392	0.071684	0.0704841	0.100209	0.092443	0.129779	0.0807624	0.10157	0.25083	Cytosol	Cytosol	1	Cytosol
G3HAN9;G3I9G4	Q8C863;Q8BZZ3	Itch;Wwp1	E3 ubiquitin-protein ligase Itchy;NEDD4-like E3 ubiquitin-protein ligase WWP1	0.0657338	0.0649413	0.106983	0.128836	0.111363	0.0859673	0.132397	0.168422	0.0972218	0.038134	unknown	Plasma membrane	0.748788	Plasma membrane
G3HAP5	Q99JP7	Ggt7	Gamma-glutamyltransferase 7;Gamma-glutamyltransferase 7 heavy chain;Gamma-glutamyltransferase 7 light chain	0.105259	0.120686	0.151456	0.179642	0.136289	0.0852493	0.110636	0.0845481	0.016821	0.00941276	unknown	Plasma membrane	0.569307	unknown
G3HAP6	Q9QXG4	Acss2	Acetyl-coenzyme A synthetase, cytoplasmic	0.0634812	0.0403837	0.080885	0.0809881	0.1017	0.103784	0.117557	0.0919404	0.0802881	0.238992	unknown	Cytosol	0.691649	unknown
G3HAP7	P51855	Gss	Glutathione synthetase	0.0713863	0.0435572	0.0812798	0.078151	0.105078	0.100518	0.137032	0.0719697	0.0969558	0.214072	unknown	Cytosol	0.684227	unknown
G3HAP9	Q9JLV2-2	Trpc4ap	Short transient receptor potential channel 4-associated protein	0.128188	0.134301	0.150986	0.16289	0.124728	0.0812899	0.0989188	0.0558607	0.0310258	0.0318121	unknown	Endoplasmic reticulum	0.797954	Endoplasmic reticulum
G3HAQ2	O55135	Eif6	Eukaryotic translation initiation factor 6	0.110907	0.037178	0.0685188	0.0602147	0.0806672	0.0700786	0.109294	0.117943	0.138066	0.207131	unknown	Nucleus - Non-chromatin	0.264272	unknown
G3HAQ7	Q60952	Cep250	Centrosome-associated protein CEP250	0.116387	0.128555	0.145467	0.140301	0.0991589	0.0712162	0.0931429	0.0843166	0.0661002	0.0553554	unknown	Plasma membrane	0.67469	unknown
G3HAQ9	Q9CQE7	Ergic3	Endoplasmic reticulum-Golgi intermediate compartment protein 3	0.0723713	0.0936322	0.13544	0.175626	0.140224	0.101334	0.125092	0.12183	0.0312566	0.00319495	unknown	Plasma membrane	0.794462	Plasma membrane
G3HAR2	Q8C166	Cpne1	Copine-1	0.0765749	0.0459468	0.0786366	0.0777233	0.103149	0.0933427	0.128046	0.0713422	0.0912868	0.233952	unknown	Cytosol	0.834024	Cytosol
G3HAR3	Q8R4X3	Rbm12	RNA-binding protein 12	0.0529373	0.0285633	0.0469812	0.0445685	0.0666439	0.0594577	0.101197	0.204022	0.262403	0.133226	unknown	Proteasome	0.457978	unknown
G3HAR4	Q9Z1J3	Nfs1	Cysteine desulfurase, mitochondrial	0.321202	0.323847	0.21143	0.0810223	0.0163303	0.00670123	0.00877867	0.00897979	0.0103709	0.0113384	unknown	Mitochondrion	0.980841	Mitochondrion
G3HAR7	Q8VH51-3	Rbm39	RNA-binding protein 39	0.135291	0.0549024	0.062876	0.0586358	0.0606622	0.0535487	0.0915321	0.205329	0.218939	0.0582841	unknown	Nucleus - Chromatin	0.398495	unknown
G3HAS1				0.1145	0.108828	0.156551	0.168317	0.125712	0.0822111	0.109936	0.0999011	0.0244355	0.00960854	unknown	Plasma membrane	0.768197	Plasma membrane
G3HAS5	O35710	Ccrn4l	Nocturnin	0.231794	0.205734	0.162436	0.0841408	0.0544587	0.0424873	0.0552394	0.041337	0.0416435	0.0807302	unknown	Mitochondrion	0.391998	unknown
G3HAT2	Q80UM3	Naa15	N-alpha-acetyltransferase 15, NatA auxiliary subunit	0.0670454	0.0452975	0.0655454	0.0688026	0.0848654	0.0758226	0.118741	0.159272	0.151303	0.163306	unknown	Nucleus - Chromatin	0.272424	unknown
G3HAT4;G3H3X0	P97950;O35963	Rab33a;Rab33b	Ras-related protein Rab-33A;Ras-related protein Rab-33B	0.0878891	0.108745	0.133604	0.153281	0.123	0.0841483	0.119564	0.126101	0.0419947	0.0216733	unknown	Plasma membrane	0.863846	Plasma membrane
G3HAU1	P60229	Eif3e	Eukaryotic translation initiation factor 3 subunit E	0.0664909	0.0575244	0.0698623	0.070339	0.0760785	0.0670486	0.107329	0.179087	0.19205	0.114191	unknown	Ribosome	0.29415	unknown
G3HAU3	Q9CRD2	Emc2	ER membrane protein complex subunit 2	0.119642	0.143524	0.16581	0.173319	0.138511	0.0869622	0.106809	0.046094	0.00518856	0.0141402	unknown	Endoplasmic reticulum	0.945457	Endoplasmic reticulum
G3HAU7	Q6PIP5	Nudcd1	NudC domain-containing protein 1	0.0771642	0.0391504	0.069503	0.0668303	0.0872177	0.086041	0.110532	0.0987296	0.114448	0.250384	unknown	Cytosol	0.781118	Cytosol
G3HAU8	Q9JIX0	Eny2	Transcription and mRNA export factor ENY2	0.170541	0.0367654	0.0633988	0.0578019	0.07691	0.073918	0.104213	0.0959551	0.124403	0.196094	unknown	Nucleus - Chromatin	0.318471	unknown
G3HAV4	Q9CR26	Vta1	Vacuolar protein sorting-associated protein VTA1 homolog	0.0694891	0.0474148	0.0797799	0.083251	0.100576	0.0959937	0.120888	0.0780949	0.0856596	0.238854	unknown	Cytosol	0.82285	Cytosol
G3HAX2	Q8BX09	Rbbp5	Retinoblastoma-binding protein 5	0.253536	0.033635	0.0474611	0.0433307	0.0564151	0.0551829	0.0804362	0.115911	0.151616	0.162476	unknown	Nucleus - Chromatin	0.654424	unknown
G3HAY3	Q8BJA2	Slc41a1	Solute carrier family 41 member 1	0.119394	0.137044	0.140632	0.154501	0.117805	0.0893276	0.117417	0.0836721	0.0286616	0.0115463	unknown	Endoplasmic reticulum	0.609591	unknown
G3HAY8	Q8VEA8	Rab7b	Ras-related protein Rab-7b	0.101284	0.112697	0.154968	0.164566	0.113077	0.0743803	0.120545	0.110911	0.0248198	0.0227522	unknown	Plasma membrane	0.742666	Plasma membrane
G3HAZ0	Q91Z67	Srgap2	SLIT-ROBO Rho GTPase-activating protein 2	0.0764416	0.0502227	0.0817418	0.0801842	0.0941376	0.083562	0.117482	0.115333	0.135215	0.16568	unknown	Cytosol	0.263456	unknown
G3HAZ8	Q61211	Eif2d	Eukaryotic translation initiation factor 2D	0.0633034	0.0431812	0.057093	0.0583102	0.063635	0.0570437	0.0925537	0.197867	0.270031	0.0969812	unknown	Nucleus - Non-chromatin	0.439908	unknown
G3HB02	Q5RJG1	Nol10	Nucleolar protein 10	0.162823	0.0254554	0.0369636	0.0363293	0.0478646	0.0481088	0.0852416	0.21605	0.283727	0.0574366	Nucleus - Non-chromatin	Nucleus - Non-chromatin	1	Nucleus - Non-chromatin
G3HB04	Q922R8	Pdia6	Protein disulfide-isomerase A6	0.125634	0.156821	0.170969	0.183792	0.130127	0.0886918	0.0907871	0.0344623	0.00795685	0.0107584	Endoplasmic reticulum	Endoplasmic reticulum	1	Endoplasmic reticulum
G3HB11	P70336	Rock2	Rho-associated protein kinase 2	0.0938842	0.042511	0.0635104	0.0663306	0.0710047	0.0638983	0.0944009	0.166087	0.217087	0.121287	unknown	Proteasome	0.503466	unknown
G3HB27	O88572	Lrp6	Low-density lipoprotein receptor-related protein 6	0.107303	0.0969022	0.11577	0.136627	0.129057	0.0859004	0.116764	0.134161	0.0539767	0.0235395	unknown	Plasma membrane	0.802252	Plasma membrane
G3HB29	Q9D920	Loh12cr1	Loss of heterozygosity 12 chromosomal region 1 protein homolog	0.0421775	0.0377927	0.0734752	0.117104	0.126566	0.120302	0.182375	0.204074	0.0592306	0.0369021	unknown	Plasma membrane	0.333564	unknown
G3HB36	P46414	Cdkn1b	Cyclin-dependent kinase inhibitor 1B	0.0910682	0.053643	0.0735374	0.0766625	0.0899413	0.0856625	0.108856	0.0857601	0.0943228	0.240546	unknown	Cytosol	0.771644	Cytosol
G3HB38	Q9CWX9	Ddx47	Probable ATP-dependent RNA helicase DDX47	0.174531	0.03354	0.0432211	0.0391911	0.0504572	0.0448238	0.086241	0.196931	0.265123	0.0659416	Nucleus - Non-chromatin	Nucleus - Non-chromatin	1	Nucleus - Non-chromatin
G3HB39	Q8BHL4	Gprc5a	Retinoic acid-induced protein 3	0.0555999	0.0582965	0.0795588	0.107024	0.11017	0.0978204	0.17453	0.22147	0.0490105	0.0465195	unknown	Plasma membrane	0.447726	unknown
G3HB42	Q9R257	Hebp1	Heme-binding protein 1	0.153938	0.104503	0.116765	0.0906806	0.094607	0.0879925	0.107644	0.0562477	0.0638004	0.123822	unknown	Nucleus - Chromatin	0.286578	unknown
G3HB49	Q9QZW0	Atp11c	Phospholipid-transporting ATPase 11C	0.0709562	0.0761511	0.109585	0.136556	0.121235	0.0940101	0.14584	0.188796	0.04777	0.00909962	unknown	Plasma membrane	0.845786	Plasma membrane
G3HB55	Q921J2	Rheb	GTP-binding protein Rheb	0.0896688	0.0801151	0.0941563	0.0999995	0.102188	0.0848407	0.109995	0.0643177	0.05493	0.219789	unknown	Cytosol	0.286092	unknown
G3HB58	P54729	Nub1	NEDD8 ultimate buster 1	0.0765906	0.0576163	0.0812067	0.0810608	0.097801	0.0895983	0.117228	0.0804052	0.091124	0.227369	unknown	Cytosol	0.830735	Cytosol
G3HB61				0.109124	0.114159	0.160748	0.162109	0.131444	0.0836535	0.0946129	0.0813537	0.0365694	0.0262256	unknown	Plasma membrane	0.367511	unknown
G3HB62;REV__G3IA19	Q99LE6	Abcf2	ATP-binding cassette sub-family F member 2	0.0484478	0.0454725	0.0710335	0.0790542	0.0849838	0.0687612	0.120503	0.239246	0.211134	0.0313638	unknown	Ribosome	0.824463	Ribosome
G3HB65	Q8VHH5	Agap3	Arf-GAP with GTPase, ANK repeat and PH domain-containing protein 3	0.0814225	0.0778192	0.092488	0.107069	0.10079	0.0833649	0.106585	0.125951	0.13164	0.09287	unknown	Plasma membrane	0.379399	unknown
G3HB66	Q9JMG3-2	Tmub1	Transmembrane and ubiquitin-like domain-containing protein 1	0.104684	0.121997	0.134176	0.161696	0.12766	0.104687	0.126152	0.0872863	0.0189564	0.0127055	unknown	Endoplasmic reticulum	0.828692	Endoplasmic reticulum
G3HB68	P13808-5	Slc4a2	Anion exchange protein 2	0.126361	0.116508	0.141317	0.165564	0.123413	0.0873944	0.109946	0.0876698	0.0276315	0.0141954	unknown	Plasma membrane	0.764562	Plasma membrane
G3HB69	P49615	Cdk5	Cyclin-dependent-like kinase 5	0.0846329	0.0661403	0.0962361	0.101141	0.100697	0.0810904	0.11298	0.0950034	0.0904618	0.171617	unknown	Cytosol	0.23892	unknown
G3HB70	Q9CXJ4	Abcb8	ATP-binding cassette sub-family B member 8, mitochondrial	0.317728	0.306816	0.2045	0.0853144	0.024862	0.00803512	0.0140527	0.00992486	0.0110482	0.0177185	unknown	Mitochondrion	0.984188	Mitochondrion
G3HB92	Q9CRC8	Lrrc40	Leucine-rich repeat-containing protein 40	0.121025	0.0502001	0.0764688	0.0713377	0.0804447	0.0717648	0.107076	0.135657	0.150158	0.135869	unknown	Nucleus - Chromatin	0.469882	unknown
G3HB95				0.103933	0.0326092	0.0471556	0.0496668	0.0713344	0.0650594	0.111536	0.183274	0.199289	0.136142	unknown	Nucleus - Non-chromatin	0.472945	unknown
G3HB97	Q3UX43-2	Ankrd13c	Ankyrin repeat domain-containing protein 13C	0.0873033	0.0828786	0.0925766	0.125162	0.111478	0.0987956	0.121989	0.134312	0.0978373	0.0476669	unknown	Plasma membrane	0.802281	Plasma membrane
G3HBC9				0.273499	0.032839	0.0337959	0.0308134	0.0394355	0.044466	0.081305	0.188789	0.222656	0.052402	unknown	Nucleus - Non-chromatin	0.866814	Nucleus - Non-chromatin
G3HBD3	Q01768	Nme2	Nucleoside diphosphate kinase B	0.0722921	0.0505428	0.0731203	0.0689812	0.0834728	0.0806991	0.109261	0.0581338	0.0768927	0.326605	unknown	Cytosol	0.600667	unknown
G3HBD4	P15532	Nme1	Nucleoside diphosphate kinase A	0.0848343	0.0579098	0.080846	0.0724922	0.0941103	0.0804871	0.115583	0.0647669	0.0787446	0.270226	unknown	Cytosol	0.746027	Cytosol
G3HBD6;G3HBN4	Q58A65-4;Q9ESN9-3	Mapk8ip3;Spag9	C-Jun-amino-terminal kinase-interacting protein 3;C-Jun-amino-terminal kinase-interacting protein 4	0.0679623	0.0509214	0.0805349	0.0807889	0.0983156	0.086596	0.12442	0.088789	0.0783401	0.243331	unknown	Cytosol	0.793053	Cytosol
G3HBE5	Q80YT5	Spata20	Spermatogenesis-associated protein 20	0.143619	0.075227	0.148873	0.14109	0.105433	0.0513574	0.0974631	0.0837059	0.0494287	0.103802	unknown	Plasma membrane	0.27894	unknown
G3HBE7	Q8VCW8	Acsf2	Acyl-CoA synthetase family member 2, mitochondrial	0.323005	0.316063	0.218495	0.0868773	0.0167996	0.00647161	0.00733835	0.00668891	0.00806967	0.0101912	Mitochondrion	Mitochondrion	1	Mitochondrion
G3HBE9	Q922Q8	Lrrc59	Leucine-rich repeat-containing protein 59	0.1282	0.162864	0.164412	0.176528	0.134865	0.092167	0.0978594	0.034925	0.00368621	0.00449226	unknown	Endoplasmic reticulum	0.936138	Endoplasmic reticulum
G3HBF6	Q62136	Ptpn21	Tyrosine-protein phosphatase non-receptor type 21	0.0637356	0.0498765	0.0743582	0.079576	0.0782977	0.0628628	0.0956547	0.17921	0.220689	0.0957393	unknown	Ribosome	0.576276	unknown
G3HBF7	Q8BJ05-3	Zc3h14	Zinc finger CCCH domain-containing protein 14	0.0711575	0.0184302	0.0324475	0.0336298	0.0556606	0.0562078	0.116395	0.275442	0.282894	0.0577358	unknown	Nucleus - Non-chromatin	0.527003	unknown
G3HBG4	Q8BJ37	Tdp1	Tyrosyl-DNA phosphodiesterase 1	0.176485	0.037109	0.0619888	0.0647436	0.0861249	0.0834555	0.118914	0.0904577	0.109812	0.17091	unknown	Nucleus - Chromatin	0.30617	unknown
G3HBG5	Q8R1P5	Kcnk13	Potassium channel subfamily K member 13	0.0448681	0.0280243	0.0525219	0.0509993	0.0734467	0.0685125	0.0956955	0.15752	0.245294	0.183119	unknown	Proteasome	0.817228	Proteasome
G3HBG7	Q80XC6	Nrde2	Protein NRDE2 homolog	0.0828813	0.0509469	0.0636392	0.0622392	0.0749845	0.0665989	0.100563	0.157704	0.210945	0.129498	unknown	Proteasome	0.586671	unknown
G3HBG8	P0DP28			0.0785089	0.0662606	0.108661	0.114837	0.112369	0.105689	0.120805	0.0876749	0.0653416	0.139854	unknown	Plasma membrane	0.249623	unknown
G3HBG9	E9Q6P5	Ttc7b		0.0771763	0.0672289	0.100661	0.115204	0.102162	0.083472	0.120032	0.16079	0.118646	0.0546272	unknown	Plasma membrane	0.568872	unknown
G3HBH4	Q9D358-2	Acp1	Low molecular weight phosphotyrosine protein phosphatase	0.0660251	0.0415071	0.0713271	0.0732568	0.0994459	0.0901926	0.11869	0.0685162	0.0724133	0.298626	unknown	Cytosol	0.814146	Cytosol
G3HBI1	Q3UQ28	Pxdn	Peroxidasin homolog	0.166261	0.143429	0.154486	0.158568	0.112828	0.0747599	0.0872867	0.0546518	0.0329752	0.0147541	unknown	Plasma membrane	0.542232	unknown
G3HBI5	P33215-2	Nedd1	Protein NEDD1	0.0752019	0.0666486	0.0768183	0.0681543	0.0596224	0.0487427	0.0880616	0.208389	0.253342	0.0550195	unknown	Ribosome	0.486967	unknown
G3HBI9	P24527	Lta4h	Leukotriene A-4 hydrolase	0.0671075	0.0398725	0.0741513	0.0717155	0.0969823	0.093532	0.126699	0.0714848	0.0928622	0.265593	unknown	Cytosol	0.866886	Cytosol
G3HBJ9	O08663	Metap2	Methionine aminopeptidase 2	0.0560467	0.0424568	0.0550556	0.0613483	0.0688905	0.0648533	0.106295	0.21254	0.23996	0.0925537	unknown	Ribosome	0.553488	unknown
G3HBK0	Q3ZK22-4	Vezt	Vezatin	0.10204	0.089912	0.120831	0.146554	0.127133	0.101625	0.128118	0.120007	0.0407574	0.0230227	unknown	Plasma membrane	0.846939	Plasma membrane
G3HBL0	Q8C570	Rae1	mRNA export factor	0.227837	0.0505128	0.0714251	0.0851616	0.0859841	0.0705495	0.104426	0.145135	0.121824	0.0371445	unknown	Nucleus - Chromatin	0.578719	unknown
G3HBL5	Q99LC2	Cstf1	Cleavage stimulation factor subunit 1	0.149696	0.0277559	0.0410638	0.0455419	0.0596107	0.0530014	0.107364	0.2214	0.211336	0.0832293	unknown	Nucleus - Non-chromatin	0.623945	unknown
G3HBL6	P97477	Aurka	Aurora kinase A	0.105589	0.0740426	0.0854989	0.0787916	0.0691213	0.0543727	0.0978613	0.162989	0.204301	0.0674321	unknown	Ribosome	0.43755	unknown
G3HBM4	Q9QXX4	Slc25a13	Calcium-binding mitochondrial carrier protein Aralar2	0.319167	0.328955	0.209743	0.0874788	0.0177185	0.00566573	0.00672316	0.00782148	0.00807115	0.00865626	Mitochondrion	Mitochondrion	1	Mitochondrion
G3HBP1	Q9R061	Nubp2	Cytosolic Fe-S cluster assembly factor NUBP2	0.0866654	0.0516479	0.0882593	0.0779879	0.10627	0.0995251	0.123755	0.0737008	0.0910564	0.201132	unknown	Cytosol	0.688006	unknown
G3HBP3	Q99KB8	Hagh	Hydroxyacylglutathione hydrolase, mitochondrial	0.154236	0.129223	0.119757	0.0779133	0.0621606	0.0512421	0.0698863	0.099174	0.0831121	0.153296	unknown	Nucleus - Chromatin	0.340883	unknown
G3HBP4	Q8R0F8	Fahd1	Acylpyruvase FAHD1, mitochondrial	0.254259	0.249686	0.168922	0.0832201	0.0446184	0.0328685	0.0384263	0.0214917	0.0359616	0.0705472	unknown	Mitochondrion	0.72635	Mitochondrion
G3HBP7	Q9DCS9	Ndufb10	NADH dehydrogenase [ubiquinone] 1 beta subcomplex subunit 10	0.290727	0.330372	0.226482	0.0869252	0.0209096	0.00679215	0.0102932	0.00969259	0.00751023	0.010296	Mitochondrion	Mitochondrion	1	Mitochondrion
G3HBP8;G3HYV9;G3I0G4;G3HIC0;G3I7G4;G3HCB4;G3HP90;G3HIC1;G3IA49;G3I175	P25444;P25444;P25444;P25444;P25444;P25444;P25444;P25444	Rps2	40S ribosomal protein S2	0.0627122	0.0578186	0.0728216	0.0740263	0.0791735	0.0633104	0.107215	0.190187	0.227773	0.0649615	Ribosome	Ribosome	0.89673	Ribosome
G3HBQ0	Q8C4J7	Tbl3	Transducin beta-like protein 3	0.296905	0.0244203	0.0325871	0.0342405	0.0411278	0.038305	0.0738924	0.1747	0.220791	0.0630309	Nucleus - Non-chromatin	Nucleus - Non-chromatin	1	Nucleus - Non-chromatin
G3HBQ4	Q80YR4	Znf598	Zinc finger protein 598	0.0678395	0.0564011	0.0677881	0.067253	0.0747877	0.0590968	0.101419	0.214597	0.232058	0.0587595	unknown	Ribosome	0.910386	Ribosome
G3HBQ5	Q80YR4-3	Znf598	Zinc finger protein 598	0.0602892	0.0519715	0.0826693	0.0760355	0.0686702	0.0564286	0.109108	0.193786	0.230946	0.0700959	unknown	Ribosome	0.831531	Ribosome
G3HBQ8	Q61037-7	Tsc2	Tuberin	0.0627462	0.0482284	0.0755773	0.0770564	0.080521	0.0781964	0.112036	0.130388	0.184544	0.150707	unknown	Ribosome	0.250134	unknown
G3HBR3	Q922B6	Traf7	E3 ubiquitin-protein ligase TRAF7	0.0848774	0.0833571	0.13289	0.142632	0.112899	0.0710692	0.107814	0.0972836	0.0796156	0.0875627	unknown	Plasma membrane	0.443903	unknown
G3HBR5	Q9DCJ1	Mlst8	Target of rapamycin complex subunit LST8	0.0628861	0.0502867	0.0601898	0.0598005	0.067806	0.0530405	0.102494	0.198251	0.291546	0.0536995	unknown	Ribosome	0.350714	unknown
G3HBR9	Q9CYI4-2	Luc7l	Putative RNA-binding protein Luc7-like 1	0.121856	0.0551225	0.0628904	0.0618929	0.0695392	0.0617417	0.0949205	0.159318	0.211615	0.101104	unknown	Nucleus - Non-chromatin	0.316975	unknown
G3HBS0	Q8C0Z1	Itfg3	Protein ITFG3	0.0977802	0.0876072	0.123668	0.144518	0.118675	0.0978169	0.13649	0.141774	0.0296007	0.0220703	unknown	Plasma membrane	0.896911	Plasma membrane
G3HBS9	Q8CHD8-2	Rab11fip3	Rab11 family-interacting protein 3	0.107934	0.147858	0.167897	0.201022	0.150291	0.0898907	0.101497	0.0216402	0.0044743	0.00749577	unknown	Peroxisome	0.530582	unknown
G3HBT8	Q9DCS2		UPF0585 protein C16orf13 homolog	0.0936696	0.0627562	0.0865224	0.0919823	0.0978701	0.0983328	0.134496	0.0902861	0.103744	0.14034	unknown	Nucleus - Chromatin	0.226201	unknown
G3HBU1	Q8JZN7	Rhot2	Mitochondrial Rho GTPase 2	0.308531	0.307082	0.213332	0.0933567	0.0279826	0.0124457	0.0109379	0.00724759	0.00914451	0.00994041	Mitochondrion	Mitochondrion	1	Mitochondrion
G3HBU2	Q9WUD1	Stub1	STIP1 homology and U box-containing protein 1	0.0927719	0.0828611	0.114859	0.119002	0.0981117	0.0850307	0.119257	0.0980295	0.063189	0.126888	unknown	Plasma membrane	0.283064	unknown
G3HBU3	Q3TA59	Jmjd8	JmjC domain-containing protein 8	0.129397	0.167862	0.156107	0.153291	0.11113	0.0744331	0.0889414	0.0496333	0.0324955	0.0367093	unknown	Endoplasmic reticulum	0.613262	unknown
G3HBV4	Q8BIW9	Chtf18	Chromosome transmission fidelity protein 18 homolog	0.0661157	0.0337045	0.0519793	0.050567	0.0658258	0.0574316	0.0983001	0.211485	0.284082	0.0805088	unknown	Nucleus - Non-chromatin	0.629951	unknown
G3HBV6	Q3U3R4	Lmf1	Lipase maturation factor 1	0.115677	0.119423	0.143976	0.163752	0.135726	0.0948664	0.104243	0.0847216	0.0223755	0.0152401	Endoplasmic reticulum	Endoplasmic reticulum	1	Endoplasmic reticulum
G3HBW5	P63280	Ube2i	SUMO-conjugating enzyme UBC9	0.140309	0.037384	0.0643807	0.0689106	0.0853076	0.0680291	0.10936	0.158409	0.178911	0.0889984	unknown	Ribosome	0.430703	unknown
G3HBX3	Q5FWH2-1	Unkl	Putative E3 ubiquitin-protein ligase UNKL	0.0476369	0.0379949	0.0501482	0.0570344	0.0692248	0.0680032	0.123116	0.249261	0.234039	0.0635423	unknown	Ribosome	0.526883	unknown
G3HBX6	O70496	Clcn7	H(+)/Cl(-) exchange transporter 7	0.0324604	0.087832	0.162801	0.219395	0.143562	0.0942516	0.113379	0.120888	0.0225023	0.00292818	unknown	Lysosome	0.247626	unknown
G3HBX9	E9PY46	Ift140		0.116301	0.0897562	0.115515	0.110817	0.0836336	0.0636525	0.0890413	0.127055	0.138902	0.0653263	unknown	Nucleus - Chromatin	0.278273	unknown
G3HBY2	Q6PGH2	Hn1l	Hematological and neurological expressed 1-like protein	0.117012	0.03952	0.0647889	0.07057	0.0867699	0.098538	0.110192	0.124344	0.126259	0.162007	unknown	Nucleus - Chromatin	0.273907	unknown
G3HBY8	Q99MU3-4	Adar	Double-stranded RNA-specific adenosine deaminase	0.107256	0.0417434	0.0544788	0.0642918	0.0778785	0.0690904	0.124208	0.204527	0.202017	0.0545092	unknown	Ribosome	0.698832	unknown
G3HBZ1	Q7TSS2	Ube2q1	Ubiquitin-conjugating enzyme E2 Q1	0.0941325	0.0579559	0.0916094	0.0910642	0.10078	0.0813763	0.113391	0.0711935	0.0775414	0.220956	unknown	Cytosol	0.55615	unknown
G3HBZ5	P98199	Atp8b2	Phospholipid-transporting ATPase ID	0.0915661	0.110535	0.148993	0.170106	0.124081	0.0888535	0.117499	0.0952083	0.0353196	0.0178383	unknown	Plasma membrane	0.810569	Plasma membrane
G3HBZ7	O35387	Hax1	HCLS1-associated protein X-1	0.247285	0.256617	0.194203	0.0918543	0.0534934	0.0295373	0.0337649	0.0359586	0.0324864	0.0248	unknown	Mitochondrion	0.931609	Mitochondrion
G3HBZ8	Q80X50-3	Ubap2l	Ubiquitin-associated protein 2-like	0.0471804	0.050199	0.0621926	0.0723205	0.0739288	0.0723103	0.128614	0.255624	0.196815	0.0408158	unknown	Ribosome	0.677283	unknown
G3HC01;G3IIZ5	P58774-2;P21107-2	Tpm2;Tpm3	Tropomyosin alpha-3 chain;Tropomyosin beta chain	0.0671508	0.0465002	0.0702024	0.0770198	0.100355	0.101619	0.121318	0.0531112	0.0695765	0.293147	unknown	Cytosol	0.656451	unknown
G3HC03	Q6ZWU9	Rps27	40S ribosomal protein S27	0.0734397	0.0600492	0.0738657	0.0821283	0.077795	0.0653815	0.120674	0.191066	0.192409	0.0631917	unknown	Ribosome	0.843147	Ribosome
G3HC04				0.0826934	0.0875011	0.121313	0.151486	0.131783	0.0894648	0.137607	0.151687	0.038998	0.00746721	unknown	Plasma membrane	0.868443	Plasma membrane
G3HC10	Q3U182	Crtc2	CREB-regulated transcription coactivator 2	0.0799547	0.0580301	0.0772109	0.0784601	0.106558	0.0878882	0.136383	0.132312	0.156831	0.0863725	unknown	Nucleus - Chromatin	0.254783	unknown
G3HC13	O88561	Slc27a3	Long-chain fatty acid transport protein 3	0.113128	0.117623	0.141895	0.162664	0.136254	0.0921694	0.129738	0.087759	0.0143064	0.00446258	unknown	Endoplasmic reticulum	0.881652	Endoplasmic reticulum
G3HC14	Q7TPD0	Ints3	Integrator complex subunit 3	0.115694	0.018859	0.0318563	0.0304267	0.0436621	0.0456101	0.0907793	0.223945	0.314621	0.0845471	unknown	Nucleus - Non-chromatin	0.896543	Nucleus - Non-chromatin
G3HC17	Q9CXY6	Ilf2	Interleukin enhancer-binding factor 2	0.193287	0.0292174	0.040509	0.0434431	0.0512323	0.0491177	0.0992846	0.235845	0.221028	0.0370369	unknown	Nucleus - Non-chromatin	0.438471	unknown
G3HC18	Q9CXY6	Ilf2	Interleukin enhancer-binding factor 2	0.208936	0.021013	0.0326425	0.0322286	0.0452617	0.0447394	0.0946006	0.213603	0.236747	0.0702282	unknown	Nucleus - Non-chromatin	0.884715	Nucleus - Non-chromatin
G3HC19	Q9Z266-2	Snapin	SNARE-associated protein Snapin	0.0531637	0.0424221	0.0755379	0.101493	0.118319	0.0969666	0.155286	0.177736	0.0968929	0.0821822	unknown	Plasma membrane	0.410113	unknown
G3HC24	P56565	S100a1	Protein S100-A1	0.0678076	0.0447206	0.0747742	0.0706878	0.0911629	0.0988707	0.11548	0.0511345	0.0765679	0.308794	unknown	Cytosol	0.674619	unknown
G3HC25	P97352	S100a13	Protein S100-A13	0.071722	0.0415188	0.0734241	0.0716902	0.0935501	0.0906973	0.123209	0.059776	0.0729575	0.301455	unknown	Cytosol	0.801431	Cytosol
G3HC31	P14069	S100a6	Protein S100-A6	0.0661667	0.0395318	0.0712182	0.0700962	0.101034	0.103082	0.127588	0.0621091	0.0811215	0.278052	unknown	Cytosol	0.728636	Cytosol
G3HC34	Q2YDW2-2	Msto1	Protein misato homolog 1	0.0863583	0.0624603	0.0966689	0.0988228	0.114775	0.0993056	0.14776	0.0898817	0.113054	0.0909136	unknown	Plasma membrane	0.426461	unknown
G3HC35	Q9ER88	Dap3	28S ribosomal protein S29, mitochondrial	0.328023	0.323464	0.210857	0.0824279	0.0160206	0.00539621	0.00594036	0.00581954	0.00969777	0.0123534	Mitochondrion	Mitochondrion	1	Mitochondrion
G3HC38	Q8BG26	Rusc1	RUN and SH3 domain-containing protein 1	0.045456	0.0329299	0.0399766	0.0471964	0.0590915	0.052168	0.117205	0.29815	0.268245	0.039582	unknown	Nucleus - Non-chromatin	0.302424	unknown
G3HC39				0.0993168	0.0760283	0.0890479	0.0740697	0.0930497	0.0871495	0.121159	0.0599305	0.0841741	0.216075	unknown	Cytosol	0.640581	unknown
G3HC40	Q6ZWN5	Rps9	40S ribosomal protein S9	0.0511533	0.0498727	0.0763155	0.0721768	0.0766589	0.0692884	0.096473	0.252578	0.213958	0.0415252	Ribosome	Ribosome	1	Ribosome
G3HC45	O35609	Scamp3	Secretory carrier-associated membrane protein 3	0.0390408	0.0419324	0.0677424	0.0888998	0.0961299	0.085602	0.164483	0.262244	0.128253	0.0256731	unknown	Nucleus - Chromatin	0.272424	unknown
G3HC47	P17439	Gba	Glucosylceramidase	0.0448247	0.0957101	0.193376	0.24021	0.140557	0.0783088	0.0874088	0.0924276	0.016401	0.0107761	Lysosome	Lysosome	1	Lysosome
G3HC48	P47802	Mtx1	Metaxin-1	0.314097	0.259839	0.21455	0.0976333	0.0338032	0.0177891	0.0207674	0.0187709	0.0123073	0.0104424	Mitochondrion	Mitochondrion	1	Mitochondrion
G3HC49;G3HXA5	Q05895;Q9Z1T2	Thbs3;Thbs4	Thrombospondin-3;Thrombospondin-4	0.146681	0.143755	0.150018	0.164608	0.119618	0.0831593	0.0872182	0.0477173	0.0305176	0.026708	unknown	Endoplasmic reticulum	0.809479	Endoplasmic reticulum
G3HC54	Q9D1Q4	Dpm3	Dolichol-phosphate mannosyltransferase subunit 3	0.130304	0.144858	0.154762	0.165589	0.141879	0.0870838	0.113622	0.0540967	0.00602149	0.00178266	unknown	Endoplasmic reticulum	0.945693	Endoplasmic reticulum
G3HC59	O88839-4	Adam15	Disintegrin and metalloproteinase domain-containing protein 15	0.0750403	0.0684804	0.0853865	0.12615	0.112344	0.100867	0.160002	0.195273	0.0595324	0.0169239	unknown	Plasma membrane	0.782216	Plasma membrane
G3HC64	Q8R123-2	Flad1	FAD synthase;FAD synthase region;Molybdenum cofactor biosynthesis protein-like region	0.236771	0.229125	0.167001	0.0835988	0.0458427	0.0361741	0.0627604	0.0313814	0.0385699	0.0687761	unknown	Mitochondrion	0.504507	unknown
G3HC67;G3HQ25	P61025;P61025	Cks1b	Cyclin-dependent kinases regulatory subunit 1	0.102949	0.0359436	0.0602086	0.0673295	0.0796429	0.074924	0.111815	0.140889	0.158745	0.167553	unknown	Nucleus - Chromatin	0.305079	unknown
G3HC68;G3HF31	P98083;Q8BMC3	Shc1;Shc2	SHC-transforming protein 1;SHC-transforming protein 2	0.094342	0.0704555	0.0980245	0.086427	0.089194	0.0729652	0.102465	0.115232	0.133785	0.13711	unknown	Nucleus - Chromatin	0.329955	unknown
G3HC69				0.0738388	0.0336024	0.0497006	0.0534913	0.0661159	0.0709201	0.103623	0.187803	0.245317	0.115588	unknown	Proteasome	0.572874	unknown
G3HC70	Q3TVI8	Pbxip1	Pre-B-cell leukemia transcription factor-interacting protein 1	0.101989	0.113758	0.133616	0.161726	0.137958	0.105604	0.131737	0.0858349	0.0181742	0.00960308	unknown	Endoplasmic reticulum	0.901683	Endoplasmic reticulum
G3HC76				0.135384	0.0351114	0.0567586	0.0578153	0.0700072	0.0599321	0.0967051	0.149006	0.195633	0.143647	unknown	Nucleus - Non-chromatin	0.417879	unknown
G3HC77	Q6A068	Cdc5l	Cell division cycle 5-like protein	0.0605085	0.0234772	0.0371381	0.0360932	0.0520385	0.0504742	0.0924778	0.2456	0.31766	0.0845328	unknown	Nucleus - Non-chromatin	0.830664	Nucleus - Non-chromatin
G3HC79	Q14CH7	Aars2	Alanine--tRNA ligase, mitochondrial	0.323935	0.321637	0.212246	0.0811166	0.0171368	0.00612757	0.00752637	0.00975944	0.00978188	0.0107323	Mitochondrion	Mitochondrion	1	Mitochondrion
G3HC83	Q91ZN5-2	Slc35b2	Adenosine 3'-phospho 5'-phosphosulfate transporter 1	0.0691868	0.111227	0.163074	0.194353	0.121803	0.0708754	0.0843518	0.104463	0.0734752	0.00719174	Golgi apparatus	Golgi apparatus	1	Golgi apparatus
G3HC84;G3IBV6;G3ID27;G3HB20;G3H3J2	P11499;P11499;P11499	Hsp90ab1	Heat shock protein HSP 90-beta	0.0772515	0.0552678	0.0862833	0.0780387	0.0985745	0.091347	0.119715	0.0718261	0.083044	0.238652	Cytosol	Cytosol	1	Cytosol
G3HC88	Q3TWI9	Tmem63b	CSC1-like protein 2	0.0528591	0.0525577	0.0874057	0.10267	0.108468	0.087484	0.15073	0.227828	0.0931532	0.0368445	unknown	Plasma membrane	0.410775	unknown
G3HC95	Q1HFZ0-2	Nsun2	tRNA (cytosine(34)-C(5))-methyltransferase	0.0927912	0.0443257	0.0720999	0.065143	0.0889989	0.0876104	0.120162	0.0731052	0.0993951	0.256369	unknown	Cytosol	0.843203	Cytosol
G3HCA2	Q9D270	Zdhhc21	Probable palmitoyltransferase ZDHHC21	0.0702336	0.11932	0.1666	0.183849	0.121259	0.072315	0.0908214	0.0976726	0.0589958	0.0189326	unknown	Golgi apparatus	0.897088	Golgi apparatus
G3HCA7	Q8BYY4-3	Ttc39b	Tetratricopeptide repeat protein 39B	0.103358	0.0827971	0.0963191	0.0985632	0.105417	0.0883029	0.106253	0.0706719	0.0619604	0.186357	unknown	Cytosol	0.216505	unknown
G3HCB0	Q99JF8	Psip1	PC4 and SFRS1-interacting protein	0.472311	0.046561	0.0516567	0.0556942	0.0523909	0.0428602	0.0602624	0.0788276	0.0823139	0.0571221	unknown	Nucleus - Chromatin	0.755286	Nucleus - Chromatin
G3HCB2	Q5HZJ0	Drosha	Ribonuclease 3	0.0545029	0.0255858	0.0483007	0.0400155	0.0510269	0.0483136	0.100524	0.242295	0.305375	0.0840607	unknown	Nucleus - Non-chromatin	0.80708	Nucleus - Non-chromatin
G3HCB8	Q80XJ3	Ttc28	Tetratricopeptide repeat protein 28	0.0787711	0.0717628	0.0896264	0.0991911	0.0983334	0.0823236	0.113037	0.126197	0.131345	0.109412	unknown	Plasma membrane	0.286344	unknown
G3HCC1	Q9Z265	Chek2	Serine/threonine-protein kinase Chk2	0.0933914	0.0434534	0.0656758	0.0656252	0.086997	0.0817007	0.113574	0.10952	0.135193	0.204869	unknown	Cytosol	0.485242	unknown
G3HCC4	Q9WU56-2	Pus1	tRNA pseudouridine synthase A, mitochondrial	0.149177	0.128486	0.118438	0.0719961	0.0671471	0.0613563	0.0862182	0.0525417	0.0711775	0.193463	unknown	Nucleus - Chromatin	0.311025	unknown
G3HCC7	Q6P9R1	Ddx51	ATP-dependent RNA helicase DDX51	0.195944	0.0427941	0.0459202	0.0371724	0.0471108	0.0443981	0.079722	0.188805	0.249509	0.0686246	Nucleus - Non-chromatin	Nucleus - Non-chromatin	1	Nucleus - Non-chromatin
G3HCC8	Q8BHY2	Noc4l	Nucleolar complex protein 4 homolog	0.177286	0.0298125	0.0437892	0.0373363	0.0472994	0.0534287	0.0898414	0.182515	0.25029	0.0884011	unknown	Nucleus - Non-chromatin	0.929935	Nucleus - Non-chromatin
G3HCD2	Q9WVF7	Pole	DNA polymerase epsilon catalytic subunit A	0.086012	0.0405061	0.0717983	0.0676583	0.0859078	0.0822284	0.112626	0.0943877	0.122261	0.236615	unknown	Cytosol	0.757305	Cytosol
G3HCD3	Q8BX10	Pgam5	Serine/threonine-protein phosphatase PGAM5, mitochondrial	0.286325	0.298351	0.211207	0.0982096	0.0263826	0.0146061	0.0188585	0.0176156	0.0158893	0.0125553	unknown	Mitochondrion	0.981462	Mitochondrion
G3HCD4	Q6P1H6-3	Ankle2	Ankyrin repeat and LEM domain-containing protein 2	0.109895	0.11437	0.131379	0.155179	0.129156	0.0977494	0.121856	0.0886026	0.0337973	0.0180148	unknown	Endoplasmic reticulum	0.817642	Endoplasmic reticulum
G3HCD5	P55937	Golga3	Golgin subfamily A member 3	0.0643998	0.0570143	0.0895102	0.0902907	0.0915042	0.0808327	0.105427	0.100032	0.128497	0.192493	unknown	Cytosol	0.407744	unknown
G3HCE1	Q8K2I1	Fntb	Protein farnesyltransferase subunit beta	0.0730579	0.048677	0.0824599	0.0793772	0.0968783	0.0960118	0.127392	0.0821233	0.103184	0.210839	unknown	Cytosol	0.814633	Cytosol
G3HCE3	P28574-2	Max	Protein max	0.484245	0.0384265	0.0502156	0.0509769	0.055383	0.0525486	0.0610936	0.049937	0.0479674	0.109207	unknown	Nucleus - Chromatin	0.710578	Nucleus - Chromatin
G3HCE4	Q9WTS2	Fut8	Alpha-(1,6)-fucosyltransferase	0.078052	0.105321	0.161887	0.184283	0.124611	0.0794052	0.0830671	0.0914821	0.0644066	0.0274841	Golgi apparatus	Golgi apparatus	1	Golgi apparatus
G3HCE7	Q8BUV3	Gphn	Gephyrin;Molybdopterin adenylyltransferase;Molybdopterin molybdenumtransferase	0.0598211	0.0432572	0.0717328	0.0701466	0.0781844	0.0700956	0.109591	0.113854	0.152459	0.230859	unknown	Cytosol	0.279009	unknown
G3HCF4	Q7TPM6	Fsd1	Fibronectin type III and SPRY domain-containing protein 1	0.133225	0.0523476	0.0490823	0.0564626	0.0777524	0.059307	0.109688	0.178686	0.182525	0.100925	unknown	Nucleus - Chromatin	0.394163	unknown
G3HCF8	Q62419	Sh3gl1	Endophilin-A2	0.108754	0.0749606	0.101832	0.098921	0.0986566	0.0801154	0.102655	0.0840926	0.095096	0.154916	unknown	Nucleus - Chromatin	0.262397	unknown
G3HCF9	Q9QWF0	Chaf1a	Chromatin assembly factor 1 subunit A	0.232108	0.0406573	0.0592176	0.0512513	0.0626313	0.0609023	0.087474	0.144868	0.129256	0.131634	Nucleus - Chromatin	Nucleus - Chromatin	1	Nucleus - Chromatin
G3HCG0	Q99PL6-2	Ubxn6	UBX domain-containing protein 6	0.110103	0.0832578	0.100362	0.109992	0.102547	0.0874124	0.111529	0.0795425	0.0833198	0.131934	unknown	Nucleus - Chromatin	0.239497	unknown
G3HCG1	Q3UMU9	Hdgfrp2	Hepatoma-derived growth factor-related protein 2	0.118409	0.031618	0.0589976	0.0576322	0.0808303	0.0789105	0.106453	0.0608681	0.0695842	0.336697	unknown	Cytosol	0.326839	unknown
G3HCG2				0.0741836	0.0528685	0.0900641	0.111568	0.101609	0.0768979	0.121653	0.165047	0.166029	0.0400804	unknown	Ribosome	0.261359	unknown
G3HCH0	Q9CPT4	Mydgf	Myeloid-derived growth factor	0.125906	0.150599	0.164198	0.18043	0.136344	0.0900029	0.0965058	0.0410606	0.00472062	0.0102341	unknown	Endoplasmic reticulum	0.93574	Endoplasmic reticulum
G3HCH1	Q8BVG4	Dpp9	Dipeptidyl peptidase 9	0.0771206	0.0474561	0.0793851	0.0739894	0.100231	0.0946165	0.127465	0.0903811	0.117782	0.191573	unknown	Cytosol	0.715543	Cytosol
G3HCI0	Q9DBG5	Plin3	Perilipin-3	0.0868033	0.0512226	0.0820256	0.0748956	0.0927335	0.0866388	0.115875	0.0626204	0.0747508	0.272435	unknown	Cytosol	0.777543	Cytosol
G3HCI4	B0V2N1-6	Ptprs	Receptor-type tyrosine-protein phosphatase S	0.0750309	0.121349	0.184736	0.204179	0.125382	0.0766091	0.0984214	0.0768214	0.0244791	0.0129922	unknown	Lysosome	0.512667	unknown
G3HCI6	B0V2N1-6	Ptprs	Receptor-type tyrosine-protein phosphatase S	0.094571	0.0943895	0.120969	0.146534	0.13725	0.104186	0.147247	0.113234	0.0297976	0.0118223	unknown	Plasma membrane	0.577228	unknown
G3HCI7	Q9DAH2	Znrf4		0.076247	0.0220157	0.034645	0.0346491	0.0485028	0.0511019	0.0974549	0.241506	0.301804	0.0920734	unknown	Nucleus - Non-chromatin	0.85286	Nucleus - Non-chromatin
G3HCI9	D3YXK2	Safb	Scaffold attachment factor B1	0.145982	0.0142058	0.0277336	0.0304461	0.0469093	0.0526901	0.0964307	0.245466	0.264181	0.0759558	unknown	Nucleus - Non-chromatin	0.847034	Nucleus - Non-chromatin
G3HCJ1	Q8CGK3	Lonp1	Lon protease homolog, mitochondrial	0.332899	0.328576	0.216626	0.0825875	0.0144208	0.0045332	0.00454832	0.00467463	0.0053105	0.00582397	Mitochondrion	Mitochondrion	1	Mitochondrion
G3HCJ8	Q91XI1	Dus3l	tRNA-dihydrouridine(47) synthase [NAD(P)(+)]-like	0.0713309	0.0376113	0.0648234	0.0612473	0.0862852	0.0896778	0.121057	0.0856308	0.104909	0.277428	unknown	Cytosol	0.837862	Cytosol
G3HCK7	Q3THK3	Gtf2f1	General transcription factor IIF subunit 1	0.106766	0.0376917	0.059671	0.0582845	0.0756833	0.0824799	0.119096	0.119326	0.149136	0.191866	unknown	Nucleus - Chromatin	0.232459	unknown
G3HCK9	Q3U0V1	Khsrp	Far upstream element-binding protein 2	0.101481	0.0277877	0.0406871	0.0439433	0.0554861	0.057726	0.11208	0.302329	0.213	0.0454786	unknown	Ribosome	0.263172	unknown
G3HCL2;G3HMW8;G3GWT2;CON__ENSEMBL:ENSBTAP00000025008	A2AQ07;Q9D6F9;Q922F4	Tubb1;Tubb4a;Tubb6	Tubulin beta-1 chain;Tubulin beta-4A chain;Tubulin beta-6 chain	0.0841539	0.0496465	0.0826948	0.0752278	0.10307	0.0925132	0.128191	0.0646135	0.0919027	0.227987	unknown	Cytosol	0.807484	Cytosol
G3HCL3				0.0656268	0.0570085	0.0926354	0.126651	0.120534	0.0941952	0.165567	0.21232	0.0477984	0.0176634	unknown	Plasma membrane	0.718854	Plasma membrane
G3HCL7	Q91WD0-2	Gpr108	Protein GPR108	0.0437115	0.0629287	0.0920656	0.118169	0.101709	0.0830912	0.135976	0.21797	0.128511	0.015868	unknown	Plasma membrane	0.30937	unknown
G3HCL8	Q8CJ53-2	Trip10	Cdc42-interacting protein 4	0.10082	0.0630711	0.0870854	0.091607	0.0918046	0.0756409	0.104259	0.135257	0.140011	0.110445	unknown	Nucleus - Chromatin	0.319946	unknown
G3HCM4	Q80W54	Zmpste24	CAAX prenyl protease 1 homolog	0.110249	0.109374	0.140784	0.164662	0.141857	0.0980661	0.124497	0.086709	0.0178097	0.00599234	unknown	Endoplasmic reticulum	0.908053	Endoplasmic reticulum
G3HCN2	P70698	Ctps1	CTP synthase 1	0.0688424	0.0439966	0.077454	0.0770664	0.0975394	0.0941776	0.122179	0.0729389	0.0912978	0.254508	unknown	Cytosol	0.866433	Cytosol
G3HCP0;G3HTX0;G3H5R0;G3HI84;G3I4Q1	Q8BUR3;Q8K3Q3;Q61660;Q9ES18	Foxj1;Foxj2;Foxj3;Foxn4	Forkhead box protein J1;Forkhead box protein J2;Forkhead box protein J3;Forkhead box protein N4	0.344491	0.0341138	0.0581135	0.0566677	0.0592074	0.0514481	0.0785773	0.101312	0.116051	0.100018	unknown	Nucleus - Chromatin	0.826813	Nucleus - Chromatin
G3HCP3				0.0813142	0.0468353	0.0900419	0.0863274	0.101767	0.0991173	0.140065	0.0624231	0.0810219	0.211088	unknown	Cytosol	0.532257	unknown
G3HCQ2;G3I189	Q3UX61;Q3UX61	Naa11	N-alpha-acetyltransferase 11	0.0737999	0.047	0.0679592	0.0710205	0.0973858	0.0851928	0.13286	0.161747	0.169486	0.0935493	unknown	Ribosome	0.266006	unknown
G3HCQ6	Q7TSG2-2	Ctdp1	RNA polymerase II subunit A C-terminal domain phosphatase	0.0698107	0.0397754	0.0689759	0.0586364	0.082753	0.0866552	0.108834	0.0918702	0.0864377	0.306251	unknown	Cytosol	0.713453	Cytosol
G3HCR2	P98195	Atp9b	Probable phospholipid-transporting ATPase IIB	0.0374803	0.0445183	0.0700329	0.0909165	0.0938272	0.0908571	0.158601	0.27982	0.115935	0.0180121	unknown	Nucleus - Chromatin	0.276599	unknown
G3HCR5;G3I989;G3I342	P20444;P63318;P68404-2	Prkca;Prkcb;Prkcg	Protein kinase C alpha type;Protein kinase C beta type;Protein kinase C gamma type	0.0769818	0.0419182	0.0771579	0.0816098	0.0809779	0.0711621	0.11397	0.0763049	0.0801737	0.299743	unknown	Cytosol	0.528743	unknown
G3HCS2	Q6DFV5-2	Helz	Probable helicase with zinc finger domain	0.0702422	0.0699433	0.079058	0.0884145	0.0831659	0.0662491	0.111209	0.204481	0.192392	0.0348447	unknown	Ribosome	0.891849	Ribosome
G3HCS4	Q9D8W5	Psmd12	26S proteasome non-ATPase regulatory subunit 12	0.0545144	0.0341157	0.0564441	0.055047	0.0727954	0.065206	0.0950199	0.150661	0.235953	0.180243	Proteasome	Proteasome	1	Proteasome
G3HCS8	Q8BJW5	Nol11	Nucleolar protein 11	0.362694	0.0243453	0.0321081	0.0307861	0.0378086	0.0389121	0.0703947	0.147115	0.18118	0.0746561	Nucleus - Non-chromatin	Nucleus - Non-chromatin	1	Nucleus - Non-chromatin
G3HCT1	P52293	Kpna2	Importin subunit alpha-1	0.154874	0.0466031	0.072892	0.0769528	0.0874718	0.0768465	0.105724	0.098906	0.124379	0.15535	unknown	Nucleus - Chromatin	0.381479	unknown
G3HCT2	A2A5Z6-2	Smurf2	E3 ubiquitin-protein ligase SMURF2	0.0853982	0.0676092	0.0921621	0.0926653	0.0900975	0.0596735	0.0922131	0.144144	0.19543	0.0806067	unknown	Ribosome	0.253343	unknown
G3HCT4	Q61656	Ddx5	Probable ATP-dependent RNA helicase DDX5	0.115515	0.0268328	0.0424623	0.0394701	0.0531517	0.0498306	0.0914269	0.215313	0.291857	0.0741396	unknown	Nucleus - Non-chromatin	0.934992	Nucleus - Non-chromatin
G3HCT9	Q6ZPJ0	Tex2	Testis-expressed sequence 2 protein	0.0748415	0.0743595	0.099299	0.120148	0.11019	0.0870132	0.130607	0.135946	0.0439052	0.12369	unknown	Plasma membrane	0.35496	unknown
G3HCU8	P62196	Psmc5	26S protease regulatory subunit 8	0.043175	0.0282099	0.0520352	0.0498202	0.0661888	0.0633404	0.0914806	0.166847	0.257548	0.181354	Proteasome	Proteasome	1	Proteasome
G3HCU9	Q9DBE9	Ftsj3	pre-rRNA processing protein FTSJ3	0.12779	0.022036	0.0359266	0.0362489	0.0485646	0.0481491	0.0905759	0.239079	0.276515	0.0751153	Nucleus - Non-chromatin	Nucleus - Non-chromatin	1	Nucleus - Non-chromatin
G3HCV0	Q810A7	Ddx42	ATP-dependent RNA helicase DDX42	0.125765	0.0413664	0.0526894	0.0511505	0.0618326	0.0577796	0.0961782	0.193965	0.222512	0.0967609	unknown	Nucleus - Non-chromatin	0.727454	Nucleus - Non-chromatin
G3HCV1	Q9D024	Ccdc47	Coiled-coil domain-containing protein 47	0.12398	0.144172	0.157911	0.164649	0.137376	0.087171	0.108121	0.0483569	0.018085	0.0101773	unknown	Endoplasmic reticulum	0.95799	Endoplasmic reticulum
G3HCV4	O09159	Man2b1	Lysosomal alpha-mannosidase	0.094583	0.153381	0.213799	0.226052	0.123368	0.0604965	0.0638223	0.036944	0.0215319	0.00602139	Lysosome	Lysosome	1	Lysosome
G3HCV7	Q3TXU5	Dhps	Deoxyhypusine synthase	0.0630444	0.0417091	0.0724646	0.0717763	0.0961521	0.0956661	0.125327	0.0679814	0.0881677	0.277711	unknown	Cytosol	0.84888	Cytosol
G3HCW0	Q99LG2	Tnpo2	Transportin-2	0.082915	0.0421894	0.0687093	0.0679633	0.0871688	0.0818952	0.114525	0.095019	0.12514	0.234476	unknown	Cytosol	0.762622	Cytosol
G3HCW1	Q9D735		Uncharacterized protein C19orf43 homolog	0.10767	0.037387	0.0381902	0.0504732	0.0509093	0.0608205	0.0979765	0.215537	0.281491	0.0595448	unknown	Nucleus - Non-chromatin	0.839823	Nucleus - Non-chromatin
G3HCW3;G3HFV9;G3HFV8;G3IAH5	O54984;O54984;O54984;O54984	Asna1	ATPase Asna1	0.102566	0.0916895	0.115529	0.12345	0.120033	0.0912155	0.116759	0.0621139	0.048689	0.127955	unknown	Nucleus - Chromatin	0.242418	unknown
G3HCW5	Q7TMK6	Hook2	Protein Hook homolog 2	0.0608939	0.0669277	0.0935664	0.0805257	0.100268	0.0907014	0.143402	0.110181	0.139482	0.114053	unknown	Nucleus - Chromatin	0.247934	unknown
G3HCW9	Q61171	Prdx2	Peroxiredoxin-2	0.0577198	0.0365032	0.0681423	0.0668541	0.0890832	0.0832354	0.115574	0.0861469	0.145059	0.251682	Cytosol	Cytosol	1	Cytosol
G3HCX0	Q9CWY8	Rnaseh2a	Ribonuclease H2 subunit A	0.105375	0.0466076	0.0718925	0.0670851	0.0860776	0.0828847	0.116583	0.152203	0.180385	0.0909065	unknown	Ribosome	0.305009	unknown
G3HCX3	P56542	Dnase2	Deoxyribonuclease-2-alpha	0.0618453	0.164287	0.245646	0.256918	0.118544	0.046958	0.0525112	0.0333456	0.0142388	0.00570598	Lysosome	Lysosome	1	Lysosome
G3HCX7;G3IMQ7	Q8C0C7;Q8C0C7	Farsa	Phenylalanine--tRNA ligase alpha subunit	0.0618857	0.0466734	0.0594164	0.0617623	0.0633482	0.055595	0.105185	0.22088	0.258955	0.0662992	unknown	Ribosome	0.621171	unknown
G3HCX8	P14211	Calr	Calreticulin	0.134429	0.158205	0.166967	0.183491	0.13684	0.0882979	0.0921323	0.0309181	0.00334676	0.00537201	Endoplasmic reticulum	Endoplasmic reticulum	1	Endoplasmic reticulum
G3HCY1	P54726	Rad23a	UV excision repair protein RAD23 homolog A	0.0829998	0.0393802	0.0782309	0.0741875	0.095326	0.100741	0.125942	0.0632374	0.0869748	0.252981	unknown	Cytosol	0.7882	Cytosol
G3HCY3	Q9CR59	Gadd45gip1	Growth arrest and DNA damage-inducible proteins-interacting protein 1	0.315749	0.309304	0.215834	0.0894364	0.0198572	0.00713068	0.00901388	0.00912181	0.0113154	0.0132368	unknown	Mitochondrion	0.983543	Mitochondrion
G3HCY4	P70257-1	Nfix	Nuclear factor 1 X-type	0.523359	0.0459855	0.0519657	0.0450236	0.0376941	0.0355821	0.0547974	0.0610754	0.0966996	0.0478173	unknown	Nucleus - Chromatin	0.749486	Nucleus - Chromatin
G3HCY7	Q3TX08	Trmt1	tRNA (guanine(26)-N(2))-dimethyltransferase	0.0755835	0.0520753	0.0803634	0.0753173	0.103493	0.106064	0.137041	0.0837349	0.109009	0.177319	unknown	Cytosol	0.389574	unknown
G3HCY8	Q7TSZ8	Nacc1	Nucleus accumbens-associated protein 1	0.314269	0.0479851	0.060992	0.05857	0.0720125	0.0607676	0.0949084	0.0627512	0.0798415	0.147903	unknown	Nucleus - Chromatin	0.472012	unknown
G3HCZ4	Q9CQT1	Mri1	Methylthioribose-1-phosphate isomerase	0.0908699	0.059815	0.0900488	0.0787935	0.0973019	0.0961026	0.129962	0.0775436	0.11304	0.166523	unknown	Cytosol	0.410854	unknown
G3HD01	Q8K1A6	Cc2d1a	Coiled-coil and C2 domain-containing protein 1A	0.0544985	0.0437224	0.0604761	0.0654267	0.0672507	0.0602027	0.0959186	0.217396	0.272533	0.0625757	unknown	Ribosome	0.617924	unknown
G3HD12	P05132	Prkaca	cAMP-dependent protein kinase catalytic subunit alpha	0.0803544	0.0627266	0.10085	0.10643	0.109134	0.0844458	0.126749	0.11122	0.104321	0.113769	unknown	Plasma membrane	0.401471	unknown
G3HD13	Q9DAP7	Asf1b	Histone chaperone ASF1B	0.0616198	0.0329994	0.0547504	0.0520579	0.0709647	0.0611296	0.109806	0.201909	0.241329	0.113435	unknown	Proteasome	0.370027	unknown
G3HD16	P70268	Pkn1	Serine/threonine-protein kinase N1	0.0934421	0.0616384	0.0849735	0.0857229	0.0874534	0.0701485	0.105886	0.138433	0.150592	0.12171	unknown	Ribosome	0.353131	unknown
G3HD18	Q8VDW0	Ddx39a	ATP-dependent RNA helicase DDX39A	0.0999179	0.0212829	0.03557	0.0362873	0.0577187	0.0555684	0.119886	0.25255	0.258966	0.0622524	unknown	Nucleus - Non-chromatin	0.577188	unknown
G3HD20	Q9Z0G0	Gipc1	PDZ domain-containing protein GIPC1	0.110898	0.0874216	0.115551	0.131277	0.110883	0.0970459	0.1138	0.0813167	0.0621018	0.0897047	unknown	Plasma membrane	0.440025	unknown
G3HD21	Q9QYJ3	Dnajb1	DnaJ homolog subfamily B member 1	0.0575358	0.0371941	0.0573698	0.0568806	0.0736956	0.0691606	0.104516	0.212727	0.25139	0.0795303	unknown	Ribosome	0.606479	unknown
G3HD22	Q9CY27	Tecr	Very-long-chain enoyl-CoA reductase	0.12145	0.115745	0.152263	0.165778	0.141301	0.0893709	0.120033	0.0729543	0.0119306	0.0091751	Endoplasmic reticulum	Endoplasmic reticulum	1	Endoplasmic reticulum
G3HD44	P46467	Vps4b	Vacuolar protein sorting-associated protein 4B	0.0834622	0.0523979	0.0857247	0.0848885	0.0996515	0.0913703	0.121957	0.0783952	0.0902638	0.211889	unknown	Cytosol	0.786052	Cytosol
G3HD45	Q6GV12	Kdsr	3-ketodihydrosphingosine reductase	0.09754	0.114315	0.137638	0.161087	0.142047	0.10238	0.130995	0.0907942	0.0174301	0.00577418	unknown	Endoplasmic reticulum	0.905971	Endoplasmic reticulum
G3HD46	P10417	Bcl2	Apoptosis regulator Bcl-2	0.134747	0.115146	0.139528	0.169905	0.112062	0.0879684	0.122216	0.0693036	0.0253867	0.0237385	unknown	Plasma membrane	0.674879	unknown
G3HD51	Q148V7-2	Kiaa1468	LisH domain and HEAT repeat-containing protein KIAA1468	0.0773069	0.0503973	0.0802361	0.0760981	0.0973277	0.0870547	0.118193	0.0837842	0.103282	0.22632	unknown	Cytosol	0.858036	Cytosol
G3HD52	Q9R1S3	Pign	GPI ethanolamine phosphate transferase 1	0.114805	0.115623	0.136205	0.155492	0.130247	0.0884866	0.124654	0.0870277	0.0292531	0.0182055	unknown	Endoplasmic reticulum	0.814601	Endoplasmic reticulum
G3HD56				0.0890925	0.0522929	0.0881422	0.0750801	0.0817856	0.104213	0.111764	0.0874798	0.0986525	0.211498	unknown	Cytosol	0.564284	unknown
G3HD57	O08992	Sdcbp	Syntenin-1	0.0639238	0.141659	0.229379	0.252913	0.113891	0.052986	0.0666919	0.0480888	0.0194995	0.0109678	unknown	Lysosome	0.73626	Lysosome
G3HD63	Q80V26	Impad1	Inositol monophosphatase 3	0.0738805	0.105764	0.139961	0.16985	0.122179	0.0793751	0.0974033	0.109984	0.081604	0.0199992	Golgi apparatus	Golgi apparatus	1	Golgi apparatus
G3HD67;G3HV98	Q9D7G0;Q9D7G0	Prps1	Ribose-phosphate pyrophosphokinase 1	0.0674896	0.0454261	0.062694	0.0793921	0.0797649	0.0877235	0.107628	0.108119	0.139807	0.221956	unknown	Cytosol	0.513279	unknown
G3HD68	Q6PHS6	Snx13	Sorting nexin-13	0.10329	0.117478	0.140998	0.132472	0.107718	0.0864573	0.132094	0.114319	0.034613	0.030561	unknown	Plasma membrane	0.665542	unknown
G3HD85	Q3UKC1	Tax1bp1	Tax1-binding protein 1 homolog	0.0587846	0.0933637	0.143913	0.177892	0.132442	0.0948378	0.126298	0.0937522	0.0304975	0.0482195	unknown	Plasma membrane	0.622022	unknown
G3HD93	Q9CY50	Ssr1	Translocon-associated protein subunit alpha	0.116018	0.126895	0.1496	0.161697	0.137258	0.0864652	0.105994	0.0553893	0.0280167	0.0326674	unknown	Endoplasmic reticulum	0.931795	Endoplasmic reticulum
G3HD97	Q91W90	Txndc5	Thioredoxin domain-containing protein 5	0.137379	0.156543	0.169357	0.177992	0.1307	0.0868792	0.0880046	0.0339411	0.00947402	0.00972989	Endoplasmic reticulum	Endoplasmic reticulum	1	Endoplasmic reticulum
G3HDA0	Q9D1M4	Eef1e1	Eukaryotic translation elongation factor 1 epsilon-1	0.0512165	0.0477579	0.0648239	0.0689553	0.0813886	0.0712201	0.102141	0.148696	0.254429	0.109372	unknown	Proteasome	0.583132	unknown
G3HDA4	Q8VBW5-2	Bbx	HMG box transcription factor BBX	0.123399	0.0310851	0.0416184	0.0403339	0.0507517	0.051587	0.0798627	0.210839	0.272711	0.0978113	unknown	Nucleus - Non-chromatin	0.921525	Nucleus - Non-chromatin
G3HDA8;G3HBB1	Q9Z2X1	Hnrnpf	Heterogeneous nuclear ribonucleoprotein F;Heterogeneous nuclear ribonucleoprotein F, N-terminally processed	0.133499	0.0450924	0.0536159	0.0594953	0.0716526	0.0708821	0.115624	0.143977	0.154268	0.151894	unknown	Nucleus - Chromatin	0.485604	unknown
G3HDB3	Q3TWW8	Srsf6	Serine/arginine-rich splicing factor 6	0.0763576	0.0285265	0.0484789	0.0481029	0.0629005	0.0643248	0.0955737	0.20031	0.245679	0.129746	unknown	Nucleus - Non-chromatin	0.421184	unknown
G3HDC3	A2RSX7	Tyw5	tRNA wybutosine-synthesizing protein 5	0.0664302	0.051242	0.0705627	0.0791452	0.0959762	0.0977046	0.125287	0.0810001	0.111818	0.220834	unknown	Cytosol	0.826276	Cytosol
G3HDC4	Q8BHE8		Uncharacterized protein C2orf47 homolog, mitochondrial	0.29771	0.315205	0.221717	0.0888909	0.0231682	0.00949329	0.0067185	0.007971	0.00803582	0.0210904	unknown	Mitochondrion	0.979296	Mitochondrion
G3HDC9	Q8BMC4	Nop9	Nucleolar protein 9	0.127818	0.0420084	0.0520235	0.0485538	0.062712	0.0542164	0.0904373	0.192627	0.25074	0.0788638	unknown	Nucleus - Non-chromatin	0.82527	Nucleus - Non-chromatin
G3HDD0	Q99L04	Dhrs1	Dehydrogenase/reductase SDR family member 1	0.136736	0.151006	0.148059	0.142197	0.114873	0.0816735	0.109387	0.0853184	0.0243732	0.00637634	unknown	Plasma membrane	0.472994	unknown
G3HDD1	Q9JHK4-2	Rabggta	Geranylgeranyl transferase type-2 subunit alpha	0.0747436	0.0561911	0.0850074	0.0860427	0.0963728	0.0889513	0.117888	0.0750414	0.0859106	0.233851	unknown	Cytosol	0.798064	Cytosol
G3HDD3;G3GUF3	Q9DCZ1;Q99L27	Gmpr;Gmpr2	GMP reductase 1;GMP reductase 2	0.0587129	0.0412547	0.0709321	0.0693636	0.0809676	0.0770329	0.110669	0.0742721	0.10479	0.312005	unknown	Cytosol	0.684179	unknown
G3HDD4	P29595	Nedd8	NEDD8	0.099929	0.0488206	0.0774145	0.0774245	0.0887163	0.0857211	0.10885	0.0819158	0.100709	0.230499	unknown	Cytosol	0.755465	Cytosol
G3HDD5	Q9D967	Mdp1	Magnesium-dependent phosphatase 1	0.082165	0.0503744	0.091674	0.0843247	0.107233	0.108244	0.133581	0.0930516	0.0894173	0.159935	unknown	Cytosol	0.213074	unknown
G3HDD7	Q9DBU0	Tm9sf1	Transmembrane 9 superfamily member 1	0.0786395	0.108629	0.188152	0.217799	0.130322	0.0714101	0.0752162	0.0805297	0.0400894	0.0092132	unknown	Golgi apparatus	0.431776	unknown
G3HDD8				0.100089	0.0501016	0.0786523	0.0750536	0.0899741	0.0827088	0.117285	0.0720257	0.0903583	0.243751	unknown	Cytosol	0.776717	Cytosol
G3HDE3	P97372	Psme2	Proteasome activator complex subunit 2	0.0511181	0.0342127	0.0626982	0.0626439	0.0846426	0.0786129	0.113967	0.14749	0.232524	0.132091	unknown	Proteasome	0.447033	unknown
G3HDE5;G3HUD3	P97371;P97371	Psme1	Proteasome activator complex subunit 1	0.0448371	0.0315912	0.0558349	0.0552502	0.0759192	0.0772982	0.102831	0.127164	0.200531	0.228743	unknown	Nucleus - Non-chromatin	0.204649	unknown
G3HDE8;G3HBK8	Q9Z2V4;Q8BH04	Pck1;Pck2	Phosphoenolpyruvate carboxykinase [GTP], mitochondrial;Phosphoenolpyruvate carboxykinase, cytosolic [GTP]	0.33514	0.311249	0.209205	0.0820047	0.0163766	0.00698245	0.0082868	0.00594601	0.007562	0.0172479	Mitochondrion	Mitochondrion	1	Mitochondrion
G3HDF4				0.0774366	0.117841	0.157027	0.16944	0.108167	0.0710611	0.110868	0.111288	0.0654292	0.0114412	unknown	Golgi apparatus	0.432111	unknown
G3HDG3	Q9DB96	Ngdn	Neuroguidin	0.178685	0.0238348	0.0393905	0.0349896	0.0470414	0.0484476	0.0806767	0.204503	0.254472	0.0879602	unknown	Nucleus - Non-chromatin	0.92929	Nucleus - Non-chromatin
G3HDG6	Q8R326-2	Pspc1	Paraspeckle component 1	0.233146	0.0265254	0.0335671	0.0341933	0.0495839	0.0480561	0.0920727	0.224953	0.21378	0.0441233	unknown	Nucleus - Non-chromatin	0.530165	unknown
G3HDG7	Q3TYA6	Mphosph8	M-phase phosphoprotein 8	0.366367	0.0387667	0.0500111	0.0486599	0.0503131	0.0510737	0.073526	0.118744	0.119838	0.0827006	unknown	Nucleus - Chromatin	0.848212	Nucleus - Chromatin
G3HDG9	Q99MV7-3	Rnf17	RING finger protein 17	0.0483797	0.040767	0.0633121	0.0671202	0.0767793	0.0689964	0.116526	0.162843	0.199127	0.156149	unknown	Proteasome	0.477583	unknown
G3HDI7	P43029-2	Gdf7	Growth/differentiation factor 7	0.131963	0.115034	0.135478	0.137448	0.104069	0.0799513	0.108021	0.0809752	0.0491736	0.0578881	unknown	Plasma membrane	0.633165	unknown
G3HDI8	Q3TC93	Hs1bp3	HCLS1-binding protein 3	0.0742124	0.0465911	0.090683	0.0942641	0.113834	0.106263	0.127896	0.0868257	0.0801719	0.179259	unknown	Cytosol	0.279249	unknown
G3HDJ0	P62746	Rhob	Rho-related GTP-binding protein RhoB	0.0789256	0.0984016	0.14765	0.17633	0.124961	0.0903421	0.122491	0.126328	0.0278376	0.00673308	unknown	Plasma membrane	0.786345	Plasma membrane
G3HDJ2	Q80U58	Pum2	Pumilio homolog 2	0.0535021	0.0413861	0.0528655	0.0591206	0.068964	0.0623474	0.112632	0.251581	0.24612	0.0514803	unknown	Ribosome	0.661714	unknown
G3HDJ3	P18828	Sdc1	Syndecan-1	0.103203	0.113229	0.141546	0.179354	0.14116	0.0978003	0.121927	0.0821586	0.0156294	0.00399209	unknown	Endoplasmic reticulum	0.753043	Endoplasmic reticulum
G3HDJ5	Q8BND3-2	Wdr35	WD repeat-containing protein 35	0.124867	0.0907088	0.112394	0.108751	0.085154	0.0576848	0.0860488	0.125182	0.136171	0.0730394	unknown	Nucleus - Chromatin	0.280539	unknown
G3HDK4				0.314671	0.312388	0.209774	0.089706	0.0189241	0.00875792	0.0106689	0.0106669	0.0138383	0.0106044	unknown	Mitochondrion	0.984221	Mitochondrion
G3HDL3	Q9R1V7	Adam23	Disintegrin and metalloproteinase domain-containing protein 23	0.0953898	0.106449	0.12837	0.150798	0.128139	0.111873	0.126375	0.107932	0.0281302	0.0165437	unknown	Plasma membrane	0.531685	unknown
G3HDL6	O70251	Eef1b	Elongation factor 1-beta	0.11146	0.038545	0.0598185	0.06141	0.0672952	0.070261	0.098602	0.17728	0.189272	0.126057	unknown	Nucleus - Non-chromatin	0.280435	unknown
G3HDL7	Q91VD9	Ndufs1	NADH-ubiquinone oxidoreductase 75 kDa subunit, mitochondrial	0.338168	0.31854	0.221357	0.0819769	0.0163539	0.00369527	0.00468918	0.00399468	0.00490361	0.00632072	Mitochondrion	Mitochondrion	1	Mitochondrion
G3HDM0	O35375-2	Nrp2	Neuropilin-2	0.0955859	0.0893949	0.115599	0.147084	0.127879	0.101776	0.141932	0.125639	0.032857	0.0222516	unknown	Plasma membrane	0.852189	Plasma membrane
G3HDN9	Q91WC1-2	Pot1	Protection of telomeres protein 1	0.175105	0.0432665	0.0682943	0.0622662	0.0892916	0.0695801	0.108421	0.0862473	0.0930539	0.204474	unknown	Nucleus - Chromatin	0.270778	unknown
G3HDP3	Q922B9-2	Ssfa2	Sperm-specific antigen 2 homolog	0.112003	0.123177	0.14074	0.162788	0.136649	0.0990932	0.122678	0.075561	0.0155922	0.0117193	unknown	Endoplasmic reticulum	0.95608	Endoplasmic reticulum
G3HDQ1	Q91ZJ5	Ugp2	UTP--glucose-1-phosphate uridylyltransferase	0.0608576	0.0391398	0.0690182	0.0671192	0.0911424	0.0897263	0.114271	0.0871477	0.139716	0.241863	unknown	Cytosol	0.810732	Cytosol
G3HDQ2	P14152	Mdh1	Malate dehydrogenase, cytoplasmic	0.0646512	0.0499982	0.0770817	0.0795541	0.0955242	0.0902368	0.118227	0.0670296	0.0845316	0.273165	Cytosol	Cytosol	1	Cytosol
G3HDQ7	Q69ZW3	Ehbp1	EH domain-binding protein 1	0.142473	0.116993	0.140842	0.151578	0.118928	0.0856726	0.0969654	0.0737459	0.0330998	0.039702	unknown	Plasma membrane	0.4681	unknown
G3HDR2	Q64707	Zrsr1	U2 small nuclear ribonucleoprotein auxiliary factor 35 kDa subunit-related protein 1	0.0602349	0.0271914	0.0382134	0.0413455	0.0627563	0.0551096	0.090097	0.20973	0.28537	0.129952	unknown	Nucleus - Non-chromatin	0.671108	unknown
G3HDR3				0.0690946	0.042979	0.0605947	0.0583934	0.0710721	0.0643047	0.098031	0.157941	0.263291	0.114298	unknown	Proteasome	0.768082	Proteasome
G3HDT6;G3HDT8	C0HKE8;P15864	Hist1h1c	Histone H1.2	0.715638	0.0254161	0.0289872	0.0255746	0.0242122	0.0224877	0.0363301	0.0647435	0.03951	0.0171006	Nucleus - Chromatin	Nucleus - Chromatin	1	Nucleus - Chromatin
G3HDU0	P70387	Hfe	Hereditary hemochromatosis protein homolog	0.0311876	0.0282799	0.0491705	0.0770673	0.100818	0.0990503	0.186321	0.326093	0.095194	0.00681875	unknown	Nucleus - Chromatin	0.30655	unknown
G3HDV7	Q6EDY6-2	Lrrc16a	Leucine-rich repeat-containing protein 16A	0.0766222	0.0606256	0.0842679	0.0919889	0.0839961	0.0649973	0.0976496	0.171887	0.203942	0.0640228	unknown	Ribosome	0.686092	unknown
G3HDW6	Q8BWF0	Aldh5a1	Succinate-semialdehyde dehydrogenase, mitochondrial	0.296134	0.292485	0.208617	0.098812	0.0308365	0.0161256	0.0179202	0.0147812	0.00990708	0.0143813	Mitochondrion	Mitochondrion	1	Mitochondrion
G3HDW8	Q5NCE8	Mrs2	Magnesium transporter MRS2 homolog, mitochondrial	0.291865	0.293116	0.191889	0.0882188	0.0317149	0.0166667	0.0185012	0.0186904	0.0186738	0.0306638	unknown	Mitochondrion	0.980338	Mitochondrion
G3HDX2	Q91Z38	Ttc1	Tetratricopeptide repeat protein 1	0.0847578	0.0566799	0.0891193	0.0813716	0.100735	0.0964408	0.122238	0.0747706	0.0812629	0.212625	unknown	Cytosol	0.740578	Cytosol
G3HDX9;G3I4C5	Q8BHJ9;Q8BHJ9	Slu7	Pre-mRNA-splicing factor SLU7	0.108371	0.0272232	0.0378738	0.0488977	0.0565078	0.0651854	0.109166	0.220786	0.232394	0.0935945	unknown	Nucleus - Non-chromatin	0.62641	unknown
G3HDY0	Q9CQJ7-2	Pttg1	Securin	0.0958413	0.0424625	0.0602895	0.0603112	0.0693242	0.0681885	0.102121	0.19472	0.223487	0.0832551	unknown	Ribosome	0.566983	unknown
G3HDZ1				0.0730329	0.0385741	0.0667808	0.0916951	0.0930492	0.0651289	0.110916	0.181951	0.215559	0.0633122	unknown	Ribosome	0.714638	Ribosome
G3HDZ2	P19182	Ifrd1	Interferon-related developmental regulator 1	0.0541131	0.0459515	0.0622648	0.0617961	0.0714734	0.0653888	0.102887	0.196299	0.25255	0.0872756	unknown	Ribosome	0.544577	unknown
G3HDZ6	Q80X73	Pelo	Protein pelota homolog	0.0878112	0.0465453	0.0591506	0.0658031	0.0729978	0.0659963	0.10938	0.187288	0.21115	0.0938767	unknown	Ribosome	0.539168	unknown
G3HDZ7	Q3V3R4	Itga1	Integrin alpha-1	0.0986426	0.0975178	0.120512	0.154066	0.128912	0.0961665	0.134888	0.108621	0.0270063	0.0336677	unknown	Plasma membrane	0.647369	unknown
G3HE02	Q9CZJ1	Utp11l	Probable U3 small nucleolar RNA-associated protein 11	0.385082	0.0179024	0.0244877	0.0227873	0.0305675	0.0319627	0.0680502	0.168103	0.202561	0.0484966	Nucleus - Non-chromatin	Nucleus - Non-chromatin	1	Nucleus - Non-chromatin
G3HE03	Q9R059	Fhl3	Four and a half LIM domains protein 3	0.107632	0.0420868	0.0789102	0.0804548	0.105773	0.10143	0.12676	0.0737081	0.0904401	0.192805	unknown	Cytosol	0.567875	unknown
G3HE04	Q9D554	Sf3a3	Splicing factor 3A subunit 3	0.113245	0.0269787	0.0424339	0.042514	0.064119	0.0583512	0.105855	0.195574	0.262094	0.0888348	unknown	Nucleus - Non-chromatin	0.814031	Nucleus - Non-chromatin
G3HE05	Q8K337-2	Inpp5b	Type II inositol 1,4,5-trisphosphate 5-phosphatase	0.0721468	0.0445442	0.07643	0.0737911	0.0984338	0.0845741	0.12125	0.073868	0.0854645	0.269498	unknown	Cytosol	0.85061	Cytosol
G3HE13	Q8BHX3-3	Cdca8	Borealin	0.305588	0.0456737	0.0535779	0.0443258	0.0494399	0.0409508	0.0690449	0.159158	0.191429	0.0408117	unknown	Nucleus - Chromatin	0.510507	unknown
G3HE17	Q99LH1	Gnl2	Nucleolar GTP-binding protein 2	0.0653967	0.0259647	0.0408656	0.0414147	0.0535713	0.0525904	0.0915348	0.242461	0.305703	0.0804977	Nucleus - Non-chromatin	Nucleus - Non-chromatin	1	Nucleus - Non-chromatin
G3HE28	Q9CXT8	Pmpcb	Mitochondrial-processing peptidase subunit beta	0.331373	0.33075	0.2047	0.079021	0.0200353	0.00601401	0.00793019	0.00512544	0.00580563	0.00924621	Mitochondrion	Mitochondrion	1	Mitochondrion
G3HE29	P54103	Dnajc2	DnaJ homolog subfamily C member 2;DnaJ homolog subfamily C member 2, N-terminally processed	0.0470879	0.0351158	0.0490265	0.0547388	0.0636631	0.0599459	0.099297	0.217401	0.280038	0.0936861	unknown	Nucleus - Non-chromatin	0.52844	unknown
G3HE31	P46471	Psmc2	26S protease regulatory subunit 7	0.0439463	0.0308318	0.0544882	0.0528591	0.0703525	0.0665102	0.0949213	0.155153	0.241093	0.189845	Proteasome	Proteasome	1	Proteasome
G3HE36;G3HSX0	O54781;Q9Z0G2	Srpk2;Srpk3	SRSF protein kinase 2;SRSF protein kinase 2 C-terminal;SRSF protein kinase 2 N-terminal;SRSF protein kinase 3	0.0510279	0.0351643	0.0523163	0.0526033	0.0632735	0.0572431	0.0924818	0.223781	0.264286	0.107823	unknown	Nucleus - Non-chromatin	0.57587	unknown
G3HE38	Q922H1-2	Prmt3	Protein arginine N-methyltransferase 3	0.0687087	0.0401194	0.0693522	0.0696764	0.0912387	0.0802549	0.111156	0.0840518	0.106798	0.278645	unknown	Cytosol	0.813669	Cytosol
G3HE39	Q9Z2G9-2	Htatip2	Oxidoreductase HTATIP2	0.149201	0.162153	0.145412	0.131144	0.0902992	0.0672567	0.0932771	0.0837409	0.0511403	0.0263758	unknown	Plasma membrane	0.637383	unknown
G3HE59	Q8BH58	Tiprl	TIP41-like protein	0.0669105	0.0437263	0.0723044	0.0678595	0.0931408	0.0942464	0.11714	0.0660874	0.0791981	0.299387	unknown	Cytosol	0.821475	Cytosol
G3HE64	Q3TEW6	Mpzl1	Myelin protein zero-like protein 1	0.0863077	0.0946031	0.129748	0.166182	0.131452	0.0997698	0.132798	0.121275	0.0250716	0.0127935	unknown	Plasma membrane	0.879812	Plasma membrane
G3HE84	Q61166	Mapre1	Microtubule-associated protein RP/EB family member 1	0.0958259	0.0544361	0.0747834	0.0780062	0.0861751	0.0709058	0.107312	0.145097	0.163322	0.124136	unknown	Ribosome	0.355262	unknown
G3HE88	Q8BG94	Commd7	COMM domain-containing protein 7	0.0439379	0.0405353	0.0635866	0.0987859	0.124441	0.10325	0.177215	0.184256	0.101215	0.0627761	unknown	Plasma membrane	0.286791	unknown
G3HE94	Q61771	Kif3b	Kinesin-like protein KIF3B;Kinesin-like protein KIF3B, N-terminally processed	0.067424	0.0504059	0.076199	0.0742776	0.0881036	0.0761025	0.101756	0.123505	0.143451	0.198775	unknown	Cytosol	0.227069	unknown
G3HEA1	P59048	Pdrg1	p53 and DNA damage-regulated protein 1	0.0740515	0.056008	0.0746299	0.0737612	0.0953308	0.065307	0.129151	0.153166	0.180952	0.0976431	unknown	Ribosome	0.250562	unknown
G3HEA7	Q64373-3	Bcl2l1	Bcl-2-like protein 1	0.149876	0.134983	0.132349	0.116266	0.0795936	0.0699342	0.0891848	0.0638297	0.0741717	0.0898115	unknown	Plasma membrane	0.306017	unknown
G3HEA9	Q9D8V0-2	Hm13	Minor histocompatibility antigen H13	0.0943489	0.107142	0.135515	0.164722	0.146375	0.103665	0.139159	0.0864958	0.0167313	0.00584661	unknown	Endoplasmic reticulum	0.866002	Endoplasmic reticulum
G3HEC3	Q8BZM1	Glmn	Glomulin	0.0660626	0.0480431	0.0755128	0.0689245	0.0931092	0.0856566	0.11532	0.0722674	0.0838969	0.291207	unknown	Cytosol	0.845978	Cytosol
G3HED4	Q9CXE7	Tmed5	Transmembrane emp24 domain-containing protein 5	0.0693583	0.080475	0.117419	0.14689	0.122251	0.0886759	0.135011	0.169483	0.0636615	0.00677567	unknown	Plasma membrane	0.829085	Plasma membrane
G3HED6;G3IKA5	Q91WV0	Dr1	Protein Dr1	0.191545	0.0586689	0.0715076	0.0672088	0.0766043	0.0663341	0.0911377	0.0569286	0.0656595	0.254405	unknown	Nucleus - Chromatin	0.28297	unknown
G3HED9	Q06185	Atp5i	ATP synthase subunit e, mitochondrial	0.319576	0.331163	0.21461	0.0869109	0.0179834	0.00520426	0.00585942	0.00493084	0.00559116	0.00817087	Mitochondrion	Mitochondrion	1	Mitochondrion
G3HEE4;G3HY59	Q99KY4;Q80TZ3-3	Dnajc6;Gak	Cyclin-G-associated kinase;Putative tyrosine-protein phosphatase auxilin	0.0913971	0.056607	0.0831245	0.0798898	0.0899512	0.0757467	0.114004	0.131703	0.14775	0.129827	unknown	Nucleus - Chromatin	0.334173	unknown
G3HEE8	P48441	Idua	Alpha-L-iduronidase	0.139762	0.141288	0.184366	0.19239	0.123584	0.0646445	0.0849285	0.0456148	0.0145978	0.00882463	unknown	Endoplasmic reticulum	0.4266	unknown
G3HEF9	Q5M8N0	Cnrip1	CB1 cannabinoid receptor-interacting protein 1	0.0795422	0.0610805	0.0884764	0.0957767	0.110649	0.094584	0.132437	0.0819053	0.094173	0.161376	unknown	Cytosol	0.246969	unknown
G3HEG0	Q63810-2	Ppp3r1	Calcineurin subunit B type 1	0.0868984	0.0581267	0.0946239	0.0951698	0.110034	0.0954664	0.115541	0.0714273	0.0792733	0.193439	unknown	Cytosol	0.445065	unknown
G3HEG1	Q9CPS7	Pno1	RNA-binding protein PNO1	0.0781496	0.0311328	0.0478776	0.046522	0.061847	0.0496657	0.0906413	0.215914	0.305648	0.0726021	unknown	Nucleus - Non-chromatin	0.854792	Nucleus - Non-chromatin
G3HEG2;G3GSU7	Q8BGF3;Q8BGF3	Wdr92	WD repeat-containing protein 92	0.0486811	0.0344082	0.0544905	0.0557299	0.071583	0.0653754	0.105953	0.183092	0.235406	0.145281	unknown	Proteasome	0.817491	Proteasome
G3HEH3	Q8K2D3	Edc3	Enhancer of mRNA-decapping protein 3	0.0390654	0.029702	0.0455261	0.0460683	0.0625103	0.0575317	0.110411	0.246223	0.291531	0.0714321	unknown	Nucleus - Non-chromatin	0.607259	unknown
G3HEH6	Q91W67	Ubl7	Ubiquitin-like protein 7	0.0789174	0.0455596	0.0773705	0.0779776	0.107842	0.110314	0.128629	0.0770595	0.0935662	0.202763	unknown	Cytosol	0.50497	unknown
G3HEI4				0.091099	0.0390726	0.0681134	0.0638275	0.0883915	0.0845236	0.116943	0.0775028	0.0944007	0.276126	unknown	Cytosol	0.825933	Cytosol
G3HEI6	P97873	Loxl1	Lysyl oxidase homolog 1	0.169591	0.150638	0.156702	0.163682	0.119857	0.0819845	0.0908428	0.0421921	0.0139206	0.01059	unknown	Endoplasmic reticulum	0.866603	Endoplasmic reticulum
G3HEI9	Q8VE98	Cd276	CD276 antigen	0.0966467	0.0895321	0.116331	0.137483	0.121971	0.0931504	0.143019	0.160641	0.0308585	0.0103667	unknown	Plasma membrane	0.87046	Plasma membrane
G3HEJ1	P97300-1	Nptn	Neuroplastin	0.10757	0.145278	0.141437	0.181756	0.127952	0.09191	0.120088	0.0647882	0.0140282	0.00519306	unknown	Endoplasmic reticulum	0.815699	Endoplasmic reticulum
G3HEJ4	P97798-2	Neo1	Neogenin	0.108619	0.0949976	0.127441	0.154249	0.128886	0.0899662	0.127972	0.0978318	0.0293133	0.0407235	unknown	Plasma membrane	0.506873	unknown
G3HEJ5	Q8VDL4	Adpgk	ADP-dependent glucokinase	0.145153	0.130893	0.153988	0.16704	0.128855	0.0849182	0.109726	0.0620908	0.00951606	0.00781999	unknown	Endoplasmic reticulum	0.878522	Endoplasmic reticulum
G3HEJ8	P51881	Slc25a5	ADP/ATP translocase 2;ADP/ATP translocase 2, N-terminally processed	0.328357	0.332776	0.232395	0.0862981	0.013426	0.00189916	0.00101655	0.000755581	0.000987748	0.00208942	Mitochondrion	Mitochondrion	0.956595	Mitochondrion
G3HEJ9	Q3UD01	Atxn7l3b	Putative ataxin-7-like protein 3B	0.0633248	0.0429174	0.0952403	0.0951664	0.111279	0.0825371	0.12216	0.0757061	0.0811218	0.230547	unknown	Cytosol	0.540557	unknown
G3HEK2	Q8BGA5	Krr1	KRR1 small subunit processome component homolog	0.167702	0.0338822	0.0496494	0.0520166	0.054695	0.0524905	0.0887757	0.197455	0.239639	0.0636948	Nucleus - Non-chromatin	Nucleus - Non-chromatin	1	Nucleus - Non-chromatin
G3HEK6	P06537	Nr3c1	Glucocorticoid receptor	0.0776905	0.0410588	0.0635435	0.0680767	0.082014	0.0780252	0.113621	0.112435	0.142402	0.221133	unknown	Cytosol	0.450628	unknown
G3HEK9				0.0637434	0.0417001	0.0795385	0.0763983	0.103744	0.096046	0.144243	0.0930001	0.0794995	0.222088	unknown	Cytosol	0.565768	unknown
G3HEL2	O88958	Gnpda1	Glucosamine-6-phosphate isomerase 1	0.0654123	0.0423481	0.0749079	0.0721065	0.0968586	0.0819108	0.12106	0.0723113	0.0913603	0.281724	Cytosol	Cytosol	1	Cytosol
G3HEN3	Q61666-3	Hira	Protein HIRA	0.112923	0.0568274	0.0788976	0.0767161	0.0841235	0.069894	0.109832	0.155977	0.174008	0.0808012	unknown	Ribosome	0.302353	unknown
G3HEN4	Q9Z2Q5	Mrpl40	39S ribosomal protein L40, mitochondrial	0.308891	0.304523	0.210491	0.0799614	0.019221	0.00968334	0.0109631	0.021041	0.0202612	0.0149641	Mitochondrion	Mitochondrion	1	Mitochondrion
G3HEN9	Q9Z2Q6	2021-09-05	Septin-5	0.170366	0.153153	0.168603	0.179434	0.118793	0.0718065	0.070943	0.036001	0.0233525	0.00754825	unknown	Endoplasmic reticulum	0.686354	unknown
G3HEP5	Q9JLT4	Txnrd2	Thioredoxin reductase 2, mitochondrial	0.28739	0.24741	0.181259	0.0828873	0.0379329	0.0220886	0.0299272	0.0334069	0.0298703	0.0478274	unknown	Mitochondrion	0.920027	Mitochondrion
G3HEP7	O88587-2	Comt	Catechol O-methyltransferase	0.108462	0.10339	0.129046	0.146713	0.129063	0.0989228	0.12752	0.0888663	0.0335741	0.0344432	unknown	Endoplasmic reticulum	0.806562	Endoplasmic reticulum
G3HEP9	P54797	Tango2	Transport and Golgi organization 2 homolog	0.101805	0.086473	0.0997067	0.0780042	0.0723644	0.0720229	0.100405	0.0725151	0.0697031	0.247	unknown	Nucleus - Chromatin	0.239449	unknown
G3HEQ0	Q9EQM6	Dgcr8	Microprocessor complex subunit DGCR8	0.0590339	0.0289797	0.0441158	0.0451376	0.0586928	0.0507889	0.0924308	0.233376	0.297072	0.0903731	unknown	Nucleus - Non-chromatin	0.829641	Nucleus - Non-chromatin
G3HEQ2	Q8BNV1	Trmt2a	tRNA (uracil-5-)-methyltransferase homolog A	0.0666135	0.0373733	0.0562272	0.0543333	0.069147	0.0664849	0.104532	0.188174	0.240731	0.116384	unknown	Proteasome	0.632151	unknown
G3HEQ3	P34022	Ranbp1	Ran-specific GTPase-activating protein	0.0932416	0.0456872	0.0737225	0.0758568	0.0968073	0.103018	0.122111	0.0738875	0.0891802	0.226488	unknown	Cytosol	0.752298	Cytosol
G3HER1	Q8JZU2	Slc25a1	Tricarboxylate transport protein, mitochondrial	0.298804	0.313741	0.218419	0.0933742	0.0196253	0.00818072	0.0102121	0.00995827	0.0131682	0.0145175	unknown	Mitochondrion	0.981621	Mitochondrion
G3HER2	O70279	Dgcr14	Protein DGCR14	0.103877	0.0361266	0.0521878	0.0596676	0.0573461	0.0632032	0.109832	0.207127	0.2374	0.0732332	unknown	Ribosome	0.386646	unknown
G3HES1	Q99JN2	Klhl22	Kelch-like protein 22	0.086896	0.0504006	0.088178	0.0883397	0.0931092	0.0796334	0.118304	0.109485	0.116236	0.169419	unknown	Cytosol	0.28992	unknown
G3HES3	Q9ERK4	Cse1l	Exportin-2	0.0858885	0.0409787	0.073734	0.0690893	0.0990856	0.0902821	0.132477	0.0728341	0.0979055	0.237725	unknown	Cytosol	0.82817	Cytosol
G3HES5	Q9Z108	Stau1	Double-stranded RNA-binding protein Staufen homolog 1	0.0596747	0.0515814	0.0643989	0.0676415	0.0722862	0.0625314	0.107022	0.21925	0.22972	0.0658943	unknown	Ribosome	0.908743	Ribosome
G3HES6	Q921N6	Ddx27	Probable ATP-dependent RNA helicase DDX27	0.12781	0.0248196	0.0372609	0.0335157	0.047257	0.0485561	0.0922698	0.221925	0.291051	0.0755345	unknown	Nucleus - Non-chromatin	0.936938	Nucleus - Non-chromatin
G3HES7	Q8R151	Znfx1	NFX1-type zinc finger-containing protein 1	0.0622867	0.0473258	0.066421	0.0673889	0.0684818	0.0446983	0.0962302	0.200485	0.250689	0.0959925	unknown	Ribosome	0.337788	unknown
G3HEU2	P35821	Ptpn1	Tyrosine-protein phosphatase non-receptor type 1	0.117866	0.132145	0.141394	0.145357	0.118929	0.0815776	0.107787	0.0716028	0.0136604	0.0696801	unknown	Endoplasmic reticulum	0.594444	unknown
G3HEU6	Q9Z103	Adnp	Activity-dependent neuroprotector homeobox protein	0.598015	0.0365932	0.0323793	0.0291946	0.0249748	0.027794	0.0393517	0.0676884	0.0914813	0.0525282	unknown	Nucleus - Chromatin	0.763983	Nucleus - Chromatin
[truncated: 3,062 more rows]

## Sheet: MPC-11_combinedMap
UniProt_Acc_mmus	Gene names_mmus	Protein names_mmus	Reporter.intensity.corrected.f1	Reporter.intensity.corrected.f2	Reporter.intensity.corrected.f3	Reporter.intensity.corrected.f4	Reporter.intensity.corrected.f5	Reporter.intensity.corrected.f6	Reporter.intensity.corrected.f7	Reporter.intensity.corrected.f8	Reporter.intensity.corrected.f9	Reporter.intensity.corrected.f10	markers	SVM	SVm scores	SVM classification
[truncated: 4,102 more rows]

[truncated: 6 more sheets: CHO-K1_Rep1, CHO-K1_Rep2, CHO-K1_Rep3, MPC-11_Rep1, MPC-11_Rep2, MPC-11_Rep3]
