# Supplementary material for: Spatial Proteomics Reveals Differences in the Cellular Architecture of Antibody-Producing CHO and Plasma Cell–Derived Cells
Source: Mol Cell Proteomics. 2022 Aug 5;21(10):100278. doi: 10.1016/j.mcpro.2022.100278 (PMC9562429; doi:10.1016/j.mcpro.2022.100278)
Supplement: TableS4 [file mmc5.xlsx]

## Sheet: Notes
This file contains the peptide identification data of single replicate maps of CHO-K1 and MPC-11 cell lines as well as peptide identification data for whole cell lysates.
Columns
Sequence	Identified peptide sequence
Modifications	Post-translational modifications contained within the identified peptide sequence.
Acetyl (Protein N-term)	Number of Acetylated N-term residues
Oxidation (M)	Number of oxidized mehtionine residues
Missed cleavages	Number of missed enzymatic cleavage sites
MS/MS m/z	The m/z used for fragmentation (not necessarily the mono_x0002_isotopic m/z)
Charge	The charge-state of the precursor ion
m/z	The recalibrated mass-over-charge value of the precursor ion
Mass	The predicted monoisotopic mass of the identified peptide sequence
Score	Andromeda score for the best associated MS/MS spectrum
Proteins	The identifiers of the proteins this particular peptide is associated with.

## Sheet: CHO-K1_Rep1_Peptides
Sequence	Modifications	Acetyl (Protein N-term)	Oxidation (M)	Missed cleavages	MS/MS m/z	Charge	m/z	Mass	Score	Proteins
AAAAAAAK	Unmodified	0	0	0	551.852	2	322.69	643.365	146.21	G3H5X3;G3INY0
AAAAADLANR	Unmodified	0	0	0	586.832	2	472.251	942.488	98.582	G3HUY7
AAAAAGTGTWAAQEK	Acetyl (Protein N-term)	1	0	0	838.437	2	723.355	1444.69	50.786	G3IC82
AAAACALTPGPLADLAAR	Unmodified	0	0	0	970.035	2	855.454	1708.89	212.1	G3IJB9
AAAACLGK	Unmodified	0	0	0	610.365	2	381.202	760.39	107.74	G3IG20
AAAAEQGLCSVYFCGSIR	Acetyl (Protein N-term)	1	0	0	1001.96	2	1001.46	2000.91	54.871	G3HYT5
AAAALGSHGSCSSEVEK	Unmodified	0	0	0	707.033	3	554.258	1659.75	150.12	G3HHY9
AAAANIDEVQK	Unmodified	0	0	0	794.458	2	565.296	1128.58	166.97	G3I8G6
AAAASAAEAGIATSGTEGER	Unmodified	0	0	0	674.009	3	597.622	1789.84	128.1	G3H2Z7
AAAASAAEAGIATSGTEGERDTDDALLK	Unmodified	0	0	1	781.157	4	666.326	2661.27	48.771	G3H2Z7
AAAASAAEAGIATSGTEGERDTDDALLK	Unmodified	0	0	1	1040.87	3	888.098	2661.27	78.513	G3H2Z7
AAAASGEPLHNEEER	Unmodified	0	0	0	603.968	3	527.581	1579.72	153.32	G3H437
AAAASGEPLHNEEER	Unmodified	0	0	0	603.968	3	527.581	1579.72	80.371	G3H437
AAAATCGAGVLSSGCVASTAGR	Acetyl (Protein N-term)	1	0	0	1019.48	2	1018.98	2035.94	75.998	G3GZA7
AAADALAFHEFEEATNLLAETPDAATTSQSDALTSR	Acetyl (Protein N-term)	1	0	0	945.448	4	945.199	3776.77	50.66	G3H6A9
AAADALAFHEFEEATNLLAETPDAATTSQSDALTSR	Acetyl (Protein N-term)	1	0	0	1260.26	3	1259.93	3776.77	51.034	G3H6A9
AAADGSLQWDGAR	Unmodified	0	0	0	773.893	2	659.313	1316.61	181.4	G3IJS1
AAADLGTEAGVQQLLCTVR	Unmodified	0	0	0	735.063	3	658.342	1972	98.077	G3HYB2
AAADYAGK	Unmodified	0	0	0	612.852	2	383.69	765.366	104.75	G3I732
AAAEDVNVTFEDQQK	Unmodified	0	0	0	708.707	3	555.597	1663.77	136.14	G3H156
AAAEELLAR	Unmodified	0	0	0	586.845	2	472.264	942.513	147.19	G3ICV1
AAAEEQIK	Unmodified	0	0	0	659.392	2	430.23	858.445	123.92	G3H3I2
AAAEIYEEFLAAFEGSDGNK	Unmodified	0	0	0	648.332	4	533.751	2130.97	84.046	G3GSZ3
AAAEVAGQFIIK	Unmodified	0	0	0	559.342	3	406.568	1216.68	99.522	G3GSM5
AAAEVAGQFIIK	Unmodified	0	0	0	838.51	2	609.348	1216.68	156.48	G3GSM5
AAAEVGINSETIVK	Unmodified	0	0	0	930.545	2	701.383	1400.75	191.29	G3I4A7
AAAEVGINSETIVKPASISEEELLSSIR	Unmodified	0	0	1	844.223	4	729.141	2912.53	39.993	G3I4A7
AAAEVGINSETIVKPASISEEELLSSIR	Unmodified	0	0	1	1124.96	3	971.852	2912.53	66.372	G3I4A7
AAAEVGINSETIVKPASISEEELLSSIRK	Unmodified	0	0	2	933.035	4	761.165	3040.63	84.214	G3I4A7
AAAEVNQDYGLDPK	Unmodified	0	0	0	975.021	2	745.86	1489.7	186.51	G3H6M5
AAAFEDQENETVVVK	Unmodified	0	0	0	1054.56	2	825.404	1648.79	327.62	G3HN02
AAAFEDQENETVVVKEK	Unmodified	0	0	1	865.48	3	636.318	1905.93	246.34	G3HN02
AAAGAALGTSTGLEAATLQK	Acetyl (Protein N-term)	1	0	0	1037.07	2	922.492	1842.97	70.26	G3IB49
AAAGASATDLELVR	Unmodified	0	0	0	787.44	2	672.86	1343.7	185.99	G3IK45
AAAGASATDLELVR	Unmodified	0	0	0	525.63	3	448.909	1343.7	110.15	G3IK45
AAAGASATDLELVR	Acetyl (Protein N-term)	1	0	0	693.864	2	693.865	1385.72	117.52	G3IK45
AAAGELGGNHLAFSCDVAK	Unmodified	0	0	0	783.081	3	629.972	1886.89	92.096	G3H3B9
AAAGELQEDSGLHVLAR	Unmodified	0	0	0	656.023	3	579.636	1735.89	238.64	G3I952
AAAGGADDLSAVR	Unmodified	0	0	0	701.877	2	587.297	1172.58	102.95	G3IEE1
AAAGYSGDPECYHSPLASR	Acetyl (Protein N-term)	1	0	0	1025.95	2	1025.95	2049.89	76.01	G3HW06
AAALACK	Unmodified	0	0	0	581.854	2	352.692	703.369	126.05	G3HKQ8
AAALASLK	Unmodified	0	0	0	601.897	2	372.734	743.454	136.11	G3HYC4
AAALCNVCELSGK	Unmodified	0	0	0	926.497	2	696.834	1391.65	108.9	G3GSU1
AAALEFLNR	Unmodified	0	0	0	617.361	2	502.78	1003.55	101.25	G3I877
AAALEQFK	Unmodified	0	0	0	668.405	2	439.243	876.471	130.27	G3HMX6
AAALLAR	Unmodified	0	0	0	457.802	2	343.221	684.428	100.36	G3GZQ8;G3HI59
AAAPAPEEEMDECEQALAAEPK	Oxidation (M)	0	1	0	944.45	3	791.679	2372.01	102.37	G3I073
AAAPAPEEEMDECEQALAAEPK	Oxidation (M)	0	1	0	944.788	3	791.679	2372.01	80.362	G3I073
AAAPAPEEEMDECEQALAAEPK	Unmodified	0	0	0	939.124	3	786.347	2356.02	89.049	G3I073
AAAPATLHLLPCEVQVSR	Unmodified	0	0	0	721.738	3	645.016	1932.03	90.498	G3IDM7
AAAPQVLVGK	Unmodified	0	0	0	706.455	2	477.293	952.571	141.39	G3HLE5
AAAQDGCGLDSAAGNGR	Acetyl (Protein N-term)	1	0	0	816.854	2	816.855	1631.7	114.72	G3HV83
AAAQFLNSTWGAQK	Unmodified	0	0	0	651.032	3	498.256	1491.75	141.73	G3H0G0
AAAQLLQAQAQQSGAQQTK	Unmodified	0	0	0	800.785	3	647.676	1940.01	161.75	G3IC99
AAAQLLQAQAQQSGAQQTK	Unmodified	0	0	0	600.59	4	486.009	1940.01	95.236	G3IC99
AAAQLLQAQAQQSGAQQTK	Unmodified	0	0	0	800.785	3	647.676	1940.01	144.25	G3IC99
AAASAVTAYEPLDSLDR	Unmodified	0	0	0	990.518	2	875.436	1748.86	121.56	G3IKP7
AAASLGDTLSEQQLGDSDIPVIVYR	Unmodified	0	0	0	949.835	3	873.448	2617.32	152.48	G3HZQ5
AAASTDYYK	Unmodified	0	0	0	724.394	2	495.232	988.45	190.51	G3H5K6
AAATEENVTWR	Unmodified	0	0	0	738.885	2	624.304	1246.59	112.83	G3I061
AAATQPDGK	Unmodified	0	0	0	658.881	2	429.719	857.424	172.25	G3GZ85
AAATQPDGKDTPDEPWAFPAR	Unmodified	0	0	1	900.465	3	747.691	2240.05	173.09	G3GZ85
AAATTSQPVLTSQQIETIFFK	Unmodified	0	0	0	914.183	3	761.074	2280.2	132.52	G3HMY8
AAAVLPVLDLAQR	Unmodified	0	0	0	522.657	3	446.27	1335.79	156.01	G3HZ25
AAAVLPVLDLAQR	Unmodified	0	0	0	783.482	2	668.901	1335.79	109.42	G3HZ25
AAAVPVEFK	Unmodified	0	0	0	695.428	2	466.266	930.517	123.72	G3H450
AAAVQADDVEVLK	Unmodified	0	0	0	894.517	2	664.856	1327.7	142.89	G3GVG3
AAAVSALAK	Unmodified	0	0	0	630.407	2	401.245	800.476	129.47	G3GZ72
AAAVSLENVLLDVK	Unmodified	0	0	0	634.055	3	481.28	1440.82	96.591	G3IFG5
AAAVTLK	Unmodified	0	0	0	566.378	2	337.216	672.417	107.43	G3GYZ0
AAAWESSVGNTTAK	Unmodified	0	0	0	926.004	2	696.841	1391.67	225.55	G3GVG4
AAAYLDPNLNHTPSSSTK	Acetyl (Protein N-term)	1	0	0	1079.55	2	964.971	1927.93	104.41	G3I7E2
AACLESAQEPAGAWSNK	Unmodified	0	0	0	1124.58	2	895.412	1788.81	366.6	G3H4V0
AACLESAQEPAGAWSNK	Unmodified	0	0	0	750.386	3	597.277	1788.81	137.39	G3H4V0
AACNGPYDGK	Unmodified	0	0	0	755.889	2	526.727	1051.44	164.68	G3HTG9
AACQEAQVFGNQLIPPNAQVK	Unmodified	0	0	0	686.125	4	571.544	2282.15	134.08	G3HGK7
AACQEAQVFGNQLIPPNAQVK	Unmodified	0	0	0	1371.75	2	1142.08	2282.15	109.99	G3HGK7
AADAGTESYPEEK	Unmodified	0	0	0	913.463	2	684.302	1366.59	275.48	G3HJ28
AADAGTESYPEEK	Unmodified	0	0	0	913.465	2	684.302	1366.59	186.46	G3HJ28
AADAVEDLR	Unmodified	0	0	0	594.824	2	480.243	958.472	98.033	G3HXT3
AADCYTSASK	Unmodified	0	0	0	766.393	2	537.232	1072.45	120.31	G3HCC5
AADDTEGQPGIK	Unmodified	0	0	0	830.451	2	601.288	1200.56	169.65	G3GYM1
AADEEAFEDNSEEYIR	Unmodified	0	0	0	1059.48	2	944.398	1886.78	135.04	G3HES3
AADEEAFEDNSEEYIR	Unmodified	0	0	0	1058.98	2	944.398	1886.78	153.39	G3HES3
AADEEAFEDNSEEYIRR	Unmodified	0	0	1	758.356	3	681.968	2042.88	143.64	G3HES3
AADELEAFLGGGVPGSR	Unmodified	0	0	0	937.982	2	823.413	1644.81	126.32	G3IHA7
AADELEAFLGGGVPGSR	Unmodified	0	0	0	625.999	3	549.278	1644.81	78.902	G3IHA7
AADELHYTYLDTFGR	Unmodified	0	0	0	668.002	3	591.281	1770.82	103.83	G3HID0
AADELHYTYLDTFGRPVIVAYK	Unmodified	0	0	1	1001.21	3	848.104	2541.29	120.4	G3HID0
AADELHYTYLDTFGRPVIVAYK	Unmodified	0	0	1	751.161	4	636.33	2541.29	77.027	G3HID0
AADETQCPTK	Unmodified	0	0	0	789.913	2	560.751	1119.49	160.75	G3GTU1
AADEVAEGK	Unmodified	0	0	0	674.379	2	445.217	888.419	101.11	G3H6M5
AADEVLAEAK	Unmodified	0	0	0	737.929	2	508.767	1015.52	155.42	G3HUN7
AADFIDQALAYNNGR	Unmodified	0	0	0	623.655	3	546.934	1637.78	75.02	G3HLI3
AADGSAVSTVTK	Unmodified	0	0	0	782.95	2	553.788	1105.56	131.09	G3I210
AADGVTLTGINQTGDHSGQNK	Unmodified	0	0	0	848.447	3	695.338	2082.99	174.72	G3HXT3
AADGVTLTGINQTGDHSGQNK	Unmodified	0	0	0	848.11	3	695.338	2082.99	212.85	G3HXT3
AADIDQEVK	Unmodified	0	0	0	723.913	2	494.751	987.487	140.75	G3GY17
AADISLDNLVEGK	Unmodified	0	0	0	902.016	2	672.854	1343.69	190.46	G3H0V2
AADLAQIPDVDIDSDGVFK	Acetyl (Protein N-term)	1	0	0	1130.58	2	1016	2029.98	69.92	G3IHB0
AADLDVGVNGQIEYVFGAATESVR	Unmodified	0	0	0	904.135	3	827.747	2480.22	136.64	G3I0S4
AADPPAENSSAPEAEQGGAE	Unmodified	0	0	0	1063.99	2	949.406	1896.8	110.22	G3IEX2
AADPPAENSSAPEAEQGGAE	Unmodified	0	0	0	1063.99	2	949.406	1896.8	264.31	G3IEX2
AADPPAENSSAPEAEQGGAE	Unmodified	0	0	0	1063.99	2	949.406	1896.8	68.919	G3IEX2
AADPPAENSSAPEAEQGGAE	Unmodified	0	0	0	1063.99	2	949.406	1896.8	72.615	G3IEX2
AADPPAENSSAPEAEQGGAE	Unmodified	0	0	0	1063.99	2	949.406	1896.8	82.651	G3IEX2
AADPPAENSSAPEAEQGGAE	Unmodified	0	0	0	1063.99	2	949.406	1896.8	79.771	G3IEX2
AADSDLQITNAQTK	Unmodified	0	0	0	968.033	2	738.37	1474.73	153.81	G3IIN9
AADSGLDTQPK	Unmodified	0	0	0	780.934	2	551.772	1101.53	157.66	G3HF91
AADSICDGDLVDSQIR	Unmodified	0	0	0	982.985	2	867.902	1733.79	81.239	G3IIQ7
AADSICDGDLVDSQIR	Unmodified	0	0	0	655.324	3	578.937	1733.79	133.48	G3IIQ7
AADSQNNGEGSTSAAESSFSQEVAR	Unmodified	0	0	0	910.753	3	834.032	2499.07	149.07	G3GWV9
AADTHLIDYEK	Unmodified	0	0	0	578.653	3	425.879	1274.61	134.57	G3HNI0
AADTNEVVK	Unmodified	0	0	0	702.908	2	473.746	945.477	129.42	G3I603
AADVLVYLADDTVVPLAVENLSSISAQELHR	Unmodified	0	0	0	1180.3	3	1103.58	3307.73	125.06	G3IIV7
AADVNMEEEEELR	Oxidation (M)	0	1	0	890.416	2	775.836	1549.66	166.24	G3I321
AADVSVTHRPPLSPEAEAEAETPETADR	Acetyl (Protein N-term)	1	0	1	996.81	3	996.811	2987.41	66.372	G3H6D0
AAEAAINILK	Unmodified	0	0	0	736.465	2	507.303	1012.59	154.56	G3HAC2
AAEAFSELSK	Unmodified	0	0	0	504.288	3	351.513	1051.52	86.898	G3H9Z5
AAEAFSELSK	Unmodified	0	0	0	755.929	2	526.767	1051.52	147.75	G3H9Z5
AAEAGVAEEQYGFLSTPTK	Unmodified	0	0	0	1214.64	2	984.981	1967.95	197.73	G3HIT7
AAEAGVAEEQYGFLSTPTK	Unmodified	0	0	0	607.826	4	492.994	1967.95	128.74	G3HIT7
AAEAGVAEEQYGFLSTPTK	Unmodified	0	0	0	809.764	3	656.99	1967.95	87.323	G3HIT7
AAEAHVDAHYYEQNEQPTGTCAACITGDNR	Unmodified	0	0	0	895.653	4	838.111	3348.42	122.59	G3GWQ3
AAEAPFVINAVIR	Unmodified	0	0	0	800.474	2	685.893	1369.77	108.9	G3I4N6
AAECSDFPVSSAEGTPIQGSK	Unmodified	0	0	0	866.437	3	713.328	2136.96	89.557	G3HXE1
AAEDDELEEEADWIYR	Unmodified	0	0	0	728.336	3	651.95	1952.83	192.39	G3IGH6
AAEDGEGNAGAALR	Unmodified	0	0	0	765.888	2	651.308	1300.6	118.87	G3HC68
AAEEAFVNDIDESSPGTEWER	Unmodified	0	0	0	1291.1	2	1176.52	2351.02	293.29	G3IE25
AAEEAPPPAEGLTSAATIPETAPPPAAK	Unmodified	0	0	0	779.424	4	664.593	2654.34	91.883	G3I5M8
AAEELALGHLSSAFVASQEAVTSSER	Unmodified	0	0	0	964.166	3	887.444	2659.31	84.947	G3IK45
AAEELALGHLSSAFVASQEAVTSSER	Unmodified	0	0	0	963.831	3	887.444	2659.31	63.559	G3IK45
AAEELSK	Unmodified	0	0	0	603.359	2	374.198	746.381	111.82	G3H2N6
AAEGGLSSPEFSELCVWLGSQIK	Unmodified	0	0	0	975.513	3	822.405	2464.19	115.74	G3HHV6
AAEGGLSSPEFSELCVWLGSQIK	Unmodified	0	0	0	731.888	4	617.056	2464.19	68.168	G3HHV6
AAEINGEVDGDDAGGEWR	Unmodified	0	0	0	1045.99	2	930.903	1859.79	95.822	G3I7W5
AAEIQYK	Unmodified	0	0	0	640.884	2	411.721	821.428	101.64	G3GU22
AAELEPEQLLAWQGLASLYEK	Unmodified	0	0	0	940.187	3	787.078	2358.21	117.48	G3H761
AAELETDIR	Unmodified	0	0	0	623.845	2	509.264	1016.51	130.56	G3IBT1
AAELIANSLATAGDGLIELR	Unmodified	0	0	0	743.088	3	666.7	1997.08	152.66	G3HJP6
AAELIANSLATAGDGLIELR	Unmodified	0	0	0	743.422	3	666.7	1997.08	139.78	G3HJP6
AAELIANSLATAGDGLIELR	Unmodified	0	0	0	1114.13	2	999.547	1997.08	150.39	G3HJP6
AAELIANSLATAGDGLIELR	Unmodified	0	0	0	1114.13	2	999.547	1997.08	162.59	G3HJP6
AAELIANSLATAGDGLIELR	Unmodified	0	0	0	743.422	3	666.7	1997.08	63.936	G3HJP6
AAELIANSLATAGDGLIELRK	Unmodified	0	0	1	862.507	3	709.399	2125.17	54.74	G3HJP6
AAELIGTFVNPEVFLK	Unmodified	0	0	0	736.436	3	583.326	1746.96	76.358	G3HUQ2
AAELIGTFVNPEVFLK	Unmodified	0	0	0	1103.65	2	874.485	1746.96	109	G3HUQ2
AAELQEALEQGPR	Unmodified	0	0	0	547.631	3	471.244	1410.71	210.15	G3HLW6
AAELQEALEQGPR	Unmodified	0	0	0	547.965	3	471.244	1410.71	77.894	G3HLW6
AAELVEEQK	Unmodified	0	0	0	737.929	2	508.767	1015.52	131.44	G3HDR8
AAENIIDTK	Unmodified	0	0	0	716.923	2	487.761	973.508	144.65	G3HME9
AAEPGAWTTK	Unmodified	0	0	0	745.424	2	516.261	1030.51	136.63	G3HDU0
AAEPGYLVTK	Unmodified	0	0	0	753.949	2	524.787	1047.56	118.18	G3IB22;G3HYE6;G3IB24;G3IB21;G3IB23
AAEPPPPPK	Unmodified	0	0	0	681.412	2	452.25	902.486	102.51	G3HIW4
AAEQAHLWAELVFLYDK	Unmodified	0	0	0	821.789	3	668.679	2003.02	73.928	G3HJ89
AAEQGWVDGQLQLGSMYYNGIGVK	Oxidation (M)	0	1	0	1020.53	3	867.42	2599.24	90.475	G3HA80
AAEQPPELPQLDPQPL	Unmodified	0	0	0	658.358	3	581.637	1741.89	68.413	G3HZX6
AAESLADPTEYENLFPGLK	Unmodified	0	0	0	842.452	3	689.009	2064.01	83.252	G3GSW3
AAETAHFIDR	Unmodified	0	0	0	453.912	3	377.524	1129.55	119.22	G3I7D8
AAETQTLNFGPEWLR	Acetyl (Protein N-term)	1	0	0	888.443	2	887.942	1773.87	75.788	G3I9L4
AAETVPDLPSPPTEAPAPASNTSNR	Unmodified	0	0	0	907.127	3	830.742	2489.2	160.2	G3GVG7
AAETVPDLPSPPTEAPAPASNTSNR	Unmodified	0	0	0	907.464	3	830.742	2489.2	77.543	G3GVG7
AAEVANAAEFIR	Unmodified	0	0	0	745.911	2	631.33	1260.65	105.2	G3GX20
AAEVGDDFLGDFVVGER	Unmodified	0	0	0	675.675	3	599.288	1794.84	202.32	G3HLP2
AAFAHFPELYDFALSNVAEVDAR	Unmodified	0	0	0	928.473	3	851.752	2552.23	128.4	G3H5P9
AAFENWEVEVTFR	Unmodified	0	0	0	913.967	2	799.386	1596.76	176.87	G3HUI7
AAFFVTLDESEQGYR	Unmodified	0	0	0	654.665	3	578.277	1731.81	177.42	G3I5B0
AAFFVTLDESEQGYR	Unmodified	0	0	0	982.496	2	866.912	1731.81	83.081	G3I5B0
AAFGLSEAGFNTACLTK	Unmodified	0	0	0	1108.59	2	879.43	1756.85	353.91	G3IFX1
AAFGLSEAGFNTACLTK	Unmodified	0	0	0	1108.59	2	879.43	1756.85	315.95	G3IFX1
AAFLHVVK	Unmodified	0	0	0	448.292	3	295.517	883.528	76.847	G3ID54
AAFPLHDCK	Unmodified	0	0	0	506.282	3	353.508	1057.5	96.034	G3IJF3
AAFQSQYK	Unmodified	0	0	0	700.9	2	471.738	941.461	125.31	G3HCV0
AAFTAFEEVQLPR	Unmodified	0	0	0	570.314	3	493.593	1477.76	112.02	G3H4B6
AAFTSGK	Unmodified	0	0	0	570.344	2	341.182	680.349	104.45	G3GUM6;G3I044;G3HKK5;G3GTJ4;G3HJV9;G3ILW7
AAFTSGK	Unmodified	0	0	0	570.344	2	341.182	680.349	98.418	G3GUM6;G3I044;G3HKK5;G3GTJ4;G3HJV9;G3ILW7
AAFTTPDHAPLSPQSSVASSGSEQTEEQGSSR	Unmodified	0	0	0	1159.22	3	1082.83	3245.47	184.94	G3HJD1
AAFYEDQINYYDTYIK	Unmodified	0	0	0	1238.63	2	1008.96	2015.92	151.99	G3H331
AAFYEDQINYYDTYIK	Unmodified	0	0	0	826.088	3	672.979	2015.92	118.52	G3H331
AAGADPLVENFEPLYDLDDSWEK	Unmodified	0	0	0	1018.51	3	865.403	2593.19	156.61	G3INJ4
AAGAPQVNSK	Unmodified	0	0	0	700.917	2	471.754	941.493	101.65	G3HJR1
AAGAQIQGTK	Unmodified	0	0	0	701.924	2	472.762	943.509	150.35	G3HMX6
AAGAQIQGTK	Unmodified	0	0	0	701.924	2	472.762	943.509	98.044	G3HMX6
AAGDASQEPK	Unmodified	0	0	0	716.396	2	487.233	972.451	136.99	G3I1P6
AAGDDEAMFIDENFCTALEYGLPPTAGWGMGIDR	2 Oxidation (M)	0	2	0	988.951	4	931.408	3721.6	70.229	G3I4N3
AAGDGGSGPPEK	Unmodified	0	0	0	750.906	2	521.744	1041.47	167.09	G3I9T8
AAGDNAVIGNSSVSPETGAPEK	Unmodified	0	0	0	844.112	3	691.003	2069.99	156.08	G3H7A8
AAGDNAVIGNSSVSPETGAPEK	Unmodified	0	0	0	1265.66	2	1036	2069.99	241.11	G3H7A8
AAGEECPLFTPPGGETLEQVK	Unmodified	0	0	0	1344.7	2	1115.54	2229.06	181.26	G3GUK0
AAGEPGTSVPPEK	Unmodified	0	0	0	849.477	2	620.314	1238.61	113.44	G3HJY1
AAGEPIK	Unmodified	0	0	0	572.36	2	343.198	684.381	119.57	G3HE29
AAGEPIKEGDNDYFTCITK	Unmodified	0	0	1	939.829	3	710.333	2127.98	117.27	G3HE29
AAGFKDPLLASGTDGVGTK	Unmodified	0	0	1	831.482	3	602.32	1803.94	201.22	G3GT56
AAGFSSSTTSTSWEGK	Unmodified	0	0	0	1031.53	2	802.365	1602.72	228.61	G3HHX8
AAGGFTPDELLK	Unmodified	0	0	0	838.984	2	609.822	1217.63	172.69	G3IKQ7
AAGGFTPDELLK	Unmodified	0	0	0	838.984	2	609.822	1217.63	170.99	G3IKQ7
AAGGIELFVGGIGPDGHVAFNEPGSSLVSR	Unmodified	0	0	0	1047.55	3	970.83	2909.47	121.59	G3HEL2
AAGGPLESSGIEEVTQLK	Unmodified	0	0	0	749.088	3	595.979	1784.92	155.37	G3GVX1
AAGGPLESSGIEEVTQLKER	Unmodified	0	0	1	844.136	3	691.027	2070.06	140.96	G3GVX1
AAGHDINYVALSGVLSK	Unmodified	0	0	0	725.083	3	572.309	1713.9	64.52	G3HKF1
AAGIEIQK	Unmodified	0	0	0	644.405	2	415.243	828.471	147.52	G3HNV1
AAGLQSEIGQVK	Unmodified	0	0	0	829.995	2	600.833	1199.65	220.94	G3H873
AAGPPSSETQEEFVDDFR	Unmodified	0	0	0	1106.52	2	991.442	1980.87	230.57	G3H269
AAGQYSTSYAQQK	Unmodified	0	0	0	930.995	2	701.834	1401.65	256.63	G3HWY6
AAGSGELGVTVK	Unmodified	0	0	0	773.963	2	544.801	1087.59	199.08	G3HFM4
AAGSGGWEVVK	Unmodified	0	0	0	759.937	2	530.775	1059.53	157.24	G3GXR9
AAGSIGSAQRPPVGK	Unmodified	0	0	1	927.551	2	698.389	1394.76	160.56	G3HKQ7
AAGSIGSAQRPPVGK	Unmodified	0	0	1	618.703	3	465.928	1394.76	123.1	G3HKQ7
AAGSLANGAVPPAVSR	Unmodified	0	0	0	833.975	2	719.394	1436.77	143.94	G3GVZ0
AAGTLYTYPENWR	Acetyl (Protein N-term)	1	0	0	792.378	2	792.378	1582.74	94.309	G3I072;G3HBJ5;G3IE48
AAGTLYTYPENWR	Acetyl (Protein N-term)	1	0	0	792.377	2	792.378	1582.74	47.228	G3I072;G3HBJ5;G3IE48
AAGTLYTYPENWR	Acetyl (Protein N-term)	1	0	0	792.377	2	792.378	1582.74	50.108	G3I072;G3HBJ5;G3IE48
AAGTPGSALEPSVENVK	Unmodified	0	0	0	1043.58	2	813.92	1625.83	73.082	G3GV48
AAGTSFYK	Unmodified	0	0	0	651.876	2	422.714	843.413	120.46	G3GS77
AAGTSNYWEDLRK	Acetyl (Protein N-term)	1	0	1	891.453	2	776.873	1551.73	91.549	G3HR92
AAGTTVVEVEEIVDIGSFAPEDIHIPK	Unmodified	0	0	0	824.703	4	709.871	2835.45	142.27	G3HHF3
AAGTTVVEVEEIVDIGSFAPEDIHIPK	Unmodified	0	0	0	1099.6	3	946.159	2835.45	61.903	G3HHF3
AAGVAGWGVEAEEFEDAPDVEPLEPTLSNIIEQR	Acetyl (Protein N-term)	1	0	0	1227.6	3	1227.59	3679.75	62.393	G3HCW3
AAGVEAAAEVAATEPK	Acetyl (Protein N-term)	1	0	0	878.469	2	763.888	1525.76	156.01	G3HJ68
AAGVEAAAEVAATEPK	Acetyl (Protein N-term)	1	0	0	878.47	2	763.888	1525.76	119.03	G3HJ68
AAGVNVEPFWPGLFAK	Unmodified	0	0	0	721.077	3	568.303	1701.89	64.374	G3IA30;G3HSN7;G3HF33
AAGVNVEPFWPGLFAK	Unmodified	0	0	0	721.078	3	568.303	1701.89	141.82	G3IA30;G3HSN7;G3HF33
AAGVNVEPFWPGLFAK	Unmodified	0	0	0	1081.11	2	851.951	1701.89	151.78	G3IA30;G3HSN7;G3HF33
AAGVNVEPFWPGLFAK	Unmodified	0	0	0	721.412	3	568.303	1701.89	80.746	G3IA30;G3HSN7;G3HF33
AAGVNVEPFWPGLFAK	Unmodified	0	0	0	1081.62	2	851.951	1701.89	91.937	G3IA30;G3HSN7;G3HF33
AAGVNVEPFWPGLFAK	Unmodified	0	0	0	721.078	3	568.303	1701.89	151.3	G3IA30;G3HSN7;G3HF33
AAGVNVEPFWPGLFAK	Unmodified	0	0	0	721.079	3	568.303	1701.89	111.83	G3IA30;G3HSN7;G3HF33
AAGVNVEPFWPGLFAK	Unmodified	0	0	0	721.412	3	568.303	1701.89	104.17	G3IA30;G3HSN7;G3HF33
AAGVNVEPFWPGLFAK	Unmodified	0	0	0	721.413	3	568.303	1701.89	86.738	G3IA30;G3HSN7;G3HF33
AAGVNVEPFWPGLFAK	Unmodified	0	0	0	721.413	3	568.303	1701.89	84.173	G3IA30;G3HSN7;G3HF33
AAGVNVEPFWPGLFAK	Unmodified	0	0	0	721.414	3	568.303	1701.89	64.675	G3IA30;G3HSN7;G3HF33
AAGVNVEPFWPGLFAK	Unmodified	0	0	0	721.412	3	568.303	1701.89	66.674	G3IA30;G3HSN7;G3HF33
AAGVNVEPFWPGLFAK	Unmodified	0	0	0	721.079	3	568.303	1701.89	101.62	G3IA30;G3HSN7;G3HF33
AAGVNVEPFWPGLFAK	Unmodified	0	0	0	721.414	3	568.303	1701.89	74.853	G3IA30;G3HSN7;G3HF33
AAGVNVEPFWPGLFAK	Unmodified	0	0	0	1081.11	2	851.951	1701.89	171.57	G3IA30;G3HSN7;G3HF33
AAGVNVEPFWPGLFAK	Unmodified	0	0	0	1081.11	2	851.951	1701.89	147.87	G3IA30;G3HSN7;G3HF33
AAGVNVEPFWPGLFAK	Unmodified	0	0	0	1081.11	2	851.951	1701.89	141.58	G3IA30;G3HSN7;G3HF33
AAGVNVEPFWPGLFAK	Unmodified	0	0	0	1081.12	2	851.951	1701.89	184.87	G3IA30;G3HSN7;G3HF33
AAGVNVEPFWPGLFAK	Unmodified	0	0	0	721.078	3	568.303	1701.89	92.265	G3IA30;G3HSN7;G3HF33
AAGVNVEPFWPGLFAK	Unmodified	0	0	0	721.414	3	568.303	1701.89	87.083	G3IA30;G3HSN7;G3HF33
AAGVNVEPFWPGLFAK	Unmodified	0	0	0	721.076	3	568.303	1701.89	110.25	G3IA30;G3HSN7;G3HF33
AAGVPCALVTSCSATFTGDR	Acetyl (Protein N-term)	1	0	0	1042.48	2	1041.98	2081.95	118.73	G3H8P1
AAGYNFYGTER	Unmodified	0	0	0	739.366	2	624.786	1247.56	150.1	G3GZZ7
AAHFCDSQGTDCPTAGPSK	Unmodified	0	0	0	823.058	3	669.616	2005.83	63.443	G3H3E7
AAHGFDWEEER	Unmodified	0	0	0	788.372	2	673.792	1345.57	130.41	G3GUM5
AAHLCAEAALR	Unmodified	0	0	0	471.26	3	394.873	1181.6	142	G3HRK0
AAHSYNPK	Unmodified	0	0	0	673.384	2	444.222	886.43	98.458	G3HGX9
AAHTEDINACTLTTSPR	Unmodified	0	0	0	1044.02	2	929.442	1856.87	189.99	G3HVN3
AAIAAAAAAAAAAK	Unmodified	0	0	0	785.986	2	556.825	1111.63	191.85	G3I196
AAIAAAAAAAAAAK	Unmodified	0	0	0	524.327	3	371.552	1111.63	88.338	G3I196
AAIAAAAAAAAAAK	Unmodified	0	0	0	785.987	2	556.825	1111.63	298.51	G3I196
AAIAAAAAAAAAAK	Unmodified	0	0	0	785.986	2	556.825	1111.63	157.68	G3I196
AAIAAAAAAAAAAK	Unmodified	0	0	0	785.987	2	556.825	1111.63	90.709	G3I196
AAIAAAAAAAAAAK	Unmodified	0	0	0	785.985	2	556.825	1111.63	172.94	G3I196
AAIAAAAAAAAAAK	Unmodified	0	0	0	785.986	2	556.825	1111.63	151.44	G3I196
AAIAAAAAAAAAAK	Unmodified	0	0	0	785.986	2	556.825	1111.63	190.73	G3I196
AAIAAAAAAAAAAK	Unmodified	0	0	0	785.986	2	556.825	1111.63	211.48	G3I196
AAIAAAAAAAAAAK	Unmodified	0	0	0	785.987	2	556.825	1111.63	135.71	G3I196
AAIAAAAAAAAAAK	Unmodified	0	0	0	785.987	2	556.825	1111.63	172.94	G3I196
AAIAAAAAAAAAAK	Unmodified	0	0	0	785.986	2	556.825	1111.63	134.77	G3I196
AAIAAAAAAAAAAK	Unmodified	0	0	0	785.987	2	556.825	1111.63	129.42	G3I196
AAIAAAAAAAAAAK	Unmodified	0	0	0	785.987	2	556.825	1111.63	112.84	G3I196
AAIAHLQQK	Unmodified	0	0	0	719.451	2	490.288	978.561	144.83	G3HVM2
AAIAQALAGEVSVVPPSR	Unmodified	0	0	0	656.05	3	579.328	1734.96	62.709	G3I8W0
AAIAQLNGK	Unmodified	0	0	0	672.424	2	443.261	884.508	143.11	G3I4K5
AAIDWFDGK	Unmodified	0	0	0	740.913	2	511.751	1021.49	122.13	G3I7D7;G3I8B3
AAIDWFDGK	Unmodified	0	0	0	740.913	2	511.751	1021.49	116.37	G3I7D7;G3I8B3
AAIDYQK	Unmodified	0	0	0	633.876	2	404.714	807.413	104.45	G3HPZ2
AAIEAFNK	Unmodified	0	0	0	441.267	3	288.492	862.455	81.784	G3HTW7
AAIEAFNK	Unmodified	0	0	0	661.397	2	432.235	862.455	147.52	G3HTW7
AAIEHELPTATQK	Unmodified	0	0	0	623.026	3	470.253	1407.74	122.34	G3H5R2
AAIEVNAGR	Unmodified	0	0	0	565.329	2	450.749	899.482	105.52	G3GWC2
AAIGLIPEVPK	Unmodified	0	0	0	522.672	3	369.897	1106.67	67.726	G3ICV7
AAIHLLVCQLR	Unmodified	0	0	0	762.206	2	647.377	1292.74	89.752	G3HJK9
AAIIADCPTFR	Unmodified	0	0	0	488.601	3	412.213	1233.62	72.096	G3I488
AAIIADCPTFR	Unmodified	0	0	0	732.397	2	617.816	1233.62	111.61	G3I488
AAIISAEGDSK	Unmodified	0	0	0	507.295	3	354.521	1060.54	119.53	G3HJP6;G3H2N4
AAILPTSIFLTNK	Unmodified	0	0	0	616.385	3	463.61	1387.81	139.32	G3HRD3
AAILQQTAEYIFSLEQEK	Unmodified	0	0	0	847.806	3	694.697	2081.07	90.385	G3HS77
AAIQASSTESCDK	Unmodified	0	0	0	913.471	2	684.309	1366.6	201.6	G3I2N4
AAIQSQLDGVR	Unmodified	0	0	0	693.898	2	579.317	1156.62	142.83	G3IL21
AAISDSADCSLSPDADPVLAFQR	Unmodified	0	0	0	1318.65	2	1203.57	2405.12	148.52	G3HKH7
AAISQLR	Unmodified	0	0	0	494.311	2	379.73	757.445	124.59	G3HQV2
AAISSGIEDPVPTLHLTER	Unmodified	0	0	0	746.078	3	669.357	2005.05	94.922	G3I347
AAITLTPSAVNK	Unmodified	0	0	0	822.508	2	593.346	1184.68	202.96	G3HFW6
AAITVEHLAIK	Unmodified	0	0	0	812.513	2	583.351	1164.69	185.6	G3H6U1
AAIVYHTK	Unmodified	0	0	0	680.921	2	451.758	901.502	154.31	G3IJF2
AAIVYHTK	Unmodified	0	0	0	680.92	2	451.758	901.502	135.84	G3IJF2
AAKPEQIQK	Unmodified	0	0	1	567.36	3	338.198	1011.57	92.051	G3HHD8
AALAAGK	Unmodified	0	0	0	530.349	2	301.187	600.36	130.84	G3HQI8
AALAAGK	Unmodified	0	0	0	530.349	2	301.187	600.36	104.94	G3HQI8
AALAATLEEYK	Unmodified	0	0	0	819.479	2	590.316	1178.62	166.07	G3HMZ1
AALADVLR	Unmodified	0	0	0	529.332	2	414.751	827.487	100.19	G3GV30
AALAFGFLDLLK	Unmodified	0	0	0	869.039	2	639.876	1277.74	114.97	G3HUX8
AALAHSEEIAATQAAAAK	Unmodified	0	0	0	728.413	3	575.304	1722.89	95.067	G3HWJ3
AALALQQAPSQVAITR	Unmodified	0	0	0	934.552	2	819.47	1636.93	110.98	G3GV47
AALALQQAPSQVAITR	Unmodified	0	0	0	934.553	2	819.47	1636.93	131.79	G3GV47
AALDEAQGVGLDSTGYYDQEIYGGSDSR	Unmodified	0	0	0	1056.49	3	979.772	2936.29	126.15	G3HL16
AALDEAQGVGLDSTGYYDQEIYGGSDSR	Unmodified	0	0	0	1584.24	2	1469.15	2936.29	110.56	G3HL16
AALEAIDELDLFGAHGGR	Unmodified	0	0	0	695.369	3	618.983	1853.93	170.78	G3H5K2
AALEALGSCLNNK	Unmodified	0	0	0	607.01	3	454.234	1359.68	77.124	G3HW36
AALEALGSCLNNK	Unmodified	0	0	0	607.008	3	454.234	1359.68	139.32	G3HW36
AALEAQNALHNIK	Unmodified	0	0	0	617.699	3	464.925	1391.75	113.61	G3GVN6
AALEAQNALHNMK	Oxidation (M)	0	1	0	943.021	2	713.859	1425.7	140.78	G3GYL0
AALEAWPALQIAVENGFGGVHTQEK	Unmodified	0	0	0	774.674	4	659.842	2635.34	93.255	G3H7T3
AALEAWPALQIAVENGFGGVHTQEK	Unmodified	0	0	0	1032.56	3	879.454	2635.34	85.777	G3H7T3
AALEELQWR	Unmodified	0	0	0	672.877	2	558.296	1114.58	110.87	G3HK64
AALELLSLDLK	Unmodified	0	0	0	822.521	2	593.358	1184.7	150.08	G3HAQ7
AALEQDMAFWYGPHWQK	Oxidation (M)	0	1	0	851.765	3	698.656	2092.95	88.108	G3IAI6
AALEQDMAFWYGPHWQK	Oxidation (M)	0	1	0	851.431	3	698.656	2092.95	152.11	G3IAI6
AALEQDMAFWYGPHWQK	Unmodified	0	0	0	846.433	3	693.324	2076.95	123.63	G3IAI6
AALFLQTLK	Unmodified	0	0	0	731.973	2	502.811	1003.61	99.802	G3I2M7
AALGSGTSTFSLAPPSK	Unmodified	0	0	0	684.057	3	531.282	1590.83	77.068	G3IDJ2
AALGYASSLLPATGPRPEVEALDASLEDLLAR	Unmodified	0	0	1	1166.3	3	1089.58	3265.72	45.079	G3GWD0
AALIYTCTVCR	Unmodified	0	0	0	778.908	2	664.328	1326.64	138.98	G3HKZ3
AALLDISCVK	Unmodified	0	0	0	774.465	2	545.302	1088.59	158.76	G3HSU8
AALLGGGQR	Unmodified	0	0	0	536.327	2	421.746	841.477	138.48	G3I1E0
AALLNFDEFAVSK	Unmodified	0	0	0	942.037	2	712.875	1423.73	176.87	G3HZL3
AALLNQHYQVNFK	Unmodified	0	0	0	1002.57	2	773.412	1544.81	315.68	G3GRE1
AALLPTLQPESLK	Unmodified	0	0	0	920.071	2	690.908	1379.8	133.89	G3HXN0
AALLQLLAQHQPQDDPK	Unmodified	0	0	0	586.84	4	472.259	1885.01	68.262	G3GV77
AALLSGPPGVGK	Unmodified	0	0	0	762.978	2	533.816	1065.62	142	G3IIQ7
AALNEIESR	Unmodified	0	0	0	616.346	2	501.764	1001.51	116.05	G3H6X5
AALNLPEAASCDEIQGK	Unmodified	0	0	0	1123.1	2	893.936	1785.86	263.56	G3IAH6
AALPDLTK	Unmodified	0	0	0	643.907	2	414.745	827.475	105.57	G3GS78
AALPITCHR	Unmodified	0	0	0	423.243	3	346.855	1037.54	166.52	G3GZD8
AALPSLTNPPSLSPIR	Unmodified	0	0	0	621.701	3	545.314	1632.92	73.758	G3GWA8
AALPTPALTPEDK	Unmodified	0	0	0	891.525	2	662.361	1322.71	147.91	G3HKR3
AALQALK	Unmodified	0	0	0	586.891	2	357.729	713.444	99.384	G3HAN1;G3I4E4
AALQEEEQASK	Unmodified	0	0	0	831.458	2	602.296	1202.58	223.14	G3GV24
AALQEELSDVLIYLVALAAR	Unmodified	0	0	0	796.797	3	720.075	2157.2	109.03	G3IKR0
AALQELLSK	Unmodified	0	0	0	715.952	2	486.79	971.565	171.56	G3I979;G3IDG5;G3IFQ9;G3I3J5
AALQELLSK	Unmodified	0	0	0	715.952	2	486.79	971.565	116.52	G3I979;G3IDG5;G3IFQ9;G3I3J5
AALQELLSK	Unmodified	0	0	0	715.952	2	486.79	971.565	125.48	G3I979;G3IDG5;G3IFQ9;G3I3J5
AALQELLSK	Unmodified	0	0	0	715.953	2	486.79	971.565	97.965	G3I979;G3IDG5;G3IFQ9;G3I3J5
AALQELLSK	Unmodified	0	0	0	715.953	2	486.79	971.565	105.2	G3I979;G3IDG5;G3IFQ9;G3I3J5
AALQELLSK	Unmodified	0	0	0	715.952	2	486.79	971.565	114.51	G3I979;G3IDG5;G3IFQ9;G3I3J5
AALQELLSK	Unmodified	0	0	0	715.953	2	486.79	971.565	125.48	G3I979;G3IDG5;G3IFQ9;G3I3J5
AALQELLSK	Unmodified	0	0	0	715.953	2	486.79	971.565	119.68	G3I979;G3IDG5;G3IFQ9;G3I3J5
AALQELLSK	Unmodified	0	0	0	715.953	2	486.79	971.565	107.79	G3I979;G3IDG5;G3IFQ9;G3I3J5
AALQELLSK	Unmodified	0	0	0	715.952	2	486.79	971.565	96.89	G3I979;G3IDG5;G3IFQ9;G3I3J5
AALQELLSK	Unmodified	0	0	0	715.953	2	486.79	971.565	119.68	G3I979;G3IDG5;G3IFQ9;G3I3J5
AALQELLSK	Unmodified	0	0	0	715.953	2	486.79	971.565	138.66	G3I979;G3IDG5;G3IFQ9;G3I3J5
AALQELLSK	Unmodified	0	0	0	715.952	2	486.79	971.565	122.26	G3I979;G3IDG5;G3IFQ9;G3I3J5
AALQELLSK	Unmodified	0	0	0	715.953	2	486.79	971.565	111.65	G3I979;G3IDG5;G3IFQ9;G3I3J5
AALQELLSK	Unmodified	0	0	0	715.953	2	486.79	971.565	125.48	G3I979;G3IDG5;G3IFQ9;G3I3J5
AALQELLSK	Unmodified	0	0	0	715.738	2	486.79	971.565	90.108	G3I979;G3IDG5;G3IFQ9;G3I3J5
AALQELLSK	Unmodified	0	0	0	715.953	2	486.79	971.565	116.52	G3I979;G3IDG5;G3IFQ9;G3I3J5
AALQELLSK	Unmodified	0	0	0	715.953	2	486.79	971.565	112.75	G3I979;G3IDG5;G3IFQ9;G3I3J5
AALQELLSK	Unmodified	0	0	0	715.953	2	486.79	971.565	112.75	G3I979;G3IDG5;G3IFQ9;G3I3J5
AALQELLSK	Unmodified	0	0	0	715.953	2	486.79	971.565	136.33	G3I979;G3IDG5;G3IFQ9;G3I3J5
AALQELLSK	Unmodified	0	0	0	715.953	2	486.79	971.565	96.342	G3I979;G3IDG5;G3IFQ9;G3I3J5
AALQELLSK	Unmodified	0	0	0	715.952	2	486.79	971.565	140.45	G3I979;G3IDG5;G3IFQ9;G3I3J5
AALQELLSK	Unmodified	0	0	0	715.953	2	486.79	971.565	122.26	G3I979;G3IDG5;G3IFQ9;G3I3J5
AALQELLSK	Unmodified	0	0	0	715.953	2	486.79	971.565	116.52	G3I979;G3IDG5;G3IFQ9;G3I3J5
AALQELLSK	Unmodified	0	0	0	715.953	2	486.79	971.565	119.68	G3I979;G3IDG5;G3IFQ9;G3I3J5
AALSEDEVEK	Unmodified	0	0	0	775.43	2	545.767	1089.52	92.538	G3I306
AALSEDEVEK	Unmodified	0	0	0	774.929	2	545.767	1089.52	190.02	G3I306
AALSEDEVEK	Unmodified	0	0	0	774.929	2	545.767	1089.52	136.63	G3I306
AALSEDEVEKK	Unmodified	0	0	1	953.558	2	609.814	1217.61	170.47	G3I306
AALSENEQLK	Unmodified	0	0	0	780.953	2	551.791	1101.57	202.44	G3HTZ9
AALSGANVLTLIEK	Unmodified	0	0	0	620.385	3	467.277	1398.81	135.02	G3HW34
AALSSFQK	Unmodified	0	0	0	655.398	2	426.235	850.455	100.15	G3HRS6
AALSSQQQQQLALLLQQFQALK	Unmodified	0	0	0	972.237	3	819.127	2454.36	157.88	G3I9L4
AALSSQQQQQLALLLQQFQALK	Unmodified	0	0	0	972.57	3	819.127	2454.36	68.639	G3I9L4
AALTDNLNQYTR	Unmodified	0	0	0	804.93	2	690.349	1378.68	209.8	G3ILE4
AALVDFLDGK	Unmodified	0	0	0	753.95	2	524.787	1047.56	140.75	G3H761
AALVLEDGSVLQGR	Acetyl (Protein N-term)	1	0	0	735.401	2	735.402	1468.79	74.962	G3GXT2
AALYAAPYK	Unmodified	0	0	0	713.428	2	484.266	966.517	110.35	G3HI76
AANAAENDFSVSQAEVSSR	Unmodified	0	0	0	728.358	3	651.636	1951.89	143.69	G3HQQ9
AANAAENDFSVSQAEVSSR	Unmodified	0	0	0	728.023	3	651.636	1951.89	263.47	G3HQQ9
AANDAGYFNEEMVPIEVK	Oxidation (M)	0	1	0	824.756	3	671.647	2011.92	115.57	G3HQI8
AANDAGYFNEEMVPIEVK	Oxidation (M)	0	1	0	824.755	3	671.647	2011.92	101.53	G3HQI8
AANGVVLATEK	Unmodified	0	0	0	765.966	2	536.803	1071.59	173.71	G3HSF3
AANGVVLATEK	Unmodified	0	0	0	765.966	2	536.803	1071.59	118.28	G3HSF3
AANILVGENLVCK	Unmodified	0	0	0	620.699	3	467.59	1399.75	79.744	G3IFY3;G3GXX7
AANILVGENLVCK	Unmodified	0	0	0	620.365	3	467.59	1399.75	142.83	G3IFY3;G3GXX7
AANLLLGYINPDQVYLADYGLSYR	Unmodified	0	0	0	978.188	3	901.466	2701.38	96.128	G3H4I6
AANNGALPPDLSYIVR	Unmodified	0	0	0	950.527	2	835.947	1669.88	194.98	G3HWI4
AANNGALPPDLSYIVR	Unmodified	0	0	0	950.528	2	835.947	1669.88	178.15	G3HWI4
AANNILSLLTK	Unmodified	0	0	0	808.51	2	579.348	1156.68	131.12	G3GX84
AANPGCFLEDFVR	Unmodified	0	0	0	862.935	2	748.354	1494.69	155.33	G3GZQ4
AANPSGQGFQNK	Acetyl (Protein N-term)	1	0	0	745.382	2	630.802	1259.59	73.233	G3HPK4
AANPVDFLSK	Unmodified	0	0	0	507.635	3	354.526	1060.56	82.029	G3HCU9
AANSLEAFIFETQDK	Unmodified	0	0	0	715.055	3	561.946	1682.82	166.64	G3I973
AANSLEAFIFETQDK	Unmodified	0	0	0	714.72	3	561.946	1682.82	107.11	G3I973
AANSLEAFIFETQDK	Unmodified	0	0	0	714.721	3	561.946	1682.82	97.45	G3I973
AANSLEAFIFETQDK	Unmodified	0	0	0	714.721	3	561.946	1682.82	61.657	G3I973
AANVLLSEQGDVK	Unmodified	0	0	0	901.525	2	672.362	1342.71	167.18	G3H4V4;G3HRA9
AAPAGENPLVFLCAR	Unmodified	0	0	0	907.993	2	793.411	1584.81	140.91	G3GT34
AAPAPAAAVAPPGPSAAPAPAAGVFTDIPISNIR	Unmodified	0	0	0	834.964	4	777.423	3105.66	55.413	G3H2H5
AAPAPAAAVAPPGPSAAPAPAAGVFTDIPISNIR	Unmodified	0	0	0	834.963	4	777.423	3105.66	27.547	G3H2H5
AAPCIYWLPLTESQIVQK	Unmodified	0	0	0	859.484	3	706.375	2116.1	127.07	G3HRE2
AAPCIYWLPLTESQIVQK	Unmodified	0	0	0	1288.72	2	1059.06	2116.1	107.85	G3HRE2
AAPCPDPSLSVWRPDIFFASVSETFEK	Unmodified	0	0	1	879.206	4	764.123	3052.46	40.396	G3IAH6
AAPDILIATPGR	Unmodified	0	0	0	712.426	2	597.846	1193.68	97.472	G3HES6
AAPDVPTIDTGYDSQPQDVLGIR	Unmodified	0	0	0	886.792	3	810.071	2427.19	79.029	G3HMS0
AAPEINNVIEEATEFIK	Unmodified	0	0	0	783.104	3	629.995	1886.96	145.94	G3H214
AAPFTLEYR	Unmodified	0	0	0	648.861	2	534.28	1066.54	120.46	G3H6S8
AAPGAGDPLGAK	Acetyl (Protein N-term)	1	0	0	648.361	2	533.78	1065.55	50.292	G3HLY8
AAPGGAAPTIFSR	Unmodified	0	0	0	722.909	2	608.328	1214.64	120.45	G3HMZ7
AAPLIVEVFNK	Unmodified	0	0	0	830.016	2	600.853	1199.69	120.99	G3I9M0
AAPLWDSK	Unmodified	0	0	0	673.397	2	444.235	886.455	95.909	G3I6J0;G3HWG5
AAPPALLEPLQQPVDVSQDPR	Unmodified	0	0	0	824.455	3	747.734	2240.18	138.28	G3I713
AAPPTDDPLSLLDPLWTLNK	Unmodified	0	0	0	879.497	3	726.388	2176.14	99.392	G3HKR3
AAPQPAAAAPSGDLETCGLER	Acetyl (Protein N-term)	1	0	0	1062.5	2	1062.5	2123	46.319	G3HKU7
AAPQVPVPR	Unmodified	0	0	0	582.358	2	467.777	933.54	137.18	G3IAM9
AAPSAQSAGAQELAGTR	Unmodified	0	0	0	605.657	3	529.269	1584.79	101.3	G3HDJ4
AAPTEPPEVTEATAAGGIASK	Unmodified	0	0	0	809.777	3	656.669	1966.98	61.276	G3II70
AAPVQQSSQPVGGK	Acetyl (Protein N-term)	1	0	0	812.946	2	698.365	1394.72	82.417	G3ILG2
AAQAAGEEAPLSGCSVK	Unmodified	0	0	0	702.041	3	549.267	1644.78	138.81	G3I4L9
AAQAIFDDSYLGYSVAVGDFNGDGIEDFVSGVPR	Unmodified	0	0	0	1261.61	3	1184.56	3550.65	57.67	G3HHR9
AAQAVTLLR	Acetyl (Protein N-term)	1	0	0	492.795	2	492.795	983.576	87.181	G3ILS7
AAQDFFSTCR	Unmodified	0	0	0	716.347	2	601.767	1201.52	137.46	G3GYQ9
AAQEEYIK	Unmodified	0	0	0	705.404	2	476.243	950.471	158.07	G3I4H6;G3I3X4
AAQEEYIK	Unmodified	0	0	0	705.405	2	476.243	950.471	104.06	G3I4H6;G3I3X4
AAQEEYIK	Unmodified	0	0	0	705.405	2	476.243	950.471	101.72	G3I4H6;G3I3X4
AAQEEYIK	Unmodified	0	0	0	705.404	2	476.243	950.471	133.23	G3I4H6;G3I3X4
AAQEEYIK	Unmodified	0	0	0	705.404	2	476.243	950.471	124.23	G3I4H6;G3I3X4
AAQEEYIK	Unmodified	0	0	0	705.405	2	476.243	950.471	120.15	G3I4H6;G3I3X4
AAQEEYIK	Unmodified	0	0	0	705.405	2	476.243	950.471	102.51	G3I4H6;G3I3X4
AAQEEYIK	Unmodified	0	0	0	705.405	2	476.243	950.471	98.033	G3I4H6;G3I3X4
AAQEQELESLR	Unmodified	0	0	0	751.903	2	637.323	1272.63	223.31	G3HNB2
AAQEQVLNASR	Unmodified	0	0	0	708.393	2	593.812	1185.61	193.3	G3HE29
AAQEREEELK	Unmodified	0	0	1	554.313	3	401.539	1201.59	131.52	G3HUC2
AAQETEGLLK	Unmodified	0	0	0	759.449	2	530.288	1058.56	146.11	G3H379
AAQFVDLLGYFSLK	Unmodified	0	0	0	677.73	3	524.62	1570.84	80.905	G3I905
AAQGEPQVQFK	Acetyl (Protein N-term)	1	0	0	737.397	2	622.817	1243.62	48.283	G3HP89;G3GXN1
AAQGEPQVQFK	Acetyl (Protein N-term)	1	0	0	737.398	2	622.817	1243.62	70.908	G3HP89;G3GXN1
AAQGPPLPAAPLNTDVVAYTQTALLQK	Unmodified	0	0	0	1070.28	3	916.836	2747.49	75.529	G3IGT5
AAQHELPASEGEVWSLPVPVER	Unmodified	0	0	0	877.796	3	801.076	2400.21	119.34	G3H3S7
AAQHGVCSVLK	Unmodified	0	0	0	814.47	2	585.308	1168.6	132.25	G3GZW7
AAQIGAHTLSGACLDPAAFK	Unmodified	0	0	0	615.338	4	500.507	1998	43.261	G3H7U7
AAQIPESDQIK	Acetyl (Protein N-term)	1	0	0	735.904	2	621.322	1240.63	64.711	G3IMX4
AAQLGFGGIYVR	Unmodified	0	0	0	740.927	2	626.346	1250.68	143.37	G3GTV7
AAQLGFK	Unmodified	0	0	0	596.876	2	367.713	733.412	118.01	G3I277
AAQLGFK	Unmodified	0	0	0	596.876	2	367.713	733.412	109.7	G3I277
AAQLQHSEK	Unmodified	0	0	0	735.426	2	506.265	1010.51	125.82	G3I0N6
AAQLSNPCTEPAR	Unmodified	0	0	0	822.922	2	707.841	1413.67	93.839	G3IKK6
AAQNISKTIATSQNR	Unmodified	0	0	1	687.731	3	534.957	1601.85	75.02	G3GUQ6
AAQNSGEAEYIEK	Unmodified	0	0	0	934.494	2	705.331	1408.65	166.7	G3I278
AAQNSGEAEYIEK	Unmodified	0	0	0	934.494	2	705.331	1408.65	209.67	G3I278
AAQPNNVLGEHVGEVASDGPPQGDSR	Unmodified	0	0	0	944.134	3	867.748	2600.22	156.02	G3HI06
AAQSLLNK	Unmodified	0	0	0	651.911	2	422.748	843.481	135.83	G3IG25
AAQSNENLSDSQQEPPK	Unmodified	0	0	0	767.727	3	614.954	1841.84	120.63	G3I935
AAQTELGQQILADFEEAFPSQGTK	Unmodified	0	0	0	760.402	4	645.571	2578.26	103.26	G3HTG4
AAQTGQVDGELIR	Unmodified	0	0	0	793.938	2	679.357	1356.7	126.71	G3GXW7
AAQTSDLEK	Unmodified	0	0	0	710.905	2	481.743	961.472	115.78	G3I3G8;G3ILL5
AAQTTIETAIHSLIETLK	Unmodified	0	0	0	800.136	3	647.361	1939.06	123.76	G3IBC6
AAQVAQDEEIAR	Unmodified	0	0	0	765.409	2	650.828	1299.64	178.53	G3GT75
AASAEQQATIER	Unmodified	0	0	0	752.401	2	637.82	1273.63	188.27	G3GTE8
AASAEQQATIERNPYR	Unmodified	0	0	1	679.024	3	602.303	1803.89	66.246	G3GTE8
AASAEQQATIERNPYR	Unmodified	0	0	1	678.69	3	602.303	1803.89	81.703	G3GTE8
AASAFFTYVSLNQEGK	Unmodified	0	0	0	731.064	3	578.29	1731.85	148.85	G3IJV7
AASASTTNPSQGEDLK	Unmodified	0	0	0	1018.04	2	788.876	1575.74	279.77	G3H2I6
AASDDGSLK	Unmodified	0	0	0	661.371	2	432.209	862.403	109.71	G3I7W5
AASDGQYENQSPEATSPR	Unmodified	0	0	0	1069	2	954.422	1906.83	203.2	G3H402
AASDIAMTELPPTHPIR	Oxidation (M)	0	1	0	689.37	3	612.649	1834.92	105.17	G3IPU3
AASDIAMTELPPTHPIR	Oxidation (M)	0	1	0	689.37	3	612.649	1834.92	102.15	G3IPU3
AASDIAMTELPPTHPIR	Oxidation (M)	0	1	0	689.035	3	612.649	1834.92	110.97	G3IPU3
AASDIAMTELPPTHPIR	Unmodified	0	0	0	1025.05	2	910.472	1818.93	188.48	G3IPU3
AASEFESPEGVSLFPELR	Unmodified	0	0	0	1097.56	2	982.984	1963.95	227.56	G3ILK7
AASEQYIDTEK	Unmodified	0	0	0	856.958	2	627.796	1253.58	213.35	G3GXN3
AASETGASGVTGQPGDAQLGEVENLEDFAYSPAPR	Unmodified	0	0	0	931.452	4	873.66	3490.61	77.504	G3GUJ0
AASEVAGVGASAPSPSESSTLCASK	Acetyl (Protein N-term)	1	0	0	864.759	3	788.373	2362.1	45.011	G3IAK3
AASEYEK	Unmodified	0	0	0	628.349	2	399.187	796.36	124.83	G3GUR8
AASGESGVSGGGGSTEEAFMTFYSEVK	Acetyl (Protein N-term)	1	0	0	971.78	3	895.394	2683.16	57.922	G3H1Z4
AASGESGVSGGGGSTEEAFMTFYSEVK	Acetyl (Protein N-term),Oxidation (M)	1	1	0	977.114	3	900.725	2699.15	57.046	G3H1Z4
AASGLPQVLVHTDAAQALGK	Unmodified	0	0	0	802.469	3	649.693	1946.06	144.25	G3I249
AASGSSLLWPR	Unmodified	0	0	0	458.597	3	382.208	1143.6	79.986	G3IHH9
AASGYSAK	Unmodified	0	0	0	606.853	2	377.69	753.366	127.02	G3HZE9
AASHEQAAAALK	Unmodified	0	0	0	542.65	3	389.875	1166.6	69.65	G3GSJ8
AASHILILK	Unmodified	0	0	0	475.318	3	322.543	964.607	77.732	G3GS82
AASHTSDFNPNSGSDQR	Unmodified	0	0	0	673.981	3	597.594	1789.76	76.151	G3H292
AASIFGGAK	Unmodified	0	0	0	640.392	2	411.229	820.444	178.99	G3IH96
AASIFGGAKPVDTAAR	Unmodified	0	0	1	664.054	3	511.279	1530.82	148.18	G3IH96
AASISAVSLEVAQPGPSGGPR	Unmodified	0	0	0	727.735	3	651.013	1950.02	86.258	G3HIM1
AASISAVSLEVAQPGPSGGPR	Unmodified	0	0	0	1091.1	2	976.016	1950.02	222.88	G3HIM1
AASITSEVFNK	Unmodified	0	0	0	812.968	2	583.806	1165.6	161.17	G3HWP7
AASLGLLQFPILNASVDENCQNITYK	Unmodified	0	0	0	1113.6	3	960.492	2878.45	110.27	G3IK38
AASLSGDCSLVNEIFR	Unmodified	0	0	0	985.009	2	869.925	1737.84	179.59	G3H4K6
AASNIIFSNGDLDPWAGGGIR	Unmodified	0	0	0	1180.61	2	1066.03	2130.05	208.38	G3IN86
AASNIIFSNGDLDPWAGGGIR	Unmodified	0	0	0	1180.61	2	1066.03	2130.05	211.57	G3IN86
AASPATETVPAFSER	Unmodified	0	0	0	882.462	2	767.381	1532.75	138.25	G3GZ85
AASPATETVPAFSER	Unmodified	0	0	0	881.963	2	767.381	1532.75	224.25	G3GZ85
AASPATETVPAFSER	Unmodified	0	0	0	881.962	2	767.381	1532.75	129.34	G3GZ85
AASPATETVPAFSER	Unmodified	0	0	0	881.963	2	767.381	1532.75	140.45	G3GZ85
AASQGSESPLLPTQR	Unmodified	0	0	0	885.979	2	771.4	1540.78	152	G3IB40
AASQNTQVPTVTEGVAAALLLSK	Unmodified	0	0	0	910.194	3	757.085	2268.23	93.196	G3GU75
AASQSAADYNQVVPTR	Unmodified	0	0	0	953.994	2	839.413	1676.81	205.27	G3HYA9
AASSEACHSEHADAK	Unmodified	0	0	0	676.998	3	524.223	1569.65	83.869	G3HH18
AASSIDQFSIR	Unmodified	0	0	0	712.389	2	597.809	1193.6	121.9	G3I1H4
AASSIYINSR	Unmodified	0	0	0	655.866	2	541.285	1080.56	108.57	G3I7G1
AASTQQISSDVK	Unmodified	0	0	0	846.979	2	617.817	1233.62	137.4	G3HS38
AASTTELPPEYLTSPLSQQSQLPPK	Unmodified	0	0	0	786.433	4	671.601	2682.38	78.987	G3GX75
AASTTELPPEYLTSPLSQQSQLPPK	Unmodified	0	0	0	1048.24	3	895.132	2682.38	88.768	G3GX75
AASTTELPPEYLTSPLSQQSQLPPK	Unmodified	0	0	0	1047.91	3	895.132	2682.38	61.222	G3GX75
AASVAENCINYQQGTPHK	Unmodified	0	0	0	816.088	3	663.315	1986.92	358.02	G3I519
AASVSGAPTEASGEQVR	Unmodified	0	0	0	923.478	2	808.897	1615.78	228.38	G3H3A0
AATAAADFTAK	Unmodified	0	0	0	748.431	2	519.267	1036.52	174.98	G3H9Z4
AATAAADFTAK	Unmodified	0	0	0	499.288	3	346.514	1036.52	73.841	G3H9Z4
AATAALPGPAAGR	Acetyl (Protein N-term)	1	0	0	583.319	2	583.32	1164.63	53.089	G3I321
AATADLEQYDR	Unmodified	0	0	0	741.374	2	626.794	1251.57	162.38	G3IF52
AATAECDVVMAGTEPELLEDEEAK	Acetyl (Protein N-term),Oxidation (M)	1	1	0	956.112	3	879.391	2635.15	46.578	G3HLV8
AATDTSEQGVK	Unmodified	0	0	0	782.932	2	553.77	1105.53	175.93	G3HDQ7
AATEELLANK	Unmodified	0	0	0	759.45	2	530.288	1058.56	153.24	G3GS63
AATEGYNILK	Unmodified	0	0	0	769.452	2	540.29	1078.57	137.05	G3I075
AATESVPCSPSPVQSEPR	Unmodified	0	0	0	710.356	3	633.635	1897.88	73.498	G3HNQ4
AATFFGCIGIDK	Unmodified	0	0	0	879.486	2	650.324	1298.63	133.89	G3GWQ3
AATFFGCIGIDK	Unmodified	0	0	0	586.994	3	433.885	1298.63	62.694	G3GWQ3
AATFFGCIGIDK	Unmodified	0	0	0	879.489	2	650.324	1298.63	105.98	G3GWQ3
AATFGLILDDVSLTHLTFGK	Unmodified	0	0	0	860.497	3	707.053	2118.14	60.542	G3HJP6
AATFGLILDDVSLTHLTFGK	Unmodified	0	0	0	859.828	3	707.053	2118.14	177.44	G3HJP6
AATGEEVSAEDLGGADLHCR	Unmodified	0	0	0	763.366	3	686.645	2056.91	176.68	G3HIT4
AATGEEVSAEDLGGADLHCR	Unmodified	0	0	0	1144.04	2	1029.46	2056.91	386.99	G3HIT4
AATHGLSMYQEIGFQK	Oxidation (M)	0	1	0	752.399	3	599.626	1795.86	68.044	G3HCD2
AATHGLVLGALQEDGPLPK	Unmodified	0	0	0	782.457	3	629.683	1886.03	170.09	G3IJS1
AATHIPAAGDAK	Unmodified	0	0	0	790.961	2	561.799	1121.58	141.1	G3H5E2
AATHIPAAGDAK	Unmodified	0	0	0	527.643	3	374.868	1121.58	77.74	G3H5E2
AATIPVSQISTIAGSK	Unmodified	0	0	0	1002.1	2	772.438	1542.86	133.98	G3I9Y0
AATLEGWK	Unmodified	0	0	0	667.397	2	438.235	874.455	103.83	G3GY25
AATLPHEQR	Unmodified	0	0	0	417.905	3	341.517	1021.53	87.806	G3H8P1
AATPAEDDEDDDIDLFGSDEEEEDKEAAR	Unmodified	0	0	1	1219.55	3	1066.44	3196.3	93.446	G3I5H3
AATQCEFSK	Unmodified	0	0	0	750.399	2	521.237	1040.46	187.22	G3I7I0;G3IMG4
AATSEGQLFAAGIEK	Acetyl (Protein N-term)	1	0	0	882.471	2	767.891	1533.77	104.87	G3GZ63
AATSHFNVR	Unmodified	0	0	0	411.229	3	334.842	1001.5	83.998	G3IGU8
AATSPALFNR	Unmodified	0	0	0	638.864	2	524.283	1046.55	133.23	G3H352
AATSQGNFDGK	Acetyl (Protein N-term)	1	0	0	683.843	2	569.262	1136.51	102.62	G3HV88
AATSTLSVCDFLGEK	Unmodified	0	0	0	1029.05	2	799.89	1597.77	253.79	G3IGB1
AATTIQK	Unmodified	0	0	0	595.878	2	366.716	731.418	111.65	G3GRI6
AATTTGAAGLAGGHHR	Unmodified	0	0	0	560.283	3	483.583	1447.73	66.285	G3HAI6
AAVAFNK	Unmodified	0	0	0	589.868	2	360.706	719.397	110.54	G3HI06
AAVAPVAPEK	Unmodified	0	0	0	705.939	2	476.777	951.539	120.15	G3HGA3
AAVASLLQSVQVPEFTPK	Unmodified	0	0	0	782.128	3	629.019	1884.04	90.561	G3IBG3
AAVASLLQSVQVPEFTPK	Unmodified	0	0	0	586.848	4	472.016	1884.04	136.39	G3IBG3
AAVASLLQSVQVPEFTPK	Unmodified	0	0	0	1172.69	2	943.025	1884.04	151.99	G3IBG3
AAVAVVPLISEDK	Unmodified	0	0	0	590.697	3	437.922	1310.74	143	G3HQB8
AAVAWANQNR	Unmodified	0	0	0	665.364	2	550.783	1099.55	169.37	G3HEH3
AAVAWEAGK	Unmodified	0	0	0	680.902	2	451.74	901.466	124.98	G3IMD1
AAVAWEAGKPLSIEEVEVAPPK	Unmodified	0	0	1	993.577	3	764.414	2290.22	132.62	G3IMD1
AAVAWEAGKPLSIEEVEVAPPK	Unmodified	0	0	1	993.58	3	764.414	2290.22	75.548	G3IMD1
AAVDGLSK	Unmodified	0	0	0	609.876	2	380.714	759.413	114.5	G3GVA8
AAVDSFYLLYR	Acetyl (Protein N-term)	1	0	0	680.349	2	680.351	1358.69	78.934	G3GRY1
AAVEDINPADDPNNQGEDEFEEAEQVR	Unmodified	0	0	0	1077.82	3	1001.1	3000.29	118.9	G3HQ97
AAVEEGIVLGGGCALLR	Unmodified	0	0	0	958.039	2	842.956	1683.9	142.76	G3HL13
AAVEEGIVLGGGCALLR	Unmodified	0	0	0	639.028	3	562.307	1683.9	101.75	G3HL13
AAVEEGIVLGGGCALLR	Unmodified	0	0	0	638.693	3	562.307	1683.9	94.673	G3HL13
AAVEEGIVLGGGCALLR	Unmodified	0	0	0	638.694	3	562.307	1683.9	98.253	G3HL13
AAVEEGIVLGGGCALLR	Unmodified	0	0	0	638.693	3	562.307	1683.9	63.709	G3HL13
AAVEEGIVLGGGCALLR	Unmodified	0	0	0	639.028	3	562.307	1683.9	55.186	G3HL13
AAVEEGIVLGGGCALLR	Unmodified	0	0	0	639.027	3	562.307	1683.9	51.073	G3HL13
AAVEEGIVLGGGCALLR	Unmodified	0	0	0	638.693	3	562.307	1683.9	79.885	G3HL13
AAVEEGIVLGGGCALLR	Unmodified	0	0	0	639.027	3	562.307	1683.9	55.414	G3HL13
AAVEEGIVLGGGCALLR	Unmodified	0	0	0	638.693	3	562.307	1683.9	91.307	G3HL13
AAVEEGIVLGGGCALLR	Unmodified	0	0	0	639.027	3	562.307	1683.9	72.209	G3HL13
AAVEEGIVLGGGCALLR	Unmodified	0	0	0	639.028	3	562.307	1683.9	59.68	G3HL13
AAVEEGIVLGGGCALLR	Unmodified	0	0	0	638.694	3	562.307	1683.9	77.633	G3HL13
AAVEEGIVLGGGCALLR	Unmodified	0	0	0	638.694	3	562.307	1683.9	84.173	G3HL13
AAVEEGIVLGGGCALLR	Unmodified	0	0	0	638.693	3	562.307	1683.9	104.7	G3HL13
AAVEEGIVLGGGCALLR	Unmodified	0	0	0	957.537	2	842.956	1683.9	117.98	G3HL13
AAVEEGIVLGGGCALLR	Unmodified	0	0	0	639.028	3	562.307	1683.9	137.73	G3HL13
AAVELEEPEDAR	Unmodified	0	0	0	779.401	2	664.82	1327.63	149.33	G3IBT1
AAVELVEK	Unmodified	0	0	0	658.912	2	429.75	857.486	141.39	G3GU10
AAVEPDAEPK	Acetyl (Protein N-term)	1	0	0	649.345	2	534.764	1067.51	60.828	G3IIM7
AAVESPFLDYGENLVQK	Unmodified	0	0	0	780.428	3	627.319	1878.94	75.998	G3HV51
AAVEWFDGK	Unmodified	0	0	0	740.914	2	511.751	1021.49	144.09	G3HP03
AAVEWFDGKDFQGSK	Unmodified	0	0	1	791.433	3	562.27	1683.79	119.62	G3HP03
AAVFEEIDTYER	Unmodified	0	0	0	836.423	2	721.844	1441.67	152.54	G3HEH3
AAVIGDVIR	Unmodified	0	0	0	571.858	2	457.277	912.539	93.429	G3H6U1
AAVIINGSVAAVGNTIHYK	Unmodified	0	0	0	786.464	3	633.355	1897.04	115.2	G3HNG5
AAVISQLQVLK	Unmodified	0	0	0	814.528	2	585.366	1168.72	185.14	G3I1P1
AAVISQLQVLK	Unmodified	0	0	0	814.529	2	585.366	1168.72	188.04	G3I1P1
AAVISQSEFVPSK	Unmodified	0	0	0	911.53	2	681.867	1361.72	126.34	G3I0R8
AAVLFATDIAAR	Unmodified	0	0	0	483.621	3	406.9	1217.68	65.695	G3HFP5
AAVNVVDFDDK	Unmodified	0	0	0	550.975	3	398.2	1191.58	67.08	G3H9P3;G3I574
AAVPDAVGK	Unmodified	0	0	0	643.397	2	414.235	826.455	128.69	G3H7Y5;G3I0M9;G3H8Z9
AAVPDAVGK	Unmodified	0	0	0	643.397	2	414.235	826.455	99.442	G3H7Y5;G3I0M9;G3H8Z9
AAVPSGASTGIYEALELR	Unmodified	0	0	0	1018.06	2	902.976	1803.94	89.46	G3IAQ0;G3GUQ0
AAVPSGASTGIYEALELR	Unmodified	0	0	0	678.706	3	602.32	1803.94	159.4	G3IAQ0;G3GUQ0
AAVPSGASTGIYEALELR	Unmodified	0	0	0	678.706	3	602.32	1803.94	101.3	G3IAQ0;G3GUQ0
AAVPSGASTGIYEALELR	Unmodified	0	0	0	678.707	3	602.32	1803.94	79.013	G3IAQ0;G3GUQ0
AAVPSGASTGIYEALELR	Unmodified	0	0	0	678.706	3	602.32	1803.94	79.805	G3IAQ0;G3GUQ0
AAVPSGASTGIYEALELR	Unmodified	0	0	0	678.706	3	602.32	1803.94	90.706	G3IAQ0;G3GUQ0
AAVPSGASTGIYEALELR	Unmodified	0	0	0	678.706	3	602.32	1803.94	68.329	G3IAQ0;G3GUQ0
AAVPSGASTGIYEALELR	Unmodified	0	0	0	679.041	3	602.32	1803.94	52.93	G3IAQ0;G3GUQ0
AAVPSGASTGIYEALELR	Unmodified	0	0	0	678.707	3	602.32	1803.94	82.942	G3IAQ0;G3GUQ0
AAVPSGASTGIYEALELR	Unmodified	0	0	0	679.041	3	602.32	1803.94	57.148	G3IAQ0;G3GUQ0
AAVPSGASTGIYEALELR	Unmodified	0	0	0	678.706	3	602.32	1803.94	75.018	G3IAQ0;G3GUQ0
AAVPSGASTGIYEALELR	Unmodified	0	0	0	678.706	3	602.32	1803.94	103.77	G3IAQ0;G3GUQ0
AAVPSGASTGIYEALELR	Unmodified	0	0	0	678.706	3	602.32	1803.94	103.04	G3IAQ0;G3GUQ0
AAVPSGASTGIYEALELR	Unmodified	0	0	0	678.707	3	602.32	1803.94	123.02	G3IAQ0;G3GUQ0
AAVPSGASTGIYEALELR	Unmodified	0	0	0	678.707	3	602.32	1803.94	94.922	G3IAQ0;G3GUQ0
AAVPSGASTGIYEALELR	Unmodified	0	0	0	678.707	3	602.32	1803.94	102.39	G3IAQ0;G3GUQ0
AAVPSGASTGIYEALELR	Unmodified	0	0	0	678.707	3	602.32	1803.94	74.12	G3IAQ0;G3GUQ0
AAVPSGASTGIYEALELR	Unmodified	0	0	0	679.041	3	602.32	1803.94	53.21	G3IAQ0;G3GUQ0
AAVPSGASTGIYEALELRDNDKTR	Unmodified	0	0	2	749.158	4	634.327	2533.28	70.114	G3IAQ0
AAVQELSSSILTNEDPEER	Unmodified	0	0	0	1159.59	2	1044.51	2087	226.39	G3HNF2
AAVQLLQEQEAR	Unmodified	0	0	0	792.948	2	678.368	1354.72	180.19	G3HWQ6
AAVQQLQAEGLSPR	Unmodified	0	0	0	849.481	2	734.399	1466.78	147.33	G3IF39;G3IF40;G3IF46;Q9JJN7
AAVSVFQAPVGGFSFDNCR	Acetyl (Protein N-term)	1	0	0	1036.49	2	1035.99	2069.96	84.468	G3I9D3
AAVSVFQAPVGGFSFDNCR	Acetyl (Protein N-term)	1	0	0	1036.49	2	1035.99	2069.96	45.115	G3I9D3
AAVSVTGNDITTPPNK	Unmodified	0	0	0	1022.08	2	792.915	1583.82	350.9	G3HKQ7
AAVTAQTEAVAAEDTAR	Unmodified	0	0	0	952.498	2	837.918	1673.82	255.72	G3HGZ3
AAVTAQTEAVAAEDTARGDSASR	Unmodified	0	0	1	826.422	3	750.032	2247.07	120.9	G3HGZ3
AAVTTTQGDQEAAENCR	Unmodified	0	0	0	1025.99	2	911.405	1820.8	261.17	G3IJ36
AAVVAGPLAAGGEEAAASVSVPGSPGLPGSR	Acetyl (Protein N-term)	1	0	0	915.813	3	915.479	2743.41	52.824	G3I662
AAVVENVVK	Acetyl (Protein N-term)	1	0	0	600.362	2	485.782	969.549	56.721	G3IIW0
AAVVEVEVGGGAVAER	Acetyl (Protein N-term)	1	0	0	777.909	2	777.91	1553.8	79.633	G3I3A9
AAVVHHFESLPAGSTLIFYK	Unmodified	0	0	0	882.499	3	729.725	2186.15	86.455	G3H7J2
AAVVHHFESLPAGSTLIFYK	Unmodified	0	0	0	882.833	3	729.725	2186.15	93.768	G3H7J2
AAVVINGSVAAVGNTIYYK	Unmodified	0	0	0	790.46	3	637.351	1909.03	123.92	G3HNG2
AAVVSEAQDSQVTSTK	Unmodified	0	0	0	1040.07	2	810.907	1619.8	228.25	G3HNQ4
AAVWEITGAEFSK	Unmodified	0	0	0	623.016	3	470.242	1407.7	100.02	G3GTU1
AAVWQQVLAVDAR	Acetyl (Protein N-term)	1	0	0	734.9	2	734.899	1467.78	77.533	G3HND8
AAWEAYLSR	Unmodified	0	0	0	648.351	2	533.769	1065.52	101.43	G3GSP0
AAWEDPVEWVR	Unmodified	0	0	0	793.911	2	679.33	1356.65	129.38	G3H3I7
AAYADLLTPLISK	Unmodified	0	0	0	918.056	2	688.395	1374.78	117.25	G3IC74
AAYDREESPNLEEYEPNTVASLLK	Unmodified	0	0	1	1066.55	3	913.443	2737.31	114.78	G3HZ30
AAYEAELGDAR	Unmodified	0	0	0	697.858	2	583.278	1164.54	126.31	G3HG95
AAYFGIYDTAK	Unmodified	0	0	0	839.465	2	610.303	1218.59	199.46	G3HEJ8;G3H777
AAYFGIYDTAK	Unmodified	0	0	0	560.314	3	407.205	1218.59	67.334	G3HEJ8;G3H777
AAYFGIYDTAK	Unmodified	0	0	0	839.464	2	610.303	1218.59	114.5	G3HEJ8;G3H777
AAYFGIYDTAK	Unmodified	0	0	0	839.464	2	610.303	1218.59	134.23	G3HEJ8;G3H777
AAYFGIYDTAK	Unmodified	0	0	0	559.98	3	407.205	1218.59	86.898	G3HEJ8;G3H777
AAYFGIYDTAK	Unmodified	0	0	0	839.13	2	610.303	1218.59	92.051	G3HEJ8;G3H777
AAYIYFTDFCPDSLFNK	Unmodified	0	0	0	844.096	3	691.321	2070.94	140.31	G3IK27
AAYIYIR	Unmodified	0	0	0	549.829	2	435.248	868.481	107.15	G3I3Y5
AAYLLGCSLEELSSAIFK	Unmodified	0	0	0	810.784	3	658.008	1971	90.853	G3I7W5
AAYLQETGKPLDEMLR	Oxidation (M)	0	1	1	1155.13	2	925.969	1849.92	121.04	G3I5L3
AAYLQETGKPLDEMLR	Unmodified	0	0	1	765.092	3	612.317	1833.93	92.269	G3I5L3
AAYLQWR	Acetyl (Protein N-term)	1	0	0	475.247	2	475.248	948.482	72.021	G3I971
AAYNPGQAVPWNAVK	Unmodified	0	0	0	682.05	3	529.276	1584.8	145.31	G3GUY5
AAYNQVK	Unmodified	0	0	0	626.376	2	397.214	792.413	122.15	G3IGA2
AAYYPPSQIAQLRPSPR	Unmodified	0	0	1	715.398	3	639.011	1914.01	110.97	G3I8S7
ACACNPYGTVQQQSSCNPVTGQCECLPHVSGR	Unmodified	0	0	0	963.931	4	906.389	3621.53	100.81	G3HG25
ACADATLSQITTNIDPVGR	Unmodified	0	0	0	745.055	3	668.334	2001.98	128.44	G3I1X8
ACADATLSQITTNIDPVGR	Unmodified	0	0	0	1116.58	2	1002	2001.98	152	G3I1X8
ACADGGANCLYDLTEGER	Unmodified	0	0	0	1100.99	2	986.412	1970.81	190.41	G3HW81
ACAEALCSLK	Unmodified	0	0	0	790.931	2	561.768	1121.52	153.05	G3IGT5
ACAELHQNVNVK	Unmodified	0	0	0	921.512	2	691.846	1381.68	115.23	G3I8H3
ACAEVSEWTR	Unmodified	0	0	0	719.354	2	604.772	1207.53	102.62	G3IKM8
ACALSIAESCR	Unmodified	0	0	0	733.868	2	619.287	1236.56	140.83	G3IFX1
ACALSIAESCRPGDK	Unmodified	0	0	1	1047.05	2	817.885	1633.76	151.98	G3IFX1
ACALSIAESCRPGDK	Unmodified	0	0	1	698.701	3	545.592	1633.76	76.311	G3IFX1
ACALSQINTK	Unmodified	0	0	0	782.449	2	553.287	1104.56	194.06	G3GT61
ACASDSQSSVSK	Unmodified	0	0	0	842.931	2	613.77	1225.52	141.71	G3HP17
ACASDSQSSVSK	Unmodified	0	0	0	842.931	2	613.77	1225.52	179.19	G3HP17
ACCLPGTYGPDCQECQGGSQRPCSGNGHCDGDGSR	Unmodified	0	0	1	1022.66	4	965.121	3856.46	39.113	G3IC16
ACCLPGTYGPDCQECQGGSQRPCSGNGHCDGDGSR	Unmodified	0	0	1	1022.91	4	965.121	3856.46	43.351	G3IC16
ACCPLEGVRPSPQQTEYR	Unmodified	0	0	1	793.39	3	716.67	2146.99	67.299	G3HEQ2
ACDADSSDLDK	Unmodified	0	0	0	827.903	2	598.74	1195.47	115.18	G3HVZ2
ACDEGHIIGK	Unmodified	0	0	0	779.425	2	550.264	1098.51	172.25	G3ICJ8
ACDLVHDFTDAVIR	Unmodified	0	0	0	621.321	3	544.6	1630.78	98.337	G3HM68
ACDSAEVK	Unmodified	0	0	0	669.361	2	440.197	878.38	116.9	G3HXP6
ACEAITAGK	Unmodified	0	0	0	689.891	2	460.729	919.443	157.91	G3HQR1
ACEPPTDPGGAAGPLPTSILGCSTLPQR	Acetyl (Protein N-term)	1	0	0	955.131	3	954.797	2861.37	44.183	G3HHY8
ACEQPTHWK	Unmodified	0	0	0	808.427	2	578.764	1155.51	100.02	G3H8Z0
ACFCLLEGDK	Unmodified	0	0	0	835.935	2	606.773	1211.53	133.13	G3HYL1
ACFLYFK	Unmodified	0	0	0	703.898	2	474.736	947.458	142.42	G3IPE5
ACFYNLDK	Unmodified	0	0	0	744.9	2	515.737	1029.46	94.302	G3GR69
ACGDDLDIFSQPPNR	Unmodified	0	0	0	967.466	2	852.886	1703.76	83.869	G3I4F5
ACGDVLVTAELILR	Unmodified	0	0	0	880.001	2	765.421	1528.83	91.313	G3H9B2
ACGLVASNLNLK	Acetyl (Protein N-term)	1	0	0	765.929	2	651.348	1300.68	107.21	G3I4Z7
ACGLVASNLNLKPGECLK	Acetyl (Protein N-term)	1	0	1	1223.17	2	993.511	1985.01	73.877	G3I4Z7
ACGLVASNLNLKPGECLKVR	Acetyl (Protein N-term)	1	0	2	900.506	3	747.733	2240.18	43.794	G3I4Z7
ACGQIFCGK	Unmodified	0	0	0	749.898	2	520.736	1039.46	138.9	G3GX75
ACGVDYEVK	Unmodified	0	0	0	749.902	2	520.739	1039.46	186.3	G3IIY3
ACGVSRPVIACSVTIK	Unmodified	0	0	1	726.417	3	573.308	1716.9	73.498	G3IJJ0
ACHGLPLINGQNCDPYATVSLVGPSR	Unmodified	0	0	0	1009.18	3	932.79	2795.35	207.17	G3GSX9
ACHILECPEGLAQDVISTIGQAFELR	Unmodified	0	0	0	1052.87	3	976.485	2926.43	139.04	G3HC68
ACHQLHQEGK	Unmodified	0	0	0	555.967	3	403.193	1206.56	74.162	G3HU24;G3HU23
ACINTLQFLYGR	Unmodified	0	0	0	842.956	2	728.374	1454.73	146.71	G3HBV4
ACIPFLR	Unmodified	0	0	0	553.323	2	438.742	875.469	126.25	G3HPK0
ACLDYPVR	Unmodified	0	0	0	611.826	2	497.245	992.475	111.01	G3H8Z6
ACLGEPLAR	Unmodified	0	0	0	608.338	2	493.758	985.501	96.492	G3IJJ5;G3I0F2
ACLIFFDEIDAIGGAR	Unmodified	0	0	0	999.524	2	884.44	1766.87	150.09	G3HE31
ACLISLGYDVENDR	Unmodified	0	0	0	618.98	3	542.259	1623.76	136.33	G3HJB1
ACLISLGYDVENDRQGDAEFNR	Unmodified	0	0	1	924.781	3	848.059	2541.16	83.666	G3HJB1
ACLISLGYDVENDRQGDAEFNR	Unmodified	0	0	1	924.448	3	848.059	2541.16	144.4	G3HJB1
ACLLETPIR	Acetyl (Protein N-term)	1	0	0	557.8	2	557.8	1113.59	49.536	G3HEX6
ACLLPETVNMEEYPYDAEY	Oxidation (M)	0	1	0	1277.07	2	1161.99	2321.97	98.942	G3IE21
ACLNFLK	Unmodified	0	0	0	662.396	2	433.234	864.453	129.96	G3H3S9
ACLPEAHK	Unmodified	0	0	0	692.394	2	463.232	924.449	113.7	G3HQQ2
ACLSALSEVK	Unmodified	0	0	0	768.446	2	539.284	1076.55	153.05	G3HFZ6
ACLVTTVTSSGPSQSTIK	Unmodified	0	0	0	766.093	3	612.984	1835.93	70.117	G3ICS0
ACLYAGVK	Unmodified	0	0	0	670.393	2	441.231	880.448	145.87	G3HG36
ACNDATLVQITSNMDSVGR	Oxidation (M)	0	1	0	766.706	3	689.986	2066.94	137.69	G3I1D1
ACNQLGQFLQHR	Unmodified	0	0	0	567.967	3	491.246	1470.72	144.17	G3I3I0;G3I710
ACNTNFCPAPEK	Unmodified	0	0	0	933.968	2	704.803	1407.59	120.31	G3H958
ACPAGTAACLLK	Unmodified	0	0	0	564.317	3	411.542	1231.61	103.22	G3HGQ1
ACPDAVEKEPCNLNK	Unmodified	0	0	1	811.433	3	582.271	1743.79	128.57	G3GW38
ACPLDQAIGLLVAIFHK	Acetyl (Protein N-term)	1	0	0	1069.1	2	954.524	1907.03	132.76	G3HC31
ACPLDQAIGLLVAIFHK	Acetyl (Protein N-term)	1	0	0	1069.61	2	954.524	1907.03	78.692	G3HC31
ACPPCAPACK	Unmodified	0	0	0	795.404	2	566.241	1130.47	141.78	G3H5Y0
ACPRPEGLNFQDLR	Unmodified	0	0	1	634.666	3	558.279	1671.82	91.307	G3H201
ACQAATGDSELLK	Unmodified	0	0	0	911.993	2	682.33	1362.64	108.72	G3H510
ACQEQIEALLESSLR	Unmodified	0	0	0	659.683	3	582.961	1745.86	74.966	A5A422
ACQGQYETIEQLR	Unmodified	0	0	0	912.958	2	798.378	1594.74	179.6	G3I141
ACQGQYETIEQLR	Unmodified	0	0	0	912.96	2	798.378	1594.74	138.42	G3I141
ACQLTYPLHTYPK	Unmodified	0	0	0	684.378	3	531.269	1590.79	99.844	G3GTM1
ACQQLDTQK	Unmodified	0	0	0	775.423	2	546.261	1090.51	249.93	G3HUW4
ACQSIYPLHDVFVR	Unmodified	0	0	0	645.677	3	568.956	1703.85	111.66	G3HKG8
ACQSIYPLHDVFVR	Unmodified	0	0	0	645.344	3	568.956	1703.85	79.875	G3HKG8
ACQSIYPLHDVFVR	Unmodified	0	0	0	968.013	2	852.93	1703.85	140.45	G3HKG8
ACQSIYPLHDVFVR	Unmodified	0	0	0	645.342	3	568.956	1703.85	93.478	G3HKG8
ACQSNPSEPNK	Unmodified	0	0	0	845.434	2	616.272	1230.53	169.65	G3HDD8
ACQVYIQHTR	Unmodified	0	0	0	502.267	3	425.88	1274.62	101.3	G3GVH8
ACSDFLVQQLDPSNAIGIANFAEQIGCTELHQR	Unmodified	0	0	0	1311.98	3	1234.93	3701.76	44.267	G3H6C2
ACSIIFPLIYSEMK	Oxidation (M)	0	1	0	716.061	3	563.286	1686.84	96.734	G3IPP2
ACSIIFPLIYSEMK	Oxidation (M)	0	1	0	716.06	3	563.286	1686.84	116.71	G3IPP2
ACSIIFPLIYSEMK	Oxidation (M)	0	1	0	716.395	3	563.286	1686.84	113.69	G3IPP2
ACSTSDLK	Unmodified	0	0	0	670.368	2	441.205	880.396	133.12	G3HV73
ACTFCGTPDYIAPEILQGLK	Unmodified	0	0	0	905.144	3	752.034	2253.08	155.2	G3GUU6
ACTNPIDQK	Unmodified	0	0	0	752.913	2	523.75	1045.49	130.66	G3IIM7
ACVAGTSDAEAVK	Unmodified	0	0	0	868.965	2	639.803	1277.59	193.83	G3H7A8
ACVDTALENLPSLK	Unmodified	0	0	0	664.042	3	510.933	1529.78	105.19	G3GXD7
ACVDTALENLPSLK	Unmodified	0	0	0	995.559	2	765.895	1529.78	171.49	G3GXD7
ACVDTALENLPSLK	Unmodified	0	0	0	664.041	3	510.933	1529.78	71.976	G3GXD7
ACVDTALENLPSLK	Unmodified	0	0	0	995.057	2	765.895	1529.78	211.67	G3GXD7
ACVPGCPATEPSAASFLR	Unmodified	0	0	0	1060.53	2	945.945	1889.88	117.27	G3I2W1
ACVPGCPATEPSAASFLR	Unmodified	0	0	0	1060.53	2	945.945	1889.88	89.189	G3I2W1
ACVQGECGVCHYCR	Unmodified	0	0	0	662.286	3	585.899	1754.67	197.36	G3I411
ACVQVLDPK	Unmodified	0	0	0	744.436	2	515.274	1028.53	122.33	G3I3H9
ACVTYFPR	Unmodified	0	0	0	621.829	2	507.247	1012.48	110.81	G3GYB0
ACVVHGSDLK	Unmodified	0	0	0	772.437	2	543.274	1084.53	166.52	G3H7Y5;G3H8Z9
ACWVLHYFCEVK	Unmodified	0	0	0	690.695	3	537.92	1610.74	100.09	G3I7Z8
ACYALENFVENLGPK	Unmodified	0	0	0	728.39	3	575.615	1723.82	180.3	G3HDD8
ACYEESLK	Unmodified	0	0	0	729.388	2	500.226	998.438	135.84	G3HX52
ACYLSINPQK	Unmodified	0	0	0	826.466	2	597.303	1192.59	164.57	G3HXW9;G3IHD5;G3H1Q6
ACYPPLIVQPCSEVLTLTNNVNK	Unmodified	0	0	0	1030.22	3	877.449	2629.32	164.01	G3H2M8
ADADLTLLWAEWQGR	Unmodified	0	0	0	988.017	2	872.936	1743.86	165.35	G3IAP8
ADADTVLLFLK	Unmodified	0	0	0	555.339	3	402.564	1204.67	105.86	G3H8R0
ADAEAECNILR	Unmodified	0	0	0	745.877	2	631.296	1260.58	144.77	G3IJZ3
ADAECYTALK	Unmodified	0	0	0	800.425	2	571.263	1140.51	159.79	G3H1G8
ADAELCADKEEQFELDREPTSGR	Unmodified	0	0	2	782.137	4	667.305	2665.19	62.468	G3I4F4
ADAELCADKEEQFELDREPTSGR	Unmodified	0	0	2	1042.51	3	889.405	2665.19	75.358	G3I4F4
ADAEYYAAHK	Unmodified	0	0	0	798.923	2	569.762	1137.51	129.38	G3HZA3
ADAFGDELFSVFEDDSTTAGTK	Acetyl (Protein N-term)	1	0	0	865.74	3	789.017	2364.03	62.002	G3HHX7
ADAFTAEK	Unmodified	0	0	0	655.871	2	426.709	851.402	135.83	G3HCV7
ADAFTAEKNED	Unmodified	0	0	1	834.927	2	605.765	1209.51	123.75	G3HCV7
ADAGSSQDSELER	Unmodified	0	0	0	797.38	2	682.8	1363.59	90.614	G3H1Z6
ADALQAGASQFETSAAK	Unmodified	0	0	0	1062.57	2	833.408	1664.8	294.26	G3GY55
ADASLNNCEGAAGSTSEK	Unmodified	0	0	0	1120.55	2	891.384	1780.75	243.9	G3IGW8
ADATNVNNWHWTER	Unmodified	0	0	0	648.65	3	571.929	1712.77	82.925	G3H638
ADAVQDSEMVELVELEIR	Oxidation (M)	0	1	0	764.391	3	688.005	2060.99	138.55	G3I7M2
ADAVQDSEMVELVELEIR	Oxidation (M)	0	1	0	1146.08	2	1031.5	2060.99	77.146	G3I7M2
ADAYFSPIHSQLEHLLDPSSFTGR	Unmodified	0	0	0	730.373	4	672.832	2687.3	65.425	G3HW06
ADCASGIFLAAEK	Unmodified	0	0	0	604.33	3	451.555	1351.64	107.65	G3HAG8
ADCGCTYHLR	Unmodified	0	0	0	494.566	3	418.178	1251.51	135.55	G3HUM2
ADCPENVTLSLK	Unmodified	0	0	0	903.498	2	673.835	1345.65	101.71	G3HG73
ADCPPGNPAAGSNSDPDATK	Unmodified	0	0	0	801.055	3	647.946	1940.82	110.34	G3HIX6
ADCTITMADSDLLALMTGK	Oxidation (M)	0	1	0	834.428	3	681.653	2041.94	84.508	G3GW11
ADDADEFGYSR	Unmodified	0	0	0	737.835	2	623.255	1244.49	176.33	G3GZ85
ADDASAATIEK	Unmodified	0	0	0	775.427	2	546.264	1090.51	201.84	G3H4P8
ADDDDVVVK	Unmodified	0	0	0	717.398	2	488.235	974.456	135.79	G3H510
ADDDGFEVVPIEDPVK	Unmodified	0	0	0	1102.08	2	872.917	1743.82	164.33	G3HCU9
ADDDGFEVVPIEDPVK	Unmodified	0	0	0	1102.08	2	872.917	1743.82	145.31	G3HCU9
ADDDVFEK	Unmodified	0	0	0	698.871	2	469.709	937.403	112.41	G3I488
ADDFTCEQEEAFLLAEEEVPLSEVTK	Unmodified	0	0	0	1153.57	3	1000.46	2998.36	131.26	G3HM04
ADDGRPFPQVIK	Unmodified	0	0	1	601.017	3	448.242	1341.7	133.05	G3I4H6
ADDGRPFPQVIK	Unmodified	0	0	1	601.016	3	448.242	1341.7	102.05	G3I4H6
ADDGRPFPQVIK	Unmodified	0	0	1	601.018	3	448.242	1341.7	92.611	G3I4H6
ADDGRPFPQVIK	Unmodified	0	0	1	901.021	2	671.859	1341.7	149.33	G3I4H6
ADDGRPFPQVIK	Unmodified	0	0	1	601.016	3	448.242	1341.7	104.07	G3I4H6
ADDHGGLDLAR	Unmodified	0	0	0	456.907	3	380.52	1138.54	79.201	G3HNG2;G3HNG8;G3HNG7;G3HNG6;G3HNG5
ADDHGGLDLAR	Unmodified	0	0	0	456.907	3	380.52	1138.54	101.3	G3HNG2;G3HNG8;G3HNG7;G3HNG6;G3HNG5
ADDIDIEAMLEAPYK	Acetyl (Protein N-term),Oxidation (M)	1	1	0	990.987	2	876.406	1750.8	60.49	G3HAR7
ADDLLPLGDQTQDGDFGSR	Unmodified	0	0	0	1125.05	2	1010.47	2018.92	321.82	G3I2F8
ADDPNSIFLIDHAWTCR	Unmodified	0	0	0	754.372	3	677.651	2029.93	145.04	G3HXU0
ADDPSSYMEVVQAANTSGNWEELVK	Oxidation (M)	0	1	0	1072.53	3	919.417	2755.23	89.631	G3HJ89
ADDPSSYMEVVQAANTSGNWEELVK	Oxidation (M)	0	1	0	1072.19	3	919.417	2755.23	117.4	G3HJ89
ADDPSSYMEVVQAANTSGNWEELVK	Oxidation (M)	0	1	0	1072.52	3	919.417	2755.23	144.33	G3HJ89
ADDPSSYMEVVQAANTSGNWEELVK	Oxidation (M)	0	1	0	1072.19	3	919.417	2755.23	176.34	G3HJ89
ADDPSSYMEVVQAANTSGNWEELVK	Unmodified	0	0	0	1067.53	3	914.085	2739.23	99.964	G3HJ89
ADDQNCVAELEK	Acetyl (Protein N-term)	1	0	0	832.397	2	717.314	1432.61	81.525	G3IL63
ADDVATDPEPAR	Unmodified	0	0	0	743.372	2	628.791	1255.57	110.39	G3HVB6
ADDVVWVR	Unmodified	0	0	0	594.831	2	480.251	958.487	119.29	G3GZR1;G3ILI0
ADDYEQVK	Unmodified	0	0	0	713.385	2	484.222	966.429	112.84	G3HZM3
ADDYEQVK	Unmodified	0	0	0	713.384	2	484.222	966.429	111.04	G3HZM3
ADDYEQVK	Unmodified	0	0	0	713.385	2	484.222	966.429	105.57	G3HZM3
ADEATSSEIHNLK	Unmodified	0	0	0	937.006	2	707.844	1413.67	244.12	G3HHJ3
ADEAYLIGR	Unmodified	0	0	0	618.842	2	504.261	1006.51	131.03	G3I4L6
ADEAYLIGR	Unmodified	0	0	0	618.842	2	504.261	1006.51	102.77	G3I4L6
ADEDEEIIVK	Unmodified	0	0	0	809.95	2	580.788	1159.56	132.01	G3IC82
ADEDLIFR	Acetyl (Protein N-term)	1	0	0	510.753	2	510.753	1019.49	71.342	G3IHK4
ADEEAAEK	Unmodified	0	0	0	660.856	2	431.693	861.372	128.69	G3HA14
ADEEDEREWGEEEEEQPSK	Unmodified	0	0	1	927.425	3	774.316	2319.93	127.91	G3HVJ5
ADEEEILNQVEQLR	Unmodified	0	0	0	958.002	2	843.421	1684.83	145.71	G3HVC4
ADEEIGDSEECNSTQK	Unmodified	0	0	0	1135.53	2	906.365	1810.72	269.14	G3H3M9
ADEELPDDR	Unmodified	0	0	0	644.814	2	530.233	1058.45	108.98	G3I488
ADEELPDDRVLEPETDK	Unmodified	0	0	1	810.754	3	657.644	1969.91	70.451	G3I488
ADEGISFR	Unmodified	0	0	0	562.301	2	447.719	893.424	159.2	G3GYP9
ADEGISFR	Unmodified	0	0	0	562.301	2	447.719	893.424	157.58	G3GYP9
ADEGISFR	Unmodified	0	0	0	562.301	2	447.719	893.424	101.33	G3GYP9
ADEGISFR	Unmodified	0	0	0	562.3	2	447.719	893.424	104.75	G3GYP9
ADEGISFR	Unmodified	0	0	0	562.301	2	447.719	893.424	93.195	G3GYP9
ADEGLASLSEDGR	Unmodified	0	0	0	774.888	2	660.307	1318.6	218.07	G3H2V5
ADEVLEILK	Unmodified	0	0	0	744.457	2	515.295	1028.58	143.86	G3H037
ADEVTLSEVGPTAGPPEPR	Unmodified	0	0	0	718.043	3	641.322	1920.94	108.96	G3HF44
ADEVTLSEVGPTAGPPEPR	Unmodified	0	0	0	1076.56	2	961.479	1920.94	190.57	G3HF44
ADFAQACQDAGVR	Unmodified	0	0	0	819.398	2	704.817	1407.62	170.4	G3I4L6
ADFAQACQDAGVR	Unmodified	0	0	0	819.9	2	704.817	1407.62	97.779	G3I4L6
ADFCIIHYAGK	Unmodified	0	0	0	584.988	3	432.213	1293.62	101.97	G3IH63;G3GY44
ADFCIIHYAGK	Unmodified	0	0	0	877.479	2	647.816	1293.62	89.886	G3IH63;G3GY44
ADFDNTVAIHPTSSEELVTLR	Unmodified	0	0	0	1272.66	2	1158.08	2314.14	157.74	G3H609
ADFPAGIPECGTDALR	Unmodified	0	0	0	959.979	2	845.399	1688.78	256.31	G3HZE9
ADFQGISPER	Unmodified	0	0	0	674.855	2	560.275	1118.54	135.86	G3HRC5
ADFQGISPER	Unmodified	0	0	0	674.855	2	560.275	1118.54	123.51	G3HRC5
ADFQYQESNLR	Unmodified	0	0	0	800.402	2	685.82	1369.63	215.83	G3H7D7
ADFQYQESQTR	Unmodified	0	0	0	801.391	2	686.81	1371.61	128.88	G3H206
ADFVCSTAQK	Unmodified	0	0	0	792.927	2	563.764	1125.51	93.667	G3I0R8
ADFVLAANSYDLAIK	Unmodified	0	0	0	690.394	3	537.619	1609.84	186.29	G3H495
ADFVLAANSYDLAIK	Unmodified	0	0	0	1035.09	2	805.925	1609.84	219.89	G3H495
ADGADLGAEGVTLQR	Unmodified	0	0	0	851.451	2	736.871	1471.73	196.7	G3GRU9
ADGADLGAEGVTLQR	Unmodified	0	0	0	851.451	2	736.871	1471.73	100.55	G3GRU9
ADGADLGAEGVTLQR	Unmodified	0	0	0	851.45	2	736.871	1471.73	138.24	G3GRU9
ADGALAPGEGSVVNWSGQGLQK	Unmodified	0	0	0	867.466	3	714.359	2140.05	88.983	G3HSH5
ADGEELTGTLDGEGK	Unmodified	0	0	0	975.506	2	746.344	1490.67	246.51	G3HC70
ADGEQDEEEKDDGEVK	Unmodified	0	0	1	827.409	3	598.25	1791.73	111.43	G3H6U4
ADGESTAFLCEPR	Unmodified	0	0	0	841.907	2	726.825	1451.64	91.313	G3H8L1
ADGGPEAGELPSIGEATAALALAGR	Unmodified	0	0	0	1262.17	2	1147.58	2293.16	207.92	G3I5S9
ADGGTGDSSPSPSSSLPSPLSDPR	Unmodified	0	0	0	1251.1	2	1136.02	2270.03	123.02	G3HP33
ADGIVPEIWTDGPK	Unmodified	0	0	0	978.544	2	749.383	1496.75	182.41	G3HG71
ADGIVSK	Unmodified	0	0	0	574.357	2	345.195	688.376	109.01	G3HGW7;G3HH76;G3IGL4
ADGLCLAESETVNK	Unmodified	0	0	0	656.017	3	502.908	1505.7	101.38	G3HCD4
ADGSSQVIGTK	Unmodified	0	0	0	761.438	2	531.775	1061.54	123.67	G3I277
ADGSSQVIGTK	Unmodified	0	0	0	760.937	2	531.775	1061.54	97.163	G3I277
ADGVHTVEPTEAGDYR	Unmodified	0	0	0	649.653	3	572.932	1715.78	79.337	G3H6B1
ADGYEPPVQESV	Unmodified	0	0	0	760.377	2	645.796	1289.58	125.97	G3HKG8;G3H0I9
ADGYEPPVQESV	Unmodified	0	0	0	760.376	2	645.796	1289.58	108.43	G3HKG8;G3H0I9
ADGYEPPVQESV	Unmodified	0	0	0	760.377	2	645.796	1289.58	133.23	G3HKG8;G3H0I9
ADGYVLEGK	Unmodified	0	0	0	705.405	2	476.243	950.471	146.79	G3GYR9
ADGYVLEGK	Unmodified	0	0	0	705.405	2	476.243	950.471	105.4	G3GYR9
ADGYVLEGK	Unmodified	0	0	0	705.405	2	476.243	950.471	93.598	G3GYR9
ADGYVLEGK	Unmodified	0	0	0	705.406	2	476.243	950.471	95.502	G3GYR9
ADGYVLEGK	Unmodified	0	0	0	705.404	2	476.243	950.471	105.4	G3GYR9
ADGYVLEGK	Unmodified	0	0	0	705.405	2	476.243	950.471	100.02	G3GYR9
ADGYVLEGK	Unmodified	0	0	0	705.404	2	476.243	950.471	93.111	G3GYR9
ADHGDEVPFVFGSLFWGVK	Unmodified	0	0	0	855.79	3	703.014	2106.02	123.02	G3IIG1
ADHQPLTEASYVNLPTIALCNTDSPLR	Unmodified	0	0	0	1076.22	3	999.498	2995.47	90.268	G3HQX0
ADHQPLTEASYVNLPTIALCNTDSPLR	Unmodified	0	0	0	1076.22	3	999.498	2995.47	103.04	G3HQX0
ADHQPLTEASYVNLPTIALCNTDSPLR	Unmodified	0	0	0	807.415	4	749.875	2995.47	65.881	G3HQX0
ADHQPLTEASYVNLPTIALCNTDSPLR	Unmodified	0	0	0	1076.55	3	999.498	2995.47	42.166	G3HQX0
ADHQPLTEASYVNLPTIALCNTDSPLR	Unmodified	0	0	0	1076.22	3	999.498	2995.47	64.27	G3HQX0
ADHQPLTEASYVNLPTIALCNTDSPLR	Unmodified	0	0	0	1076.22	3	999.498	2995.47	67.217	G3HQX0
ADHQPLTEASYVNLPTIALCNTDSPLR	Unmodified	0	0	0	1076.22	3	999.498	2995.47	49.318	G3HQX0
ADHQPLTEASYVNLPTIALCNTDSPLR	Unmodified	0	0	0	1076.22	3	999.498	2995.47	46.399	G3HQX0
ADHQPLTEASYVNLPTIALCNTDSPLR	Unmodified	0	0	0	1076.22	3	999.498	2995.47	70.533	G3HQX0
ADHQPLTEASYVNLPTIALCNTDSPLR	Unmodified	0	0	0	1075.88	3	999.498	2995.47	104.81	G3HQX0
ADHQPLTEASYVNLPTIALCNTDSPLR	Unmodified	0	0	0	1075.88	3	999.498	2995.47	54.259	G3HQX0
ADHQPLTEASYVNLPTIALCNTDSPLR	Unmodified	0	0	0	1075.88	3	999.498	2995.47	92.41	G3HQX0
ADHQPLTEASYVNLPTIALCNTDSPLR	Unmodified	0	0	0	1076.22	3	999.498	2995.47	108.79	G3HQX0
ADIASLAEEFK	Unmodified	0	0	0	826.468	2	597.306	1192.6	192.1	G3II47
ADIDLTK	Unmodified	0	0	0	617.375	2	388.213	774.412	113.5	G3I6W8
ADIDLTK	Unmodified	0	0	0	617.376	2	388.213	774.412	108.46	G3I6W8
ADIDLTK	Unmodified	0	0	0	617.377	2	388.213	774.412	98.523	G3I6W8
ADIDLTK	Unmodified	0	0	0	617.376	2	388.213	774.412	96.253	G3I6W8
ADIEEIR	Unmodified	0	0	0	537.803	2	423.222	844.429	102.77	G3IF52
ADIEGLVTEK	Unmodified	0	0	0	766.95	2	537.788	1073.56	117.67	G3GVA0
ADIEVACYGYEGIDAVK	Unmodified	0	0	0	778.07	3	624.961	1871.86	96.773	G3H1M4
ADIEVACYGYEGIDAVK	Unmodified	0	0	0	1166.6	2	936.938	1871.86	123.28	G3H1M4
ADIFMFDEPSSYLDVK	Oxidation (M)	0	1	0	1176.1	2	946.935	1891.85	156.8	G3H9G4
ADIFMFDEPSSYLDVK	Oxidation (M)	0	1	0	784.403	3	631.626	1891.85	82.651	G3H9G4
ADIFVDPVLHTACALDIK	Unmodified	0	0	0	819.792	3	666.684	1997.03	148.41	G3I369
ADIFVDPVLHTACALDIK	Unmodified	0	0	0	819.792	3	666.684	1997.03	70.335	G3I369
ADIGVAMGIVGSDVSK	Oxidation (M)	0	1	0	665.373	3	512.264	1533.77	87.647	G3H8Z9
ADIIADAAYSIFK	Unmodified	0	0	0	928.532	2	699.369	1396.72	151.98	G3HPK0
ADIIASSDIEEFLR	Unmodified	0	0	0	904.987	2	789.904	1577.79	147.28	G3H0Z7
ADIIVSELLGSFADNELSPECLDGAQHFLK	Unmodified	0	0	0	1249.99	3	1096.87	3287.6	115.58	G3HRD3
ADIIVSELLGSFADNELSPECLDGAQHFLK	Unmodified	0	0	0	937.74	4	822.908	3287.6	157.53	G3HRD3
ADILEDKDGK	Unmodified	0	0	1	598.021	3	368.524	1102.55	102.06	G3HRW8
ADILQVGLR	Unmodified	0	0	0	607.376	2	492.795	983.576	128.38	G3HMX7
ADIPLPEGEASPPAPPLK	Unmodified	0	0	0	565.327	4	450.495	1797.95	74.966	G3HX45
ADIQDIFYR	Unmodified	0	0	0	685.369	2	570.788	1139.56	99.013	G3H1E0
ADIQDIFYREDQIR	Unmodified	0	0	1	671.019	3	594.632	1780.87	84.169	G3H1E0
ADISSVYTVTGPLYER	Unmodified	0	0	0	1000.53	2	885.949	1769.88	231.66	CON__P13717
ADITLIEGTLLVTAVGEPVLR	Unmodified	0	0	0	803.81	3	727.423	2179.25	79.88	G3HBX9
ADIVFLTDASWSIGDDNFNK	Unmodified	0	0	0	896.464	3	743.355	2227.04	188.16	G3HH34
ADIVFLTDASWSIGDDNFNK	Unmodified	0	0	0	896.465	3	743.355	2227.04	147.49	G3HH34
ADIWALGCLLYK	Unmodified	0	0	0	941.039	2	711.876	1421.74	173.32	G3I191
ADIWSFGITAIELATGAAPYHK	Unmodified	0	0	0	931.18	3	778.071	2331.19	167.9	G3HQV2
ADIWSLGITAIELAK	Unmodified	0	0	0	1030.62	2	800.951	1599.89	92.781	G3H4V4;G3HRA9
ADKDQAIDGLSSALLILYLDSAR	Unmodified	0	0	1	969.88	3	816.771	2447.29	140.47	G3I7E7
ADKPDMGEIASFDK	Acetyl (Protein N-term),Oxidation (M)	1	1	1	1020.52	2	791.359	1580.7	64.64	G3HQ02
ADLAAVEAK	Unmodified	0	0	0	673.408	2	444.245	886.476	107.69	G3H352
ADLAEEYSK	Unmodified	0	0	0	742.405	2	513.243	1024.47	158.76	G3HFY9
ADLATDQK	Unmodified	0	0	0	660.381	2	431.219	860.424	122.19	G3I116;G3IKY8;G3IMU6;G3HR47;G3ILG5
ADLEGSLDSK	Unmodified	0	0	0	746.915	2	517.754	1033.49	169.65	G3HWS5
ADLEHLVK	Unmodified	0	0	0	461.618	3	308.843	923.508	105.14	G3HWT7
ADLEMQIESLTEELAYLK	Oxidation (M)	0	1	0	857.795	3	704.685	2111.03	86.367	CON__P13645
ADLEMQIESLTEELAYLK	Oxidation (M)	0	1	0	1286.19	2	1056.52	2111.03	97.551	CON__P13645
ADLEMQIESLTEELAYLK	Unmodified	0	0	0	852.465	3	699.354	2095.04	48.623	CON__P13645
ADLESLLESPSGNPLNFNK	Unmodified	0	0	0	835.117	3	682.344	2044.01	208.38	G3HTU0
ADLGGTEILTPLLNIYK	Unmodified	0	0	0	1145.68	2	916.014	1830.01	134.56	G3IC91;G3ILH4
ADLGGTEILTPLLNIYK	Unmodified	0	0	0	763.786	3	611.012	1830.01	72.523	G3IC91;G3ILH4
ADLHQLK	Acetyl (Protein N-term)	1	0	0	548.32	2	433.74	865.466	70.268	G3H9Z1
ADLHQLKDNEVLMAFASYATIVLTK	Acetyl (Protein N-term),Oxidation (M)	1	1	1	1103.61	3	950.497	2848.47	47.237	G3H9Z1
ADLHQLKDNEVLMAFASYATIVLTK	Acetyl (Protein N-term),Oxidation (M)	1	1	1	1103.61	3	950.497	2848.47	47.52	G3H9Z1
ADLIAYLK	Unmodified	0	0	0	682.93	2	453.768	905.522	121.99	G3H2K2
ADLINNLGTIAK	Unmodified	0	0	0	567.681	3	414.907	1241.7	69.721	G3H354
ADLINNLGTIAK	Unmodified	0	0	0	851.019	2	621.856	1241.7	238.92	G3H354
ADLINNLGTIAK	Unmodified	0	0	0	567.681	3	414.907	1241.7	102.4	G3H354
ADLINNLGTIAK	Unmodified	0	0	0	851.019	2	621.856	1241.7	134.49	G3H354
ADLINNLGTIAK	Unmodified	0	0	0	851.018	2	621.856	1241.7	128.85	G3H354
ADLINNLGTIAK	Unmodified	0	0	0	851.019	2	621.856	1241.7	158.42	G3H354
ADLINNLGTIAK	Unmodified	0	0	0	851.019	2	621.856	1241.7	190.53	G3H354
ADLINNLGTIAK	Unmodified	0	0	0	851.018	2	621.856	1241.7	169.89	G3H354
ADLINNLGTIAK	Unmodified	0	0	0	851.02	2	621.856	1241.7	203.83	G3H354
ADLINNLGTIAK	Unmodified	0	0	0	851.019	2	621.856	1241.7	197.3	G3H354
ADLINNLGTIAK	Unmodified	0	0	0	851.018	2	621.856	1241.7	155.15	G3H354
ADLINNLGTIAK	Unmodified	0	0	0	851.02	2	621.856	1241.7	184.44	G3H354
ADLINNLGTIAK	Unmodified	0	0	0	851.019	2	621.856	1241.7	118.87	G3H354
ADLINNLGTIAK	Unmodified	0	0	0	851.019	2	621.856	1241.7	147.72	G3H354
ADLINNLGTIAK	Unmodified	0	0	0	851.019	2	621.856	1241.7	120.96	G3H354
ADLINNLGTIAK	Unmodified	0	0	0	851.018	2	621.856	1241.7	154.66	G3H354
ADLINNLGTIAK	Unmodified	0	0	0	851.019	2	621.856	1241.7	96.171	G3H354
ADLINNLGTIAK	Unmodified	0	0	0	851.02	2	621.856	1241.7	93.839	G3H354
ADLINNLGTIAK	Unmodified	0	0	0	851.019	2	621.856	1241.7	208.33	G3H354
ADLINNLGTIAK	Unmodified	0	0	0	851.019	2	621.856	1241.7	134.75	G3H354
ADLINNLGTIAK	Unmodified	0	0	0	851.02	2	621.856	1241.7	168.3	G3H354
ADLLDLGPGSPGDGLSLAAPSWGVPEEPR	Unmodified	0	0	0	776.654	4	719.113	2872.42	78.451	G3HRD9
ADLLDLGPGSPGDGLSLAAPSWGVPEEPR	Unmodified	0	0	0	1035.2	3	958.482	2872.42	109.98	G3HRD9
ADLLGIVSELQLK	Unmodified	0	0	0	929.078	2	699.914	1397.81	134.75	G3GVQ4
ADLLTAEQR	Unmodified	0	0	0	623.353	2	508.772	1015.53	131.62	G3GSI7
ADLLTLGLSEEK	Unmodified	0	0	0	583.347	3	430.238	1287.69	100.09	G3HE88
ADLLTLGLSEEK	Unmodified	0	0	0	874.014	2	644.853	1287.69	186.87	G3HE88
ADLPEGVAEPGLSPADFCR	Unmodified	0	0	0	1115.55	2	1000.97	1999.93	245.03	G3HBU1
ADLPLPEEEK	Unmodified	0	0	0	799.955	2	570.793	1139.57	147.4	G3H694
ADLPTLGFTHFQPAQLTTVGK	Unmodified	0	0	0	901.511	3	748.067	2241.18	83.666	G3HW06
ADLQAAAAQYVLALTGSSSGR	Unmodified	0	0	0	760.745	3	684.024	2049.05	84.107	G3HWI0
ADLQLLQGVQDVR	Unmodified	0	0	0	842.984	2	727.902	1453.79	87.719	G3H3A2
ADLQNHLDTAQNALQDK	Unmodified	0	0	0	785.422	3	632.313	1893.92	150.92	G3I600
ADLSIPDLHEIVTEELEDR	Unmodified	0	0	0	808.421	3	732.034	2193.08	136.66	G3GXZ7
ADLTALFLPR	Unmodified	0	0	0	449.273	3	372.885	1115.63	117.31	G3GVH8
ADLTDYLNR	Unmodified	0	0	0	655.351	2	540.77	1079.52	167.23	G3HKP3
ADLTDYLNR	Unmodified	0	0	0	655.35	2	540.77	1079.52	95.815	G3HKP3
ADLTGTGVQNPPLDVQWR	Unmodified	0	0	0	1098.58	2	984.003	1965.99	278.62	G3HBV4
ADLTVLDENK	Unmodified	0	0	0	526.304	3	373.196	1116.57	117.7	G3HRP7
ADLVIVGAEGVVENGGIINK	Unmodified	0	0	0	809.474	3	656.365	1966.07	67.252	G3HX42
ADLVIVGAEGVVENGGIINK	Unmodified	0	0	0	809.474	3	656.365	1966.07	134.93	G3HX42
ADLVTIPAYVTVVR	Unmodified	0	0	0	583.018	3	506.296	1515.87	75.589	G3IHE8
ADLVTIPAYVTVVR	Unmodified	0	0	0	874.022	2	758.94	1515.87	111.63	G3IHE8
ADLVVAIVYPLVK	Unmodified	0	0	0	929.595	2	700.432	1398.85	112.13	G3HTC0
ADLYAVETK	Unmodified	0	0	0	734.426	2	505.264	1008.51	91.867	G3HMN4
ADLYLEGK	Unmodified	0	0	0	683.902	2	454.74	907.465	107.47	G3GRD8
ADMSSGESCTSPLELFNSIAAQGELVR	Acetyl (Protein N-term),Oxidation (M)	1	1	0	976.453	3	976.451	2926.33	93.404	G3HIX6
ADMVIEAVFEDLTVK	Unmodified	0	0	0	713.399	3	560.624	1678.85	113.52	G3GXQ3
ADMVNEDLLSDGTNENESGFWDSFK	Oxidation (M)	0	1	0	1099.51	3	946.068	2835.18	139.55	G3H1S2
ADMVNEDLLSDGTNENESGFWDSFK	Oxidation (M)	0	1	0	1099.18	3	946.068	2835.18	169.33	G3H1S2
ADNEPSCSPAAQELLTR	Unmodified	0	0	0	1044.51	2	929.934	1857.85	249.6	G3H8L1
ADNFEYSDPVDGSVSR	Unmodified	0	0	0	994.466	2	879.384	1756.75	109.15	G3GZD2
ADNPVLELLLR	Acetyl (Protein N-term)	1	0	0	647.871	2	647.872	1293.73	93.111	G3HCX7
ADNTCSFAK	Unmodified	0	0	0	736.383	2	507.221	1012.43	192.91	G3IEZ7
ADNVSSEGSWVK	Unmodified	0	0	0	868.963	2	639.802	1277.59	196.67	G3H331
ADPAFGLESSGIAGTTADEPERIEESSTDEAR	Unmodified	0	0	1	1179.89	3	1103.51	3307.5	165.39	G3HRQ3
ADPDGDGVLSLQEFSNVDLR	Unmodified	0	0	0	1188.6	2	1074.02	2146.02	85.006	G3IB78
ADPEAAWEPTEVEAR	Unmodified	0	0	0	950.467	2	835.886	1669.76	158.86	G3HUM5
ADPEADKEQMWDDEENTGPVLQFDYEAVANR	Oxidation (M)	0	1	1	1015.23	4	900.394	3597.55	80.981	G3IKQ7
ADPECCSILHGLVAAVETLCK	Unmodified	0	0	0	934.819	3	781.71	2342.11	58.093	G3I0X3
ADPFSFEGPEIVDCDGCTIDWK	Unmodified	0	0	0	1006.47	3	853.367	2557.08	186.36	G3IIT5
ADPFSFEGPEIVDCDGCTIDWK	Unmodified	0	0	0	1509.21	2	1279.55	2557.08	86.291	G3IIT5
ADPGVCCFITK	Acetyl (Protein N-term)	1	0	0	769.88	2	655.299	1308.58	42.21	G3HH79
ADPLSGDCQPETR	Unmodified	0	0	0	837.9	2	723.32	1444.63	145.23	G3H1H9
ADPPYTHTIQK	Unmodified	0	0	0	576.994	3	424.219	1269.64	89.679	G3H9Z5
ADPSHFELLK	Unmodified	0	0	0	538.98	3	386.205	1155.59	79.148	G3HYQ6
ADPSIVQALSLYDGLV	Unmodified	0	0	0	945.525	2	830.943	1659.87	164.48	G3IL30
ADPSLLGFSVNASSER	Unmodified	0	0	0	939.991	2	825.41	1648.81	240.11	G3I9L4
ADPSQFELLK	Unmodified	0	0	0	803.466	2	574.303	1146.59	140.49	G3H5L5
ADPTGPVEGTVIEAFTDK	Unmodified	0	0	0	769.417	3	616.307	1845.9	119.96	G3HJS7
ADPTVESEEAFK	Unmodified	0	0	0	891.473	2	661.809	1321.6	115.23	G3IAL3
ADPVAGIAGSAAK	Acetyl (Protein N-term)	1	0	0	699.892	2	585.312	1168.61	61.213	G3HP06
ADPYAADEGSGEGHK	Unmodified	0	0	0	654.992	3	501.883	1502.63	92.952	G3HWE6
ADQDRLDLEER	Unmodified	0	0	1	794.91	2	680.329	1358.64	177.06	G3H7U2
ADQEEDAYLRED	Unmodified	0	0	1	841.886	2	727.308	1452.6	138.99	G3H265
ADQELLLYSHDNIICGITSVAFSK	Unmodified	0	0	0	1051.9	3	898.786	2693.34	75.524	G3I1D1
ADQELLMYSHDNIICGITSVAFSR	Oxidation (M)	0	1	0	996.495	3	919.439	2755.29	83.934	G3I668
ADQELLMYSHDNIICGITSVAFSR	Oxidation (M)	0	1	0	996.161	3	919.439	2755.29	69.99	G3I668
ADQELLMYSHDNIICGITSVAFSR	Oxidation (M)	0	1	0	996.16	3	919.439	2755.29	63.462	G3I668
ADQELLMYSHDNIICGITSVAFSR	Unmodified	0	0	0	990.828	3	914.107	2739.3	107.49	G3I668
ADQELMTYSHDNIICGITSVSFSK	Oxidation (M)	0	1	0	1064.53	3	911.423	2731.25	83.247	G3I1X8
ADQELMTYSHDNIICGITSVSFSK	Oxidation (M)	0	1	0	1064.2	3	911.423	2731.25	147.08	G3I1X8
ADQELMTYSHDNIICGITSVSFSK	Oxidation (M)	0	1	0	1064.53	3	911.423	2731.25	107.74	G3I1X8
ADQELMTYSHDNIICGITSVSFSK	Unmodified	0	0	0	1058.87	3	906.091	2715.25	144.58	G3I1X8
ADQLDYENFR	Unmodified	0	0	0	750.369	2	635.789	1269.56	159.83	G3IKT2;G3I8V2
ADQLTEEQIAEFK	Acetyl (Protein N-term)	1	0	0	896.96	2	782.38	1562.75	56.359	G3IM13
ADQLTEEQIAEFK	Acetyl (Protein N-term)	1	0	0	896.961	2	782.38	1562.75	75.652	G3IM13
ADQLTEEQIAEFK	Acetyl (Protein N-term)	1	0	0	896.961	2	782.38	1562.75	96.171	G3IM13
ADQLTEEQIAEFK	Acetyl (Protein N-term)	1	0	0	896.962	2	782.38	1562.75	63.408	G3IM13
ADQLTEEQIAEFK	Acetyl (Protein N-term)	1	0	0	897.463	2	782.38	1562.75	65.627	G3IM13
ADQLTEEQIAEFK	Acetyl (Protein N-term)	1	0	0	896.96	2	782.38	1562.75	64.82	G3IM13
ADQLTEEQIAEFK	Acetyl (Protein N-term)	1	0	0	896.962	2	782.38	1562.75	69.01	G3IM13
ADQLTEEQIAEFK	Acetyl (Protein N-term)	1	0	0	896.961	2	782.38	1562.75	54.471	G3IM13
ADQLTEEQIAEFK	Acetyl (Protein N-term)	1	0	0	896.961	2	782.38	1562.75	59.542	G3IM13
ADQLTEEQIAEFK	Acetyl (Protein N-term)	1	0	0	896.961	2	782.38	1562.75	81.017	G3IM13
ADQLTEEQIAEFK	Acetyl (Protein N-term)	1	0	0	896.962	2	782.38	1562.75	69.721	G3IM13
ADQLTEEQIAEFK	Acetyl (Protein N-term)	1	0	0	896.961	2	782.38	1562.75	80.979	G3IM13
ADQLTEEQIAEFK	Acetyl (Protein N-term)	1	0	0	896.961	2	782.38	1562.75	73.499	G3IM13
ADQLTEEQIAEFK	Acetyl (Protein N-term)	1	0	0	896.96	2	782.38	1562.75	78.513	G3IM13
ADQLTEEQIAEFK	Acetyl (Protein N-term)	1	0	0	896.961	2	782.38	1562.75	65.695	G3IM13
ADQLTEEQIAEFK	Acetyl (Protein N-term)	1	0	0	896.96	2	782.38	1562.75	71.221	G3IM13
ADQLTEEQIAEFK	Acetyl (Protein N-term)	1	0	0	896.961	2	782.38	1562.75	77.288	G3IM13
ADQLTEEQIAEFK	Acetyl (Protein N-term)	1	0	0	896.962	2	782.38	1562.75	54.471	G3IM13
ADQLTEEQIAEFK	Acetyl (Protein N-term)	1	0	0	896.961	2	782.38	1562.75	66.262	G3IM13
ADQLTEEQIAEFK	Acetyl (Protein N-term)	1	0	0	896.961	2	782.38	1562.75	74.944	G3IM13
ADQLTEEQIAEFK	Acetyl (Protein N-term)	1	0	0	896.961	2	782.38	1562.75	67.153	G3IM13
ADQLTEEQIAEFK	Acetyl (Protein N-term)	1	0	0	896.961	2	782.38	1562.75	113.93	G3IM13
ADQLTEEQIAEFK	Acetyl (Protein N-term)	1	0	0	896.962	2	782.38	1562.75	66.595	G3IM13
ADQLTEEQIAEFK	Acetyl (Protein N-term)	1	0	0	896.963	2	782.38	1562.75	72.096	G3IM13
ADQLTEEQIAEFK	Acetyl (Protein N-term)	1	0	0	896.963	2	782.38	1562.75	44.863	G3IM13
ADQLTEEQIAEFK	Acetyl (Protein N-term)	1	0	0	896.961	2	782.38	1562.75	93.442	G3IM13
ADQLTEEQIAEFK	Acetyl (Protein N-term)	1	0	0	896.961	2	782.38	1562.75	60.49	G3IM13
ADQLTEEQIAEFK	Acetyl (Protein N-term)	1	0	0	896.962	2	782.38	1562.75	88.134	G3IM13
ADQLTEEQIAEFK	Unmodified	0	0	0	990.537	2	761.375	1520.74	145	G3IM13
ADRDESSPYAAMLAAQDVAQR	Oxidation (M)	0	1	1	837.408	3	761.022	2280.04	216.31	G3HS40
ADRDESSPYAAMLAAQDVAQR	Oxidation (M)	0	1	1	628.308	4	571.018	2280.04	59.252	G3HS40
ADRDESSPYAAMLAAQDVAQR	Oxidation (M)	0	1	1	837.409	3	761.022	2280.04	130.52	G3HS40
ADRDESSPYAAMLAAQDVAQR	Oxidation (M)	0	1	1	837.409	3	761.022	2280.04	174.7	G3HS40
ADRPSSLPLDFNDEFSDLDGVVR	Unmodified	0	0	1	932.134	3	855.414	2563.22	63.125	G3H1B1
ADSAESEDVK	Unmodified	0	0	0	754.895	2	525.733	1049.45	126.31	G3I1P6
ADSAESEDVKEEK	Unmodified	0	0	1	708.713	3	479.551	1435.63	111.79	G3I1P6
ADSAESEDVKEEKDDEEK	Unmodified	0	0	2	990.511	3	684.962	2051.87	144.41	G3I1P6
ADSDGDLSENDDGAGDLR	Unmodified	0	0	0	1025.95	2	911.372	1820.73	206.67	G3HM63
ADSDSDDKGEESKPK	Unmodified	0	0	2	842.455	3	536.573	1606.7	89.992	G3H5T7
ADSLFPVVSAASIFAK	Unmodified	0	0	0	694.406	3	541.631	1621.87	77.633	G3HCX0
ADSQIPEEVGPGEASLR	Unmodified	0	0	0	992.511	2	877.931	1753.85	281.65	G3HXE0
ADSQTDASEGLLSGNYIGLVNSYAQK	Unmodified	0	0	0	1054.21	3	901.103	2700.29	97.295	G3HX97
ADSSSGGGPIPSSAGILEQGLSPGDSSPPKPK	Unmodified	0	0	1	917.246	4	745.124	2976.47	68.074	G3IAB7
ADSSSVLPSPLSISTK	Unmodified	0	0	0	1024.59	2	794.925	1587.84	99.161	G3HP60
ADSSVLTSTEITSLADSSILDSK	Acetyl (Protein N-term)	1	0	0	1307.17	2	1191.59	2381.17	41.743	G3H6H0
ADSVSNLEPSGESLVTQ	Unmodified	0	0	0	981.997	2	866.915	1731.82	107.46	G3H1V2
ADSYYEYLLK	Unmodified	0	0	0	861.97	2	632.808	1263.6	136.33	G3IN87
ADTDPSEGFSSPPSSLISPSTPSSLGPSLSSTSGIGTSPSQR	Unmodified	0	0	0	1432.04	3	1354.98	4061.92	68.161	G3HS70
ADTDPSEGFSSPPSSLISPSTPSSLGPSLSSTSGIGTSPSQR	Unmodified	0	0	0	1074.03	4	1016.49	4061.92	40.702	G3HS70
ADTGDAPVPAPAGDQK	Unmodified	0	0	0	985.026	2	755.363	1508.71	128.21	G3HZX6
ADTGDAPVPAPAGDQK	Unmodified	0	0	0	984.527	2	755.363	1508.71	101.43	G3HZX6
ADTILCLGSSLK	Unmodified	0	0	0	869.006	2	639.342	1276.67	90.827	G3GXB6
ADTLTDEINFLR	Unmodified	0	0	0	818.94	2	704.359	1406.7	252.16	CON__P04259;CON__P02538;CON__P48668
ADTLTLEER	Unmodified	0	0	0	638.85	2	524.269	1046.52	136.27	G3H3G9
ADTLTPEECQQFK	Unmodified	0	0	0	1013.02	2	783.859	1565.7	275.48	G3HTJ2
ADTLTPEECQQFK	Unmodified	0	0	0	675.682	3	522.908	1565.7	122.42	G3HTJ2
ADTLTPEECQQFK	Unmodified	0	0	0	1013.02	2	783.859	1565.7	147.72	G3HTJ2
ADTLTPEECQQFKK	Unmodified	0	0	1	795.103	3	565.607	1693.8	76.311	G3HTJ2
ADTNGVIK	Unmodified	0	0	0	638.386	2	409.224	816.434	107.01	G3IG25
ADTNNQSACFEVIDQK	Unmodified	0	0	0	1150.08	2	920.413	1838.81	130.95	G3HPL6
ADTQTYQPYNK	Unmodified	0	0	0	893.97	2	664.809	1327.6	294.93	G3H1P3
ADTQTYQPYNK	Unmodified	0	0	0	893.971	2	664.809	1327.6	204.34	G3H1P3
ADTQTYQPYNK	Unmodified	0	0	0	893.972	2	664.809	1327.6	134.23	G3H1P3
ADTQYILPNDIGVSSLDCR	Acetyl (Protein N-term)	1	0	0	1090.52	2	1090.02	2178.03	66.387	G3I2H0
ADTTNHIFATSALGADVPAESSPALSPGEIPTEK	Unmodified	0	0	0	1285.67	3	1132.23	3393.66	82.744	G3I358
ADTTTGSIAGAPEDDK	Unmodified	0	0	0	1004.02	2	774.855	1547.7	236.28	G3I5Z2
ADTTTGTKPTGVFSR	Unmodified	0	0	1	666.374	3	513.598	1537.77	81.789	G3HNQ4
ADTTTPTTSAITASR	Unmodified	0	0	0	861.957	2	747.376	1492.74	131.17	G3ID92
ADTVQTTILLRPPYCPR	Unmodified	0	0	1	744.412	3	667.691	2000.05	112.62	G3HLV1
ADTVWNK	Unmodified	0	0	0	646.373	2	417.211	832.408	119.21	G3GV47
ADVAFHFNPR	Unmodified	0	0	0	468.252	3	391.865	1172.57	117.53	G3HWD9
ADVDLYQVR	Unmodified	0	0	0	654.361	2	539.78	1077.55	128.38	G3H256
ADVDVQPYAFTTK	Unmodified	0	0	0	638.686	3	485.577	1453.71	68.277	G3GR93
ADVESQFPDWVSR	Unmodified	0	0	0	588.962	3	512.576	1534.71	99.669	G3I2J5
ADVFHAYLSLLK	Unmodified	0	0	0	918.045	2	688.882	1375.75	141.1	G3GY17
ADVFHAYLSLLK	Unmodified	0	0	0	918.046	2	688.882	1375.75	145.55	G3GY17
ADVFHAYLSLLK	Unmodified	0	0	0	918.046	2	688.882	1375.75	147.72	G3GY17
ADVGDAVDTALEQLNR	Unmodified	0	0	0	639.669	3	562.948	1685.82	143.64	G3HB61
ADVIQATGDAICIFR	Unmodified	0	0	0	627.336	3	550.615	1648.82	134.37	G3HRJ1
ADVLFVAPR	Unmodified	0	0	0	608.866	2	494.285	986.555	139.97	G3H7X9
ADVLSEEAILK	Unmodified	0	0	0	549.33	3	396.555	1186.64	122.96	G3HXA2;G3HUC8
ADVPEVDLSGVDAK	Unmodified	0	0	0	625.014	3	472.24	1413.7	126.5	G3H3Z4
ADVSVENYGGESDKEQCDDDQK	Unmodified	0	0	1	794.879	4	622.757	2487	129.89	G3H3K2
ADVTAAFPTLGTDQASELIPGK	Unmodified	0	0	0	666.12	4	551.288	2201.12	52.298	G3HAZ8
ADVTAAFPTLGTDQASELIPGKEELNVVK	Unmodified	0	0	1	926.27	4	754.149	3012.57	101.41	G3HAZ8
ADVTAAFPTLGTDQASELIPGKEELNVVK	Unmodified	0	0	1	1234.69	3	1005.2	3012.57	78.128	G3HAZ8
ADVVESWIGEK	Unmodified	0	0	0	564.318	3	411.543	1231.61	64.73	G3I9X8
ADVVESWIGEKENSLK	Unmodified	0	0	1	831.472	3	601.976	1802.91	72.523	G3I9X8
ADVVLPAR	Unmodified	0	0	0	535.332	2	420.751	839.487	116.9	G3IDW3
ADVVVLAGAVCDFR	Unmodified	0	0	0	860.966	2	746.385	1490.76	172.61	G3HM53
ADWSSLSR	Unmodified	0	0	0	575.806	2	461.225	920.435	174.16	G3GRW1
ADWSSLSR	Unmodified	0	0	0	575.806	2	461.225	920.435	125.81	G3GRW1
ADYAQLLEDMQNAFR	Oxidation (M)	0	1	0	677.667	3	600.946	1799.81	72.898	G3H066
ADYAQLLEDMQNAFR	Unmodified	0	0	0	1007.5	2	892.917	1783.82	145	G3H066
ADYEIASK	Unmodified	0	0	0	677.883	2	448.722	895.429	122.52	G3HH71;G3HBR9
ADYFLYNDGVAENGIFQMK	Oxidation (M)	0	1	0	890.782	3	737.674	2210	81.639	G3H559
ADYGELESLAK	Unmodified	0	0	0	827.457	2	598.296	1194.58	134.57	G3H3K4
ADYHQVLGHTLDIFK	Unmodified	0	0	0	1108.12	2	878.954	1755.89	138.77	G3HFY0
ADYQVVDDEIEANVEEIEANEEDIDDGFRR	Unmodified	0	0	1	932.683	4	875.142	3496.54	71.882	G3GRB1
ADYQVVDDEIEANVEEIEANEEDIDDGFRR	Unmodified	0	0	1	1243.58	3	1166.52	3496.54	70.67	G3GRB1
AEAALEEESR	Unmodified	0	0	0	667.343	2	552.762	1103.51	101.38	G3IPB8
AEAALQNQNFADSVDDECLVK	Unmodified	0	0	0	932.802	3	779.694	2336.06	147.17	G3HCA7
AEACFVNCVER	Unmodified	0	0	0	792.379	2	677.798	1353.58	220.82	G3H601
AEADIVLLVDGSWSIGR	Unmodified	0	0	0	677.376	3	600.988	1799.94	70.197	G3HH34
AEADKNDK	Unmodified	0	0	1	789.458	2	445.714	889.414	143.73	G3HC84;G3ID27;G3HB20
AEAEAASEVWCR	Unmodified	0	0	0	804.387	2	689.806	1377.6	157.78	G3I656
AEAEAQAEELSFPR	Unmodified	0	0	0	592.97	3	516.583	1546.73	113.37	G3I4L6
AEAEEQSYPEITLK	Unmodified	0	0	0	1033.55	2	804.394	1606.77	104.22
AEAEEQSYPEITLK	Unmodified	0	0	0	1033.55	2	804.394	1606.77	112.36
AEAEIELLQHLLR	Unmodified	0	0	0	589.012	3	512.291	1533.85	89.189	G3HX81
AEAELGTFPR	Unmodified	0	0	0	660.361	2	545.78	1089.55	99.136	G3GWD0
AEAESLYQSK	Unmodified	0	0	0	792.436	2	563.275	1124.53	232.72	CON__P04264
AEAEWDIDEVVIELVGSK	Unmodified	0	0	0	820.78	3	668.005	2000.99	83.106	G3HXN0
AEAEYITAK	Unmodified	0	0	0	727.417	2	498.256	994.497	145.17	G3HPM4
AEAGAGLSETVTETTVTVTTEPENR	Acetyl (Protein N-term)	1	0	0	1303.63	2	1303.13	2604.24	52.026	G3HVU9
AEAGDNLGALVR	Unmodified	0	0	0	707.895	2	593.315	1184.61	183.85	G3I7M2
AEAGGGWEGAASYK	Unmodified	0	0	0	906.971	2	677.307	1352.6	160.56	G3HTV2
AEAGGGWEGAASYK	Unmodified	0	0	0	906.97	2	677.307	1352.6	118.76	G3HTV2
AEAGSNSVLFVCLGNICR	Acetyl (Protein N-term)	1	0	0	1005.48	2	1004.98	2007.95	65.563	G3HBH4
AEAGVPAEFSIWTR	Unmodified	0	0	0	882.47	2	767.388	1532.76	103.46	G3IBK2
AEAGVPAEFSIWTR	Unmodified	0	0	0	588.315	3	511.928	1532.76	109.44	G3IBK2
AEAHFNQLVEQYK	Unmodified	0	0	0	679.372	3	526.263	1575.77	104.94	G3GZ87
AEALAIETEAELER	Unmodified	0	0	0	887.474	2	772.894	1543.77	196.27	G3I4I9
AEALALAR	Unmodified	0	0	0	522.323	2	407.743	813.471	96.19	G3HBV4
AEALAQISAAFEDLEQALQQR	Unmodified	0	0	0	844.782	3	768.061	2301.16	140.27	G3IDF5
AEALEAAIENLNEAK	Unmodified	0	0	0	682.384	3	529.274	1584.8	84.173	G3H244
AEALEGQIR	Unmodified	0	0	0	608.348	2	493.767	985.519	144.12	G3I600
AEANQHVVDEK	Unmodified	0	0	0	849.464	2	620.302	1238.59	153.54	G3IBS8
AEAQIAAK	Unmodified	0	0	0	630.389	2	401.227	800.439	107.66	G3I2Y1
AEAQIAAK	Unmodified	0	0	0	630.389	2	401.227	800.439	94.302	G3I2Y1
AEAQIAAK	Unmodified	0	0	0	630.389	2	401.227	800.439	106.04	G3I2Y1
AEAQPIGGAK	Unmodified	0	0	0	700.418	2	471.256	940.498	135.55	G3HAJ0
AEAQPQESEGVASAEAK	Unmodified	0	0	0	720.71	3	567.936	1700.79	160.03	G3HR76
AEAQSGTGQLQEQK	Unmodified	0	0	0	645.017	3	492.243	1473.71	58.116	G3HC38
AEASAPAK	Unmodified	0	0	0	601.86	2	372.698	743.381	130.27	G3H1D7;G3I9W6;G3H5N3;G3I1U7;G3GTW6;G3H891;G3H210
AEASAPAK	Unmodified	0	0	0	601.86	2	372.698	743.381	101.6	G3H1D7;G3I9W6;G3H5N3;G3I1U7;G3GTW6;G3H891;G3H210
AEASAPAKAPASAPAQVPK	Unmodified	0	0	1	817.485	3	587.988	1760.94	121.26	G3H1D7;G3I9W6
AEASFWTAEEVDLSK	Unmodified	0	0	0	1071.06	2	841.899	1681.78	246.51	G3I2K8
AEASFWTAEEVDLSK	Unmodified	0	0	0	1071.06	2	841.899	1681.78	237.87	G3I2K8
AEASGSLGGLTR	Unmodified	0	0	0	674.374	2	559.794	1117.57	143.4	G3H2W4
AEATASALADADADLEER	Unmodified	0	0	0	1025	2	909.921	1817.83	202.92	G3I2Q6
AEATASVEETEEDLSGTQFVCETVIR	Unmodified	0	0	0	1034.5	3	957.778	2870.31	151.85	G3HM04
AEATCVLQSDLSPTE	Unmodified	0	0	0	925.957	2	810.875	1619.73	90.434	G3IH50
AEAVESAQAGDK	Unmodified	0	0	0	817.444	2	588.281	1174.55	121.02	G3GZQ9
AEAVESAQAGDK	Unmodified	0	0	0	817.445	2	588.281	1174.55	158.41	G3GZQ9
AEAVLVDLFGLK	Acetyl (Protein N-term)	1	0	0	773.458	2	658.877	1315.74	100.02	G3H846
AEAVPEEEAASVATPER	Unmodified	0	0	0	662.339	3	585.951	1754.83	113.52	G3HJR1
AEAYVLACTDQQYLVPK	Unmodified	0	0	0	810.105	3	656.996	1967.97	85.988	G3HJK9
AEDAEAAAESGGGGGDPGVGACEPGVAPIK	Acetyl (Protein N-term)	1	0	0	990.133	3	913.412	2737.21	55.789	G3HCJ8
AEDAREEDYEPEK	Unmodified	0	0	1	680.67	3	527.562	1579.66	88.163	G3HIT7
AEDEALLSEEDPIDR	Unmodified	0	0	0	644.319	3	567.932	1700.77	211.83	G3HP78
AEDEDIVLTPDGTR	Unmodified	0	0	0	880.449	2	765.868	1529.72	182.71	G3HKH7
AEDEDIVLTPDGTR	Unmodified	0	0	0	880.448	2	765.868	1529.72	184.87	G3HKH7
AEDEECENDGVGGSLLCSYGTPPDSPGNLLSFPR	Unmodified	0	0	0	1290.59	3	1213.87	3638.58	62.647	G3H5W1
AEDELLDLQEK	Unmodified	0	0	0	880.988	2	651.825	1301.64	141.89	G3HIN8
AEDETENSEEEVK	Unmodified	0	0	0	984.478	2	754.815	1507.62	222.2	G3H0E0
AEDETENSEEEVK	Unmodified	0	0	0	983.976	2	754.815	1507.62	116.84	G3H0E0
AEDEVDSLSK	Unmodified	0	0	0	775.919	2	546.756	1091.5	171.56	G3I358
AEDFLPEVPSVPENLEDSK	Unmodified	0	0	0	858.784	3	705.676	2114.01	92.427	G3HVJ9
AEDGENYAIK	Unmodified	0	0	0	784.422	2	555.259	1108.5	176.33	G3H319
AEDGENYAIK	Unmodified	0	0	0	784.422	2	555.259	1108.5	214.05	G3H319
AEDGGESEGDASEK	Unmodified	0	0	0	919.936	2	690.774	1379.53	223.08	G3H6K5
AEDGGESEGDASEKDAK	Unmodified	0	0	1	794.733	3	565.571	1693.69	115.8	G3H6K5
AEDGHAVAK	Unmodified	0	0	0	452.594	3	299.819	896.435	88.819	G3HSM8
AEDGIELTGSFLINLEGGDIR	Unmodified	0	0	0	1224.64	2	1110.06	2218.11	229.54	G3GRD8
AEDGSVIDYELIDQDAR	Unmodified	0	0	0	1069.52	2	954.945	1907.87	232.37	G3IG05
AEDGSVIDYELIDQDAR	Unmodified	0	0	0	713.687	3	636.966	1907.87	105.39	G3IG05
AEDGSVIDYELIDQDAR	Unmodified	0	0	0	1070.03	2	954.945	1907.87	185.2	G3IG05
AEDGSVIDYELIDQDAR	Unmodified	0	0	0	1070.03	2	954.945	1907.87	70.54	G3IG05
AEDGSVIDYELIDQDAR	Unmodified	0	0	0	1069.52	2	954.945	1907.87	110.8	G3IG05
AEDGSVIDYELIDQDAR	Unmodified	0	0	0	713.352	3	636.966	1907.87	81.526	G3IG05
AEDGSVIDYELIDQDAR	Unmodified	0	0	0	713.687	3	636.966	1907.87	51.76	G3IG05
AEDGSVIDYELIDQDAR	Unmodified	0	0	0	1069.53	2	954.945	1907.87	126.09	G3IG05
AEDGSVIDYELIDQDAR	Unmodified	0	0	0	1069.53	2	954.945	1907.87	152.74	G3IG05
AEDGSVIDYELIDQDAR	Unmodified	0	0	0	1069.53	2	954.945	1907.87	122.45	G3IG05
AEDGSVIDYELIDQDAR	Unmodified	0	0	0	1069.52	2	954.945	1907.87	116.84	G3IG05
AEDGSVIDYELIDQDAR	Unmodified	0	0	0	713.353	3	636.966	1907.87	87.932	G3IG05
AEDGSVIDYELIDQDAR	Unmodified	0	0	0	1069.53	2	954.945	1907.87	237.32	G3IG05
AEDGSVIDYELIDQDARELYDAGVK	Unmodified	0	0	1	1081.55	3	928.779	2783.31	172.69	G3IG05
AEDGVSLR	Unmodified	0	0	0	538.3	2	423.719	845.424	113.41	G3HRT6
AEDHLNEDTEK	Unmodified	0	0	0	879.948	2	650.786	1299.56	112.83	G3IGF7
AEDIEAFK	Unmodified	0	0	0	690.891	2	461.729	921.444	145.63	G3H2H5
AEDIENDALSPEEQEECK	Unmodified	0	0	0	855.741	3	702.632	2104.87	129.42	G3HJ15
AEDITAAVEAAR	Unmodified	0	0	0	723.393	2	608.812	1215.61	147.62	G3I000
AEDLEAQHEQIYQQSR	Unmodified	0	0	0	725.359	3	648.973	1943.9	140.27	G3HF79
AEDLFENR	Unmodified	0	0	0	611.816	2	497.235	992.456	107.01	G3GR95
AEDLLHTR	Unmodified	0	0	0	395.225	3	318.838	953.493	80.455	G3I0L2
AEDLPETISYIK	Unmodified	0	0	0	919.02	2	689.859	1377.7	204.5	G3I498
AEDLVIGALESAFQECDDVIGR	Unmodified	0	0	0	879.775	3	803.053	2406.14	110.33	G3GZG0
AEDLVPGLVSR	Unmodified	0	0	0	692.903	2	578.322	1154.63	88.681	G3HEQ2
AEDNADTLALVFEAPNQEK	Unmodified	0	0	0	845.444	3	692.336	2073.99	114.9	G3H412
AEDNADTLALVFEAPNQEK	Unmodified	0	0	0	845.444	3	692.336	2073.99	120.08	G3H412
AEDNDSYASEIK	Unmodified	0	0	0	900.456	2	671.294	1340.57	232.56	G3GXW7
AEDNETSWK	Unmodified	0	0	0	769.397	2	540.236	1078.46	161.27	G3H3C3
AEDSGEYHCVYHFVSAPK	Unmodified	0	0	0	852.419	3	699.311	2094.91	106.93	G3HEJ1
AEDTSSPVIGELWSSDQR	Unmodified	0	0	0	1104.05	2	988.963	1975.91	181.67	G3HCD4
AEDVLVGADSAR	Unmodified	0	0	0	716.387	2	601.804	1201.59	163.84	G3H3F9
AEDVLVGADSAR	Unmodified	0	0	0	716.385	2	601.804	1201.59	99.752	G3H3F9
AEDVLVGADSAR	Unmodified	0	0	0	716.384	2	601.804	1201.59	95.618	G3H3F9
AEDVVLEHR	Unmodified	0	0	0	648.859	2	534.278	1066.54	122.52	G3I3H9
AEDYDVVK	Unmodified	0	0	0	698.89	2	469.727	937.439	125.96	G3HB11
AEEAEELRLDLEDVK	Unmodified	0	0	1	740.072	3	586.963	1757.87	110.25	G3GS63
AEEALEAPNAAGDER	Unmodified	0	0	0	886.436	2	771.855	1541.7	217.91	G3I4J0
AEECYYDENVAR	Unmodified	0	0	0	874.894	2	759.812	1517.61	117.52	G3IE68
AEEDEDKEDDFR	Unmodified	0	0	1	652.979	3	499.871	1496.59	89.266	G3HRH7
AEEDKIPLLVVGNK	Unmodified	0	0	1	738.456	3	508.959	1523.86	76.728	G3H5E5
AEEDLSEEEQSQLNQLK	Unmodified	0	0	0	817.089	3	663.98	1988.92	131.61	G3I8Y6
AEEDLSEEEQSQLNQLKK	Unmodified	0	0	1	702.382	4	530.26	2117.01	79.471	G3I8Y6
AEEDTQFNYHR	Unmodified	0	0	0	819.889	2	705.308	1408.6	123.75	G3H7U2
AEEEAVHSQEEK	Unmodified	0	0	0	922.475	2	693.313	1384.61	111.5	G3GW55
AEEEFNIEK	Unmodified	0	0	0	784.426	2	554.761	1107.51	145.9	G3HQ89;G3I8N5
AEEEFNIEK	Unmodified	0	0	0	783.924	2	554.761	1107.51	96.665	G3HQ89;G3I8N5
AEEELIK	Unmodified	0	0	0	645.389	2	416.227	830.439	129.4	G3HKJ6
AEEEQLSSSAGLAK	Unmodified	0	0	0	940.015	2	710.352	1418.69	132.79	G3IKK6
AEEEQTCPVPQEEEEEVR	Unmodified	0	0	0	1209.55	2	1094.47	2186.93	209.39	G3H3L5
AEEFDQIK	Unmodified	0	0	0	719.402	2	490.24	978.466	117.4	G3I478
AEEGQYSLNFHNCYNSDPGK	Unmodified	0	0	0	930.44	3	777.331	2328.97	82.189	G3HCL7
AEEGYENLLSPSDMNHLK	Unmodified	0	0	0	835.762	3	682.986	2045.94	143.43	G3GWB3
AEEIDAVFHGAVWPQICR	Unmodified	0	0	0	776.732	3	700.011	2097.01	84.046	G3H683
AEEIIAEAEPPPEVVSK	Unmodified	0	0	0	756.425	3	603.316	1806.93	66.965	G3I5A2
AEEIIIAK	Unmodified	0	0	0	672.928	2	443.766	885.517	111.82	G3I3U0
AEEILEK	Unmodified	0	0	0	645.389	2	416.227	830.439	135.84	G3HMV2;G3IN64
AEEILEK	Unmodified	0	0	0	645.388	2	416.227	830.439	104.75	G3HMV2;G3IN64
AEEILEK	Unmodified	0	0	0	645.389	2	416.227	830.439	126.28	G3HMV2;G3IN64
AEEILEK	Unmodified	0	0	0	645.389	2	416.227	830.439	113.5	G3HMV2;G3IN64
AEEILEK	Unmodified	0	0	0	645.389	2	416.227	830.439	113.5	G3HMV2;G3IN64
AEEILEK	Unmodified	0	0	0	645.388	2	416.227	830.439	100.15	G3HMV2;G3IN64
AEEILEK	Unmodified	0	0	0	645.389	2	416.227	830.439	126.28	G3HMV2;G3IN64
AEEILEK	Unmodified	0	0	0	645.389	2	416.227	830.439	97.798	G3HMV2;G3IN64
AEEILEK	Unmodified	0	0	0	645.388	2	416.227	830.439	95.531	G3HMV2;G3IN64
AEEILEK	Unmodified	0	0	0	645.389	2	416.227	830.439	109.86	G3HMV2;G3IN64
AEEITIPADVTPEK	Unmodified	0	0	0	657.706	3	504.931	1511.77	106.17	G3HBU1
AEEIVVAQEK	Unmodified	0	0	0	787.463	2	558.301	1114.59	123.96	G3HY95
AEEIWQQSVIGDYLAR	Unmodified	0	0	0	1054.05	2	939.473	1876.93	196.67	G3HLJ8
AEELCSQVNEGVR	Unmodified	0	0	0	860.429	2	745.849	1489.68	163.45	G3GXN3
AEELENELHHLGK	Unmodified	0	0	0	495.275	4	380.444	1517.75	71.888	G3HJT0
AEELFLWVPR	Unmodified	0	0	0	744.923	2	630.343	1258.67	137.14	G3HIW3
AEELGLPILGVLR	Unmodified	0	0	0	805.499	2	690.416	1378.82	109.79	G3HQV4;G3HQU9
AEELGQELK	Unmodified	0	0	0	737.928	2	508.767	1015.52	109.29	G3I3A8
AEELHYPQGEHR	Unmodified	0	0	0	424.466	4	367.176	1464.67	65.395	G3H0D2
AEELHYPQGEHR	Unmodified	0	0	0	565.953	3	489.232	1464.67	83.045	G3H0D2
AEELHYPQGEHR	Unmodified	0	0	0	848.425	2	733.345	1464.67	86.189	G3H0D2
AEELKPQVEEK	Unmodified	0	0	1	663.06	3	433.898	1298.67	83.045	G3I9F1
AEELLLER	Acetyl (Protein N-term)	1	0	0	507.776	2	507.777	1013.54	95.531	G3GXZ0
AEELQETK	Unmodified	0	0	0	703.4	2	474.238	946.461	115.71	G3H240
AEELSFVAGAPR	Unmodified	0	0	0	738.406	2	623.825	1245.64	201.61	G3HRM0
AEELVNTAPLTGVPQR	Unmodified	0	0	0	962.537	2	847.957	1693.9	225.32	G3IE06
AEEQPQVELFVK	Acetyl (Protein N-term)	1	0	0	844.458	2	729.877	1457.74	71.221	G3HZF4
AEESNLPDVLK	Unmodified	0	0	0	836.979	2	607.817	1213.62	160.18	G3HIJ5
AEEVATFFAK	Unmodified	0	0	0	785.948	2	556.785	1111.55	148.94	G3HWN6
AEEVEYYYR	Unmodified	0	0	0	725.855	2	611.275	1220.53	152.47	G3I2F0
AEEVVSFVK	Unmodified	0	0	0	733.436	2	504.274	1006.53	176.6	G3HV88
AEEVYVQLQK	Unmodified	0	0	0	832.984	2	603.822	1205.63	166.07	G3GVZ4
AEEWGVQYVETSAK	Unmodified	0	0	0	685.697	3	532.923	1595.75	75.483	G3H5E5
AEEYEFLTPMEEAPK	Oxidation (M)	0	1	0	753.381	3	600.606	1798.8	151.99	G3GXB0
AEEYEFLTPMEEAPK	Oxidation (M)	0	1	0	753.38	3	600.606	1798.8	91.307	G3GXB0
AEEYEFLTPMEEAPK	Oxidation (M)	0	1	0	565.288	4	450.707	1798.8	70.54	G3GXB0
AEEYEFLTPMEEAPK	Oxidation (M)	0	1	0	753.716	3	600.606	1798.8	103.83	G3GXB0
AEEYPEEAEEREESTTGFDK	Unmodified	0	0	1	935.776	3	782.668	2344.98	85.054	G3H9W7
AEEYPEEAEEREESTTGFDK	Unmodified	0	0	1	935.776	3	782.668	2344.98	98.882	G3H9W7
AEEYPEEAEEREESTTGFDK	Unmodified	0	0	1	935.442	3	782.668	2344.98	120.08	G3H9W7
AEEYPEEAEEREESTTGFDK	Unmodified	0	0	1	935.443	3	782.668	2344.98	140.96	G3H9W7
AEFEVHEVYAVDVLVSSGEGK	Unmodified	0	0	0	908.483	3	755.374	2263.1	144.75	G3HRK0
AEFEVHEVYAVDVLVSSGEGK	Unmodified	0	0	0	908.483	3	755.374	2263.1	65.423	G3HRK0
AEFEVHEVYAVDVLVSSGEGK	Unmodified	0	0	0	908.483	3	755.374	2263.1	72.793	G3HRK0
AEFEVHEVYAVDVLVSSGEGK	Unmodified	0	0	0	908.486	3	755.374	2263.1	54.875	G3HRK0
AEFEVHEVYAVDVLVSSGEGK	Unmodified	0	0	0	908.483	3	755.374	2263.1	63.639	G3HRK0
AEFEVHEVYAVDVLVSSGEGK	Unmodified	0	0	0	908.484	3	755.374	2263.1	79.489	G3HRK0
AEFEVHEVYAVDVLVSSGEGK	Unmodified	0	0	0	908.482	3	755.374	2263.1	63.443	G3HRK0
AEFEVHEVYAVDVLVSSGEGK	Unmodified	0	0	0	908.485	3	755.374	2263.1	48.315	G3HRK0
AEFEVHEVYAVDVLVSSGEGK	Unmodified	0	0	0	908.483	3	755.374	2263.1	61.561	G3HRK0
AEFEVHEVYAVDVLVSSGEGK	Unmodified	0	0	0	681.613	4	566.782	2263.1	54.368	G3HRK0
AEFEVHEVYAVDVLVSSGEGK	Unmodified	0	0	0	908.483	3	755.374	2263.1	85.203	G3HRK0
AEFEVHEVYAVDVLVSSGEGK	Unmodified	0	0	0	908.149	3	755.374	2263.1	106.7	G3HRK0
AEFEVHEVYAVDVLVSSGEGK	Unmodified	0	0	0	908.149	3	755.374	2263.1	95.205	G3HRK0
AEFEVHEVYAVDVLVSSGEGK	Unmodified	0	0	0	908.148	3	755.374	2263.1	62.556	G3HRK0
AEFEVHEVYAVDVLVSSGEGK	Unmodified	0	0	0	908.164	3	755.374	2263.1	92.39	G3HRK0
AEFEVHEVYAVDVLVSSGEGK	Unmodified	0	0	0	908.149	3	755.374	2263.1	96.562	G3HRK0
AEFFADVVPAVR	Unmodified	0	0	0	775.431	2	660.851	1319.69	119.22	G3I784
AEFGDFDIK	Unmodified	0	0	0	750.41	2	521.248	1040.48	95.358	G3HGI3
AEFLPADHALSDFEFDVIIGADGNR	Unmodified	0	0	0	983.827	3	907.105	2718.29	141.36	G3HUV4
AEFSAGASWEPK	Unmodified	0	0	0	869.463	2	640.301	1278.59	181.53	G3IDS1
AEFTSPPSLFK	Unmodified	0	0	0	561.657	3	408.548	1222.62	71.221	G3I7T3
AEFTSPPSLFK	Unmodified	0	0	0	841.481	2	612.319	1222.62	163.64	G3I7T3
AEFVEVTK	Unmodified	0	0	0	690.91	2	461.748	921.481	112.84	CON__P02769
AEGASDAVEK	Unmodified	0	0	0	717.895	2	488.733	975.451	123.75	G3GY21
AEGASDVVLYK	Unmodified	0	0	0	805.464	2	576.301	1150.59	202.2	G3IBQ9
AEGASDVVLYK	Unmodified	0	0	0	805.463	2	576.301	1150.59	194.06	G3IBQ9
AEGEHDPVTEFIAHCK	Unmodified	0	0	0	575.795	4	460.714	1838.83	97.631	G3GWT5
AEGGDGHSEVAGK	Unmodified	0	0	0	557.961	3	405.186	1212.54	107.09	G3H057
AEGGDGHSEVAGK	Unmodified	0	0	0	557.961	3	405.186	1212.54	86.288	G3H057
AEGGTWLSTVR	Unmodified	0	0	0	703.384	2	588.804	1175.59	139.98	G3I6W3
AEGGYFGQIR	Unmodified	0	0	0	663.853	2	549.272	1096.53	109.48	G3IKT2
AEGLGEAEVR	Unmodified	0	0	0	630.342	2	515.762	1029.51	103.7	G3IKX0
AEGLQVGQDAR	Unmodified	0	0	0	686.873	2	572.291	1142.57	149.33	G3I7M1
AEGLWNLFLPAVSGLSQLDYALIAEETGK	Unmodified	0	0	0	1189.32	3	1035.88	3104.61	94.403	G3GZH2
AEGLWNLFLPLETDPEK	Unmodified	0	0	0	1216.17	2	986.507	1971	105.19	G3H290
AEGLWNLFLPLETDPEK	Unmodified	0	0	0	811.116	3	658.007	1971	89.232	G3H290
AEGLWNLFLPLETDPEKK	Unmodified	0	0	1	929.869	3	700.705	2099.09	147.49	G3H290
AEGPQEWVFQECK	Unmodified	0	0	0	1033.52	2	804.362	1606.71	104.59	G3H3W4
AEGPQEWVFQECK	Unmodified	0	0	0	1034.03	2	804.362	1606.71	157.03	G3H3W4
AEGPQEWVFQECK	Unmodified	0	0	0	689.352	3	536.577	1606.71	90.731	G3H3W4
AEGSEYQVLYIADDNEIR	Unmodified	0	0	0	1158.07	2	1042.99	2083.97	204.67	G3HW34
AEGSLPAVVIEIK	Unmodified	0	0	0	893.051	2	663.387	1324.76	120.86	G3I5P6
AEGSSTASSGCQLAEGK	Unmodified	0	0	0	1049.53	2	820.365	1638.72	447.27	G3GUH8
AEGTVFTEEDFQK	Unmodified	0	0	0	980.51	2	750.846	1499.68	174.57	G3IHE1
AEGVLLLVK	Unmodified	0	0	0	700.467	2	471.305	940.596	119.27	G3HDG9
AEGWLPLSEGQGQSENPDPLLQQINNITSFIR	Unmodified	0	0	0	1261.65	3	1184.6	3550.77	67.675	G3GS25
AEGYAEGDLTLYHR	Unmodified	0	0	0	608.642	3	532.255	1593.74	77.204	G3HCU9
AEHSVDIDVDIDWPIAEQR	Unmodified	0	0	0	813.078	3	736.69	2207.05	171.78	G3HH11
AEIAEIQSR	Unmodified	0	0	0	623.353	2	508.772	1015.53	98.033	G3HZ30
AEIAHQLQER	Unmodified	0	0	0	475.266	3	398.879	1193.62	118.23	G3HRC8
AEIDLVCELAK	Unmodified	0	0	0	859.991	2	630.829	1259.64	166.55	G3GU10
AEIDLVCELAK	Unmodified	0	0	0	859.991	2	630.829	1259.64	187.97	G3GU10
AEIELYLQK	Unmodified	0	0	0	522.316	3	369.541	1105.6	83.005	G3HAC4
AEIGIAMGSGTAVAK	Oxidation (M)	0	1	0	925.526	2	696.364	1390.71	115.14	G3H239;G3HS95;G3I7M5
AEIGQAIEEVNSNNQELLR	Unmodified	0	0	0	786.415	3	709.694	2126.06	119.08	G3I3K1
AEIITVSDGR	Unmodified	0	0	0	645.367	2	530.785	1059.56	109.48	G3HLY6
AEILALQQALK	Unmodified	0	0	0	552.687	3	399.912	1196.71	96.171	G3GU69
AEILLQVDESQSIK	Unmodified	0	0	0	678.064	3	524.954	1571.84	116.63	G3IAS7
AEIPSGDEQEQEHNGPLDNK	Unmodified	0	0	0	889.439	3	736.333	2205.98	76.329	G3HZU2
AEIQDQHEEYIR	Unmodified	0	0	0	587.298	3	510.911	1529.71	77.74	G3GXQ0
AEIQICIEANEALVK	Unmodified	0	0	0	720.743	3	567.634	1699.88	85.469	G3HF65
AEIQICIEANEALVK	Unmodified	0	0	0	720.409	3	567.634	1699.88	76.262	G3HF65
AEIQICIEANEALVK	Unmodified	0	0	0	720.41	3	567.634	1699.88	94.673	G3HF65
AEIQICIEANEALVK	Unmodified	0	0	0	720.409	3	567.634	1699.88	103.79	G3HF65
AEIQICIEANEALVK	Unmodified	0	0	0	720.409	3	567.634	1699.88	65.565	G3HF65
AEISCIDNK	Unmodified	0	0	0	503.277	3	350.503	1048.49	74.464	G3HFM4
AEISCTDNQDGTCSVSYLPVLPGDYSILVK	Unmodified	0	0	0	752.983	5	661.118	3300.55	63.701	G3IBK2
AEISCTDNQDGTCSVSYLPVLPGDYSILVK	Unmodified	0	0	0	1254.64	3	1101.19	3300.55	65.059	G3IBK2
AEISCTDNQDGTCSVSYLPVLPGDYSILVK	Unmodified	0	0	0	941.003	4	826.146	3300.55	70.465	G3IBK2
AEISDLDR	Acetyl (Protein N-term)	1	0	0	480.734	2	480.735	959.456	69.598	G3I4H5
AEISFEDR	Unmodified	0	0	0	598.311	2	483.73	965.445	110.31	G3IBK2
AEISFEDRK	Unmodified	0	0	1	776.939	2	547.777	1093.54	154.12	G3IBK2
AEISNAIDQYVTDTIGEGEDLVK	Unmodified	0	0	0	980.515	3	827.406	2479.2	110.57	G3I1V4
AEISNAIDQYVTDTIGEGEDLVK	Unmodified	0	0	0	1470.27	2	1240.61	2479.2	160.64	G3I1V4
AEISSIQENK	Unmodified	0	0	0	788.95	2	559.788	1117.56	276.75	G3HKF3
AEISVPLSVK	Unmodified	0	0	0	750.973	2	521.811	1041.61	147.2	G3IEG4
AEIVPVTTTILDDK	Unmodified	0	0	0	987.082	2	757.919	1513.82	262	G3HQV4;G3HQU9
AEIVPVTTTILDDKGNK	Unmodified	0	0	1	834.832	3	605.335	1812.98	66.436	G3HQV4;G3HQU9
AEIVQVIR	Unmodified	0	0	0	578.866	2	464.285	926.555	94.302	G3IE01
AEIYEAFENIYPILK	Unmodified	0	0	0	757.76	3	604.985	1811.93	109.6	G3HNU0
AEIYEAFENIYPILK	Unmodified	0	0	0	1135.95	2	906.975	1811.93	115.29	G3HNU0
AELAELPLR	Unmodified	0	0	0	620.876	2	506.295	1010.58	124.98	G3I8H3
AELAELQAR	Unmodified	0	0	0	615.355	2	500.775	999.535	101.25	G3GX57
AELAEQEIVLALQDVGISLVNNYTK	Unmodified	0	0	0	1064.27	3	910.824	2729.45	85.571	G3ID64
AELALSLLQETPR	Unmodified	0	0	0	557.327	3	480.94	1439.8	109.16	G3HDE2
AELAQETDPLR	Unmodified	0	0	0	736.401	2	621.82	1241.63	101.38	G3I732
AELDAAEK	Unmodified	0	0	0	652.876	2	423.714	845.413	160.11	G3HPU1
AELDGTILK	Unmodified	0	0	0	709.436	2	480.274	958.534	149.65	G3HDG6
AELEAQPGVELAAGEPAVLPAEAR	Unmodified	0	0	0	873.138	3	796.752	2387.23	103.84	G3IDN1
AELEDECK	Unmodified	0	0	0	726.375	2	497.213	992.412	127.46	G3GRB9
AELEIQK	Unmodified	0	0	0	644.897	2	415.735	829.455	98.997	G3GRT0
AELEQHLEQEQEFQVNK	Unmodified	0	0	0	853.449	3	700.34	2098	178	G3I0N6
AELEQLGPCQAQDHTDSPNVQTEEK	Unmodified	0	0	0	821.654	4	706.823	2823.26	57.986	G3GRK2
AELEQLGPCQAQDHTDSPNVQTEEK	Unmodified	0	0	0	1095.54	3	942.095	2823.26	57.735	G3GRK2
AELETEVVR	Unmodified	0	0	0	637.86	2	523.28	1044.55	128.12	G3I0R8
AELEVLSDK	Unmodified	0	0	0	731.431	2	502.269	1002.52	182.98	G3H6X6
AELFTQSCADLDK	Unmodified	0	0	0	978.51	2	749.348	1496.68	277.15	G3HJS0
AELFTQSCADLDK	Unmodified	0	0	0	652.677	3	499.901	1496.68	74.962	G3HJS0
AELGFLESCLR	Unmodified	0	0	0	762.407	2	647.827	1293.64	119.22	G3HDD1
AELGIPLEEVDPNEMHYLTR	Oxidation (M)	0	1	0	858.103	3	781.383	2341.13	86.189	G3GR90
AELGIPLEEVDPNEMHYLTR	Oxidation (M)	0	1	0	857.77	3	781.383	2341.13	110.37	G3GR90
AELHVLDVK	Unmodified	0	0	0	494.975	3	341.866	1022.58	80.755	G3H6X6
AELLDVFSEGFELFEELPTPK	Unmodified	0	0	0	957.183	3	804.074	2409.2	63.894	G3HVD6
AELLEFLESQQENMIK	Oxidation (M)	0	1	0	799.427	3	646.656	1936.95	109.1	G3GZH5
AELLEYYVK	Unmodified	0	0	0	793.465	2	564.303	1126.59	143.28	G3H1D2
AELLISTVGPEECVVPFLTR	Unmodified	0	0	0	820.783	3	744.064	2229.17	97.713	G3HW44
AELLISTVGPEECVVPFLTRPK	Unmodified	0	0	1	972.222	3	819.114	2454.32	87.062	G3HW44
AELLLEEAK	Unmodified	0	0	0	737.45	2	508.287	1014.56	146.69	G3I278
AELLQADEK	Unmodified	0	0	0	737.929	2	508.767	1015.52	147.95	G3I2H4
AELLQNEAK	Unmodified	0	0	0	737.938	2	508.275	1014.53	135.43	G3I278
AELLVTEAPSKPITVTVEEQR	Unmodified	0	0	1	923.866	3	770.757	2309.25	87.24	G3HIM1
AELNPWPEYINTR	Unmodified	0	0	0	916.982	2	801.899	1601.78	99.732	G3HIQ0
AELNSTTEELQK	Unmodified	0	0	0	911.003	2	681.841	1361.67	153.63	G3HEZ8
AELPEEK	Unmodified	0	0	0	637.373	2	408.211	814.407	102.72	G3H9P6
AELPVIFADKPDK	Unmodified	0	0	1	711.099	3	481.601	1441.78	99.732	G3I8X2
AELQEALDK	Unmodified	0	0	0	737.928	2	508.767	1015.52	151.83	G3H8X7
AELQELNAR	Unmodified	0	0	0	636.859	2	522.278	1042.54	106.18	G3HKI6
AELQHVDLFHYSK	Unmodified	0	0	0	512.035	4	397.454	1585.79	95.183	G3IIE7
AELQQEVEK	Unmodified	0	0	0	766.439	2	537.277	1072.54	163.16	G3GXB7
AELRDDPIINTHLAK	Unmodified	0	0	1	1083.13	2	853.465	1704.92	153.81	G3GTS6
AELSGAYGCK	Unmodified	0	0	0	757.407	2	528.245	1054.48	98.033	G3IG81
AELSNSIEVLESFK	Unmodified	0	0	0	1012.57	2	783.407	1564.8	209.21	G3H6V6
AELSSTVAK	Unmodified	0	0	0	682.412	2	453.251	904.487	93.178	G3IK43
AELTTLLEQWEK	Unmodified	0	0	0	640.702	3	487.593	1459.76	64.65	G3H8A6
AELVCLSGPHPVPEAAAPEGAGPDSGPGAPEEQPR	Unmodified	0	0	0	1226.27	3	1149.55	3445.62	114.35	G3HVC7
AELVEVK	Unmodified	0	0	0	623.394	2	394.232	786.449	112.17	G3HKR3
AELVPYLLK	Unmodified	0	0	0	501.989	3	349.215	1044.62	72.879	G3GZH5
AELVVIEDAATPR	Unmodified	0	0	0	806.958	2	692.378	1382.74	153.63	G3HF44
AELWTGIK	Unmodified	0	0	0	688.421	2	459.258	916.502	117.04	G3HRH2
AELYQVSPWSTLLQVLQHPR	Unmodified	0	0	0	865.815	3	789.094	2364.26	100.39	G3GTL1
AENDVDNELLDYEDDEVETAAGGDGTEAPAK	Acetyl (Protein N-term)	1	0	0	1175.19	3	1098.8	3293.39	63.291	G3HZH3;G3INP0
AENDVDNELLDYEDDEVETAAGGDGTEAPAK	Acetyl (Protein N-term)	1	0	0	881.893	4	824.354	3293.39	41.188	G3HZH3;G3INP0
AENDVDNELLDYEDDEVETAAGGDGTEAPAK	Acetyl (Protein N-term)	1	0	0	1175.52	3	1098.8	3293.39	67.388	G3HZH3;G3INP0
AENDVDNELLDYEDDEVETAAGGDGTEAPAKK	Acetyl (Protein N-term)	1	0	1	971.208	4	856.377	3421.48	41.562	G3HZH3;G3INP0
AENEALAMQK	Oxidation (M)	0	1	0	789.931	2	560.769	1119.52	118.4	G3HSX3;G3GTA2
AENFFILR	Unmodified	0	0	0	619.857	2	505.277	1008.54	99.139	G3GX96
AENGQFEEFGQTFGENDVIGCFANFETEEVELSFSK	Unmodified	0	0	0	1142.29	4	1027.2	4104.78	39.268	G3II33
AENHELLQR	Unmodified	0	0	0	669.869	2	555.289	1108.56	115.7	G3I9F0
AENKGNDPNVNIVPK	Unmodified	0	0	1	766.112	3	536.95	1607.83	81.789	G3HPL6
AENLQLLTENELHR	Unmodified	0	0	0	637.35	3	560.629	1678.86	136.81	G3HLM6
AENLSLVVHGPGDIR	Unmodified	0	0	0	603.007	3	526.286	1575.84	71.316	G3H0S4
AENLSVPVIGALLR	Unmodified	0	0	0	841.013	2	726.433	1450.85	113.95	G3HIG4
AENNPWVTPIADQFQLGVSHVFEYIR	Unmodified	0	0	0	1087.9	3	1010.84	3029.5	87.532	G3HN65
AENNPWVTPIADQFQLGVSHVFEYIR	Unmodified	0	0	0	815.924	4	758.383	3029.5	33.187	G3HN65
AENPACQAVPSAASSASGER	Unmodified	0	0	0	730.351	3	653.966	1958.88	131.31	G3HZ09
AENPACQAVPSAASSASGER	Unmodified	0	0	0	1095.52	2	980.445	1958.88	216.77	G3HZ09
AENSQVTVAVR	Unmodified	0	0	0	701.896	2	587.315	1172.61	98.754	G3H3K4
AENTQFVK	Unmodified	0	0	0	697.905	2	468.743	935.471	109.71	G3HS67
AENTTGNWLTAK	Unmodified	0	0	0	882.489	2	653.325	1304.64	148.78	G3HV28
AEPAFILPPQAPEPVNTSILLQEVYAK	Unmodified	0	0	0	849.484	4	734.651	2934.57	40.756	G3HF40
AEPAGPETTEAK	Unmodified	0	0	0	829.953	2	600.791	1199.57	209.85	G3GRE1
AEPAGPETTEAK	Unmodified	0	0	0	829.954	2	600.791	1199.57	176.95	G3GRE1
AEPEDHYFLLTEPPLNTPENR	Unmodified	0	0	0	904.788	3	828.068	2481.18	218.36	G3GZE6
AEPEDHYFLLTEPPLNTPENR	Unmodified	0	0	0	904.789	3	828.068	2481.18	149.95	G3GZE6
AEPEDHYFLLTEPPLNTPENR	Unmodified	0	0	0	904.458	3	828.068	2481.18	67.418	G3GZE6
AEPFEGYLEPNETVDISLDVYVSK	Unmodified	0	0	0	1058.55	3	905.441	2713.3	70.15	G3H3X8
AEPFFIR	Unmodified	0	0	0	554.821	2	440.24	878.465	98.133	G3H4F5
AEPGIPPPPR	Unmodified	0	0	0	630.369	2	515.788	1029.56	156.75	G3H9Z5
AEPGSPDCDSPLFLPYK	Unmodified	0	0	0	1176.6	2	946.94	1891.87	169.09	G3GVX1
AEPGSPDCDSPLFLPYK	Unmodified	0	0	0	784.738	3	631.629	1891.87	75.911	G3GVX1
AEPGSPDCDSPLFLPYK	Unmodified	0	0	0	1176.1	2	946.94	1891.87	137.59	G3GVX1
AEPGSPDCDSPLFLPYK	Unmodified	0	0	0	1176.1	2	946.94	1891.87	193.73	G3GVX1
AEPLHLCHR	Unmodified	0	0	0	454.581	3	378.194	1131.56	76.1	G3HFJ7
AEPLNSVAH	Unmodified	0	0	0	583.822	2	469.241	936.466	114.5	G3HNV5
AEPPAEGLLQPVK	Unmodified	0	0	0	904.541	2	674.877	1347.74	85.807	G3IAJ8
AEPQPAPSGLTDEAAISCCSDPDPSTK	Acetyl (Protein N-term)	1	0	0	1025.14	3	948.416	2842.23	60.86	G3HLD0
AEPTPLASSAPPASSLYSSPVNSSAPLAEDIDPELAR	Unmodified	0	0	0	1313.67	3	1236.61	3706.82	40.941	G3GX75
AEPTPLASSAPPASSLYSSPVNSSAPLAEDIDPELAR	Unmodified	0	0	0	985.504	4	927.713	3706.82	52.872	G3GX75
AEPTPLASSAPPASSLYSSPVNSSAPLAEDIDPELAR	Unmodified	0	0	0	1313.67	3	1236.61	3706.82	44.786	G3GX75
AEPTPLASSAPPASSLYSSPVNSSAPLAEDIDPELAR	Unmodified	0	0	0	985.253	4	927.713	3706.82	83.368	G3GX75
AEPVTGSGDPGSGPVASETGMR	Acetyl (Protein N-term),Oxidation (M)	1	1	0	1058.97	2	1058.98	2115.94	90.444	G3HCI7
AEQAAVTSEFESYK	Unmodified	0	0	0	673.353	3	520.579	1558.72	83.292	G3HJ09
AEQCAEFDGTDFQGR	Unmodified	0	0	0	980.437	2	865.857	1729.7	292.8	G3HNF5
AEQDITTLEQSISR	Unmodified	0	0	0	607.659	3	530.937	1589.79	72.662	G3HTA4
AEQDLTTVATFASSLASGLTSSTSEPAKEPAK	Unmodified	0	0	1	972.026	4	799.653	3194.58	67.138	G3HWS1
AEQDPEAADSGEPQNK	Unmodified	0	0	0	1072.53	2	843.366	1684.72	200.19	G3I4N2
AEQDVENELLDYDEDEEPQAPQESTPAPPK	Acetyl (Protein N-term)	1	0	0	914.673	4	857.131	3424.5	48.626	G3HD18
AEQDVENELLDYDEDEEPQAPQESTPAPPK	Acetyl (Protein N-term)	1	0	0	1219.23	3	1142.51	3424.5	72.286	G3HD18
AEQEEAEK	Unmodified	0	0	0	696.373	2	467.212	932.409	151.44	G3GUL5
AEQEEEFISNTLFK	Unmodified	0	0	0	715.383	3	562.274	1683.8	82.202	G3I0N6
AEQENNFPTSSIAFLGQNER	Unmodified	0	0	0	1241.61	2	1126.53	2251.05	106.6	G3HL01
AEQFYCGDTEGK	Unmodified	0	0	0	931.951	2	702.79	1403.57	280.17	G3HMB4
AEQFYCGDTEGK	Unmodified	0	0	0	932.455	2	702.79	1403.57	88.803	G3HMB4
AEQIEVPEEESR	Unmodified	0	0	0	822.917	2	708.336	1414.66	216.84	G3I9L4
AEQINQAAGEASAVLAK	Unmodified	0	0	0	1065.6	2	835.939	1669.86	180.27	G3HN13
AEQLAAEAER	Unmodified	0	0	0	658.854	2	544.273	1086.53	89.171	G3HWW6
AEQLGAEGNVDESQK	Unmodified	0	0	0	1017.03	2	787.868	1573.72	293.53	G3HBR9
AEQLGFAEVTPVTGASLR	Unmodified	0	0	0	1038.07	2	923.489	1844.96	191.15	G3HBY8
AEQLYLENIDEFVTDQNK	Acetyl (Protein N-term)	1	0	0	1221.1	2	1106.03	2210.04	91.307	G3I9M7
AEQQTADQLLAR	Unmodified	0	0	0	786.93	2	672.349	1342.68	252.14	G3HG25
AEQQTADQLLAR	Unmodified	0	0	0	786.93	2	672.349	1342.68	213.35	G3HG25
AEQSLHDLQER	Unmodified	0	0	0	777.906	2	663.326	1324.64	111.63	G3I3B6
AEQVAAGHSQGQVR	Unmodified	0	0	0	556.632	3	479.911	1436.71	64.244	G3H0I1
AESALTQQTK	Unmodified	0	0	0	767.944	2	538.783	1075.55	157.78	G3GYS0
AESCGNGNSTGYQIR	Unmodified	0	0	0	921.934	2	807.352	1612.69	226.42	G3HXU5
AESEEGPDVLR	Unmodified	0	0	0	715.869	2	601.288	1200.56	142.98	G3GVW1
AESEIILPSTGCAPAQEHLLPDDSTASEK	Unmodified	0	0	0	1175.93	3	1022.82	3065.45	99.171	G3IK43
AESELQLVAQR	Acetyl (Protein N-term)	1	0	0	643.341	2	643.341	1284.67	67.897	G3GRT0
AESESEQLIR	Unmodified	0	0	0	695.872	2	581.291	1160.57	148.52	G3I3A8
AESEVPIVK	Unmodified	0	0	0	715.436	2	486.274	970.534	175.44	G3H6L8
AESFSTDYGDCFQK	Unmodified	0	0	0	705.337	3	552.228	1653.66	84.169	G3INT7;G3IPV4
AESFYQK	Unmodified	0	0	0	665.874	2	436.711	871.408	124.37	G3H0V1
AESGDSISSEDRDLLYSIDAYR	Unmodified	0	0	1	897.769	3	821.382	2461.12	109.77	G3I0R8
AESGGGQQPSAVK	Unmodified	0	0	0	837.464	2	608.302	1214.59	255.41	G3GRZ5
AESGGGQQPSAVKEDLK	Unmodified	0	0	1	796.781	3	567.62	1699.84	166.48	G3GRZ5
AESHEPGHQEADTEAEADR	Unmodified	0	0	0	770.014	3	693.626	2077.86	49.463	G3HQ97
AESHEPGHQEADTEAEADR	Unmodified	0	0	0	770.014	3	693.626	2077.86	99.021	G3HQ97
AESIIDGYSDEK	Unmodified	0	0	0	892.968	2	663.807	1325.6	183.03	G3I2Z3
AESLIGVYPEQGDCVISK	Unmodified	0	0	0	808.434	3	655.659	1963.96	122.46	G3H7U2
AESLIGVYPEQGDCVISK	Unmodified	0	0	0	1212.15	2	982.985	1963.96	263.75	G3H7U2
AESLIGVYPEQGDCVISK	Unmodified	0	0	0	808.768	3	655.659	1963.96	87.419	G3H7U2
AESLQQEVEALK	Unmodified	0	0	0	902.016	2	672.854	1343.69	195.25	G3I7W3
AESLQQEVEALKER	Unmodified	0	0	1	696.727	3	543.953	1628.84	90.853	G3I7W3
AESLSAPATNGLPHAEDR	Unmodified	0	0	0	689.02	3	612.634	1834.88	110.26	G3H936
AESLSAPATNGLPHAEDR	Unmodified	0	0	0	689.356	3	612.634	1834.88	116.04	G3H936
AESPEEVACR	Unmodified	0	0	0	688.838	2	574.256	1146.5	95.358	G3H7T9
AESQLLACK	Unmodified	0	0	0	739.426	2	510.263	1018.51	169.44	G3GWV9
AESSDVANAVLDGADCIMLSGETAK	Oxidation (M)	0	1	0	1000.83	3	847.388	2539.14	46.46	G3H3Q1
AESSDVANAVLDGADCIMLSGETAK	Oxidation (M)	0	1	0	1000.83	3	847.388	2539.14	106.88	G3H3Q1
AESSDVANAVLDGADCIMLSGETAK	Oxidation (M)	0	1	0	1500.24	2	1270.58	2539.14	89.374	G3H3Q1
AESSDVANAVLDGADCIMLSGETAK	Oxidation (M)	0	1	0	1000.5	3	847.388	2539.14	71.656	G3H3Q1
AESSDVANAVLDGADCIMLSGETAK	Oxidation (M)	0	1	0	1000.5	3	847.388	2539.14	229.89	G3H3Q1
AESSDVANAVLDGADCIMLSGETAK	Oxidation (M)	0	1	0	1000.16	3	847.388	2539.14	245.09	G3H3Q1
AESSDVANAVLDGADCIMLSGETAK	Oxidation (M)	0	1	0	1000.16	3	847.388	2539.14	151.84	G3H3Q1
AESSDVANAVLDGADCIMLSGETAK	Oxidation (M)	0	1	0	1000.5	3	847.388	2539.14	172.3	G3H3Q1
AESSDVANAVLDGADCIMLSGETAK	Unmodified	0	0	0	995.165	3	842.056	2523.15	147.78	G3H3Q1
AESSESFSAASSPAQQR	Acetyl (Protein N-term)	1	0	0	891.4	2	891.4	1780.79	134.49	G3H7V9
AESSFSEEEEEK	Unmodified	0	0	0	930.452	2	700.789	1399.56	126.66	G3HNZ4
AESTEQESTTPK	Unmodified	0	0	0	883.464	2	654.302	1306.59	204.17	G3HWL7
AESTETAHAIDDR	Unmodified	0	0	0	548.939	3	472.551	1414.63	104.17	G3HGG6
AESTPEIAEQR	Unmodified	0	0	0	730.382	2	615.802	1229.59	133.81	G3GXD5
AESTPEIAEQRGER	Unmodified	0	0	1	601.312	3	524.925	1571.75	80.905	G3GXD5
AESWKPADTEGK	Unmodified	0	0	1	669.376	3	440.214	1317.62	125.36	G3I488
AETECQNTEYQQLLDIK	Unmodified	0	0	0	848.101	3	694.993	2081.96	138.98	CON__P13645
AETECQNTEYQQLLDIK	Unmodified	0	0	0	1271.15	2	1041.99	2081.96	159.52	CON__P13645
AETEEAEEPEEDGEDNVSGSASK	Unmodified	0	0	0	1434.65	2	1204.99	2407.96	263.15	G3HIT7
AETEEGPDVLR	Unmodified	0	0	0	722.877	2	608.296	1214.58	246.93	G3HGF9
AETETVQDSTEK	Unmodified	0	0	0	898.469	2	669.307	1336.6	218.75	G3HJJ8
AETGTVAGAPVSVNSSCQQCSEASADLQTEAR	Unmodified	0	0	0	1171.55	3	1094.49	3280.46	68.96	G3I0L2
AETHENEPGPLTVGDELLSQFK	Unmodified	0	0	0	957.166	3	804.396	2410.17	66.308	G3HNU4
AETIIEK	Unmodified	0	0	0	631.391	2	402.229	802.444	98.997	G3H1D5
AETLAGATVDETDGSSPSGTR	Unmodified	0	0	0	751.368	3	674.647	2020.92	115.2	G3HZL3
AETLASSLQEDLAHTR	Unmodified	0	0	0	657.681	3	581.295	1740.86	213.71	G3HMZ1
AETLEFNDIFQEVK	Acetyl (Protein N-term)	1	0	0	977.999	2	862.923	1723.83	205.18	G3HRJ1
AETPGPQIK	Unmodified	0	0	0	699.921	2	470.759	939.503	110.41	G3HYP6;G3HSB7
AETPGPQIKELTDEEAER	Unmodified	0	0	1	824.773	3	671.664	2011.97	82.449	G3HYP6
AETPQDSSGLTPFK	Unmodified	0	0	0	968.525	2	739.362	1476.71	210.44	G3HVM3
AETPQDSSGLTPFK	Unmodified	0	0	0	646.018	3	493.244	1476.71	97.631	G3HVM3
AETQEGEPTTK	Unmodified	0	0	0	824.943	2	595.78	1189.55	214.26	G3HN81
AETSESSGSAPAVPEASASPK	Unmodified	0	0	0	806.751	3	653.976	1958.91	97.32	G3HSV2
AETSLGIPSPTEISTEVK	Unmodified	0	0	0	1159.65	2	929.986	1857.96	109.95	G3HFV7
AETVAAPITVR	Unmodified	0	0	0	678.905	2	564.325	1126.63	147.73	G3HWE6
AETVQAALEEAQR	Unmodified	0	0	0	822.94	2	708.36	1414.71	185.25	G3IB69
AETVQQACNTELTLR	Unmodified	0	0	0	982.009	2	867.428	1732.84	356.01	G3IQ86
AEVAAEFLNDR	Unmodified	0	0	0	732.387	2	617.807	1233.6	135.8	G3GS62
AEVAAGDHPTDTEMK	Oxidation (M)	0	1	0	683.012	3	529.903	1586.69	74.789	G3GUI3
AEVACIAVYETDVFVVGTER	Unmodified	0	0	0	1229.13	2	1114.55	2227.08	124.3	G3HLN9
AEVADLRAAAVK	Unmodified	0	0	1	558.008	3	405.235	1212.68	80.979	G3HAQ7
AEVASQK	Unmodified	0	0	0	595.86	2	366.698	731.381	111.04	G3I2D8
AEVDELPSFSVPSLPLSR	Unmodified	0	0	0	1087.09	2	972.01	1942	195.87	G3GVM0
AEVDGTAFLLK	Unmodified	0	0	0	811.482	2	582.319	1162.62	117.31	G3HDN9
AEVDMDTDAPQVSHKPGGEPK	Oxidation (M)	0	1	1	728.882	4	556.76	2223.01	75.548	G3H352
AEVDVADELLENLAK	Unmodified	0	0	0	696.727	3	543.617	1627.83	107.46	G3HUQ0
AEVDVKETGESLPPEK	Unmodified	0	0	1	805.789	3	576.628	1726.86	128.85	G3GU12
AEVEEEVEEQK	Unmodified	0	0	0	888.967	2	659.804	1317.59	206.73	G3I1P6
AEVEEEVEEQKEEK	Unmodified	0	0	1	798.429	3	568.932	1703.77	94.781	G3I1P6
AEVEEEVEEQKEEKEEEDGK	Unmodified	0	0	2	662.747	5	479.216	2391.04	55.437	G3I1P6
AEVEEEVEEQKEEKEEEDGK	Unmodified	0	0	2	828.182	4	598.769	2391.04	69.111	G3I1P6
AEVEEEVEEVEEVEEEEEQVEEEPSVRK	Unmodified	0	0	1	952.207	4	837.127	3344.48	93.416	G3GYX2
AEVEKAEEELEEDEDDELDETLSER	Unmodified	0	0	1	853.152	4	738.572	2950.26	58.755	G3I2J8
AEVELVVEDLK	Unmodified	0	0	0	568.005	3	415.231	1242.67	129.16	G3IPX3
AEVEQAYAK	Unmodified	0	0	0	733.915	2	504.753	1007.49	142.92	G3HCL8
AEVEQVELPDGK	Unmodified	0	0	0	886.997	2	657.333	1312.65	110.08	G3GZ87
AEVEQVELPDGKK	Unmodified	0	0	1	710.417	3	481.256	1440.75	85.163	G3GZ87
AEVETIVSLLAVESEVR	Unmodified	0	0	0	692.06	3	615.339	1842.99	77.324	G3HW90
AEVIMNYHVGETVLSLQK	Oxidation (M)	0	1	0	836.132	3	683.022	2046.05	60.09	G3HAF4
AEVITCDVLLVCIGR	Unmodified	0	0	0	974.033	2	859.452	1716.89	220.23	G3I277
AEVITCDVLLVCIGR	Unmodified	0	0	0	974.034	2	859.452	1716.89	111.63	G3I277
AEVLQSTQR	Unmodified	0	0	0	630.858	2	516.278	1030.54	136.99	G3HPL6
AEVLSEEPILK	Unmodified	0	0	0	843.507	2	614.345	1226.68	196.52	G3HUL2
AEVLSEEPILK	Unmodified	0	0	0	563.008	3	409.899	1226.68	66.056	G3HUL2
AEVQALLQDYVGTQSAEE	Unmodified	0	0	0	727.703	3	650.981	1949.92	59.372	G3HLZ7
AEVQHQLHVAVGSLQESILAQVQR	Unmodified	0	0	0	957.533	3	880.812	2639.41	123.55	G3HKX1
AEVQHQLHVAVGSLQESILAQVQR	Unmodified	0	0	0	957.198	3	880.812	2639.41	98.562	G3HKX1
AEVQNLGGELVVSGVDSAMSLIQAAK	Unmodified	0	0	0	1015.89	3	862.786	2585.34	64.028	G3HEY9
AEVSELPGVVR	Unmodified	0	0	0	692.902	2	578.322	1154.63	191.45	G3HJM2
AEVTEEVEDGKEEDDDEETENALPIPANK	Unmodified	0	0	1	976.984	4	804.611	3214.42	50.992	G3IGI9
AEVTEEVEDGKEEDDDEETENALPIPANK	Unmodified	0	0	1	1302.31	3	1072.48	3214.42	70.704	G3IGI9
AEVTLDGVWPTDK	Unmodified	0	0	0	945.024	2	715.862	1429.71	237.37	G3I3B3
AEVVFLHGK	Unmodified	0	0	0	486.633	3	333.859	998.555	67.897	G3H893
AEVVIQDVAPNPNDPEDFPALA	Unmodified	0	0	0	851.104	3	774.381	2320.12	62.684	G3IBD8
AEVVLGSVIK	Unmodified	0	0	0	491.652	3	338.878	1013.61	107.15	G3ICL7
AEVVPGPAPQDK	Unmodified	0	0	0	833.481	2	604.32	1206.62	144.17	G3HA17
AEWDQVTVYLFCDDLK	Unmodified	0	0	0	821.089	3	667.98	2000.92	160.87	G3IGU3
AEWDQVTVYLFCDDLK	Unmodified	0	0	0	1231.13	2	1001.47	2000.92	83.499	G3IGU3
AEWLAVK	Unmodified	0	0	0	637.897	2	408.734	815.454	119.89	G3H3E3
AEWPSETPVLCQQCGGK	Unmodified	0	0	0	802.739	3	649.629	1945.87	119.45	G3HTY0
AEYADCVDK	Unmodified	0	0	0	764.889	2	535.727	1069.44	156.92	G3IGZ0
AEYDFNAVSDEEISFR	Unmodified	0	0	0	1061.5	2	946.421	1890.83	171.26	G3I8D7
AEYDFNAVSDEEISFR	Unmodified	0	0	0	1061	2	946.421	1890.83	175.29	G3I8D7
AEYGTLLQDLTNNITLEDLEQLK	Acetyl (Protein N-term)	1	0	0	969.515	3	892.792	2675.35	61.139	G3H7Y4
AEYLASIFGTEK	Acetyl (Protein N-term)	1	0	0	800.426	2	685.846	1369.68	95.775	G3HNW3
AEYLASIFGTEKDK	Acetyl (Protein N-term)	1	0	1	1036.57	2	807.407	1612.8	86.911	G3HNW3
AEYNEALLEEGK	Unmodified	0	0	0	912.494	2	683.33	1364.65	137.4	G3IEG4
AEYPFSSEQK	Unmodified	0	0	0	822.938	2	593.275	1184.53	104.42	G3GZI6
AEYVVAK	Unmodified	0	0	0	619.381	2	390.219	778.423	119.89	G3HF74
AEYWAVSSLTGENVR	Unmodified	0	0	0	956.495	2	841.413	1680.81	103.43	G3IGH9
AFAAGADIK	Unmodified	0	0	0	661.397	2	432.235	862.455	124.98	G3IKF1
AFAAQEDLEK	Unmodified	0	0	0	790.439	2	561.277	1120.54	167.67	G3HFP1
AFAAVPTVHPPEDSAAQPTTPGPAASPEQLSFR	Unmodified	0	0	0	1192.28	3	1115.56	3343.65	94.802	G3HWJ7
AFADAMEVIPSTLAENAGLNPISTVTELR	Oxidation (M)	0	1	0	1093.24	3	1016.18	3045.53	96.287	G3HDR3
AFADAMEVIPSTLAENAGLNPISTVTELR	Oxidation (M)	0	1	0	1092.91	3	1016.18	3045.53	58.47	G3HDR3
AFADAMEVIPSTLAENAGLNPISTVTELR	Unmodified	0	0	0	1087.91	3	1010.85	3029.54	77.646	G3HDR3
AFAFVTFADDK	Unmodified	0	0	0	564.314	3	411.205	1230.59	73.781	G3I5W3
AFAFVTFADDK	Unmodified	0	0	0	845.465	2	616.303	1230.59	125.75	G3I5W3
AFAFVTFADDK	Unmodified	0	0	0	845.468	2	616.303	1230.59	112.36	G3I5W3
AFAGDIANQLATDAVQIFGGYGFNTEYPVEK	Unmodified	0	0	0	942.487	4	827.404	3305.59	114.84	G3GVU5
AFALGILK	Unmodified	0	0	0	645.931	2	416.768	831.522	106.76	G3IAW2
AFAMIIDK	Oxidation (M)	0	1	0	691.909	2	462.747	923.479	101.33	G3HV39;G3H6Y9;G3HDH2;G3HXL1
AFASPVQNPDNHCFCTEK	Unmodified	0	0	0	861.084	3	707.975	2120.9	106.44	G3HMH7
AFAVGVQQVLLK	Unmodified	0	0	0	866.049	2	636.887	1271.76	181.55	G3I7Z8
AFAVQSAVR	Unmodified	0	0	0	589.347	2	474.767	947.519	138.4	G3HKS8
AFCAENLEEK	Unmodified	0	0	0	834.936	2	605.774	1209.53	161.17	G3IIY3
AFCAGGDIK	Unmodified	0	0	0	698.887	2	469.724	937.433	105.14	G3IHA0
AFCDQQLLTVAK	Unmodified	0	0	0	926.522	2	697.361	1392.71	167.6	G3GXJ1
AFCDQQLLTVAK	Unmodified	0	0	0	926.523	2	697.361	1392.71	197.3	G3GXJ1
AFCEEDSGK	Unmodified	0	0	0	750.873	2	521.711	1041.41	104.06	G3IPD2
AFCEPGNVENNGVLSFIK	Unmodified	0	0	0	818.769	3	665.66	1993.96	134.93	G3H935
AFCETLEETNYHLQR	Unmodified	0	0	0	1070.52	2	955.939	1909.86	215.85	G3I4E3
AFCFANK	Unmodified	0	0	0	658.364	2	429.202	856.39	110.54	G3GSJ5
AFCFLPLPPGEESR	Unmodified	0	0	0	924.979	2	810.398	1618.78	159.83	G3H8R0
AFCTGLDSVLQPYR	Unmodified	0	0	0	928.48	2	813.901	1625.79	124.1	G3H0V3
AFCYFCNSVQK	Unmodified	0	0	0	941.472	2	712.31	1422.61	183.72	G3HJ64
AFDFLSEETEASLASR	Unmodified	0	0	0	668.003	3	591.616	1771.83	161.04	G3HBD6
AFDITYVR	Unmodified	0	0	0	607.342	2	492.761	983.508	163.77	G3HG25
AFDLAPPEAVPEQK	Unmodified	0	0	0	985.553	2	756.391	1510.77	168.83	G3IFE7
AFDLFNPNFK	Unmodified	0	0	0	835.969	2	606.806	1211.6	207.68	G3H1E0
AFDLPDTEAQEHPEVVPSHK	Unmodified	0	0	0	677.355	4	562.274	2245.07	72.932	G3IC73
AFDLYFVLDK	Unmodified	0	0	0	844.985	2	615.824	1229.63	127.4	G3I1L1
AFDQGADAIYEHINQGK	Unmodified	0	0	0	779.409	3	626.299	1875.88	140.46	G3HP15
AFDTFLDSLQEFPWVR	Unmodified	0	0	0	1101.07	2	985.986	1969.96	93.623	G3HS83
AFEAFLSNIVKPVASDIQAR	Unmodified	0	0	1	879.173	3	726.064	2175.17	135.95	G3HR82
AFEASEK	Unmodified	0	0	0	620.352	2	391.19	780.365	108.09	G3H1W4
AFEDDAIQLVAR	Unmodified	0	0	0	788.929	2	674.349	1346.68	100.72	G3GVZ7
AFEDDDITHVEGSVDPIR	Unmodified	0	0	0	749.038	3	672.317	2013.93	96.435	G3GUC8
AFEDDDITHVEGSVDPIRDIEIIHEELQLK	Unmodified	0	0	1	984.768	4	869.686	3474.72	49.745	G3GUC8
AFEDSYPQLQSIIK	Unmodified	0	0	0	1049.08	2	819.922	1637.83	325.03	G3ICV7
AFEDWLNDDLGSYQGAQENR	Unmodified	0	0	0	853.064	3	776.677	2327.01	190.8	G3HGY3
AFEEAEK	Unmodified	0	0	0	641.357	2	412.195	822.376	139.31	G3HN14
AFEEDQVAGR	Unmodified	0	0	0	675.846	2	561.265	1120.51	134.23	G3H897
AFEEEAEPSYPILGR	Unmodified	0	0	0	646.332	3	569.946	1706.82	69.456	G3HN40
AFEEEAEPSYPILGR	Unmodified	0	0	0	968.996	2	854.415	1706.82	255.3	G3HN40
AFEELFGICIQLLNK	Unmodified	0	0	0	752.095	3	598.987	1793.94	70.68	G3H8U1
AFELDDTDAESGAAAVDLSVELEDTETALAILTAVTQK	Unmodified	0	0	0	1096.82	4	981.485	3921.91	39.407	G3H761
AFELELSWVGELTK	Unmodified	0	0	0	1041.09	2	811.427	1620.84	149.49	G3I9G7
AFELELSWVGELTK	Unmodified	0	0	0	694.396	3	541.287	1620.84	62.042	G3I9G7
AFENDVDALCNLR	Unmodified	0	0	0	883.44	2	768.859	1535.7	284.1	G3I1E0
AFESTLK	Unmodified	0	0	0	627.378	2	398.216	794.417	121.29	G3H9F5
AFEVSENGNLIVSGK	Unmodified	0	0	0	1011.57	2	782.404	1562.79	341.16	G3GXD7
AFFAGSQR	Unmodified	0	0	0	556.805	2	442.225	882.435	106.42	G3I064
AFFDPSLLHLLYFPDDQK	Unmodified	0	0	0	875.812	3	722.702	2165.08	55.589	G3IK45
AFFLLDGVLSK	Unmodified	0	0	0	834.511	2	605.348	1208.68	140.45	G3H9I9
AFFPCFDTPAVK	Unmodified	0	0	0	929.502	2	700.339	1398.66	140.16	G3H3H9
AFFSEVER	Unmodified	0	0	0	607.324	2	492.743	983.471	122.74	G3HRK0
AFFSPFR	Unmodified	0	0	0	550.808	2	436.227	870.439	106.42	G3HBI1
AFGESSTESEEDEEEGCGHTHCVR	Unmodified	0	0	0	990.411	3	913.689	2738.05	45.992	G3HVU9
AFGFSHLEALLDDSK	Unmodified	0	0	0	703.385	3	550.611	1648.81	149.82	G3I873
AFGGGIDIKPGTPPIGGR	Unmodified	0	0	1	723.759	3	570.649	1708.93	65.652	G3HPL6
AFGGQSLK	Unmodified	0	0	0	633.384	2	404.222	806.429	143.89	G3IFX1
AFGIPVR	Unmodified	0	0	0	494.81	2	380.229	758.444	109.94	G3HB69
AFGIQAIDLVYIDFR	Unmodified	0	0	0	985.552	2	870.97	1739.92	104.17	G3HGS0
AFGLAGK	Unmodified	0	0	0	561.357	2	332.195	662.375	130.84	G3I5M1
AFGPGIEGK	Unmodified	0	0	0	667.397	2	438.235	874.455	116.73	G3HFM4
AFGPGLQGGNAGSPAR	Unmodified	0	0	0	843.449	2	728.868	1455.72	265.75	G3IBK2
AFGRGGAESHTFK	Unmodified	0	0	1	912.002	2	682.839	1363.66	117.25	G3ILM1
AFGSTIVINPEK	Unmodified	0	0	0	867.513	2	638.351	1274.69	152.67	G3HYW3
AFGWYPHYGR	Unmodified	0	0	0	495.255	3	418.533	1252.58	63.816	G3ICD3
AFGWYPHYGR	Unmodified	0	0	0	741.877	2	627.296	1252.58	104.45	G3ICD3
AFGYVCGGEGQHQFFAIK	Unmodified	0	0	0	826.094	3	672.653	2014.94	57.788	G3HGU3
AFHEVLER	Unmodified	0	0	0	410.566	3	334.179	999.514	81.548	G3GWD7
AFHITNDEPIPFWTFLSR	Unmodified	0	0	0	807.759	3	731.037	2190.09	121.03	G3IGX9
AFHITNDEPIPFWTFLSR	Unmodified	0	0	0	1211.14	2	1096.05	2190.09	135.02	G3IGX9
AFHNEAQVNPER	Unmodified	0	0	0	820.92	2	706.339	1410.66	181.68	G3HGP6
AFHNEAQVNPER	Unmodified	0	0	0	820.92	2	706.339	1410.66	115.18	G3HGP6
AFHPFIAGPYNR	Unmodified	0	0	0	540.293	3	463.907	1388.7	112.3	G3H4V0
AFIATSTEGK	Unmodified	0	0	0	741.932	2	512.769	1023.52	161.79	G3HXJ8
AFIDDAVQDIAQAK	Unmodified	0	0	0	655.369	3	502.26	1503.76	106.54	G3GRV0
AFIGIGFGDR	Unmodified	0	0	0	641.361	2	526.78	1051.55	94.662	G3IJK6
AFIHWVSQPLVCEIR	Unmodified	0	0	0	1043.07	2	927.988	1853.96	133.05	G3IB71
AFIITGQTYTR	Unmodified	0	0	0	750.424	2	635.843	1269.67	147.73	G3HW06
AFIITINSFGTELSK	Unmodified	0	0	0	700.409	3	547.635	1639.88	87.863	G3HZM3
AFIITINSFGTELSK	Unmodified	0	0	0	1050.61	2	820.948	1639.88	198.52	G3HZM3
AFINLEAAGVGGK	Unmodified	0	0	0	569.006	3	416.231	1245.67	103.46	G3I7L3
AFINLEAAGVGGK	Unmodified	0	0	0	853.003	2	623.843	1245.67	103.91	G3I7L3
AFIPAIDSFGFETDLR	Unmodified	0	0	0	677.026	3	600.305	1797.89	142.45	G3HLL4
AFIPAIDSFGFETDLR	Unmodified	0	0	0	677.027	3	600.305	1797.89	106.55	G3HLL4
AFIPQLLSR	Unmodified	0	0	0	637.395	2	522.814	1043.61	107.01	G3H3W4
AFITNIPFDVK	Unmodified	0	0	0	862.013	2	632.85	1263.69	151.15	G3HJ68;G3HRW8
AFIVEPLEVR	Unmodified	0	0	0	701.418	2	586.837	1171.66	99.802	G3I2Z3
AFIVWLANGDTLR	Unmodified	0	0	0	853.486	2	738.404	1474.79	117.25	G3HA11
AFLAELEQNSPK	Unmodified	0	0	0	903.514	2	673.851	1345.69	140.78	G3HN72
AFLCGQSLTSDLYAPMVAGALAR	Unmodified	0	0	0	881.46	3	804.74	2411.2	50.883	G3HLK2
AFLCGQSLTSDLYAPMVAGALAR	Unmodified	0	0	0	881.461	3	804.74	2411.2	46.027	G3HLK2
AFLCGQSLTSDLYAPMVAGALAR	Unmodified	0	0	0	881.126	3	804.74	2411.2	41.53	G3HLK2
AFLCGQSLTSDLYAPMVAGALAR	Unmodified	0	0	0	881.461	3	804.74	2411.2	42.64	G3HLK2
AFLCGQSLTSDLYAPMVAGALAR	Unmodified	0	0	0	881.126	3	804.74	2411.2	55.453	G3HLK2
AFLCGQSLTSDLYAPMVAGALAR	Unmodified	0	0	0	881.46	3	804.74	2411.2	43.598	G3HLK2
AFLCSLK	Unmodified	0	0	0	648.891	2	419.728	837.442	101.69	G3H657
AFLDDTNTK	Unmodified	0	0	0	741.913	2	512.751	1023.49	120.99	G3HGR3
AFLDFYHSFLEK	Unmodified	0	0	0	988.038	2	758.877	1515.74	190.86	G3I0N2
AFLDGFNEVAPLEWLR	Unmodified	0	0	0	1054.07	2	938.983	1875.95	86.699	G3I017
AFLDNGPK	Unmodified	0	0	0	660.39	2	431.227	860.439	145.63	G3HYL0
AFLDSLPDVK	Unmodified	0	0	0	781.963	2	552.8	1103.59	149.94	G3IF31
AFLEALQNQAETSSK	Unmodified	0	0	0	699.387	3	546.277	1635.81	87.519	G3I027
AFLEEFGAEPELAVSAPGR	Unmodified	0	0	0	740.724	3	664.002	1988.98	102.03	G3HTU8
AFLEELTGVLQSLPR	Unmodified	0	0	0	634.701	3	558.314	1671.92	113.25	G3I632
AFLEENQLEYIIR	Unmodified	0	0	0	934.012	2	819.43	1636.85	140.39	G3I5T6
AFLEENQLEYIIR	Unmodified	0	0	0	934.011	2	819.43	1636.85	209.8	G3I5T6
AFLEILHTYQK	Unmodified	0	0	0	911.538	2	681.874	1361.73	126.07	G3H0F0
AFLEILHTYQK	Unmodified	0	0	0	911.036	2	681.874	1361.73	140.11	G3H0F0
AFLEVLAK	Unmodified	0	0	0	674.933	2	445.771	889.527	146.35	G3HH34
AFLEYVAESLEPPSPFELLEPPAAGGFLR	Unmodified	0	0	0	844.949	4	787.408	3145.6	87.468	G3H4C2
AFLFDVVSK	Unmodified	0	0	0	742.449	2	513.287	1024.56	135.79	G3HKJ8;G3GSR9
AFLGGLNWAFIGVDEAHR	Unmodified	0	0	0	734.726	3	658.339	1972	80.545	G3HNU4
AFLGPFAHK	Unmodified	0	0	0	723.436	2	494.274	986.534	100.07	G3H8C9
AFLHIPAK	Unmodified	0	0	0	677.933	2	448.771	895.528	99.919	G3I3U5
AFLIEEQK	Unmodified	0	0	0	718.431	2	489.269	976.523	157.54	G3IH79
AFLNPFPDYEAAVSSAGLVAGAAEETGR	Unmodified	0	0	0	1014.18	3	937.459	2809.36	117.83	G3HMR1
AFLQGGQEATDIALLLR	Unmodified	0	0	0	1023.58	2	908.502	1814.99	141.06	G3I7W3
AFLSEVQDTIPVQLVAVTDSQADFFENEAIK	Unmodified	0	0	0	972.017	4	856.934	3423.71	29.011	G3ICT9
AFLSPPTLLEGPLR	Unmodified	0	0	0	870.515	2	755.935	1509.86	160.53	G3I7N8;G3HKM1
AFLSPPTLLEGPLR	Unmodified	0	0	0	580.679	3	504.292	1509.86	90.793	G3I7N8;G3HKM1
AFLSSPDHVNR	Unmodified	0	0	0	736.397	2	621.815	1241.62	104.01	G3I3Y6
AFLSSPDHVNRPINGNGK	Unmodified	0	0	1	794.774	3	641.666	1921.98	107.73	G3I3Y6
AFLSSPDHVNRPINGNGK	Unmodified	0	0	1	596.082	4	481.501	1921.98	86.214	G3I3Y6
AFLSSPDHVNRPINGNGK	Unmodified	0	0	1	794.442	3	641.666	1921.98	74.966	G3I3Y6
AFLSSPDHVNRPINGNGKQ	Unmodified	0	0	2	628.347	4	513.516	2050.03	56.793	G3I3Y6
AFMTADLPNELIELLEK	Oxidation (M)	0	1	0	807.782	3	655.008	1962	113.47	G3HJ89
AFNSHIWEQLGTLQLLSK	Unmodified	0	0	0	848.482	3	695.709	2084.11	149.97	G3H893
AFNSVDPTFDNSVPSK	Unmodified	0	0	0	728.718	3	575.609	1723.81	75.376	G3HE29
AFNTLLPDLEEIEHLNWLEALK	Unmodified	0	0	0	1023.24	3	870.127	2607.36	90.316	G3ICT9
AFPANAACFLGFEIAMK	Oxidation (M)	0	1	0	778.079	3	625.304	1872.89	106.52	G3IB81
AFPANAACFLGFEIAMK	Oxidation (M)	0	1	0	778.413	3	625.304	1872.89	100.68	G3IB81
AFPANGALFLAYEYSR	Unmodified	0	0	0	674.023	3	597.302	1788.88	59.634	G3HHJ8
AFPCWDEPAIK	Unmodified	0	0	0	597.988	3	445.213	1332.62	112.75	G3H5V0
AFPDNPGVLSELCSTLSR	Unmodified	0	0	0	1096.56	2	981.983	1961.95	163.99	G3H478
AFPELVAR	Unmodified	0	0	0	566.339	2	451.758	901.502	102.72	G3I2P4
AFPLSLGGSDTCYFCK	Unmodified	0	0	0	761.386	3	608.276	1821.81	115.68	G3HUV4
AFPLSLGGSDTCYFCK	Unmodified	0	0	0	761.719	3	608.276	1821.81	62.077	G3HUV4
AFPTQTAGTFK	Unmodified	0	0	0	813.966	2	584.803	1167.59	187.42	G3GX55
AFPTQTAGTFK	Unmodified	0	0	0	813.965	2	584.803	1167.59	104.79	G3GX55
AFPVDQFFLEDAIAVTR	Unmodified	0	0	0	723.725	3	647.004	1937.99	115.66	G3HSY9
AFPVLDIDYLHVR	Unmodified	0	0	0	596.674	3	519.952	1556.84	101.72	G3HYP1
AFPVLDIDYLHVR	Unmodified	0	0	0	596.339	3	519.952	1556.84	140.14	G3HYP1
AFPVLLLDAVPWYLR	Unmodified	0	0	0	1001.59	2	887.009	1772	118.4	G3HLT6
AFQAQGGESQQEVQR	Unmodified	0	0	0	946.476	2	831.895	1661.78	218.06	G3I3A8
AFQAQGGESQQEVQR	Unmodified	0	0	0	946.978	2	831.895	1661.78	103.43	G3I3A8
AFQATQQK	Unmodified	0	0	0	690.406	2	461.243	920.472	147.29	G3HAT6
AFQEASDLPISGQIDDDTR	Unmodified	0	0	0	1154.57	2	1039.49	2076.96	87.429	G3HRK9
AFQFQPPLPPGTPPPLPQGTPPPVFTPPLPK	Unmodified	0	0	0	930.03	4	815.199	3256.77	60.172	G3H270
AFQFVETHGEVCPANWTPESPTIK	Unmodified	0	0	0	1069.21	3	915.771	2744.29	87.748	G3H7R4
AFQFVETHGEVCPANWTPESPTIKPSPTASK	Unmodified	0	0	1	821.433	5	683.535	3412.64	31.157	G3H7R4
AFQFVETHGEVCPANWTPESPTIKPSPTASK	Unmodified	0	0	1	1026.54	4	854.167	3412.64	96.466	G3H7R4
AFQIEFANDQGAINR	Unmodified	0	0	0	962.002	2	847.418	1692.82	143.42	G3H3Y2
AFQIEFANDQGAINR	Unmodified	0	0	0	641.668	3	565.281	1692.82	154.13	G3H3Y2
AFQSAFR	Unmodified	0	0	0	528.295	2	413.714	825.413	130.77	G3GUM5
AFQTLYAYDQLK	Unmodified	0	0	0	960.037	2	730.875	1459.73	189.13	G3HE05
AFQTLYAYDQLK	Unmodified	0	0	0	960.037	2	730.875	1459.73	149.49	G3HE05
AFREEAIQFSEEQR	Unmodified	0	0	1	985.504	2	870.421	1738.83	142.12	G3H3Z2
AFRVPTPNVSVVDLTCR	Unmodified	0	0	1	720.731	3	644.344	1930.01	103.5	G3HJW0
AFSDPFVEAEK	Unmodified	0	0	0	849.962	2	620.298	1238.58	112.83	G3H2C4
AFSETEQTK	Unmodified	0	0	0	749.911	2	520.748	1039.48	264.95	G3HXA2
AFSFLNEVK	Unmodified	0	0	0	756.944	2	527.782	1053.55	140.75	G3HV80
AFSGYLGPDQSK	Unmodified	0	0	0	864.472	2	635.309	1268.6	199.68	G3I3W4
AFSGYLGPDQSK	Unmodified	0	0	0	864.471	2	635.309	1268.6	112.83	G3I3W4
AFSLVGETQER	Unmodified	0	0	0	733.396	2	618.815	1235.61	131.52	G3H6V0
AFSQSVQK	Unmodified	0	0	0	676.9	2	447.738	893.461	130.27	G3I322
AFSQVTSQQDEGK	Unmodified	0	0	0	628.335	3	475.56	1423.66	98	G3HM07
AFSSLNTLPEELRPYVPLFCNVLTK	Unmodified	0	0	1	842.468	4	727.887	2907.52	56.488	G3GR85
AFSSLNTLPEELRPYVPLFCNVLTK	Unmodified	0	0	1	1122.96	3	970.181	2907.52	68.552	G3GR85
AFSTSISK	Unmodified	0	0	0	649.889	2	420.727	839.439	111.74	G3HCX7
AFSTSISK	Unmodified	0	0	0	649.889	2	420.727	839.439	128.69	G3HCX7
AFSVEPLLIYPTHYTGDDGYVSDTETSVVWNNEQVK	Unmodified	0	0	0	1134.07	4	1019.24	4072.92	25.07	G3H4D2
AFSVEPLLIYPTHYTGDDGYVSDTETSVVWNNEQVK	Unmodified	0	0	0	1134.32	4	1019.24	4072.92	37.887	G3H4D2
AFSVEPLLIYPTHYTGDDGYVSDTETSVVWNNEQVK	Unmodified	0	0	0	907.458	5	815.592	4072.92	67.658	G3H4D2
AFSVEPLLIYPTHYTGDDGYVSDTETSVVWNNEQVK	Unmodified	0	0	0	1511.76	3	1358.65	4072.92	68.589	G3H4D2
AFSVEPLLIYPTHYTGDDGYVSDTETSVVWNNEQVK	Unmodified	0	0	0	1134.32	4	1019.24	4072.92	29.06	G3H4D2
AFSVFLFNTENK	Unmodified	0	0	0	626.019	3	472.91	1415.71	105.36	G3GR90
AFSWASVTSK	Unmodified	0	0	0	771.44	2	542.277	1082.54	192.91	G3I9F1
AFSYYGPLR	Unmodified	0	0	0	651.855	2	537.274	1072.53	107.9	G3HSZ4
AFTDVPSVQIYSSR	Unmodified	0	0	0	600.323	3	523.935	1568.78	105.19	G3H2N7
AFTFDDEDDELSQLK	Unmodified	0	0	0	1116.56	2	886.897	1771.78	300.27	G3H639
AFTFDDEDDELSQLKESK	Unmodified	0	0	1	935.485	3	706.323	2115.95	167.92	G3H639
AFTGEGQK	Unmodified	0	0	0	648.372	2	419.209	836.403	102.51	G3H6Y6
AFTGREFDELSPSAQR	Unmodified	0	0	1	680.682	3	604.295	1809.86	149.35	G3H239
AFTHTAQYDEAISDYFR	Unmodified	0	0	0	755.364	3	678.978	2033.91	161.94	G3I1V4
AFTHTAQYDEAISDYFR	Unmodified	0	0	0	755.364	3	678.978	2033.91	106.36	G3I1V4
AFTPPSNSASQAGDAETLTFI	Unmodified	0	0	0	1177.59	2	1063.01	2124	140.93	G3I5S6
AFTPSSGPK	Unmodified	0	0	0	675.394	2	446.232	890.45	133.23	G3I933
AFTSTLSLFPYHK	Unmodified	0	0	0	657.375	3	504.601	1510.78	87.001	G3GVY7
AFTTWTANAGIEECR	Unmodified	0	0	0	978.476	2	863.896	1725.78	245.5	G3HTV9
AFTYINLDK	Unmodified	0	0	0	514.969	3	362.194	1083.56	94.692	G3GSM5
AFVAGVIR	Acetyl (Protein N-term)	1	0	0	437.761	2	437.761	873.507	60.788	G3HTA5
AFVAIGDYNGHVGLGVK	Unmodified	0	0	0	725.749	3	572.974	1715.9	249.58	G3HBP8;G3I7G4
AFVAIGDYNGHVGLGVK	Unmodified	0	0	0	1088.12	2	858.957	1715.9	319.37	G3HBP8;G3I7G4
AFVAIGDYNGHVGLGVK	Unmodified	0	0	0	726.082	3	572.974	1715.9	112.02	G3HBP8;G3I7G4
AFVAIGDYNGHVGLGVK	Unmodified	0	0	0	725.749	3	572.974	1715.9	196.18	G3HBP8;G3I7G4
AFVAIGDYNGHVGLGVK	Unmodified	0	0	0	725.748	3	572.974	1715.9	148.85	G3HBP8;G3I7G4
AFVAIGDYNGHVGLGVK	Unmodified	0	0	0	725.748	3	572.974	1715.9	115.09	G3HBP8;G3I7G4
AFVAIGDYNGHVGLGVK	Unmodified	0	0	0	725.749	3	572.974	1715.9	141.65	G3HBP8;G3I7G4
AFVAIGDYNGHVGLGVK	Unmodified	0	0	0	725.749	3	572.974	1715.9	158.89	G3HBP8;G3I7G4
AFVAIGDYNGHVGLGVK	Unmodified	0	0	0	725.748	3	572.974	1715.9	148.18	G3HBP8;G3I7G4
AFVDFFSQCLHEEYK	Unmodified	0	0	0	793.401	3	640.626	1918.86	165.78	G3HWX8
AFVDFFSQCLHEEYK	Unmodified	0	0	0	793.4	3	640.626	1918.86	110.25	G3HWX8
AFVDSCLQLHEEK	Unmodified	0	0	0	679.03	3	525.921	1574.74	92.939	G3H4X0
AFVDVDLLLGEIDPDQADITYEGR	Unmodified	0	0	0	965.829	3	888.773	2663.3	44.312	G3HUD6
AFVEFLTDEIK	Unmodified	0	0	0	885.507	2	656.345	1310.68	168.74	G3GYD5
AFVEFLTDEIK	Unmodified	0	0	0	885.507	2	656.345	1310.68	89.047	G3GYD5
AFVEFLTDEIKEEK	Unmodified	0	0	1	796.122	3	566.626	1696.86	118.73	G3GYD5
AFVEFLTDEIKEEK	Unmodified	0	0	1	597.344	4	425.221	1696.86	70.089	G3GYD5
AFVEFLTDEIKEEK	Unmodified	0	0	1	597.092	4	425.221	1696.86	108.98	G3GYD5
AFVEFLTDEIKEEK	Unmodified	0	0	1	795.788	3	566.626	1696.86	126.5	G3GYD5
AFVENNPAIK	Unmodified	0	0	0	780.96	2	551.798	1101.58	131.62	G3GXG6
AFVENYPQFK	Unmodified	0	0	0	851.475	2	621.811	1241.61	130.66	G3H2U9
AFVENYPQFK	Unmodified	0	0	0	850.973	2	621.811	1241.61	123.86	G3H2U9
AFVESQQK	Unmodified	0	0	0	697.906	2	468.743	935.471	167.9	G3HN72
AFVGNQLPFIGFTYFR	Unmodified	0	0	0	1053.57	2	938.991	1875.97	76.165	G3HB11
AFVHWYVGEGMEEGEFSEAR	Oxidation (M)	0	1	0	859.397	3	782.676	2345.01	103.71	G3INA2;G3HZR3;G3I6I6;G3HWE9;G3HQ80;G3H3C6
AFVHWYVGEGMEEGEFSEAR	Oxidation (M)	0	1	0	1288.59	2	1173.51	2345.01	110.92	G3INA2;G3HZR3;G3I6I6;G3HWE9;G3HQ80;G3H3C6
AFVHWYVGEGMEEGEFSEAR	Oxidation (M)	0	1	0	859.397	3	782.676	2345.01	122.97	G3INA2;G3HZR3;G3I6I6;G3HWE9;G3HQ80;G3H3C6
AFVHWYVGEGMEEGEFSEAR	Oxidation (M)	0	1	0	859.398	3	782.676	2345.01	79.565	G3INA2;G3HZR3;G3I6I6;G3HWE9;G3HQ80;G3H3C6
AFVHWYVGEGMEEGEFSEAR	Oxidation (M)	0	1	0	1288.59	2	1173.51	2345.01	79.875	G3INA2;G3HZR3;G3I6I6;G3HWE9;G3HQ80;G3H3C6
AFVHWYVGEGMEEGEFSEAR	Oxidation (M)	0	1	0	859.396	3	782.676	2345.01	106.31	G3INA2;G3HZR3;G3I6I6;G3HWE9;G3HQ80;G3H3C6
AFVHWYVGEGMEEGEFSEAR	Unmodified	0	0	0	853.732	3	777.344	2329.01	176.49	G3INA2;G3HZR3;G3I6I6;G3HWE9;G3HQ80;G3H3C6
AFVLGFQVEDALALIR	Unmodified	0	0	0	996.081	2	881.499	1760.98	148.13	G3HEG1
AFVLSSCK	Unmodified	0	0	0	685.399	2	456.236	910.458	130.04	G3ID54
AFVPPLAEDLLAR	Unmodified	0	0	0	820.982	2	706.401	1410.79	90.827	G3HZQ5
AFVSFVQAYAK	Unmodified	0	0	0	844.993	2	615.83	1229.64	132.78	G3HX41
AFVSFVQAYAK	Unmodified	0	0	0	844.993	2	615.83	1229.64	170.99	G3HX41
AFVTDWDK	Unmodified	0	0	0	720.4	2	491.237	980.46	123.92	G3I432
AFYAELYHIISNNLEK	Unmodified	0	0	0	795.107	3	642.332	1923.97	98.676	G3HDE3
AFYAELYHIISNNLEK	Unmodified	0	0	0	795.106	3	642.332	1923.97	61.732	G3HDE3
AFYECLASCEGSR	Unmodified	0	0	0	889.905	2	775.324	1548.63	121.29	G3H2P1
AFYNNVLGEYEEYITK	Unmodified	0	0	0	1206.63	2	976.967	1951.92	144.8	G3HVE0
AFYSVNGSVYCEEDYLFSGFQEAAEK	Unmodified	0	0	0	1156.88	3	1004.11	3009.3	127.16	G3HRD7
AFYVPAQYVK	Unmodified	0	0	0	822.481	2	593.319	1184.62	146.35	G3H3P6
AGAAGGPEEEAEKPVK	Unmodified	0	0	1	743.088	3	513.926	1538.76	143.31	G3GZH9
AGAASLDVIQEVEYVK	Unmodified	0	0	0	1075.61	2	846.446	1690.88	118.76	G3H166
AGADVIITYFTPQLLK	Unmodified	0	0	0	737.107	3	583.998	1748.97	60.657	G3HHZ9
AGAEQLDTWLTDEER	Unmodified	0	0	0	981.984	2	867.402	1732.79	252.14	G3HZK4
AGAEVVK	Unmodified	0	0	0	566.36	2	337.198	672.381	114.72	G3H935
AGAGQVAQPWPQESEEQR	Unmodified	0	0	0	1099.55	2	984.464	1966.91	147.7	G3H437
AGAGQVAQPWPQESEEQR	Unmodified	0	0	0	733.367	3	656.645	1966.91	68.481	G3H437
AGAGSATLSMAYAGAR	Oxidation (M)	0	1	0	850.434	2	735.854	1469.69	125.36	G3HA23
AGAIAPCEVTVPAQNTGLGPEK	Unmodified	0	0	0	880.481	3	727.372	2179.09	101.05	G3GU76;G3HDY7
AGAIAPCEVTVPAQNTGLGPEK	Unmodified	0	0	0	1320.22	2	1090.55	2179.09	152.07	G3GU76;G3HDY7
AGATSEGVLANFFNSLLSK	Unmodified	0	0	0	1193.17	2	963.502	1924.99	90.229	G3H2P6
AGAVAEEVLAAIR	Unmodified	0	0	0	749.943	2	635.362	1268.71	104.79	P21448
AGAVAEEVLAAIR	Unmodified	0	0	0	749.943	2	635.362	1268.71	139.15	P21448
AGAVVIDCGINYIPDDTKPNGR	Unmodified	0	0	1	935.166	3	782.39	2344.15	184.2	G3H4Z5
AGAYDFPSPEWDTVTPEAK	Unmodified	0	0	0	847.43	3	694.321	2079.94	62.438	G3IEZ1;G3HMA8;G3GWP7
AGCECLNESDEHGFDNCLR	Unmodified	0	0	0	838.356	3	761.633	2281.88	90.581	G3H5G6
AGCEGPEEQQPAEEEEEEGSQGGLYEAIAGHWIR	Unmodified	0	0	0	1325.27	3	1248.21	3741.61	65.141	G3GUP2
AGDEFVAK	Unmodified	0	0	0	647.873	2	418.711	835.408	121.62	G3I334
AGDGEFHELLDIWFPEK	Unmodified	0	0	0	821.433	3	668.323	2001.95	59.728	G3GVG3
AGDQILAVDDEVVAGCPVEK	Unmodified	0	0	0	848.787	3	695.677	2084.01	49.34	G3HZ09
AGDTVIPLYVPQCGECK	Unmodified	0	0	0	789.416	3	636.306	1905.9	128.45	G3IMD1
AGDWQCPNPGCGNQNFAWR	Unmodified	0	0	0	1232.54	2	1117.97	2233.92	302.28	G3HP03
AGEADSESLDEQASTSSSSK	Unmodified	0	0	0	815.394	3	662.619	1984.83	92.563	G3GTI2
AGEAGLLSVDCSEAGPGTLDLEAVSDSGAK	Unmodified	0	0	0	834.674	4	719.842	2875.34	120.38	G3HFM4
AGEAPTENPAPAAEQSSAE	Unmodified	0	0	0	1028.99	2	913.906	1825.8	164.7	G3I5W9
AGEDEADGPELPR	Unmodified	0	0	0	792.888	2	678.307	1354.6	215.83	G3H6D1
AGEDGEVSGEGLLSFDPK	Unmodified	0	0	0	755.726	3	602.951	1805.83	126.16	G3I478
AGEEEHVYSFPNK	Unmodified	0	0	0	656.009	3	502.9	1505.68	110.98	G3GU78
AGEEHYNCISALHK	Unmodified	0	0	0	696.364	3	543.588	1627.74	62.528	G3GWX5
AGEELLK	Unmodified	0	0	0	609.378	2	380.216	758.417	117.93	G3GYK0
AGEENGEEVEPLR	Unmodified	0	0	0	829.414	2	714.834	1427.65	142.76	G3I488
AGELAHAQEALSR	Unmodified	0	0	0	791.43	2	676.849	1351.68	89.663	G3IC07
AGELNQLLNAVK	Unmodified	0	0	0	865.026	2	635.362	1268.71	103.08	G3IF79
AGELTEDEVER	Unmodified	0	0	0	738.872	2	624.291	1246.57	217.66	G3H018;G3I6W8;G3H7L4
AGELTEDEVER	Unmodified	0	0	0	738.871	2	624.291	1246.57	127.4	G3H018;G3I6W8;G3H7L4
AGEQDASIHLK	Unmodified	0	0	0	813.963	2	584.801	1167.59	181.53	G3H2I6
AGEQDASIHLK	Unmodified	0	0	0	542.978	3	390.203	1167.59	70.488	G3H2I6
AGEQLAPFLPQLIPR	Unmodified	0	0	0	627.372	3	550.651	1648.93	69.258	G3I5Z8
AGEVAHTQVLADER	Unmodified	0	0	0	862.959	2	748.379	1494.74	123.28	G3H8C9
AGEVGSEINLETSDLK	Acetyl (Protein N-term)	1	0	0	967.502	2	852.42	1702.83	48.115	G3H9V2
AGFAELGLSSWLVEQCR	Acetyl (Protein N-term)	1	0	0	983.481	2	982.98	1963.95	61.11	G3H484
AGFAGDDAPR	Unmodified	0	0	0	603.309	2	488.728	975.441	153.08	G3GVD0;G3I4A0;G3I6E6
AGFDPDYDQALADIKENEQSLLEYLDK	Unmodified	0	0	1	947.995	4	775.871	3099.46	40.668	G3H5Q5
AGFEEAGCK	Unmodified	0	0	0	713.872	2	484.711	967.407	101.25	G3H8R0
AGFFGTIVEYGAER	Unmodified	0	0	0	582.64	3	506.253	1515.74	69.314	G3I4U4
AGGAGVPAFYTSTGYGTLVQEGGSPIK	Unmodified	0	0	0	1015.54	3	862.434	2584.28	128.8	G3HHF3
AGGDKEAEGAPQVEAGK	Unmodified	0	0	1	767.758	3	538.597	1612.77	178.14	G3I0Q0
AGGEPWGAK	Unmodified	0	0	0	665.879	2	436.717	871.419	127.46	G3GUY5
AGGEVGVTLGQPHLSR	Acetyl (Protein N-term)	1	0	0	810.428	2	810.429	1618.84	95.401	G3HQ45
AGGEVGVTLGQPHLSR	Acetyl (Protein N-term)	1	0	0	810.428	2	810.429	1618.84	137.4	G3HQ45
AGGFLVGYTPSGNPIFR	Unmodified	0	0	0	991.536	2	876.957	1751.9	132.79	G3HYU7
AGGPEGPPWLPR	Unmodified	0	0	0	731.903	2	617.322	1232.63	99.688	G3HXU0
AGGSAVDAVEGAVVILENDPEFNAGCGSVLNEK	Unmodified	0	0	0	1249.97	3	1096.86	3287.56	114.68	G3I075
AGGSAVDAVEGAVVILENDPEFNAGCGSVLNEK	Unmodified	0	0	0	937.978	4	822.898	3287.56	84.683	G3I075
AGIDDCYTSAR	Unmodified	0	0	0	729.347	2	614.767	1227.52	251.53	G3H6Z3
AGIICQLNAR	Unmodified	0	0	0	672.884	2	558.303	1114.59	134.81	G3I2I1
AGILAWFWNER	Acetyl (Protein N-term)	1	0	0	702.856	2	702.857	1403.7	138.4	G3GU80
AGILAWFWNER	Acetyl (Protein N-term)	1	0	0	702.856	2	702.857	1403.7	43.651	G3GU80
AGILFEDIFDVK	Acetyl (Protein N-term)	1	0	0	819.453	2	704.872	1407.73	98.044	G3I303
AGILFEDIFDVKDIDPEGK	Acetyl (Protein N-term)	1	0	1	874.475	3	721.7	2162.08	64.454	G3I303
AGIPVYAWK	Unmodified	0	0	0	731.944	2	502.782	1003.55	148.07	G3HAN8
AGIPVYAWK	Unmodified	0	0	0	731.944	2	502.782	1003.55	143.02	G3HAN8
AGITTIEAVK	Acetyl (Protein N-term)	1	0	0	637.381	2	522.8	1043.59	82.75	G3HC01
AGIVQEDVQPPGLK	Unmodified	0	0	0	637.043	3	484.268	1449.78	84.365	G3IM87
AGIVTSLQAR	Unmodified	0	0	0	622.88	2	508.298	1014.58	96.034	G3H7V9
AGKESEEDEEEEETK	Unmodified	0	0	1	809.406	3	580.243	1737.71	155.43	G3HXV5
AGLDITHICLPPDSGEDEIVDEILK	Unmodified	0	0	0	1070.57	3	917.125	2748.35	80.835	G3GU10
AGLDITHICLPPDSGEDEIVDEILK	Unmodified	0	0	0	802.927	4	688.095	2748.35	41.45	G3GU10
AGLDITHICLPPDSGEDEIVDEILK	Unmodified	0	0	0	802.927	4	688.095	2748.35	34.217	G3GU10
AGLDITHICLPPDSGEDEIVDEILK	Unmodified	0	0	0	1070.57	3	917.125	2748.35	84.948	G3GU10
AGLDQSDEDFKPR	Unmodified	0	0	1	646.009	3	493.235	1476.68	91.62	G3HB61
AGLEFER	Unmodified	0	0	0	525.792	2	411.211	820.408	122.98	G3H4T7
AGLEQGNDAGYLAESQK	Unmodified	0	0	0	1105.08	2	875.916	1749.82	334.79	G3GXQ3
AGLGEGGPPGNYGNYGYAGSGYNACEEENDRLTESLR	Unmodified	0	0	1	1375.62	3	1298.9	3893.68	82.942	G3GXI6
AGLGEGGPPGNYGNYGYAGSGYNACEEENDRLTESLR	Unmodified	0	0	1	1032.22	4	974.428	3893.68	57.144	G3GXI6
AGLLEPEVFHLNPAK	Unmodified	0	0	0	698.744	3	545.635	1633.88	72.891	G3GTN3
AGLLIFANK	Unmodified	0	0	0	702.953	2	473.79	945.565	119.56	G3IGY4
AGLLTEQAPGDTLTAVENK	Unmodified	0	0	0	796.78	3	643.337	1926.99	58.635	G3IHT0
AGLPCQDLEFVQFHPTGIYGAGCLITEGCR	Unmodified	0	0	0	899.939	4	842.398	3365.56	99.378	G3IFX1
AGLPGFYDPCVGEEK	Unmodified	0	0	0	1049.04	2	819.877	1637.74	187.31	G3I4U4
AGLQEGDQVLAVNDVDFQDIEHSK	Unmodified	0	0	0	1029.53	3	876.424	2626.25	162.73	G3I1F8
AGLQFPVGR	Unmodified	0	0	0	587.35	2	472.769	943.524	124.83	G3HMB9;G3H3H8;G3HPV6;G3INW9;G3HPV2;G3HDV5;G3HDU4;G3H2T8;G3HPW0;G3H2T7;G3HDS3;G3HDT6;G3I968
AGLQFPVGR	Unmodified	0	0	0	587.35	2	472.769	943.524	93.195	G3HMB9;G3H3H8;G3HPV6;G3INW9;G3HPV2;G3HDV5;G3HDU4;G3H2T8;G3HPW0;G3H2T7;G3HDS3;G3HDT6;G3I968
AGLTLFVGR	Acetyl (Protein N-term)	1	0	0	488.285	2	488.285	974.555	41.429	G3GZ87
AGLTVDPVIVEAFLASLSNR	Unmodified	0	0	0	767.773	3	691.384	2071.13	206.81	G3HFZ6
AGLTVNDIDIFEINEAFASQAVYCVEK	Unmodified	0	0	0	1159.6	3	1006.16	3015.45	82.773	G3HQV4;G3HQU9
AGLVDDFEK	Unmodified	0	0	0	726.41	2	497.248	992.481	149.94	G3GTF9
AGLVGPELHEK	Unmodified	0	0	0	804.479	2	575.317	1148.62	197.27	G3HWJ3
AGLVIGK	Unmodified	0	0	0	558.38	2	329.218	656.422	109.88	G3HCK9;G3GVT2
AGLVVEDALFETLPSDVR	Unmodified	0	0	0	1081.09	2	966.01	1930	90.861	G3HSC4
AGLYKPEASGPR	Unmodified	0	0	1	852.495	2	623.333	1244.65	139.15	G3HLE5
AGNDLIASSAGEEASNLQYK	Unmodified	0	0	0	832.77	3	679.996	2036.97	78.674	G3HXE4
AGNELLESSAGDDASSLR	Unmodified	0	0	0	1011.5	2	896.421	1790.83	183.75	G3HN72
AGNFYVPAEPK	Unmodified	0	0	0	825.966	2	596.803	1191.59	169.37	G3IIG4
AGNGQWASVIR	Unmodified	0	0	0	694.385	2	579.804	1157.59	161.51	G3HAF4
AGPALDLDLEKEPESELELDGPQK	Unmodified	0	0	1	1094.6	3	865.101	2592.28	93.255	G3I2H4
AGPCEQAECGSGGSGSGQDNECEQELCR	Unmodified	0	0	0	1087.44	3	1010.38	3028.13	83.179	G3I437
AGPGATYNFSQSPSANEMINNQPK	Oxidation (M)	0	1	0	750.379	4	635.543	2538.14	58.082	G3HQ41
AGPSDMELLFDIFLETVR	Oxidation (M)	0	1	0	766.735	3	690.347	2068.02	115.73	G3GXT2
AGPVVTDNGNFILDWK	Unmodified	0	0	0	735.408	3	582.633	1744.88	189.33	G3HJJ1
AGPVVTDNGNFILDWK	Unmodified	0	0	0	1103.11	2	873.446	1744.88	184.96	G3HJJ1
AGQALQSSGVGLR	Acetyl (Protein N-term)	1	0	0	643.346	2	643.347	1284.68	57.785	G3HVG5
AGQAVDDFIEK	Unmodified	0	0	0	550.974	3	398.2	1191.58	108.35	G3IHY5
AGQEHLLR	Unmodified	0	0	0	384.894	3	308.507	922.498	109.11	G3HQK5;G3IJB9
AGQLTDNTEATLGR	Unmodified	0	0	0	838.444	2	723.863	1445.71	126.1	G3HGW6
AGQNASIVSLK	Unmodified	0	0	0	773.972	2	544.309	1086.6	133.75	G3GYY4
AGQPLPLTLPPELVPPSFR	Unmodified	0	0	0	753.776	3	677.054	2028.14	55.688	G3GXN3
AGQTTYSGVIDCFR	Unmodified	0	0	0	902.447	2	787.867	1573.72	147.73	G3GUB3
AGQVVTIWAAGAGATHSPPTDLVWK	Unmodified	0	0	0	997.886	3	845.111	2532.31	182.19	G3HG95
AGRLPACVVDCGTGYTK	Acetyl (Protein N-term)	1	0	1	1048.53	2	933.945	1865.88	88.075	G3GZE6
AGSATVLSGSIAGLEGGSQLALR	Unmodified	0	0	0	782.105	3	705.718	2114.13	87.496	G3I7W5
AGSEDLGLR	Acetyl (Protein N-term)	1	0	0	480.243	2	480.243	958.472	74.301	G3IHC8
AGSLKDPLLDDHGDFIR	Unmodified	0	0	1	582.824	4	467.993	1867.94	61.265	G3I0Q8
AGSQLGLDHLRDTEK	Unmodified	0	0	1	700.395	3	547.285	1638.83	90.412	G3GZQ4
AGSVPSLAAGLFFGSLAGYGAYQLSQDPR	Unmodified	0	0	0	1043.88	3	967.491	2899.45	108.32	G3HST4
AGTAFYIDQCAVR	Unmodified	0	0	0	850.934	2	736.354	1470.69	119.27	G3HGT4
AGTDYAYNPPPGHQPEPGYGYAPNQGR	Unmodified	0	0	0	1035.15	3	958.767	2873.28	169.51	G3GT88
AGTGLVAGEVVVDALPYFDQGYEAPGVR	Acetyl (Protein N-term)	1	0	0	1447.22	2	1446.72	2891.43	54.253	G3HQH4
AGTGVDNVDLEAATR	Unmodified	0	0	0	859.449	2	744.868	1487.72	211.83	G3HP75
AGTGVDNVDLEAATRK	Unmodified	0	0	1	692.721	3	539.613	1615.82	72.523	G3HP75
AGTQIENIDEDFR	Unmodified	0	0	0	869.437	2	754.355	1506.7	124.6	G3HJB0
AGTQIENIDEDFRDGLK	Unmodified	0	0	1	794.09	3	640.981	1919.92	89.877	G3HJB0
AGTQIENIEEDFR	Unmodified	0	0	0	875.944	2	761.363	1520.71	196.15	G3H1K9;G3I4K1
AGTQIENIEEDFRDGLK	Unmodified	0	0	1	798.762	3	645.653	1933.94	106.82	G3H1K9
AGVAAPVTQVTLQTTQR	Unmodified	0	0	0	985.564	2	870.984	1739.95	188.09	G3HWJ2
AGVAPLQVK	Unmodified	0	0	0	670.936	2	441.774	881.533	117.93	G3IBK2
AGVLAHLEEER	Unmodified	0	0	0	484.938	3	408.551	1222.63	128.81	G3IH63;G3GY44
AGVLSQADYLNLVQCETLEDLK	Unmodified	0	0	0	980.194	3	827.084	2478.23	131.86	G3HZM3
AGVNTVTTLVENK	Unmodified	0	0	0	602.358	3	449.249	1344.72	92.906	G3I9S3;G3I4R0
AGVNTVTTLVENKK	Unmodified	0	0	1	721.443	3	491.947	1472.82	80.507	G3I9S3;G3I4R0
AGVNVNPENQK	Unmodified	0	0	0	814.465	2	585.299	1168.58	136.96	G3HEP5
AGVPQADVKPSLIGTTAGGDLLVLR	Unmodified	0	0	1	969.574	3	816.799	2447.37	121	G3H3A2
AGVTGETEFAEADQDFSDENR	Unmodified	0	0	0	840.045	3	763.324	2286.95	114.1	G3HCR2
AGVTVSYSEK	Unmodified	0	0	0	749.929	2	520.767	1039.52	196.99	G3HGQ1
AGVVGPELHEK	Unmodified	0	0	0	531.983	3	379.208	1134.6	81.525	G3HWJ3
AGWIQAQQLQGDALR	Acetyl (Protein N-term)	1	0	0	849.444	2	848.942	1695.87	47.429	G3HLW8
AGWSLEDVDLFEINEAFAAVSAAIAK	Unmodified	0	0	0	1066.24	3	913.129	2736.36	48.489	G3HGP4
AGYAGEDCPK	Unmodified	0	0	0	763.39	2	534.227	1066.44	150.36	G3I1D2
AGYAGEDCPK	Unmodified	0	0	0	763.39	2	534.227	1066.44	107.57	G3I1D2
AGYIIPLQGPSLTTTESR	Unmodified	0	0	0	1067.09	2	952.51	1903.01	255.85	G3HTE5
AGYIIPLQGPSLTTTESR	Unmodified	0	0	0	1067.09	2	952.51	1903.01	335.79	G3HTE5
AGYLSTNTQQFIAAFEDGR	Unmodified	0	0	0	1159.58	2	1045	2087.99	170.42	G3I2V6
AGYPQYVSQILEK	Unmodified	0	0	0	652.039	3	499.265	1494.77	113.69	G3GV47
AGYTEQVVIGMDVAASEFFR	Oxidation (M)	0	1	0	812.742	3	736.021	2205.04	120.9	G3IAQ0
AGYTEQVVIGMDVAASEFFR	Unmodified	0	0	0	1210.11	2	1095.53	2189.05	123.03	G3IAQ0
AHAAVWNAQEAQADFAK	Unmodified	0	0	0	1143.6	2	914.442	1826.87	220.19	G3I3Z1
AHALQEK	Unmodified	0	0	0	627.881	2	398.719	795.424	105.12	G3I971
AHATTSNTVSK	Unmodified	0	0	0	525.635	3	372.86	1115.56	103.21	G3HLX0
AHCQTSGWSLTEQDPYNNIVR	Unmodified	0	0	0	902.769	3	826.049	2475.12	151.28	G3I6B2
AHCVTLVQLSISCDHLIDK	Acetyl (Protein N-term)	1	0	0	827.766	3	751.045	2250.11	51.166	G3HAR2
AHDPSITEDHEK	Unmodified	0	0	0	612.987	3	460.213	1377.62	84.821	G3HJT3
AHEEQDEESQNNLFSSDR	Unmodified	0	0	0	789.023	3	712.302	2133.88	109.54	G3H3K4
AHEGEIGDLALGPDGK	Unmodified	0	0	0	680.039	3	526.93	1577.77	84.759	G3GXS8
AHEIDVQSIAR	Unmodified	0	0	0	489.941	3	413.554	1237.64	139.31	G3HP44
AHEILPDLVCCSAK	Unmodified	0	0	0	691.375	3	538.266	1611.77	64.374	G3GT06
AHEILPDLVCCSAK	Unmodified	0	0	0	691.039	3	538.266	1611.77	108.59	G3GT06
AHENEISK	Unmodified	0	0	0	693.392	2	464.23	926.446	114.89	G3HJG6
AHEPTYFTVDCTEAGQGDVSIGIK	Unmodified	0	0	0	1018.85	3	865.739	2594.2	133.98	G3IBK2
AHEQALAELTK	Unmodified	0	0	0	834.987	2	605.825	1209.64	133.05	G3HZD7
AHEQNADKESELSAVNR	Unmodified	0	0	1	786.08	3	633.305	1896.89	71.545	G3HYA9
AHFDYDPSDDPYVPCR	Unmodified	0	0	0	728.327	3	651.941	1952.8	165.78	G3H1M7
AHFEGDGVVEGVIR	Unmodified	0	0	0	571.975	3	495.588	1483.74	147.52	G3I8U4
AHFGEVYSVEFSCDENAVYSIGEDGK	Unmodified	0	0	0	1123.53	3	970.424	2908.25	77.689	G3I0P3
AHFPLDVQWNDLDYMDTR	Oxidation (M)	0	1	0	1241.09	2	1126.51	2251	136.27	G3HTE5
AHFPLDVQWNDLDYMDTR	Oxidation (M)	0	1	0	828.062	3	751.341	2251	139.08	G3HTE5
AHFVYGIACDSGCIWDIK	Unmodified	0	0	0	857.436	3	704.661	2110.96	133.9	G3GXT7
AHGELHEQFK	Unmodified	0	0	0	551.975	3	399.2	1194.58	75.652	G3GZD8
AHGFTFTR	Unmodified	0	0	0	389.215	3	312.828	935.461	107.01	G3H5K6
AHGGYSVFAGVGER	Unmodified	0	0	0	818.425	2	703.844	1405.67	181.4	G3HRN0
AHGGYSVFAGVGER	Unmodified	0	0	0	545.953	3	469.565	1405.67	99.834	G3HRN0
AHGGYSVFAGVGER	Unmodified	0	0	0	545.952	3	469.565	1405.67	76.868	G3HRN0
AHGPEVQAHNK	Unmodified	0	0	0	412.234	4	297.653	1186.58	64.841	G3GWR6
AHGQDLGTAGSCLR	Unmodified	0	0	0	836.426	2	721.844	1441.67	134.38	G3I7K9;G3HYQ7
AHHDGAGGGGCGGSCSGSSGVGEAGEDLSYDTGPGPAFK	Unmodified	0	0	0	1021.21	4	906.376	3621.48	51.242	G3IDC4
AHIANPSGASTECFVK	Unmodified	0	0	0	716.381	3	563.607	1687.8	160.63	G3HFM4
AHIANPSGASTECFVK	Unmodified	0	0	0	716.382	3	563.607	1687.8	156.72	G3HFM4
AHIISDQK	Unmodified	0	0	0	457.278	3	304.503	910.487	82.241	G3HYW3
AHILACTPSNSGADLLCQR	Unmodified	0	0	0	1157.08	2	1042.5	2082.99	148.91	G3IDS3
AHIQEQQVR	Unmodified	0	0	0	669.378	2	554.797	1107.58	120.87	G3H4E0
AHIVFDFHQAADGIQEQQR	Unmodified	0	0	0	814.084	3	737.363	2209.07	120.08	G3H7M3
AHIVFDFHQAADGIQEQQR	Unmodified	0	0	0	610.564	4	553.274	2209.07	74.89	G3H7M3
AHLALEEDLNSEIR	Unmodified	0	0	0	613.999	3	537.278	1608.81	117.7	G3HNY0
AHLALIDYLTQK	Unmodified	0	0	0	615.373	3	462.598	1384.77	124.42	G3H0Y5
AHLEASAEK	Unmodified	0	0	0	471.941	3	319.166	954.477	146.23	G3H6X6
AHLGIVSQEPILFDCSIAENIAYGDNSR	Unmodified	0	0	0	1106.89	3	1030.5	3088.49	229.03	P21448
AHLGTALK	Unmodified	0	0	0	423.608	3	270.833	809.476	89.142	G3HIY3;G3HTC5
AHLGTALK	Unmodified	0	0	0	423.607	3	270.833	809.476	89.752	G3HIY3;G3HTC5
AHLLAEVIENLECDPK	Unmodified	0	0	0	770.757	3	617.649	1849.92	143.97	G3HFJ1
AHLMEIQVNGGTVAEK	Oxidation (M)	0	1	0	724.735	3	571.626	1711.86	116.78	G3I2I9
AHLMEIQVNGGTVAEK	Oxidation (M)	0	1	0	724.405	3	571.626	1711.86	67.605	G3I2I9
AHLMEIQVNGGTVAEK	Oxidation (M)	0	1	0	724.735	3	571.626	1711.86	65.477	G3I2I9
AHLMEIQVNGGTVAEK	Oxidation (M)	0	1	0	724.4	3	571.626	1711.86	134.81	G3I2I9
AHLMEIQVNGGTVAEK	Oxidation (M)	0	1	0	724.401	3	571.626	1711.86	190.41	G3I2I9
AHLMEIQVNGGTVAEK	Oxidation (M)	0	1	0	724.401	3	571.626	1711.86	154.81	G3I2I9
AHLMEIQVNGGTVAEK	Oxidation (M)	0	1	0	724.735	3	571.626	1711.86	95.755	G3I2I9
AHLMEIQVNGGTVAEK	Unmodified	0	0	0	719.069	3	566.294	1695.86	144.15	G3I2I9
AHLNNIVGSVGEQGDGLREPSK	Unmodified	0	0	1	912.833	3	759.724	2276.15	90.765	G3H098
AHLNNNLQQR	Unmodified	0	0	0	479.602	3	403.215	1206.62	168.26	G3IGB3
AHLPAIENAIHSVLR	Unmodified	0	0	0	468.277	4	410.986	1639.92	71.933	G3I2N0
AHLQAEVQHLR	Unmodified	0	0	0	510.961	3	434.574	1300.7	168.22	G3HTN5
AHLQGPTGASVAGPQTSEAFAITVR	Unmodified	0	0	0	899.15	3	822.763	2465.27	246.98	G3H0E4
AHLQGPTGASVAGPQTSEAFAITVR	Unmodified	0	0	0	1348.72	2	1233.64	2465.27	185.96	G3H0E4
AHLVAVFNDYQR	Unmodified	0	0	0	831.451	2	716.87	1431.73	162.36	G3HHA9
AHNVPVLVCCETYK	Unmodified	0	0	0	716.716	3	563.941	1688.8	161.87	G3GXT8
AHPQEAGVQK	Unmodified	0	0	0	508.295	3	355.521	1063.54	110.38	G3H478
AHPVFYQGTYSQALNDAK	Unmodified	0	0	0	823.436	3	670.662	2008.96	276.14	G3H193
AHPVSNAIDGTER	Unmodified	0	0	0	798.421	2	683.839	1365.66	98.898	G3HGW6
[truncated: 55,447 more rows]

## Sheet: CHO-K1_Rep2_Peptides
Sequence	Modifications	Acetyl (Protein N-term)	Oxidation (M)	Missed cleavages	MS/MS m/z	Charge	m/z	Mass	Score	Proteins
AAAAAAAK	Unmodified	0	0	0	551.851	2	322.69	643.365	99.919	G3H5X3;G3INY0
AAAAADLANR	Unmodified	0	0	0	586.832	2	472.251	942.488	112.41	G3HUY7
AAAAAGTGTWAAQEK	Acetyl (Protein N-term)	1	0	0	837.934	2	723.355	1444.69	95.618	G3IC82
AAAACALTPGPLADLAAR	Unmodified	0	0	0	970.033	2	855.454	1708.89	150.68	G3IJB9
AAAACLGK	Unmodified	0	0	0	610.364	2	381.202	760.39	122.15	G3IG20
AAAAEQGLCSVYFCGSIR	Acetyl (Protein N-term)	1	0	0	1001.46	2	1001.46	2000.91	83.087	G3HYT5
AAAALGSHGSCSSEVEK	Unmodified	0	0	0	707.7	3	554.258	1659.75	79.471	G3HHY9
AAAASAAEAGIATSGTEGER	Unmodified	0	0	0	674.008	3	597.622	1789.84	152.59	G3H2Z7
AAAASAAEAGIATSGTEGERDTDDALLK	Unmodified	0	0	1	1041.21	3	888.098	2661.27	142.32	G3H2Z7
AAAASGEPLHNEEER	Unmodified	0	0	0	603.968	3	527.581	1579.72	78.505	G3H437
AAAASGEPLHNEEER	Unmodified	0	0	0	905.95	2	790.869	1579.72	83.081	G3H437
AAAATCGAGVLSSGCVASTAGR	Acetyl (Protein N-term)	1	0	0	1019.48	2	1018.98	2035.94	50.04	G3GZA7
AAADALAFHEFEEATNLLAETPDAATTSQSDALTSR	Acetyl (Protein N-term)	1	0	0	1260.6	3	1259.93	3776.77	44.903	G3H6A9
AAADALAFHEFEEATNLLAETPDAATTSQSDALTSR	Acetyl (Protein N-term)	1	0	0	945.448	4	945.199	3776.77	50.042	G3H6A9
AAADGSLQWDGAR	Unmodified	0	0	0	773.893	2	659.313	1316.61	124.6	G3IJS1
AAADPVDSTHLGTCDSISQVIEQLPQPNR	Unmodified	0	0	0	1117.23	3	1040.51	3118.5	42.885	G3H0V2
AAADYAGK	Unmodified	0	0	0	612.852	2	383.69	765.366	101.33	G3I732
AAAEELLAR	Unmodified	0	0	0	586.845	2	472.264	942.513	133.86	G3ICV1
AAAEEPKPK	Acetyl (Protein N-term)	1	0	1	720.926	2	491.764	981.513	79.116	G3GWQ3
AAAEEQIK	Unmodified	0	0	0	659.392	2	430.23	858.445	116.25	G3H3I2
AAAEIYEEFLAAFEGSDGNK	Unmodified	0	0	0	864.441	3	711.332	2130.97	118.05	G3GSZ3
AAAEIYEEFLAAFEGSDGNK	Unmodified	0	0	0	648.582	4	533.751	2130.97	102.15	G3GSZ3
AAAEVAGQFIIK	Unmodified	0	0	0	559.342	3	406.568	1216.68	107.06	G3GSM5
AAAEVGINSETIVKPASISEEELLSSIR	Unmodified	0	0	1	1124.63	3	971.852	2912.53	113.68	G3I4A7
AAAEVGINSETIVKPASISEEELLSSIR	Unmodified	0	0	1	1124.96	3	971.852	2912.53	73.654	G3I4A7
AAAEVGINSETIVKPASISEEELLSSIRK	Unmodified	0	0	2	933.286	4	761.165	3040.63	69.435	G3I4A7
AAAEVNQDYGLDPK	Unmodified	0	0	0	650.35	3	497.576	1489.7	201.48	G3H6M5
AAAEVNQDYGLDPK	Unmodified	0	0	0	650.35	3	497.576	1489.7	91.712	G3H6M5
AAAFEDQENETVVVK	Unmodified	0	0	0	1054.57	2	825.404	1648.79	327.62	G3HN02
AAAGAALGTSTGLEAATLQK	Acetyl (Protein N-term)	1	0	0	691.717	3	615.33	1842.97	43.37	G3IB49
AAAGASATDLELVR	Unmodified	0	0	0	787.44	2	672.86	1343.7	197.73	G3IK45
AAAGASATDLELVR	Unmodified	0	0	0	525.297	3	448.909	1343.7	115.37	G3IK45
AAAGASATDLELVR	Acetyl (Protein N-term)	1	0	0	693.864	2	693.865	1385.72	90.05	G3IK45
AAAGELGGNHLAFSCDVAK	Unmodified	0	0	0	783.081	3	629.972	1886.89	78.848	G3H3B9
AAAGELQEDSGLHVLAR	Unmodified	0	0	0	656.023	3	579.636	1735.89	244.57	G3I952
AAAGTESPGTSDGEK	Unmodified	0	0	0	918.47	2	689.31	1376.61	259.18	G3HRY7
AAAGYSGDPECYHSPLASR	Acetyl (Protein N-term)	1	0	0	1026.45	2	1025.95	2049.89	44.436	G3HW06
AAAGYSGDPECYHSPLASR	Acetyl (Protein N-term)	1	0	0	1025.95	2	1025.95	2049.89	116.63	G3HW06
AAAHHYGAQCDK	Unmodified	0	0	0	893.956	2	664.794	1327.57	91.265	G3IBT8
AAALACK	Unmodified	0	0	0	581.854	2	352.692	703.369	126.05	G3HKQ8
AAALACK	Unmodified	0	0	0	581.854	2	352.692	703.369	105.42	G3HKQ8
AAALASLK	Unmodified	0	0	0	601.896	2	372.734	743.454	104.75	G3HYC4
AAALCNVCELSGK	Unmodified	0	0	0	925.997	2	696.834	1391.65	190.15	G3GSU1
AAALEQFK	Unmodified	0	0	0	668.405	2	439.243	876.471	116.73	G3HMX6
AAALEQFK	Unmodified	0	0	0	668.405	2	439.243	876.471	105.57	G3HMX6
AAALVLQTIWGYK	Unmodified	0	0	0	946.573	2	717.411	1432.81	99.973	G3HRJ7
AAAPAKGQK	Unmodified	0	0	1	510.33	3	281.168	840.482	84.916	G3I196
AAAPAPEEEMDECEQALAAEPK	Oxidation (M)	0	1	0	945.121	3	791.679	2372.01	47.016	G3I073
AAAPAPEEEMDECEQALAAEPK	Oxidation (M)	0	1	0	944.786	3	791.679	2372.01	45.844	G3I073
AAAPAPEEEMDECEQALAAEPK	Oxidation (M)	0	1	0	945.123	3	791.679	2372.01	52.19	G3I073
AAAPAPEEEMDECEQALAAEPK	Oxidation (M)	0	1	0	944.453	3	791.679	2372.01	89.011	G3I073
AAAPAPEEEMDECEQALAAEPK	Unmodified	0	0	0	939.121	3	786.347	2356.02	120.11	G3I073
AAAPAPEEEMDECEQALAAEPK	Unmodified	0	0	0	1409.18	2	1179.02	2356.02	60.901	G3I073
AAAPATLHLLPCEVQVSR	Unmodified	0	0	0	721.402	3	645.016	1932.03	51.606	G3IDM7
AAAPCIIFFDELDSLAPSR	Unmodified	0	0	0	775.072	3	698.351	2092.03	59.579	G3HR67
AAAPQVLVGK	Unmodified	0	0	0	706.454	2	477.293	952.571	128.61	G3HLE5
AAAQFLNSTWGAQK	Unmodified	0	0	0	651.031	3	498.256	1491.75	117.27	G3H0G0
AAAQLLQAQAQQSGAQQTK	Unmodified	0	0	0	800.785	3	647.676	1940.01	115.66	G3IC99
AAAQLLQAQAQQSGAQQTK	Unmodified	0	0	0	800.448	3	647.676	1940.01	165.16	G3IC99
AAASAEAGSTASSGNPPPQEPGLGELLEEFSR	Unmodified	0	0	0	840.416	4	782.626	3126.47	45.983	G3GX87
AAASAVTAYEPLDSLDR	Unmodified	0	0	0	990.518	2	875.436	1748.86	171.26	G3IKP7
AAASTDYYK	Unmodified	0	0	0	724.394	2	495.232	988.45	155.1	G3H5K6
AAATEENVTWR	Unmodified	0	0	0	738.884	2	624.304	1246.59	102.95	G3I061
AAATQPDGKDTPDEPWAFPAR	Unmodified	0	0	1	900.464	3	747.691	2240.05	169.67	G3GZ85
AAATTSQPVLTSQQIETIFFK	Unmodified	0	0	0	914.181	3	761.074	2280.2	77.668	G3HMY8
AAAVGTANK	Unmodified	0	0	0	630.886	2	401.725	801.434	176.09	G3GWQ1
AAAVHTAIR	Unmodified	0	0	0	569.848	2	455.267	908.519	102.51	G3GX06
AAAVLPVLDLAQR	Unmodified	0	0	0	522.991	3	446.27	1335.79	122.33	G3HZ25
AAAVLPVLDLAQR	Unmodified	0	0	0	522.657	3	446.27	1335.79	77.674	G3HZ25
AAAVPVEFK	Unmodified	0	0	0	695.428	2	466.266	930.517	111.95	G3H450
AAAVQADDVEVLK	Unmodified	0	0	0	894.018	2	664.856	1327.7	193.23	G3GVG3
AAAVSLENVLLDVK	Unmodified	0	0	0	634.055	3	481.28	1440.82	90.412	G3IFG5
AAAWESSVGNTTAK	Unmodified	0	0	0	617.671	3	464.897	1391.67	61.03	G3GVG4
AAAWESSVGNTTAK	Unmodified	0	0	0	926.505	2	696.841	1391.67	136.53	G3GVG4
AACADDFIGEMPDGIHTEIGEK	Unmodified	0	0	0	945.798	3	792.688	2375.04	77.66	G3HQT1
AACADDFIGEMPDGIHTEIGEK	Oxidation (M)	0	1	0	951.127	3	798.019	2391.04	94.188	G3HQT1
AACLESAQEPAGAWSNK	Unmodified	0	0	0	1125.07	2	895.412	1788.81	183.28	G3H4V0
AACLESAQEPAGAWSNK	Unmodified	0	0	0	750.386	3	597.277	1788.81	165.89	G3H4V0
AACNGPYDGK	Unmodified	0	0	0	755.889	2	526.727	1051.44	131.5	G3HTG9
AACNGPYDGK	Unmodified	0	0	0	755.889	2	526.727	1051.44	128.86	G3HTG9
AACQEAQVFGNQLIPPNAQVK	Unmodified	0	0	0	686.625	4	571.544	2282.15	60.938	G3HGK7
AADAGTESYPEEK	Unmodified	0	0	0	913.966	2	684.302	1366.59	178.53	G3HJ28
AADAVEDLR	Unmodified	0	0	0	594.824	2	480.243	958.472	91.318	G3HXT3
AADDTEGQPGIK	Unmodified	0	0	0	830.45	2	601.288	1200.56	194.12	G3GYM1
AADEEAFEDNSEEYIR	Unmodified	0	0	0	1058.98	2	944.398	1886.78	283.19	G3HES3
AADEEAFEDNSEEYIR	Unmodified	0	0	0	706.655	3	629.934	1886.78	82.483	G3HES3
AADEEAFEDNSEEYIR	Unmodified	0	0	0	1058.98	2	944.398	1886.78	97.957	G3HES3
AADEEAFEDNSEEYIRR	Unmodified	0	0	1	758.689	3	681.968	2042.88	86.539	G3HES3
AADELEAFLGGGVPGSR	Unmodified	0	0	0	625.665	3	549.278	1644.81	86.641	G3IHA7
AADELHYTYLDTFGR	Unmodified	0	0	0	667.667	3	591.281	1770.82	126.09	G3HID0
AADELHYTYLDTFGR	Unmodified	0	0	0	1001.5	2	886.418	1770.82	99.539	G3HID0
AADELHYTYLDTFGRPVIVAYK	Unmodified	0	0	1	751.161	4	636.33	2541.29	61.096	G3HID0
AADELHYTYLDTFGRPVIVAYK	Unmodified	0	0	1	1001.21	3	848.104	2541.29	100.02	G3HID0
AADELHYTYLDTFGRPVIVAYK	Unmodified	0	0	1	751.161	4	636.33	2541.29	50.117	G3HID0
AADETQCPTK	Unmodified	0	0	0	790.413	2	560.751	1119.49	112.71	G3GTU1
AADEVAEGK	Unmodified	0	0	0	674.379	2	445.217	888.419	149.82	G3H6M5
AADEVAEGK	Unmodified	0	0	0	674.378	2	445.217	888.419	107.15	G3H6M5
AADEVLAEAK	Unmodified	0	0	0	492.623	3	339.513	1015.52	81.338	G3HUN7
AADFIDQALAYNNGR	Unmodified	0	0	0	623.32	3	546.934	1637.78	131.08	G3HLI3
AADGSAVSTVTK	Unmodified	0	0	0	782.95	2	553.788	1105.56	134.84	G3I210
AADGVTLTGINQTGDHSGQNK	Unmodified	0	0	0	848.113	3	695.338	2082.99	140.32	G3HXT3
AADHLKPFLDDSTLR	Unmodified	0	0	1	719.738	3	566.965	1697.87	92.151	G3H2W0
AADLDVGVNGQIEYVFGAATESVR	Unmodified	0	0	0	904.132	3	827.747	2480.22	156.7	G3I0S4
AADLVEALYGMPHNNQEIILK	Oxidation (M)	0	1	0	939.184	3	785.739	2354.19	53.779	G3IAE0
AADPPAENSSAPEAEQGGAE	Unmodified	0	0	0	1064.49	2	949.406	1896.8	162.64	G3IEX2
AADPPAENSSAPEAEQGGAE	Unmodified	0	0	0	709.994	3	633.273	1896.8	51.089	G3IEX2
AADPPAENSSAPEAEQGGAE	Unmodified	0	0	0	709.66	3	633.273	1896.8	63.443	G3IEX2
AADPPAENSSAPEAEQGGAE	Unmodified	0	0	0	709.661	3	633.273	1896.8	51.819	G3IEX2
AADPPAENSSAPEAEQGGAE	Unmodified	0	0	0	1063.98	2	949.406	1896.8	118.52	G3IEX2
AADPPAENSSAPEAEQGGAE	Unmodified	0	0	0	1063.99	2	949.406	1896.8	128.06	G3IEX2
AADPPAENSSAPEAEQGGAE	Unmodified	0	0	0	1063.99	2	949.406	1896.8	76.391	G3IEX2
AADPPAENSSAPEAEQGGAE	Unmodified	0	0	0	1063.99	2	949.406	1896.8	84.566	G3IEX2
AADPPAENSSAPEAEQGGAE	Unmodified	0	0	0	1063.99	2	949.406	1896.8	120.53	G3IEX2
AADPPAENSSAPEAEQGGAE	Unmodified	0	0	0	1063.98	2	949.406	1896.8	83.869	G3IEX2
AADPPAENSSAPEAEQGGAE	Unmodified	0	0	0	1063.99	2	949.406	1896.8	174.24	G3IEX2
AADSDLQITNAQTK	Unmodified	0	0	0	967.532	2	738.37	1474.73	302.87	G3IIN9
AADSGLDTQPK	Unmodified	0	0	0	780.934	2	551.772	1101.53	104.43	G3HF91
AADSICDGDLVDSQIR	Unmodified	0	0	0	982.482	2	867.902	1733.79	203.7	G3IIQ7
AADSQNNGEGSTSAAESSFSQEVAR	Unmodified	0	0	0	910.418	3	834.032	2499.07	223.81	G3GWV9
AADTHLIDYEK	Unmodified	0	0	0	867.479	2	638.314	1274.61	113.69	G3HNI0
AADTHLIDYEK	Unmodified	0	0	0	578.654	3	425.879	1274.61	110.39	G3HNI0
AADVLVYLADDTVVPLAVENLSSISAQELHR	Unmodified	0	0	0	1180.31	3	1103.58	3307.73	96.287	G3IIV7
AADVNMEEEEELR	Oxidation (M)	0	1	0	890.416	2	775.836	1549.66	131.17	G3I321
AAEAAINILK	Unmodified	0	0	0	736.465	2	507.303	1012.59	134.25	G3HAC2
AAEAFSELSK	Unmodified	0	0	0	755.928	2	526.767	1051.52	142.98	G3H9Z5
AAEAGVAEEQYGFLSTPTK	Unmodified	0	0	0	1214.64	2	984.981	1967.95	199.15	G3HIT7
AAEAGVAEEQYGFLSTPTK	Unmodified	0	0	0	809.763	3	656.99	1967.95	73.984	G3HIT7
AAEAHVDAHYYEQNEQPTGTCAACITGDNR	Unmodified	0	0	0	895.901	4	838.111	3348.42	62.831	G3GWQ3
AAEAISFSR	Unmodified	0	0	0	590.829	2	476.248	950.482	109.71	G3GRR9
AAEAPFVINAVIR	Unmodified	0	0	0	800.473	2	685.893	1369.77	125.23	G3I4N6
AAEASNLEVR	Unmodified	0	0	0	644.855	2	530.275	1058.54	102.06	G3HGA3
AAEATAQPK	Unmodified	0	0	0	672.897	2	443.735	885.456	107.01
AAEATAQPK	Unmodified	0	0	0	672.898	2	443.735	885.456	139.88
AAEDDELEEEADWIYR	Unmodified	0	0	0	728.671	3	651.95	1952.83	148.85	G3IGH6
AAEDGEGNAGAALR	Unmodified	0	0	0	765.887	2	651.308	1300.6	144.1	G3HC68
AAEDLFVNIR	Unmodified	0	0	0	688.89	2	574.309	1146.6	101.9	G3H8H3
AAEDYGVTK	Unmodified	0	0	0	706.394	2	477.232	952.45	152.34	G3IAK1
AAEEAFVNDIDESSPGTEWER	Unmodified	0	0	0	1291.1	2	1176.52	2351.02	361.52	G3IE25
AAEEAPPPAEGLTSAATIPETAPPPAAK	Unmodified	0	0	0	779.426	4	664.593	2654.34	70.15	G3I5M8
AAEEEDEVEWVVESIAGFLR	Acetyl (Protein N-term)	1	0	0	1161.05	2	1160.55	2319.09	86.803	G3HJT1
AAEEIGIK	Unmodified	0	0	0	644.896	2	415.735	829.455	133.12	G3H4Z5
AAEEITLQTGIK	Unmodified	0	0	0	866.515	2	637.354	1272.69	191.53	G3HWD4
AAEELALGHLSSAFVASQEAVTSSER	Unmodified	0	0	0	963.828	3	887.444	2659.31	170.8	G3IK45
AAEELSK	Unmodified	0	0	0	603.36	2	374.198	746.381	111.01	G3H2N6
AAEELSK	Unmodified	0	0	0	603.36	2	374.198	746.381	120.62	G3H2N6
AAEFEEPASEQTEPAAGK	Unmodified	0	0	0	774.061	3	621.287	1860.84	78.501	G3HN40
AAEGGLSSPEFSELCVWLGSQIK	Unmodified	0	0	0	975.514	3	822.405	2464.19	101.05	G3HHV6
AAEHAWQK	Unmodified	0	0	0	699.897	2	470.735	939.456	108.46	G3H049
AAEILYYLALK	Unmodified	0	0	0	576.022	3	423.248	1266.72	107.79	G3H559
AAEILYYLALK	Unmodified	0	0	0	576.022	3	423.248	1266.72	77.662	G3H559
AAEINGEVDGDDAGGEWR	Unmodified	0	0	0	1045.49	2	930.903	1859.79	208.39	G3I7W5
AAEINGEVDGDDAGGEWR	Unmodified	0	0	0	697.324	3	620.938	1859.79	150.59	G3I7W5
AAEINGEVDGDDAGGEWR	Unmodified	0	0	0	1045.98	2	930.903	1859.79	102.15	G3I7W5
AAEIYGVTHTR	Unmodified	0	0	0	482.934	3	406.547	1216.62	123.62	G3HWW6
AAELEEELVCVQK	Unmodified	0	0	0	659.698	3	506.589	1516.74	92.943	G3HAJ0
AAELEMELNEHSLVIDTLK	Oxidation (M)	0	1	0	877.475	3	724.368	2170.08	85.203	G3HU10
AAELEMELNEHSLVIDTLK	Unmodified	0	0	0	872.146	3	719.037	2154.09	78.78	G3HU10
AAELEPEQLLAWQGLASLYEK	Unmodified	0	0	0	940.186	3	787.078	2358.21	126.29	G3H761
AAELETDIR	Unmodified	0	0	0	623.845	2	509.264	1016.51	145.16	G3IBT1
AAELIANSLATAGDGLIELR	Unmodified	0	0	0	743.086	3	666.7	1997.08	144.4	G3HJP6
AAELIANSLATAGDGLIELR	Unmodified	0	0	0	743.087	3	666.7	1997.08	203.23	G3HJP6
AAELIANSLATAGDGLIELR	Unmodified	0	0	0	1114.63	2	999.547	1997.08	81.327	G3HJP6
AAELIANSLATAGDGLIELR	Unmodified	0	0	0	743.422	3	666.7	1997.08	47.726	G3HJP6
AAELIANSLATAGDGLIELR	Unmodified	0	0	0	743.087	3	666.7	1997.08	181.94	G3HJP6
AAELIGTFVNPEVFLK	Unmodified	0	0	0	736.435	3	583.326	1746.96	78.508	G3HUQ2
AAEMEHLLER	Unmodified	0	0	0	476.588	3	400.201	1197.58	96.229	G3IJ14
AAENIIDTK	Unmodified	0	0	0	716.923	2	487.761	973.508	142.98	G3HME9
AAEPGAWTTK	Unmodified	0	0	0	745.423	2	516.261	1030.51	156.83	G3HDU0
AAEPGYLVTK	Unmodified	0	0	0	753.949	2	524.787	1047.56	122.94	G3HYE6;G3IB24;G3IB22;G3IB21;G3IB23
AAEPLTELEAAIETVVTTFFTFAGR	Acetyl (Protein N-term)	1	0	0	1364.2	2	1363.7	2725.39	74.296	G3HC25
AAEQAHLWAELVFLYDK	Unmodified	0	0	0	821.787	3	668.679	2003.02	70.783	G3HJ89
AAEQPPELPQLDPQPL	Unmodified	0	0	0	658.692	3	581.637	1741.89	65.528	G3HZX6
AAESLADPTEYENLFPGLK	Unmodified	0	0	0	841.782	3	689.009	2064.01	93.427	G3GSW3
AAETAHFIDR	Unmodified	0	0	0	453.911	3	377.524	1129.55	128.03	G3I7D8
AAETQTLNFGPEWLR	Acetyl (Protein N-term)	1	0	0	887.941	2	887.942	1773.87	141.89	G3I9L4
AAETVPDLPSPPTEAPAPASNTSNR	Unmodified	0	0	0	907.462	3	830.742	2489.2	82.177	G3GVG7
AAEVGDDFLGDFVVGER	Unmodified	0	0	0	675.676	3	599.288	1794.84	111.81	G3HLP2
AAFADLDLR	Acetyl (Protein N-term)	1	0	0	1033.53	1	1033.53	1032.52	58.23	G3H3V1
AAFAHFPELYDFALSNVAEVDAR	Unmodified	0	0	0	928.473	3	851.752	2552.23	154.84	G3H5P9
AAFALGGLGSGFASTK	Unmodified	0	0	0	638.701	3	485.593	1453.76	59.709	G3GXT2
AAFENWEVEVTFR	Unmodified	0	0	0	914.468	2	799.386	1596.76	157.03	G3HUI7
AAFFVTLDESEQGYR	Unmodified	0	0	0	981.492	2	866.912	1731.81	172.13	G3I5B0
AAFGISDSYVDGSSFDPQR	Unmodified	0	0	0	1124.54	2	1009.96	2017.9	155.66	G3IFB0
AAFGLSEAGFNTACLTK	Unmodified	0	0	0	1109.09	2	879.43	1756.85	201.72	G3IFX1
AAFLLSYEELLQR	Unmodified	0	0	0	595.005	3	518.284	1551.83	92.792	G3GR64
AAFPLHDCK	Unmodified	0	0	0	506.282	3	353.508	1057.5	88.177	G3IJF3
AAFQSQYK	Unmodified	0	0	0	700.899	2	471.738	941.461	125.31	G3HCV0
AAFQYGIK	Unmodified	0	0	0	678.407	2	449.245	896.476	132.09	G3I591;G3HUG4
AAFTAFEEVQLPR	Unmodified	0	0	0	569.979	3	493.593	1477.76	155.02	G3H4B6
AAFTSGK	Unmodified	0	0	0	570.344	2	341.182	680.349	120.65	G3GUM6;G3HJV9;G3ILW7;G3I044
AAFTSGK	Unmodified	0	0	0	570.344	2	341.182	680.349	98.418	G3GUM6;G3HJV9;G3ILW7;G3I044
AAFTSGK	Unmodified	0	0	0	570.344	2	341.182	680.349	102.77	G3GUM6;G3HJV9;G3ILW7;G3I044
AAFTSGK	Unmodified	0	0	0	570.344	2	341.182	680.349	102.72	G3GUM6;G3HJV9;G3ILW7;G3I044
AAFTTPDHAPLSPQSSVASSGSEQTEEQGSSR	Unmodified	0	0	0	869.914	4	812.375	3245.47	98.929	G3HJD1
AAFTTPDHAPLSPQSSVASSGSEQTEEQGSSR	Unmodified	0	0	0	1159.88	3	1082.83	3245.47	82.211	G3HJD1
AAFYEDQINYYDTYIK	Unmodified	0	0	0	1238.13	2	1008.96	2015.92	272.59	G3H331
AAGADPLVENFEPLYDLDDSWEK	Unmodified	0	0	0	1018.51	3	865.403	2593.19	126.02	G3INJ4
AAGAPQVNSK	Unmodified	0	0	0	700.916	2	471.754	941.493	148.94	G3HJR1
AAGAQIQGTK	Unmodified	0	0	0	701.924	2	472.762	943.509	185.81	G3HMX6
AAGAQIQGTK	Unmodified	0	0	0	701.923	2	472.762	943.509	96.143	G3HMX6
AAGDASQEPK	Unmodified	0	0	0	716.394	2	487.233	972.451	107.15	G3I1P6
AAGDGGSGPPEK	Unmodified	0	0	0	750.905	2	521.744	1041.47	154.24	G3I9T8
AAGDNAVIGNSSVSPETGAPEK	Unmodified	0	0	0	1265.67	2	1036	2069.99	260.58	G3H7A8
AAGDQQFYK	Unmodified	0	0	0	743.407	2	514.246	1026.48	133.57	G3IDA8
AAGEPGTSVPPEK	Unmodified	0	0	0	849.477	2	620.314	1238.61	99.568	G3HJY1
AAGEPGTSVPPEK	Unmodified	0	0	0	849.477	2	620.314	1238.61	112.85	G3HJY1
AAGEPIKEGDNDYFTCITK	Unmodified	0	0	1	939.83	3	710.333	2127.98	130.95	G3HE29
AAGEPIKEGDNDYFTCITK	Unmodified	0	0	1	939.495	3	710.333	2127.98	212.59	G3HE29
AAGFKDPLLASGTDGVGTK	Unmodified	0	0	1	831.815	3	602.32	1803.94	151.41	G3GT56
AAGFSSSTTSTSWEGK	Unmodified	0	0	0	688.019	3	535.246	1602.72	92.269	G3HHX8
AAGGFTPDELLK	Unmodified	0	0	0	839.485	2	609.822	1217.63	104.22	G3IKQ7
AAGGIELFVGGIGPDGHVAFNEPGSSLVSR	Unmodified	0	0	0	1047.55	3	970.83	2909.47	127.94	G3HEL2
AAGGPLESSGIEEVTQLK	Unmodified	0	0	0	749.088	3	595.979	1784.92	139.21	G3GVX1
AAGGPLESSGIEEVTQLK	Unmodified	0	0	0	562.067	4	447.236	1784.92	61.657	G3GVX1
AAGGPLESSGIEEVTQLKER	Unmodified	0	0	1	843.801	3	691.027	2070.06	260.25	G3GVX1
AAGIEIQK	Unmodified	0	0	0	644.404	2	415.243	828.471	147.52	G3HNV1
AAGIIHLGATSCYVGDNTDLIILR	Unmodified	0	0	0	925.169	3	848.448	2542.32	150.13	G3HW06
AAGLALPPIEER	Unmodified	0	0	0	733.432	2	618.851	1235.69	88.496	G3H4F5
AAGLQSEIGQVK	Unmodified	0	0	0	830.495	2	600.833	1199.65	121.29	G3H873
AAGPPSSETQEEFVDDFR	Unmodified	0	0	0	1106.02	2	991.442	1980.87	246.96	G3H269
AAGQYSTSYAQQK	Unmodified	0	0	0	930.996	2	701.834	1401.65	229.29	G3HWY6
AAGSGELGVTVK	Unmodified	0	0	0	773.962	2	544.801	1087.59	185.77	G3HFM4
AAGSGELGVTVK	Unmodified	0	0	0	773.962	2	544.801	1087.59	107.55	G3HFM4
AAGSGGWEVVK	Unmodified	0	0	0	759.936	2	530.775	1059.53	134.68	G3GXR9
AAGSIGSAQRPPVGK	Unmodified	0	0	1	618.702	3	465.928	1394.76	149.32	G3HKQ7
AAGSIGSAQRPPVGK	Unmodified	0	0	1	928.052	2	698.389	1394.76	125.36	G3HKQ7
AAGSLANGAVPPAVSR	Unmodified	0	0	0	833.974	2	719.394	1436.77	113.52	G3GVZ0
AAGSQESPGGLEASNAK	Unmodified	0	0	0	678.027	3	525.253	1572.74	123.76	G3IBF6
AAGTLYTYPENWR	Acetyl (Protein N-term)	1	0	0	792.377	2	792.378	1582.74	99.788	G3I072;G3HBJ5;G3IE48
AAGTLYTYPENWR	Acetyl (Protein N-term)	1	0	0	792.377	2	792.378	1582.74	44.639	G3I072;G3HBJ5;G3IE48
AAGTLYTYPENWR	Acetyl (Protein N-term)	1	0	0	792.377	2	792.378	1582.74	45.598	G3I072;G3HBJ5;G3IE48
AAGTLYTYPENWR	Acetyl (Protein N-term)	1	0	0	792.376	2	792.378	1582.74	67.726	G3I072;G3HBJ5;G3IE48
AAGTLYTYPENWR	Acetyl (Protein N-term)	1	0	0	792.376	2	792.378	1582.74	51.092	G3I072;G3HBJ5;G3IE48
AAGTPGSALEPSVENVK	Unmodified	0	0	0	696.057	3	542.949	1625.83	62.055	G3GV48
AAGTSFYK	Unmodified	0	0	0	651.875	2	422.714	843.413	120.46	G3GS77
AAGTSNYWEDLRK	Acetyl (Protein N-term)	1	0	1	891.453	2	776.873	1551.73	119.22	G3HR92
AAGTTVVEVEEIVDIGSFAPEDIHIPK	Unmodified	0	0	0	824.702	4	709.871	2835.45	114.53	G3HHF3
AAGTTVVEVEEIVDIGSFAPEDIHIPK	Unmodified	0	0	0	1098.93	3	946.159	2835.45	223.11	G3HHF3
AAGTTVVEVEEIVDIGSFAPEDIHIPK	Unmodified	0	0	0	1099.6	3	946.159	2835.45	71.634	G3HHF3
AAGVAGWGVEAEEFEDAPDVEPLEPTLSNIIEQR	Acetyl (Protein N-term)	1	0	0	1227.59	3	1227.59	3679.75	51.096	G3HCW3
AAGVNVEPFWPGLFAK	Unmodified	0	0	0	721.412	3	568.303	1701.89	157.5	G3HF33;G3HSN7;G3IA30
AAGVNVEPFWPGLFAK	Unmodified	0	0	0	1081.11	2	851.951	1701.89	158.42	G3HF33;G3HSN7;G3IA30
AAGVNVEPFWPGLFAK	Unmodified	0	0	0	721.412	3	568.303	1701.89	105.19	G3HF33;G3HSN7;G3IA30
AAGVNVEPFWPGLFAK	Unmodified	0	0	0	1081.11	2	851.951	1701.89	170.66	G3HF33;G3HSN7;G3IA30
AAGVNVEPFWPGLFAK	Unmodified	0	0	0	721.079	3	568.303	1701.89	101.61	G3HF33;G3HSN7;G3IA30
AAGVNVEPFWPGLFAK	Unmodified	0	0	0	721.412	3	568.303	1701.89	71.531	G3HF33;G3HSN7;G3IA30
AAGVNVEPFWPGLFAK	Unmodified	0	0	0	721.413	3	568.303	1701.89	85.006	G3HF33;G3HSN7;G3IA30
AAGVNVEPFWPGLFAK	Unmodified	0	0	0	1081.11	2	851.951	1701.89	100.22	G3HF33;G3HSN7;G3IA30
AAGVNVEPFWPGLFAK	Unmodified	0	0	0	1081.11	2	851.951	1701.89	88.552	G3HF33;G3HSN7;G3IA30
AAGVNVEPFWPGLFAK	Unmodified	0	0	0	1081.61	2	851.951	1701.89	99.752	G3HF33;G3HSN7;G3IA30
AAGVNVEPFWPGLFAK	Unmodified	0	0	0	721.413	3	568.303	1701.89	110.51	G3HF33;G3HSN7;G3IA30
AAGVNVEPFWPGLFAK	Unmodified	0	0	0	1081.11	2	851.951	1701.89	135.6	G3HF33;G3HSN7;G3IA30
AAGVNVEPFWPGLFAK	Unmodified	0	0	0	721.078	3	568.303	1701.89	150.22	G3HF33;G3HSN7;G3IA30
AAGVNVEPFWPGLFAK	Unmodified	0	0	0	721.078	3	568.303	1701.89	124.51	G3HF33;G3HSN7;G3IA30
AAGVNVEPFWPGLFAK	Unmodified	0	0	0	1081.11	2	851.951	1701.89	173.59	G3HF33;G3HSN7;G3IA30
AAGVNVEPFWPGLFAK	Unmodified	0	0	0	1081.11	2	851.951	1701.89	196.11	G3HF33;G3HSN7;G3IA30
AAGVNVEPFWPGLFAK	Unmodified	0	0	0	1081.11	2	851.951	1701.89	147.26	G3HF33;G3HSN7;G3IA30
AAGVNVEPFWPGLFAK	Unmodified	0	0	0	1081.11	2	851.951	1701.89	214	G3HF33;G3HSN7;G3IA30
AAGVNVEPFWPGLFAK	Unmodified	0	0	0	721.078	3	568.303	1701.89	94.717	G3HF33;G3HSN7;G3IA30
AAGVNVEPFWPGLFAK	Unmodified	0	0	0	721.078	3	568.303	1701.89	106.17	G3HF33;G3HSN7;G3IA30
AAGVNVEPFWPGLFAK	Unmodified	0	0	0	721.078	3	568.303	1701.89	71.513	G3HF33;G3HSN7;G3IA30
AAGVNVEPFWPGLFAK	Unmodified	0	0	0	721.078	3	568.303	1701.89	67.115	G3HF33;G3HSN7;G3IA30
AAGVNVEPFWPGLFAK	Unmodified	0	0	0	721.078	3	568.303	1701.89	66.285	G3HF33;G3HSN7;G3IA30
AAGVNVEPFWPGLFAK	Unmodified	0	0	0	721.747	3	568.303	1701.89	60.937	G3HF33;G3HSN7;G3IA30
AAGVNVEPFWPGLFAK	Unmodified	0	0	0	721.078	3	568.303	1701.89	113.54	G3HF33;G3HSN7;G3IA30
AAGVNVEPFWPGLFAK	Unmodified	0	0	0	721.077	3	568.303	1701.89	124.07	G3HF33;G3HSN7;G3IA30
AAGVPCALVTSCSATFTGDR	Acetyl (Protein N-term)	1	0	0	1041.98	2	1041.98	2081.95	100.54	G3H8P1
AAGYNFYGTER	Unmodified	0	0	0	739.365	2	624.786	1247.56	182.64	G3GZZ7
AAHADVFAPVK	Unmodified	0	0	0	528.647	3	375.873	1124.6	77.192	G3I627
AAHGFDWEEER	Unmodified	0	0	0	525.917	3	449.53	1345.57	89.403	G3GUM5
AAHLCAEAALR	Unmodified	0	0	0	471.26	3	394.873	1181.6	122.94	G3HRK0
AAHLCAEAALR	Unmodified	0	0	0	706.387	2	591.806	1181.6	128.12	G3HRK0
AAHNLVK	Unmodified	0	0	0	605.886	2	376.724	751.434	117.7	G3IDJ8
AAHSIDTVGSAAAR	Unmodified	0	0	0	778.421	2	663.842	1325.67	121.68	G3GZH2
AAHSYNPK	Unmodified	0	0	0	449.258	3	296.484	886.43	82.241	G3HGX9
AAHTEDINACTLTTSPR	Unmodified	0	0	0	1044.02	2	929.442	1856.87	271.04	G3HVN3
AAIAAAAAAAAAAK	Unmodified	0	0	0	785.986	2	556.825	1111.63	298.51	G3I196
AAIAAAAAAAAAAK	Unmodified	0	0	0	785.984	2	556.825	1111.63	123.21	G3I196
AAIAAAAAAAAAAK	Unmodified	0	0	0	785.985	2	556.825	1111.63	185.72	G3I196
AAIAAAAAAAAAAK	Unmodified	0	0	0	785.985	2	556.825	1111.63	168.26	G3I196
AAIAAAAAAAAAAK	Unmodified	0	0	0	785.985	2	556.825	1111.63	141.52	G3I196
AAIAAAAAAAAAAK	Unmodified	0	0	0	785.984	2	556.825	1111.63	185.72	G3I196
AAIAAAAAAAAAAK	Unmodified	0	0	0	785.985	2	556.825	1111.63	141.52	G3I196
AAIAAAAAAAAAAK	Unmodified	0	0	0	785.985	2	556.825	1111.63	159.28	G3I196
AAIAAAAAAAAAAK	Unmodified	0	0	0	785.986	2	556.825	1111.63	138.4	G3I196
AAIAAAAAAAAAAK	Unmodified	0	0	0	785.986	2	556.825	1111.63	131.06	G3I196
AAIAAAAAAAAAAK	Unmodified	0	0	0	785.986	2	556.825	1111.63	134.05	G3I196
AAIAHLQQK	Unmodified	0	0	0	480.303	3	327.194	978.561	84.498	G3HVM2
AAIAQALAGEVSVVPPSR	Unmodified	0	0	0	656.049	3	579.328	1734.96	107.62	G3I8W0
AAIAQLNGK	Unmodified	0	0	0	672.423	2	443.261	884.508	181.49	G3I4K5
AAIDWFDGK	Unmodified	0	0	0	740.913	2	511.751	1021.49	90.601	G3I7D7
AAIDWFDGK	Unmodified	0	0	0	740.912	2	511.751	1021.49	117.89	G3I7D7
AAIDWFDGKEFSGNPIK	Unmodified	0	0	1	861.478	3	632.316	1893.93	128.22	G3I7D7
AAIDYQK	Unmodified	0	0	0	633.875	2	404.714	807.413	117.93	G3HPZ2
AAIEAFNK	Unmodified	0	0	0	661.396	2	432.235	862.455	132.57	G3HTW7
AAIHLLVCQLR	Unmodified	0	0	0	761.956	2	647.377	1292.74	122.74	G3HJK9
AAIIADCPTFR	Unmodified	0	0	0	488.6	3	412.213	1233.62	101.97	G3I488
AAIIADCPTFR	Unmodified	0	0	0	732.396	2	617.816	1233.62	99.013	G3I488
AAIISAEGDSK	Unmodified	0	0	0	507.629	3	354.521	1060.54	98.754	G3HJP6;G3H2N4
AAILPTSIFLTNK	Unmodified	0	0	0	616.718	3	463.61	1387.81	120.77	G3HRD3
AAIQASSTESCDK	Unmodified	0	0	0	609.65	3	456.542	1366.6	76.868	G3I2N4
AAIQGEMETVFLENLK	Unmodified	0	0	0	751.083	3	598.31	1791.91	143.05	G3HFG7
AAIQSQLDGVR	Unmodified	0	0	0	693.898	2	579.317	1156.62	142.83	G3IL21
AAISDSADCSLSPDADPVLAFQR	Unmodified	0	0	0	1318.65	2	1203.57	2405.12	79.885	G3HKH7
AAISDSADCSLSPDADPVLAFQR	Unmodified	0	0	0	879.767	3	802.713	2405.12	69.986	G3HKH7
AAISQLR	Unmodified	0	0	0	494.311	2	379.73	757.445	102.71	G3HQV2
AAISSGIEDPVPTLHLTER	Unmodified	0	0	0	746.077	3	669.357	2005.05	86.411	G3I347
AAITLTPSAVNK	Unmodified	0	0	0	822.507	2	593.346	1184.68	121.6	G3HFW6
AAIVYHTK	Unmodified	0	0	0	454.282	3	301.508	901.502	77.923	G3IJF2
AALAAGK	Unmodified	0	0	0	530.349	2	301.187	600.36	143.22	G3HQI8
AALAATLEEYK	Unmodified	0	0	0	819.478	2	590.316	1178.62	175.73	G3HMZ1
AALAGGTTMIIDHVVPEPGTSLLAAFDQWR	Unmodified	0	0	0	1122.93	3	1046.54	3136.6	76.909	G3HNK4
AALAGGTTMIIDHVVPEPGTSLLAAFDQWR	Unmodified	0	0	0	1122.93	3	1046.54	3136.6	91.503	G3HNK4
AALAHSEEIAATQAAAAK	Unmodified	0	0	0	728.078	3	575.304	1722.89	184.48	G3HWJ3
AALAHSEEIAATQAAAAK	Unmodified	0	0	0	1092.11	2	862.452	1722.89	276.32	G3HWJ3
AALAHSEEIAATQAAAAK	Unmodified	0	0	0	728.078	3	575.304	1722.89	120.92	G3HWJ3
AALALQQAPSQVAITR	Unmodified	0	0	0	934.05	2	819.47	1636.93	239.38	G3GV47
AALCLFDVDGTLTAPR	Acetyl (Protein N-term)	1	0	0	881.945	2	881.446	1760.88	70.685	G3GVN0
AALDEAQGVGLDSTGYYDQEIYGGSDSR	Unmodified	0	0	0	1056.49	3	979.772	2936.29	110.03	G3HL16
AALEAIDELDLFGAHGGR	Unmodified	0	0	0	695.703	3	618.983	1853.93	149.97	G3H5K2
AALEAIDELDLFGAHGGR	Unmodified	0	0	0	695.369	3	618.983	1853.93	91.457	G3H5K2
AALEALGSCLNNK	Unmodified	0	0	0	910.008	2	680.848	1359.68	261.41	G3HW36
AALEALGSCLNNK	Unmodified	0	0	0	607.009	3	454.234	1359.68	102.4	G3HW36
AALEAQNALHNIK	Unmodified	0	0	0	618.033	3	464.925	1391.75	98.407	G3GVN6
AALEAWPALQIAVENGFGGVHTQEK	Unmodified	0	0	0	774.673	4	659.842	2635.34	124.2	G3H7T3
AALEAWPALQIAVENGFGGVHTQEK	Unmodified	0	0	0	1032.9	3	879.454	2635.34	49.186	G3H7T3
AALEEEFTLSTGVLGAGPDGFLGVEQSDK	Acetyl (Protein N-term)	1	0	0	1070.54	3	993.821	2978.44	62.722	G3HCS8
AALEESVLR	Unmodified	0	0	0	608.858	2	494.277	986.54	95.909	G3II53
AALEQDMAFWYGPHWQK	Oxidation (M)	0	1	0	851.431	3	698.656	2092.95	144.18	G3IAI6
AALEQDMAFWYGPHWQK	Oxidation (M)	0	1	0	851.431	3	698.656	2092.95	136.39	G3IAI6
AALEQDMAFWYGPHWQK	Oxidation (M)	0	1	0	851.762	3	698.656	2092.95	89.506	G3IAI6
AALEQDMAFWYGPHWQK	Oxidation (M)	0	1	0	851.764	3	698.656	2092.95	137.73	G3IAI6
AALEQDMAFWYGPHWQK	Unmodified	0	0	0	846.099	3	693.324	2076.95	142.45	G3IAI6
AALEQEKESQR	Unmodified	0	0	1	582.995	3	430.221	1287.64	102.06	G3I600
AALETDENLLLCAPTGAGK	Unmodified	0	0	0	801.772	3	648.663	1942.97	126.42	G3H037
AALETDENLLLCAPTGAGK	Unmodified	0	0	0	601.33	4	486.749	1942.97	76.574	G3H037
AALIAENFR	Acetyl (Protein N-term)	1	0	0	523.785	2	523.785	1045.56	62.546	G3IB35
AALIPEEEFLAGEWLELDTPLTR	Unmodified	0	0	0	948.508	3	871.786	2612.34	105.52	G3HWL4
AALLDISCVK	Unmodified	0	0	0	774.463	2	545.302	1088.59	172.23	G3HSU8
AALLDISCVK	Unmodified	0	0	0	516.624	3	363.871	1088.59	71.614	G3HSU8
AALLGGGQR	Unmodified	0	0	0	536.326	2	421.746	841.477	123.99	G3I1E0
AALLGGGQR	Unmodified	0	0	0	536.326	2	421.746	841.477	134.66	G3I1E0
AALLNFDEFAVSK	Unmodified	0	0	0	942.036	2	712.875	1423.73	184.87	G3HZL3
AALLNFDEFAVSK	Unmodified	0	0	0	942.036	2	712.875	1423.73	207.95	G3HZL3
AALLNQHYQVNFK	Unmodified	0	0	0	669.052	3	515.944	1544.81	80.245	G3GRE1
AALLQLLAQHQPQDDPK	Unmodified	0	0	0	782.449	3	629.343	1885.01	78.615	G3GV77
AALLSGPPGVGK	Unmodified	0	0	0	508.987	3	356.213	1065.62	88.681	G3IIQ7
AALLTGR	Unmodified	0	0	0	465.799	2	351.219	700.423	106.42	G3GRS9;G3IH84
AALNAMQPPEFR	Oxidation (M)	0	1	0	795.418	2	680.838	1359.66	134.84	G3I4B1
AALNEFLK	Unmodified	0	0	0	682.42	2	453.258	904.502	111.95	G3H761
AALNLPEAASCDEIQGK	Unmodified	0	0	0	749.4	3	596.293	1785.86	145.94	G3IAH6
AALNLPEAASCDEIQGK	Unmodified	0	0	0	1123.1	2	893.936	1785.86	252.43	G3IAH6
AALPITCHR	Unmodified	0	0	0	423.241	3	346.855	1037.54	136.27	G3GZD8
AALPTPALTPEDK	Unmodified	0	0	0	891.523	2	662.361	1322.71	119.27	G3HKR3
AALQALK	Unmodified	0	0	0	586.891	2	357.729	713.444	114.54	G3HAN1;G3I4E4
AALQEEEQASK	Unmodified	0	0	0	831.458	2	602.296	1202.58	227.94	G3GV24
AALQEELSDVLIYLVALAAR	Unmodified	0	0	0	796.796	3	720.075	2157.2	129.88	G3IKR0
AALQELLSK	Unmodified	0	0	0	715.951	2	486.79	971.565	166.07	G3I979;G3IFQ9;G3IDG5;G3I3J5
AALQELLSK	Unmodified	0	0	0	715.951	2	486.79	971.565	96.342	G3I979;G3IFQ9;G3IDG5;G3I3J5
AALQELLSK	Unmodified	0	0	0	715.952	2	486.79	971.565	126.31	G3I979;G3IFQ9;G3IDG5;G3I3J5
AALQELLSK	Unmodified	0	0	0	715.952	2	486.79	971.565	116.52	G3I979;G3IFQ9;G3IDG5;G3I3J5
AALQELLSK	Unmodified	0	0	0	715.952	2	486.79	971.565	116.52	G3I979;G3IFQ9;G3IDG5;G3I3J5
AALQELLSK	Unmodified	0	0	0	715.952	2	486.79	971.565	95.573	G3I979;G3IFQ9;G3IDG5;G3I3J5
AALQELLSK	Unmodified	0	0	0	715.952	2	486.79	971.565	103.7	G3I979;G3IFQ9;G3IDG5;G3I3J5
AALQELLSK	Unmodified	0	0	0	715.952	2	486.79	971.565	125.48	G3I979;G3IFQ9;G3IDG5;G3I3J5
AALQELLSK	Unmodified	0	0	0	715.952	2	486.79	971.565	88.681	G3I979;G3IFQ9;G3IDG5;G3I3J5
AALQELLSK	Unmodified	0	0	0	715.952	2	486.79	971.565	88.496	G3I979;G3IFQ9;G3IDG5;G3I3J5
AALQELLSK	Unmodified	0	0	0	715.951	2	486.79	971.565	94.409	G3I979;G3IFQ9;G3IDG5;G3I3J5
AALQELLSK	Unmodified	0	0	0	715.952	2	486.79	971.565	107.79	G3I979;G3IFQ9;G3IDG5;G3I3J5
AALQELLSK	Unmodified	0	0	0	715.953	2	486.79	971.565	122.26	G3I979;G3IFQ9;G3IDG5;G3I3J5
AALQELLSK	Unmodified	0	0	0	715.951	2	486.79	971.565	119.68	G3I979;G3IFQ9;G3IDG5;G3I3J5
AALQELLSK	Unmodified	0	0	0	715.952	2	486.79	971.565	136.33	G3I979;G3IFQ9;G3IDG5;G3I3J5
AALQELLSK	Unmodified	0	0	0	715.952	2	486.79	971.565	140.45	G3I979;G3IFQ9;G3IDG5;G3I3J5
AALQELLSK	Unmodified	0	0	0	715.953	2	486.79	971.565	123.88	G3I979;G3IFQ9;G3IDG5;G3I3J5
AALQELLSK	Unmodified	0	0	0	715.952	2	486.79	971.565	101.11	G3I979;G3IFQ9;G3IDG5;G3I3J5
AALQELLSK	Unmodified	0	0	0	715.953	2	486.79	971.565	105.2	G3I979;G3IFQ9;G3IDG5;G3I3J5
AALQELLSK	Unmodified	0	0	0	715.951	2	486.79	971.565	152.28	G3I979;G3IFQ9;G3IDG5;G3I3J5
AALQELLSK	Unmodified	0	0	0	715.951	2	486.79	971.565	89.047	G3I979;G3IFQ9;G3IDG5;G3I3J5
AALQELLSK	Unmodified	0	0	0	715.952	2	486.79	971.565	89.029	G3I979;G3IFQ9;G3IDG5;G3I3J5
AALQENGCLPK	Unmodified	0	0	0	829.967	2	600.806	1199.6	147.74	G3GV47
AALSEDEVEK	Unmodified	0	0	0	774.929	2	545.767	1089.52	163.94	G3I306
AALSEDEVEK	Unmodified	0	0	0	774.928	2	545.767	1089.52	150.08	G3I306
AALSEDEVEK	Unmodified	0	0	0	774.927	2	545.767	1089.52	136.63	G3I306
AALSEDEVEKK	Unmodified	0	0	1	953.556	2	609.814	1217.61	177.06	G3I306
AALSEDEVEKK	Unmodified	0	0	1	636.375	3	406.879	1217.61	82.831	G3I306
AALSENEQLK	Unmodified	0	0	0	780.953	2	551.791	1101.57	183.67	G3HTZ9
AALSGANVLTLIEK	Unmodified	0	0	0	620.385	3	467.277	1398.81	126.5	G3HW34
AALSSFQK	Unmodified	0	0	0	655.397	2	426.235	850.455	109.01	G3HRS6
AALSSQQQQQLALLLQQFQALK	Unmodified	0	0	0	972.235	3	819.127	2454.36	117.84	G3I9L4
AALTDNLNQYTR	Unmodified	0	0	0	804.93	2	690.349	1378.68	161.19	G3ILE4
AALVDFLDGK	Unmodified	0	0	0	753.949	2	524.787	1047.56	154.56	G3H761
AALVDFLDGK	Unmodified	0	0	0	502.968	3	350.194	1047.56	66.962	G3H761
AALVLEDGSVLQGR	Acetyl (Protein N-term)	1	0	0	735.401	2	735.402	1468.79	95.483	G3GXT2
AALVSSSLLPGEDGSLVVPESLATLGQDGK	Unmodified	0	0	0	842.968	4	728.388	2909.52	71.678	G3I358
AALVVLENYYK	Unmodified	0	0	0	581.348	3	428.24	1281.7	67.207	G3HJF2
AALYAAPYK	Unmodified	0	0	0	713.427	2	484.266	966.517	110.61	G3HI76
AALYSGVHK	Unmodified	0	0	0	468.618	3	315.843	944.508	73.665	G3H3T6
AAMFTAGSNFNHVVQSEK	Unmodified	0	0	0	799.417	3	646.644	1936.91	77.051	G3ICM4
AANAAENDFSVSQAEVSSR	Unmodified	0	0	0	728.023	3	651.636	1951.89	189.44	G3HQQ9
AANDAGYFNEEMVPIEVK	Oxidation (M)	0	1	0	824.756	3	671.647	2011.92	94.973	G3HQI8
AANDAGYFNEEMVPIEVK	Oxidation (M)	0	1	0	1236.13	2	1006.97	2011.92	220.25	G3HQI8
AANEDGDIK	Unmodified	0	0	0	695.882	2	466.72	931.425	113.62	G3HUM5
AANETNDGQTVPEVDVDASAQICEESTNRVLLQK	Unmodified	0	0	1	1041.02	4	926.194	3700.75	33.293	G3IDR5
AANGVVLATEK	Unmodified	0	0	0	510.979	3	358.205	1071.59	78.513	G3HSF3
AANILVGENLVCK	Unmodified	0	0	0	620.364	3	467.59	1399.75	112.5	G3IFY3;G3GXX7
AANNGALPPDLSYIVR	Unmodified	0	0	0	950.527	2	835.947	1669.88	153.81	G3HWI4
AANNGALPPDLSYIVR	Unmodified	0	0	0	951.027	2	835.947	1669.88	98.407	G3HWI4
AANNILSLLTK	Unmodified	0	0	0	808.508	2	579.348	1156.68	174.4	G3GX84
AANPGCFLEDFVR	Unmodified	0	0	0	862.934	2	748.354	1494.69	155.48	G3GZQ4
AANPSGQGFQNK	Acetyl (Protein N-term)	1	0	0	745.382	2	630.802	1259.59	66.962	G3HPK4
AANPVDFLSK	Unmodified	0	0	0	507.3	3	354.526	1060.56	76.228	G3HCU9
AANSLEAFIFETQDK	Unmodified	0	0	0	715.053	3	561.946	1682.82	164.93	G3I973
AANSLEAFIFETQDK	Unmodified	0	0	0	714.719	3	561.946	1682.82	73.887	G3I973
AANSLEAFIFETQDK	Unmodified	0	0	0	714.719	3	561.946	1682.82	105.99	G3I973
AANVLLSEQGDVK	Unmodified	0	0	0	601.686	3	448.577	1342.71	89.46	G3H4V4
AANVVASTK	Unmodified	0	0	0	659.907	2	430.745	859.476	118.71	G3IC07
AAPAPAAAVAPPGPSAAPAPAAGVFTDIPISNIR	Unmodified	0	0	0	834.962	4	777.423	3105.66	76.804	G3H2H5
AAPAPAAAVAPPGPSAAPAPAAGVFTDIPISNIR	Unmodified	0	0	0	1112.95	3	1036.23	3105.66	41.174	G3H2H5
AAPCIYWLPLTESQIVQK	Unmodified	0	0	0	859.483	3	706.375	2116.1	128.06	G3HRE2
AAPCPDPSLSVWRPDIFFASVSETFEK	Unmodified	0	0	1	1171.6	3	1018.5	3052.46	43.099	G3IAH6
AAPDILIATPGR	Unmodified	0	0	0	475.286	3	398.9	1193.68	91.313	G3HES6
AAPEINNVIEEATEFIK	Unmodified	0	0	0	783.104	3	629.995	1886.96	130.47	G3H214
AAPEVPESDVSSSITLLK	Acetyl (Protein N-term)	1	0	0	1057.57	2	942.994	1883.97	77.527	G3HDG3
AAPFTLEYR	Unmodified	0	0	0	648.86	2	534.28	1066.54	104.44	G3H6S8
AAPGGAAPTIFSR	Unmodified	0	0	0	722.908	2	608.328	1214.64	131.52	G3HMZ7
AAPGPVPSSGK	Unmodified	0	0	0	713.424	2	484.264	966.513	86.882	G3HW12
AAPLWDSK	Unmodified	0	0	0	673.397	2	444.235	886.455	93.374	G3I6J0;G3HWG5
AAPPALLEPLQQPVDVSQDPR	Unmodified	0	0	0	824.455	3	747.734	2240.18	95.365	G3I713
AAPPTDDPLSLLDPLWTLNK	Unmodified	0	0	0	879.496	3	726.388	2176.14	119.51	G3HKR3
AAPQVPVPR	Unmodified	0	0	0	582.358	2	467.777	933.54	125.81	G3IAM9
AAPSDGVNCDEFAEFQELLK	Acetyl (Protein N-term)	1	0	0	1256.6	2	1141.52	2281.02	48.214	G3HAJ9
AAPSHCSLTPCGEDYEEEGLELAPEADGRPPR	Unmodified	0	0	1	935.934	4	878.394	3509.55	56.986	G3HWQ6
AAPTEPPEVTEATAAGGIASK	Unmodified	0	0	0	809.777	3	656.669	1966.98	87.654	G3II70
AAPTEPPEVTEATAAGGIASK	Unmodified	0	0	0	1214.16	2	984.5	1966.98	159.14	G3II70
AAPVQQSSQPVGGK	Acetyl (Protein N-term)	1	0	0	812.945	2	698.365	1394.72	59.542	G3ILG2
AAPVQQSSQPVGGK	Acetyl (Protein N-term)	1	0	0	812.944	2	698.365	1394.72	45.879	G3ILG2
AAPVVLK	Unmodified	0	0	0	578.396	2	349.234	696.453	99.511	G3I3A8
AAQAAGEEAPLSGCSVK	Unmodified	0	0	0	702.04	3	549.267	1644.78	156.72	G3I4L9
AAQAIFDDSYLGYSVAVGDFNGDGIEDFVSGVPR	Unmodified	0	0	0	1261.28	3	1184.56	3550.65	90.742	G3HHR9
AAQAIFDDSYLGYSVAVGDFNGDGIEDFVSGVPR	Unmodified	0	0	0	946.463	4	888.67	3550.65	68.412	G3HHR9
AAQAIFDDSYLGYSVAVGDFNGDGIEDFVSGVPR	Unmodified	0	0	0	1261.28	3	1184.56	3550.65	99.863	G3HHR9
AAQAIFDDSYLGYSVAVGDFNGDGIEDFVSGVPR	Unmodified	0	0	0	946.46	4	888.67	3550.65	28.738	G3HHR9
AAQAVTLLR	Acetyl (Protein N-term)	1	0	0	492.794	2	492.795	983.576	90.37	G3ILS7
AAQAVTLLR	Acetyl (Protein N-term)	1	0	0	492.794	2	492.795	983.576	78.77	G3ILS7
AAQEEYIK	Unmodified	0	0	0	705.405	2	476.243	950.471	157.68	G3I4H6;G3I3X4
AAQEEYIK	Unmodified	0	0	0	705.405	2	476.243	950.471	96.668	G3I4H6;G3I3X4
AAQEEYIK	Unmodified	0	0	0	705.405	2	476.243	950.471	118.33	G3I4H6;G3I3X4
AAQEEYIK	Unmodified	0	0	0	705.405	2	476.243	950.471	118.5	G3I4H6;G3I3X4
AAQEEYIK	Unmodified	0	0	0	705.406	2	476.243	950.471	106.42	G3I4H6;G3I3X4
AAQEEYIK	Unmodified	0	0	0	705.405	2	476.243	950.471	124.23	G3I4H6;G3I3X4
AAQEEYIK	Unmodified	0	0	0	705.404	2	476.243	950.471	113.26	G3I4H6;G3I3X4
AAQEEYIK	Unmodified	0	0	0	705.405	2	476.243	950.471	116.25	G3I4H6;G3I3X4
AAQEEYIK	Unmodified	0	0	0	705.405	2	476.243	950.471	98.033	G3I4H6;G3I3X4
AAQEEYIK	Unmodified	0	0	0	705.404	2	476.243	950.471	107.47	G3I4H6;G3I3X4
AAQEQELESLR	Unmodified	0	0	0	751.902	2	637.323	1272.63	172.56	G3HNB2
AAQEQVLNASR	Unmodified	0	0	0	708.393	2	593.812	1185.61	158.56	G3HE29
AAQETEGLLK	Unmodified	0	0	0	759.45	2	530.288	1058.56	112.11	G3H379
AAQFVDLLGYFSLK	Unmodified	0	0	0	677.395	3	524.62	1570.84	89.136	G3I905
AAQGATAAVAATTSGIVGEGEPGPGENAAVEGPAGSPGR	Acetyl (Protein N-term)	1	0	0	1159.23	3	1158.9	3473.67	40.12	G3I7D3
AAQGEPQVQFK	Acetyl (Protein N-term)	1	0	0	737.398	2	622.817	1243.62	78.113	G3HP89;G3GXN1
AAQGEPQVQFK	Acetyl (Protein N-term)	1	0	0	737.397	2	622.817	1243.62	46.891	G3HP89;G3GXN1
AAQGPPLPAAPLNTDVVAYTQTALLQK	Unmodified	0	0	0	1069.94	3	916.836	2747.49	111.33	G3IGT5
AAQGPPLPAAPLNTDVVAYTQTALLQK	Unmodified	0	0	0	1069.94	3	916.836	2747.49	76.799	G3IGT5
AAQHELPASEGEVWSLPVPVER	Unmodified	0	0	0	877.797	3	801.076	2400.21	83.436	G3H3S7
AAQIGAHTLSGACLDPAAFK	Unmodified	0	0	0	819.783	3	667.007	1998	77.137	G3H7U7
AAQIPESDQIK	Acetyl (Protein N-term)	1	0	0	735.903	2	621.322	1240.63	53.756	G3IMX4
AAQLAIR	Unmodified	0	0	0	486.313	2	371.732	741.45	113.08	G3HTS3;G3H3Y8;G3H5A3;G3ILU1;G3HJT6
AAQLGFGGIYVR	Unmodified	0	0	0	740.926	2	626.346	1250.68	104.2	G3GTV7
AAQLGFK	Unmodified	0	0	0	596.875	2	367.713	733.412	111.28	G3I277
AAQLQHSEK	Unmodified	0	0	0	490.62	3	337.845	1010.51	97.965	G3I0N6
AAQLSNPCTEPAR	Unmodified	0	0	0	822.423	2	707.841	1413.67	90.697	G3IKK6
AAQNSGEAEYIEK	Unmodified	0	0	0	934.492	2	705.331	1408.65	228.61	G3I278
AAQPNNVLGEHVGEVASDGPPQGDSR	Unmodified	0	0	0	944.467	3	867.748	2600.22	88.433	G3HI06
AAQSLLNK	Unmodified	0	0	0	651.911	2	422.748	843.481	136.27	G3IG24;G3IG25
AAQSNENLSDSQQEPPK	Unmodified	0	0	0	768.062	3	614.954	1841.84	97.214	G3I935
AAQTELGQQILADFEEAFPSQGTK	Unmodified	0	0	0	760.403	4	645.571	2578.26	95.591	G3HTG4
AAQTSDLEK	Unmodified	0	0	0	710.905	2	481.743	961.472	173.37	G3I3G8;G3ILL5
AAQVAQDEEIAR	Unmodified	0	0	0	765.408	2	650.828	1299.64	230.41	G3GT75
AAQYQVNQAAAAQAAATAAAMGIPQAVLPPLPK	Unmodified	0	0	0	916.262	4	801.431	3201.7	94.403	G3HL93
AASAAFQENVGR	Unmodified	0	0	0	725.386	2	610.805	1219.59	95.477	G3I449
AASADSTTEGTPADGFTVLSTK	Unmodified	0	0	0	862.783	3	709.674	2126	85.054	G3H154
AASAEQQATIER	Unmodified	0	0	0	752.401	2	637.82	1273.63	201.46	G3GTE8
AASAFFTYVSLNQEGK	Unmodified	0	0	0	731.398	3	578.29	1731.85	95.195	G3IJV7
AASASTTNPSQGEDLK	Unmodified	0	0	0	1018.04	2	788.876	1575.74	276.71	G3H2I6
AASAYAVGEVK	Unmodified	0	0	0	762.446	2	533.282	1064.55	132.78	G3HKN6
AASCSIPVASVATGFPAGQTHLK	Unmodified	0	0	0	910.166	3	757.391	2269.15	123.61	G3H9Z3
AASDDGSLK	Unmodified	0	0	0	661.371	2	432.209	862.403	133.23	G3I7W5
AASDELSK	Unmodified	0	0	0	639.868	2	410.706	819.397	164.72	G3GWQ1
AASDGQYENQSPEATSPR	Unmodified	0	0	0	713.003	3	636.617	1906.83	178.14	G3H402
AASDIAMTELPPTHPIR	Oxidation (M)	0	1	0	689.37	3	612.649	1834.92	102.65	G3IPU3
AASDIAMTELPPTHPIR	Oxidation (M)	0	1	0	689.035	3	612.649	1834.92	129.01	G3IPU3
AASDIAMTELPPTHPIR	Oxidation (M)	0	1	0	1033.55	2	918.47	1834.92	82.774	G3IPU3
AASDIAMTELPPTHPIR	Oxidation (M)	0	1	0	689.035	3	612.649	1834.92	148.57	G3IPU3
AASDIAMTELPPTHPIR	Oxidation (M)	0	1	0	689.37	3	612.649	1834.92	75.911	G3IPU3
AASDIAMTELPPTHPIR	Oxidation (M)	0	1	0	689.369	3	612.649	1834.92	75.445	G3IPU3
AASDIAMTELPPTHPIR	Oxidation (M)	0	1	0	689.369	3	612.649	1834.92	89.136	G3IPU3
AASDIAMTELPPTHPIR	Oxidation (M)	0	1	0	1033.05	2	918.47	1834.92	122.46	G3IPU3
AASDIAMTELPPTHPIR	Oxidation (M)	0	1	0	689.035	3	612.649	1834.92	142.45	G3IPU3
AASDIAMTELPPTHPIR	Unmodified	0	0	0	1025.05	2	910.472	1818.93	254.18	G3IPU3
AASDIAMTELPPTHPIR	Unmodified	0	0	0	683.703	3	607.317	1818.93	68.413	G3IPU3
AASEFESPEGVSLFPELR	Unmodified	0	0	0	732.045	3	655.658	1963.95	101.67	G3ILK7
AASEFESPEGVSLFPELR	Unmodified	0	0	0	1098.06	2	982.984	1963.95	178.22	G3ILK7
AASETGASGVTGQPGDAQLGEVENLEDFAYSPAPR	Unmodified	0	0	0	1241.6	3	1164.54	3490.61	49.504	G3GUJ0
AASEYEK	Unmodified	0	0	0	628.349	2	399.187	796.36	113.89	G3GUR8
AASFLNADGPK	Unmodified	0	0	0	774.942	2	545.78	1089.55	166.69	G3H9P6
AASGESGVSGGGGSTEEAFMTFYSEVK	Acetyl (Protein N-term),Oxidation (M)	1	1	0	977.113	3	900.725	2699.15	77.575	G3H1Z4
AASGESGVSGGGGSTEEAFMTFYSEVK	Acetyl (Protein N-term),Oxidation (M)	1	1	0	977.446	3	900.725	2699.15	42.106	G3H1Z4
AASGLLSIGLR	Unmodified	0	0	0	643.902	2	529.322	1056.63	123.35	G3HBE7
AASGLPQVLVHTDAAQALGK	Unmodified	0	0	0	802.802	3	649.693	1946.06	120.08	G3I249
AASGSSLLWPR	Unmodified	0	0	0	687.389	2	572.809	1143.6	106.88	G3IHH9
AASGSSLLWPR	Unmodified	0	0	0	687.389	2	572.809	1143.6	101.46	G3IHH9
AASGYSAK	Unmodified	0	0	0	606.852	2	377.69	753.366	101.54	G3HZE9
AASHEQAAAALK	Unmodified	0	0	0	813.471	2	584.309	1166.6	194.5	G3GSJ8
AASHILILK	Unmodified	0	0	0	475.317	3	322.543	964.607	79.474	G3GS82
AASHILILK	Unmodified	0	0	0	712.697	2	483.311	964.607	105.14	G3GS82
AASHTSDFNPNSGSDQR	Unmodified	0	0	0	673.981	3	597.594	1789.76	130.47	G3H292
AASHTSDFNPNSGSDQR	Unmodified	0	0	0	674.316	3	597.594	1789.76	52.522	G3H292
AASHTSDFNPNSGSDQR	Unmodified	0	0	0	673.981	3	597.594	1789.76	63.682	G3H292
AASIFGGAK	Unmodified	0	0	0	640.391	2	411.229	820.444	113.26	G3IH96
AASIFGGAKPVDTAAR	Unmodified	0	0	1	664.387	3	511.279	1530.82	90.853	G3IH96
AASISAVSLEVAQPGPSGGPR	Unmodified	0	0	0	727.399	3	651.013	1950.02	103.73	G3HIM1
AASISAVSLEVAQPGPSGGPR	Unmodified	0	0	0	1091.1	2	976.016	1950.02	212.43	G3HIM1
AASITSEVFNK	Unmodified	0	0	0	812.968	2	583.806	1165.6	148.91	G3HWP7
AASLGLLQFPILNASVDENCQNITYK	Unmodified	0	0	0	835.451	4	720.621	2878.45	53.304	G3IK38
AASLSGDCSLVNEIFR	Unmodified	0	0	0	985.006	2	869.925	1737.84	101.72	G3H4K6
AASNIIFSNGDLDPWAGGGIR	Unmodified	0	0	0	1180.61	2	1066.03	2130.05	187.78	G3IN86
AASNYVAK	Unmodified	0	0	0	641.381	2	412.219	822.424	93.143	G3IHK4
AASPATETVPAFSER	Unmodified	0	0	0	881.961	2	767.381	1532.75	231.67	G3GZ85
AASPATETVPAFSER	Unmodified	0	0	0	881.8	2	767.381	1532.75	166.29	G3GZ85
AASPATETVPAFSER	Unmodified	0	0	0	881.961	2	767.381	1532.75	124.12	G3GZ85
AASPATETVPAFSER	Unmodified	0	0	0	882.462	2	767.381	1532.75	151.13	G3GZ85
AASPATETVPAFSER	Unmodified	0	0	0	881.961	2	767.381	1532.75	134.75	G3GZ85
AASQNTQVPTVTEGVAAALLLSK	Unmodified	0	0	0	1364.79	2	1135.12	2268.23	82.765	G3GU75
AASQSAADYNQVVPTR	Unmodified	0	0	0	953.992	2	839.413	1676.81	259.68	G3HYA9
AASSEACHSEHADAK	Unmodified	0	0	0	677.331	3	524.223	1569.65	60.937	G3HH18
AASSIYINSR	Unmodified	0	0	0	655.866	2	541.285	1080.56	131.11	G3I7G1
AASSLNLSNGETESVK	Unmodified	0	0	0	1033.06	2	803.9	1605.78	363.37	G3H6J1
AASTDLGAGEAVVGK	Unmodified	0	0	0	902.513	2	673.352	1344.69	169.23	G3GZQ7
AASTQCDVSTEVAISSDATGQCGNLEEQPLTCQK	Unmodified	0	0	0	1029.49	4	914.659	3654.61	57.629	G3I167
AASTQQISSDVK	Unmodified	0	0	0	846.978	2	617.817	1233.62	208.33	G3HS38
AASTTELPPEYLTSPLSQQSQLPPK	Unmodified	0	0	0	1047.91	3	895.132	2682.38	115.88	G3GX75
AASTTELPPEYLTSPLSQQSQLPPK	Unmodified	0	0	0	786.433	4	671.601	2682.38	70.072	G3GX75
AASTTELPPEYLTSPLSQQSQLPPK	Unmodified	0	0	0	1048.24	3	895.132	2682.38	85.518	G3GX75
AASTTELPPEYLTSPLSQQSQLPPK	Unmodified	0	0	0	786.432	4	671.601	2682.38	90.896	G3GX75
AASVAENCINYQQGTPHK	Unmodified	0	0	0	816.422	3	663.315	1986.92	243.99	G3I519
AASVAENCINYQQGTPHK	Unmodified	0	0	0	816.088	3	663.315	1986.92	224.64	G3I519
AASVSGAPTEASGEQVR	Unmodified	0	0	0	923.475	2	808.897	1615.78	295.29	G3H3A0
AATAAADFTAK	Unmodified	0	0	0	748.428	2	519.267	1036.52	182.64	G3H9Z4
AATADLEQYDR	Unmodified	0	0	0	741.374	2	626.794	1251.57	155.53	G3IF52
AATAECDVVMAGTEPELLEDEEAK	Acetyl (Protein N-term),Oxidation (M)	1	1	0	955.777	3	879.391	2635.15	50.055	G3HLV8
AATDTSEQGVK	Unmodified	0	0	0	782.932	2	553.77	1105.53	170.99	G3HDQ7
AATEELLANK	Unmodified	0	0	0	506.969	3	353.861	1058.56	66.435	G3GS63
AATEGYNILK	Unmodified	0	0	0	769.451	2	540.29	1078.57	152.28	G3I075
AATEGYNILK	Unmodified	0	0	0	769.451	2	540.29	1078.57	105.2	G3I075
AATESVPCSPSPVQSEPR	Unmodified	0	0	0	710.356	3	633.635	1897.88	97.214	G3HNQ4
AATFFGCIGIDK	Unmodified	0	0	0	879.489	2	650.324	1298.63	87.667	G3GWQ3
AATFFGEVVK	Acetyl (Protein N-term)	1	0	0	670.375	2	555.795	1109.58	64.04	G3I054
AATFGLILDDVSLTHLTFGK	Unmodified	0	0	0	860.161	3	707.053	2118.14	145.8	G3HJP6
AATGEEVSAEDLGGADLHCR	Unmodified	0	0	0	763.365	3	686.645	2056.91	173.09	G3HIT4
AATGEEVSAEDLGGADLHCR	Unmodified	0	0	0	1144.54	2	1029.46	2056.91	281.54	G3HIT4
AATGNTSEGEEVFLLIQSEK	Unmodified	0	0	0	861.13	3	708.355	2122.04	61.276	G3HH78
AATHGLVLGALQEDGPLPK	Unmodified	0	0	0	782.791	3	629.683	1886.03	142.4	G3IJS1
AATHIPAAGDAK	Unmodified	0	0	0	790.961	2	561.799	1121.58	139.86	G3H5E2
AATHIPAAGDAK	Unmodified	0	0	0	527.643	3	374.868	1121.58	86.114	G3H5E2
AATIPVSQISTIAGSK	Unmodified	0	0	0	1001.6	2	772.438	1542.86	104.41	G3I9Y0
AATNGISANGVNK	Unmodified	0	0	0	837.979	2	608.818	1215.62	156.69	G3H726
AATNLENQLHSAQK	Acetyl (Protein N-term)	1	0	0	898.476	2	783.897	1565.78	85.924	G3HX49
AATPAEDDEDDDIDLFGSDEEEEDKEAAR	Unmodified	0	0	1	1219.88	3	1066.44	3196.3	63.823	G3I5H3
AATPFSDSWYYPSYPPSYPGTWNSR	Unmodified	0	0	0	1043.15	3	966.433	2896.28	71.042	G3H619
AATQCEFSK	Unmodified	0	0	0	750.399	2	521.237	1040.46	174.02	G3I7I0;G3IMG4
AATSEGQLFAAGIEK	Acetyl (Protein N-term)	1	0	0	882.472	2	767.891	1533.77	86.911	G3GZ63
AATSQGNFDGK	Acetyl (Protein N-term)	1	0	0	683.842	2	569.262	1136.51	73.885	G3HV88
AATSTLSVCDFLGEK	Unmodified	0	0	0	686.704	3	533.596	1597.77	72.209	G3IGB1
AATTIQK	Unmodified	0	0	0	595.878	2	366.716	731.418	104.21	G3GRI6
AATTTGAAGLAGGHHR	Unmodified	0	0	0	560.304	3	483.583	1447.73	64.675	G3HAI6
AAVAAAQSGTPGPVFVELPLDVLYPYFMVEK	Oxidation (M)	0	1	0	939.761	4	824.679	3294.69	67.899	G3HM53
AAVAADPAAAAIPASAEEK	Acetyl (Protein N-term)	1	0	0	998.031	2	883.452	1764.89	64.394	G3IBG5
AAVAFNK	Unmodified	0	0	0	589.868	2	360.706	719.397	121.87	G3HI06
AAVAPVAPEK	Unmodified	0	0	0	705.938	2	476.777	951.539	98.033	G3HGA3
AAVASLLQSVQVPEFTPK	Unmodified	0	0	0	782.127	3	629.019	1884.04	57.197	G3IBG3
AAVASLLQSVQVPEFTPK	Unmodified	0	0	0	586.848	4	472.016	1884.04	143.64	G3IBG3
AAVASLLQSVQVPEFTPK	Unmodified	0	0	0	586.848	4	472.016	1884.04	49.223	G3IBG3
AAVAVVPLISEDK	Unmodified	0	0	0	590.697	3	437.922	1310.74	138.63	G3HQB8
AAVAWANQNR	Unmodified	0	0	0	665.363	2	550.783	1099.55	178.6	G3HEH3
AAVAWEAGK	Unmodified	0	0	0	680.901	2	451.74	901.466	124.98	G3IMD1
AAVAWEAGKPLSIEEVEVAPPK	Unmodified	0	0	1	993.909	3	764.414	2290.22	104.45	G3IMD1
AAVCDCILQEHVYLR	Unmodified	0	0	0	1038.53	2	923.951	1845.89	158.42	G3H213
AAVDGLSK	Unmodified	0	0	0	609.875	2	380.714	759.413	93.162	G3GVA8
AAVDSFYLLYR	Acetyl (Protein N-term)	1	0	0	680.35	2	680.351	1358.69	59.153	G3GRY1
AAVDSFYLLYR	Acetyl (Protein N-term)	1	0	0	680.35	2	680.351	1358.69	66.435	G3GRY1
AAVDSWNAIVADVR	Unmodified	0	0	0	858.466	2	743.886	1485.76	112.84	G3H7C8
AAVEDINPADDPNNQGEDEFEEAEQVR	Unmodified	0	0	0	1077.82	3	1001.1	3000.29	113.29	G3HQ97
AAVEEGIVLGGGCALLR	Unmodified	0	0	0	638.694	3	562.307	1683.9	173.59	G3HL13
AAVEEGIVLGGGCALLR	Unmodified	0	0	0	957.536	2	842.956	1683.9	172.13	G3HL13
AAVEEGIVLGGGCALLR	Unmodified	0	0	0	639.027	3	562.307	1683.9	58.885	G3HL13
AAVEEGIVLGGGCALLR	Unmodified	0	0	0	639.028	3	562.307	1683.9	62.077	G3HL13
AAVEEGIVLGGGCALLR	Unmodified	0	0	0	639.028	3	562.307	1683.9	56.527	G3HL13
AAVEEGIVLGGGCALLR	Unmodified	0	0	0	638.693	3	562.307	1683.9	80.706	G3HL13
AAVEEGIVLGGGCALLR	Unmodified	0	0	0	638.694	3	562.307	1683.9	97.203	G3HL13
AAVEEGIVLGGGCALLR	Unmodified	0	0	0	638.693	3	562.307	1683.9	86.738	G3HL13
AAVEEGIVLGGGCALLR	Unmodified	0	0	0	957.537	2	842.956	1683.9	115.33	G3HL13
AAVEEGIVLGGGCALLR	Unmodified	0	0	0	957.537	2	842.956	1683.9	71.085	G3HL13
AAVEEGIVLGGGCALLR	Unmodified	0	0	0	957.536	2	842.956	1683.9	72.958	G3HL13
AAVEEGIVLGGGCALLR	Unmodified	0	0	0	638.693	3	562.307	1683.9	114.69	G3HL13
AAVEEGIVLGGGCALLR	Unmodified	0	0	0	638.693	3	562.307	1683.9	85.837	G3HL13
AAVEEGIVLGGGCALLR	Unmodified	0	0	0	638.694	3	562.307	1683.9	77.372	G3HL13
AAVEEGIVLGGGCALLR	Unmodified	0	0	0	957.537	2	842.956	1683.9	119.76	G3HL13
AAVEEGIVLGGGCALLR	Unmodified	0	0	0	957.537	2	842.956	1683.9	88.338	G3HL13
AAVEEGIVLGGGCALLR	Unmodified	0	0	0	957.536	2	842.956	1683.9	182.71	G3HL13
AAVELEEPEDAR	Unmodified	0	0	0	779.401	2	664.82	1327.63	149.33	G3IBT1
AAVELVEK	Unmodified	0	0	0	658.913	2	429.75	857.486	123.92	G3GU10
AAVELVEK	Unmodified	0	0	0	658.911	2	429.75	857.486	131.06	G3GU10
AAVEPDAEPK	Acetyl (Protein N-term)	1	0	0	649.345	2	534.764	1067.51	40.724	G3IIM7
AAVESPFLDYGENLVQK	Unmodified	0	0	0	780.094	3	627.319	1878.94	112.12	G3HV51
AAVEWFDGK	Unmodified	0	0	0	740.912	2	511.751	1021.49	128.38	G3HP03
AAVEWFDGK	Unmodified	0	0	0	740.913	2	511.751	1021.49	96.331	G3HP03
AAVEWFDGKDFQGSK	Unmodified	0	0	1	791.767	3	562.27	1683.79	123.1	G3HP03
AAVFEEIDTYER	Unmodified	0	0	0	836.425	2	721.844	1441.67	181.53	G3HEH3
AAVHLEGK	Unmodified	0	0	0	641.896	2	412.735	823.455	124.08	G3GWQ1
AAVIINGSVAAVGNTIHYK	Unmodified	0	0	0	786.463	3	633.355	1897.04	126.43	G3HNG5
AAVIINGSVAAVGNTIHYK	Unmodified	0	0	0	786.129	3	633.355	1897.04	88.637	G3HNG5
AAVPDAVGK	Unmodified	0	0	0	643.397	2	414.235	826.455	111.74	G3H8Z9;G3H7Y5;G3I0M9
AAVPDAVGK	Unmodified	0	0	0	643.396	2	414.235	826.455	100.02	G3H8Z9;G3H7Y5;G3I0M9
AAVPSGASTGIYEALELR	Unmodified	0	0	0	1017.56	2	902.976	1803.94	206.66	G3IAQ0;G3GUQ0
AAVPSGASTGIYEALELR	Unmodified	0	0	0	678.706	3	602.32	1803.94	185.86	G3IAQ0;G3GUQ0
AAVPSGASTGIYEALELR	Unmodified	0	0	0	678.707	3	602.32	1803.94	94.454	G3IAQ0;G3GUQ0
AAVPSGASTGIYEALELR	Unmodified	0	0	0	678.707	3	602.32	1803.94	85.362	G3IAQ0;G3GUQ0
AAVPSGASTGIYEALELR	Unmodified	0	0	0	679.04	3	602.32	1803.94	52.569	G3IAQ0;G3GUQ0
AAVPSGASTGIYEALELR	Unmodified	0	0	0	678.707	3	602.32	1803.94	77.191	G3IAQ0;G3GUQ0
AAVPSGASTGIYEALELR	Unmodified	0	0	0	678.707	3	602.32	1803.94	112.3	G3IAQ0;G3GUQ0
AAVPSGASTGIYEALELR	Unmodified	0	0	0	678.707	3	602.32	1803.94	111.34	G3IAQ0;G3GUQ0
AAVPSGASTGIYEALELR	Unmodified	0	0	0	679.041	3	602.32	1803.94	70.784	G3IAQ0;G3GUQ0
AAVPSGASTGIYEALELR	Unmodified	0	0	0	679.041	3	602.32	1803.94	85.473	G3IAQ0;G3GUQ0
AAVPSGASTGIYEALELR	Unmodified	0	0	0	678.707	3	602.32	1803.94	125.98	G3IAQ0;G3GUQ0
AAVPSGASTGIYEALELR	Unmodified	0	0	0	679.041	3	602.32	1803.94	74.428	G3IAQ0;G3GUQ0
AAVPSGASTGIYEALELR	Unmodified	0	0	0	1017.56	2	902.976	1803.94	89.43	G3IAQ0;G3GUQ0
AAVPSGASTGIYEALELR	Unmodified	0	0	0	678.707	3	602.32	1803.94	97.291	G3IAQ0;G3GUQ0
AAVPSGASTGIYEALELR	Unmodified	0	0	0	678.706	3	602.32	1803.94	104.78	G3IAQ0;G3GUQ0
AAVPSGASTGIYEALELR	Unmodified	0	0	0	678.707	3	602.32	1803.94	126.63	G3IAQ0;G3GUQ0
AAVPSGASTGIYEALELR	Unmodified	0	0	0	678.708	3	602.32	1803.94	68.329	G3IAQ0;G3GUQ0
AAVPSGASTGIYEALELR	Unmodified	0	0	0	678.707	3	602.32	1803.94	87.99	G3IAQ0;G3GUQ0
AAVPSGASTGIYEALELR	Unmodified	0	0	0	678.707	3	602.32	1803.94	76.82	G3IAQ0;G3GUQ0
AAVPSGASTGIYEALELR	Unmodified	0	0	0	678.708	3	602.32	1803.94	71.781	G3IAQ0;G3GUQ0
AAVPSGASTGIYEALELR	Unmodified	0	0	0	678.707	3	602.32	1803.94	81.656	G3IAQ0;G3GUQ0
AAVPSGASTGIYEALELR	Unmodified	0	0	0	678.707	3	602.32	1803.94	83.37	G3IAQ0;G3GUQ0
AAVPSGASTGIYEALELR	Unmodified	0	0	0	678.706	3	602.32	1803.94	73.296	G3IAQ0;G3GUQ0
AAVPSGASTGIYEALELRDNDK	Unmodified	0	0	1	912.825	3	759.717	2276.13	109.77	G3IAQ0
AAVPSGASTGIYEALELRDNDKTR	Unmodified	0	0	2	749.159	4	634.327	2533.28	87.323	G3IAQ0
AAVPSIK	Unmodified	0	0	0	572.378	2	343.216	684.417	101.69	G3HNY4;G3IBZ4
AAVQELSSSILTNEDPEER	Unmodified	0	0	0	1160.09	2	1044.51	2087	97.2	G3HNF2
AAVQLLQEQEAR	Unmodified	0	0	0	792.948	2	678.368	1354.72	186.87	G3HWQ6
AAVQQLQAEGLSPR	Unmodified	0	0	0	566.322	3	489.935	1466.78	166.86	G3IF39;G3IF40;G3IF46;Q9JJN7;G3IF44
AAVQQLQAEGLSPR	Unmodified	0	0	0	848.98	2	734.399	1466.78	213.84	G3IF39;G3IF40;G3IF46;Q9JJN7;G3IF44
AAVSVFQAPVGGFSFDNCR	Acetyl (Protein N-term)	1	0	0	1036.49	2	1035.99	2069.96	83.877	G3I9D3
AAVSVTGNDITTPPNK	Unmodified	0	0	0	1022.08	2	792.915	1583.82	350.43	G3HKQ7
AAVTTTQGDQEAAENCR	Unmodified	0	0	0	1025.99	2	911.405	1820.8	332.06	G3IJ36
AAVVAGPLAAGGEEAAASVSVPGSPGLPGSR	Acetyl (Protein N-term)	1	0	0	915.813	3	915.479	2743.41	50.556	G3I662
AAVVINGSVAAVGNTIYYK	Unmodified	0	0	0	790.459	3	637.351	1909.03	71.637	G3HNG2
AAVVINGSVAAVGNTIYYK	Unmodified	0	0	0	790.125	3	637.351	1909.03	101.9	G3HNG2
AAVVSEAQDSQVTSTK	Unmodified	0	0	0	1040.07	2	810.907	1619.8	248.68	G3HNQ4
AAVWEITGAEFSK	Unmodified	0	0	0	623.016	3	470.242	1407.7	64.65	G3GTU1
AAWEDPVEWVR	Unmodified	0	0	0	793.911	2	679.33	1356.65	91.867	G3H3I7
AAYDREESPNLEEYEPNTVASLLK	Unmodified	0	0	1	1066.55	3	913.443	2737.31	115.85	G3HZ30
AAYEAELGDAR	Unmodified	0	0	0	697.858	2	583.278	1164.54	119.62	G3HG95
AAYFGIYDTAK	Unmodified	0	0	0	559.979	3	407.205	1218.59	98.048	G3HEJ8;G3H777
AAYFGIYDTAK	Unmodified	0	0	0	839.465	2	610.303	1218.59	172.59	G3HEJ8;G3H777
AAYFGIYDTAK	Unmodified	0	0	0	559.979	3	407.205	1218.59	79.148	G3HEJ8;G3H777
AAYFGIYDTAK	Unmodified	0	0	0	839.457	2	610.303	1218.59	91.265	G3HEJ8;G3H777
AAYFGIYDTAK	Unmodified	0	0	0	839.966	2	610.303	1218.59	99.013	G3HEJ8;G3H777
AAYIYFTDFCPDSLFNK	Unmodified	0	0	0	844.431	3	691.321	2070.94	225.33	G3IK27
AAYIYFTDFCPDSLFNK	Unmodified	0	0	0	1266.14	2	1036.48	2070.94	168.98	G3IK27
AAYIYFTDFCPDSLFNK	Unmodified	0	0	0	633.574	4	518.742	2070.94	54.898	G3IK27
AAYIYIR	Unmodified	0	0	0	549.828	2	435.248	868.481	154.44	G3I3Y5
AAYLQETGKPLDEMLR	Unmodified	0	0	1	765.091	3	612.317	1833.93	161.49	G3I5L3
AAYNPGQAVPWNAVK	Unmodified	0	0	0	682.05	3	529.276	1584.8	115.57	G3GUY5
AAYNPGQAVPWNAVK	Unmodified	0	0	0	1023.07	2	793.41	1584.8	147.91	G3GUY5
AAYNPGQAVPWNAVK	Unmodified	0	0	0	1022.57	2	793.41	1584.8	208.15	G3GUY5
AAYNQVK	Unmodified	0	0	0	626.375	2	397.214	792.413	129.96	G3IGA2
AAYSFYNVHTQTPLLDLMSDALVLAK	Unmodified	0	0	0	1114.61	3	961.165	2880.47	59.07	G3HLM3
AAYYPPSQIAQLRPSPR	Unmodified	0	0	1	715.395	3	639.011	1914.01	74.966	G3I8S7
ACACNPYGTVQQQSSCNPVTGQCECLPHVSGR	Unmodified	0	0	0	963.929	4	906.389	3621.53	58.858	G3HG25
ACACNPYGTVQQQSSCNPVTGQCECLPHVSGR	Unmodified	0	0	0	963.929	4	906.389	3621.53	134.15	G3HG25
ACACNPYGTVQQQSSCNPVTGQCECLPHVSGR	Unmodified	0	0	0	1285.57	3	1208.18	3621.53	61.844	G3HG25
ACADATLSQITTNIDPVGR	Unmodified	0	0	0	1117.08	2	1002	2001.98	184	G3I1X8
ACADATLSQITTNIDPVGR	Unmodified	0	0	0	744.72	3	668.334	2001.98	119.38	G3I1X8
ACADGGANCLYDLTEGER	Unmodified	0	0	0	1101.49	2	986.412	1970.81	128.85	G3HW81
ACAELHQNVNVK	Unmodified	0	0	0	921.008	2	691.846	1381.68	197.21	G3I8H3
ACAELHQNVNVK	Unmodified	0	0	0	614.675	3	461.566	1381.68	81.017	G3I8H3
ACALSIAESCR	Unmodified	0	0	0	733.868	2	619.287	1236.56	102.06	G3IFX1
ACALSIAESCRPGDK	Unmodified	0	0	1	698.701	3	545.592	1633.76	88.78	G3IFX1
ACALSIAESCRPGDK	Unmodified	0	0	1	698.7	3	545.592	1633.76	86.548	G3IFX1
ACALSIAESCRPGDKVPPIK	Unmodified	0	0	2	714.905	4	543.034	2168.11	79.326	G3IFX1
ACALSQINTK	Unmodified	0	0	0	782.449	2	553.287	1104.56	196.52	G3GT61
ACAQTVLAVLYYEETK	Unmodified	0	0	0	773.422	3	620.313	1857.92	61.962	G3GYH6
ACASDSQSSVSK	Unmodified	0	0	0	842.932	2	613.77	1225.52	208.84	G3HP17
ACAVEVK	Unmodified	0	0	0	617.865	2	388.702	775.39	101.69	G3IG47
ACCLPGTYGPDCQECQGGSQR	Unmodified	0	0	0	877.704	3	800.986	2399.94	85.737	G3IC16
ACCLPGTYGPDCQECQGGSQRPCSGNGHCDGDGSR	Unmodified	0	0	1	1022.66	4	965.121	3856.46	45.339	G3IC16
ACCLPGTYGPDCQECQGGSQRPCSGNGHCDGDGSR	Unmodified	0	0	1	1022.66	4	965.121	3856.46	59.048	G3IC16
ACCPLEGVRPSPQQTEYR	Unmodified	0	0	1	793.391	3	716.67	2146.99	69.331	G3HEQ2
ACDADSSDLDK	Unmodified	0	0	0	827.902	2	598.74	1195.47	179.81	G3HVZ2
ACDADSSDLDK	Unmodified	0	0	0	827.413	2	598.74	1195.47	122.96	G3HVZ2
ACDEGHIIGK	Unmodified	0	0	0	519.953	3	367.178	1098.51	113.66	G3ICJ8
ACDGNVDHAATHISNR	Unmodified	0	0	0	656.65	3	579.929	1736.76	71.316	G3HB58
ACDLWEQILR	Unmodified	0	0	0	766.906	2	652.327	1302.64	93.111	G3IF71
ACEQPTHWK	Unmodified	0	0	0	807.926	2	578.764	1155.51	162.97	G3H8Z0
ACFCLLEGDK	Unmodified	0	0	0	835.934	2	606.773	1211.53	143.37	G3HYL1
ACFLYFK	Unmodified	0	0	0	703.897	2	474.736	947.458	142.42	G3IPE5
ACFSANGEELLATSIR	Unmodified	0	0	0	984.507	2	869.925	1737.84	183.06	G3HBC9
ACFYNLDK	Unmodified	0	0	0	744.899	2	515.737	1029.46	107.01	G3GR69
ACGDVLVTAELILR	Unmodified	0	0	0	880.001	2	765.421	1528.83	107.97	G3H9B2
ACGEAHLK	Unmodified	0	0	0	448.588	3	295.813	884.417	73.616	G3H9Z3;G3GV99
ACGLVASNLNLK	Acetyl (Protein N-term)	1	0	0	765.928	2	651.348	1300.68	106.68	G3I4Z7
ACGLVASNLNLKPGECLK	Acetyl (Protein N-term)	1	0	1	1223.17	2	993.511	1985.01	79.886	G3I4Z7
ACGLVASNLNLKPGECLKVR	Acetyl (Protein N-term)	1	0	2	900.507	3	747.733	2240.18	62.203	G3I4Z7
ACGQIFCGK	Unmodified	0	0	0	749.898	2	520.736	1039.46	136.16	G3GX75
ACGVDYEVK	Unmodified	0	0	0	749.901	2	520.739	1039.46	157.68	G3IIY3
ACHGLPLINGQNCDPYATVSLVGPSR	Unmodified	0	0	0	1009.51	3	932.79	2795.35	128.09	G3GSX9
ACHQLHQEGK	Unmodified	0	0	0	555.967	3	403.193	1206.56	118.71	G3HU24;G3HU23
ACIAIICELALQNPEVVAIR	Unmodified	0	0	0	828.128	3	751.741	2252.2	69.289	G3HGU6
ACIENGTSCIDICGEPQFLELMHAK	Unmodified	0	0	0	1118.54	3	965.104	2892.29	46.46	G3H7N6
ACINTLQFLYGR	Unmodified	0	0	0	842.954	2	728.374	1454.73	147.62	G3HBV4
ACIPFLR	Unmodified	0	0	0	553.322	2	438.742	875.469	119.23	G3HPK0
ACLDYPVRK	Unmodified	0	0	1	790.453	2	561.292	1120.57	110.31	G3H8Z6
ACLIFFDEIDAIGGAR	Unmodified	0	0	0	999.021	2	884.44	1766.87	219.29	G3HE31
ACLIFFDEIDAIGGAR	Unmodified	0	0	0	999.021	2	884.44	1766.87	151.13	G3HE31
ACLISLGYDVENDR	Unmodified	0	0	0	618.98	3	542.259	1623.76	99.834	G3HJB1
ACLISLGYDVENDRQGDAEFNR	Unmodified	0	0	1	924.78	3	848.059	2541.16	75.334	G3HJB1
ACLISLGYDVENDRQGDAEFNR	Unmodified	0	0	1	924.779	3	848.059	2541.16	108.71	G3HJB1
ACLLETPIR	Acetyl (Protein N-term)	1	0	0	557.799	2	557.8	1113.59	47.869	G3HEX6
ACLLPETVNMEEYPYDAEY	Oxidation (M)	0	1	0	1277.07	2	1161.99	2321.97	143.76	G3IE21
ACLLPETVNMEEYPYDAEY	Oxidation (M)	0	1	0	851.72	3	774.998	2321.97	104.78	G3IE21
ACLLPETVNMEEYPYDAEY	Oxidation (M)	0	1	0	1276.57	2	1161.99	2321.97	143.86	G3IE21
ACLNFLK	Unmodified	0	0	0	662.395	2	433.234	864.453	102.98	G3H3S9
ACLPEAHK	Unmodified	0	0	0	692.393	2	463.232	924.449	95.352	G3HQQ2
ACLSALSEVK	Unmodified	0	0	0	768.446	2	539.284	1076.55	144.77	G3HFZ6
ACLVEAVLVLDVLCR	Unmodified	0	0	0	654.037	3	577.316	1728.93	65.895	G3GVE0
ACLVEAVLVLDVLCR	Unmodified	0	0	0	653.703	3	577.316	1728.93	78.287	G3GVE0
ACLVTTVTSSGPSQSTIK	Unmodified	0	0	0	766.092	3	612.984	1835.93	91.932	G3ICS0
ACLYAGVK	Unmodified	0	0	0	670.393	2	441.231	880.448	132.94	G3HG36
ACNPQYAGAIVVHCSAGVGR	Unmodified	0	0	0	773.057	3	696.335	2085.98	118.02	G3H444
ACNQLGQFLQHR	Unmodified	0	0	0	850.943	2	736.365	1470.72	174.02	G3I710;G3I3I0
ACNQQLTAK	Unmodified	0	0	0	746.421	2	517.258	1032.5	136.57	G3HV51
ACPAGTAACLLK	Unmodified	0	0	0	564.316	3	411.542	1231.61	103.34	G3HGQ1
ACPLDQAIGLLVAIFHK	Acetyl (Protein N-term)	1	0	0	1069.6	2	954.524	1907.03	113.61	G3HC31
ACPLDQAIGLLVAIFHK	Acetyl (Protein N-term)	1	0	0	1069.1	2	954.524	1907.03	128.67	G3HC31
ACPLDQAIGLLVAIFHK	Acetyl (Protein N-term)	1	0	0	1069.1	2	954.524	1907.03	107.18	G3HC31
ACPLDQAIGLLVAIFHK	Acetyl (Protein N-term)	1	0	0	1069.61	2	954.524	1907.03	56.205	G3HC31
ACPLDQAIGLLVAIFHK	Acetyl (Protein N-term)	1	0	0	1069.1	2	954.524	1907.03	89.403	G3HC31
ACPPCAPACK	Unmodified	0	0	0	795.403	2	566.241	1130.47	185.42	G3H5Y0
ACQAATGDSELLK	Unmodified	0	0	0	911.49	2	682.33	1362.64	173.76	G3H510
ACQEQIEALLESSLR	Unmodified	0	0	0	659.349	3	582.961	1745.86	86.497	A5A422
ACQFVMQK	Oxidation (M)	0	1	0	743.401	2	514.239	1026.46	107.43	G3I1Y9
ACQGQYETIEQLR	Unmodified	0	0	0	912.956	2	798.378	1594.74	202	G3I141
ACQGQYETIEQLR	Unmodified	0	0	0	912.957	2	798.378	1594.74	140.45	G3I141
ACQLPLFSYIVER	Unmodified	0	0	0	912.997	2	798.416	1594.82	88.441	G3HY95
ACQLTYPLHTYPK	Unmodified	0	0	0	684.044	3	531.269	1590.79	139.19	G3GTM1
ACQQLDTQK	Unmodified	0	0	0	775.422	2	546.261	1090.51	226.47	G3HUW4
ACQSIYPLHDVFVR	Unmodified	0	0	0	967.51	2	852.93	1703.85	201.04	G3HKG8
ACQSIYPLHDVFVR	Unmodified	0	0	0	645.342	3	568.956	1703.85	60.196	G3HKG8
ACQSIYPLHDVFVR	Unmodified	0	0	0	645.343	3	568.956	1703.85	62.035	G3HKG8
ACQSIYPLHDVFVR	Unmodified	0	0	0	645.677	3	568.956	1703.85	109.99	G3HKG8
ACQSNPSEPNK	Unmodified	0	0	0	845.434	2	616.272	1230.53	222.28	G3HDD8
ACQVYIQHTR	Unmodified	0	0	0	752.897	2	638.317	1274.62	115.78	G3GVH8
ACSIIFPLIYSEMK	Oxidation (M)	0	1	0	716.06	3	563.286	1686.84	145	G3IPP2
ACSIIFPLIYSEMK	Oxidation (M)	0	1	0	716.06	3	563.286	1686.84	99.669	G3IPP2
ACSIIFPLIYSEMK	Oxidation (M)	0	1	0	716.394	3	563.286	1686.84	101.39	G3IPP2
ACSIIFPLIYSEMK	Unmodified	0	0	0	711.063	3	557.954	1670.84	89.629	G3IPP2
ACSSAEDSLGAQALHR	Unmodified	0	0	0	634.648	3	558.262	1671.76	141.34	G3GR72
ACSTPPGPQTVLIFDELSDCLCR	Unmodified	0	0	0	956.13	3	879.41	2635.21	74.703	G3H8R2
ACSTSDLK	Unmodified	0	0	0	670.367	2	441.205	880.396	96.19	G3HV73
ACTFCGTPDYIAPEILQGLK	Unmodified	0	0	0	905.144	3	752.034	2253.08	82.01	G3GUU6
ACTILLR	Unmodified	0	0	0	538.327	2	423.747	845.479	107.66	G3HG83
ACTLIPGPDSTK	Unmodified	0	0	0	859.479	2	630.319	1258.62	129.16	G3I1Y9
ACTNPIDQK	Unmodified	0	0	0	752.912	2	523.75	1045.49	137.95	G3IIM7
ACVAGTSDAEAVK	Unmodified	0	0	0	868.964	2	639.803	1277.59	175.15	G3H7A8
ACVAGTSDAEAVK	Unmodified	0	0	0	868.964	2	639.803	1277.59	169.58	G3H7A8
ACVAGTSDAEAVK	Unmodified	0	0	0	868.966	2	639.803	1277.59	121.61	G3H7A8
ACVDTALENLPSLK	Unmodified	0	0	0	664.041	3	510.933	1529.78	81.239	G3GXD7
ACVDTALENLPSLK	Unmodified	0	0	0	663.707	3	510.933	1529.78	87.18	G3GXD7
ACVDTALENLPSLK	Unmodified	0	0	0	995.558	2	765.895	1529.78	171.62	G3GXD7
ACVEAPGGNPICSLHDQGAGGNGNVLK	Unmodified	0	0	0	1051.2	3	898.09	2691.25	110.53	G3GY52
ACVPGCPATEPSAASFLR	Unmodified	0	0	0	1060.53	2	945.945	1889.88	97.957	G3I2W1
ACVQGECGVCHYCR	Unmodified	0	0	0	662.285	3	585.899	1754.67	130.2	G3I411
ACVQVLDPK	Unmodified	0	0	0	496.626	3	343.851	1028.53	66.962	G3I3H9
ACWVLHYFCEVK	Unmodified	0	0	0	690.695	3	537.92	1610.74	107.11	G3I7Z8
ACYALENFVENLGPK	Unmodified	0	0	0	728.39	3	575.615	1723.82	149.82	G3HDD8
ACYEESLK	Unmodified	0	0	0	729.388	2	500.226	998.438	144.38	G3HX52
ACYLSINPQK	Unmodified	0	0	0	826.465	2	597.303	1192.59	135.79	G3HXW9;G3IHD5;G3H1Q6
ACYLSINPQK	Unmodified	0	0	0	826.465	2	597.303	1192.59	186.76	G3HXW9;G3IHD5;G3H1Q6
ADADLTLLWAEWQGR	Unmodified	0	0	0	987.515	2	872.936	1743.86	216.68	G3IAP8
ADADTVLLFLK	Unmodified	0	0	0	832.504	2	603.342	1204.67	153.97	G3H8R0
ADAEAECNILR	Unmodified	0	0	0	745.876	2	631.296	1260.58	130.94	G3IJZ3
ADAEALQQLVEAAVR	Unmodified	0	0	0	605.004	3	528.618	1582.83	125.22	G3HMA0
ADAECYTALK	Unmodified	0	0	0	800.425	2	571.263	1140.51	162.88	G3H1G8
ADAEGESDLENSRK	Unmodified	0	0	1	660.674	3	507.566	1519.68	76.868	G3HN02
ADAEGESDLENSRK	Unmodified	0	0	1	990.506	2	760.845	1519.68	120.03	G3HN02
ADAELCADKEEQFELDREPTSGR	Unmodified	0	0	2	1042.51	3	889.405	2665.19	79.695	G3I4F4
ADAEYYAAHK	Unmodified	0	0	0	798.924	2	569.762	1137.51	143.37	G3HZA3
ADAFGDELFSVFEDDSTTAGTK	Acetyl (Protein N-term)	1	0	0	1297.6	2	1183.02	2364.03	155.43	G3HHX7
ADAFTAEK	Unmodified	0	0	0	655.871	2	426.709	851.402	133.58	G3HCV7
ADAFTAEKNED	Unmodified	0	0	1	834.927	2	605.765	1209.51	154.85	G3HCV7
ADALEQTCVLEPTEIALLNNIPYHEGFK	Unmodified	0	0	0	1215.64	3	1062.53	3184.58	80.984	G3H9A6
ADALQAGASQFETSAAK	Unmodified	0	0	0	1062.57	2	833.408	1664.8	360.06	G3GY55
ADALQAGASQFETSAAK	Unmodified	0	0	0	1063.07	2	833.408	1664.8	113.4	G3GY55
ADASLNNCEGAAGSTSEK	Unmodified	0	0	0	1121.05	2	891.384	1780.75	185.86	G3IGW8
ADATNVNNWHWTER	Unmodified	0	0	0	971.97	2	857.39	1712.77	234.49	G3H638
ADAVQDSEMVELVELEIR	Oxidation (M)	0	1	0	1146.58	2	1031.5	2060.99	75.669	G3I7M2
ADAVQDSEMVELVELEIR	Oxidation (M)	0	1	0	1146.08	2	1031.5	2060.99	149.59	G3I7M2
ADAVQDSEMVELVELEIR	Oxidation (M)	0	1	0	1146.08	2	1031.5	2060.99	110.22	G3I7M2
ADAVQDSEMVELVELEIR	Unmodified	0	0	0	759.394	3	682.674	2045	102.47	G3I7M2
ADAYFSPIHSQLEHLLDPSSFTGR	Unmodified	0	0	0	730.122	4	672.832	2687.3	78.057	G3HW06
ADCASGIFLAAEK	Unmodified	0	0	0	604.329	3	451.555	1351.64	106.29	G3HAG8
ADCCVPICPR	Acetyl (Protein N-term)	1	0	0	645.275	2	645.275	1288.54	53.166	G3GWR2
ADCGCTYHLR	Unmodified	0	0	0	494.565	3	418.178	1251.51	118.4	G3HUM2
ADCLVPSEIR	Unmodified	0	0	0	694.873	2	580.292	1158.57	123.35	G3HEN9
ADCPPGNPAAGSNSDPDATK	Unmodified	0	0	0	801.055	3	647.946	1940.82	127.67	G3HIX6
ADCPPGNPAAGSNSDPDATK	Unmodified	0	0	0	801.054	3	647.946	1940.82	121.47	G3HIX6
ADCTITMADSDLLALMTGK	2 Oxidation (M)	0	2	0	839.76	3	686.985	2057.93	116.35	G3GW11
ADCTITMADSDLLALMTGK	Unmodified	0	0	0	829.095	3	676.321	2025.94	88.992	G3GW11
ADCTITMADSDLLALMTGK	Oxidation (M)	0	1	0	834.762	3	681.653	2041.94	52.569	G3GW11
ADDADEFGYSR	Unmodified	0	0	0	737.834	2	623.255	1244.49	139.38	G3GZ85
ADDADEFGYSR	Unmodified	0	0	0	737.835	2	623.255	1244.49	172.88	G3GZ85
ADDASAATIEK	Unmodified	0	0	0	775.927	2	546.264	1090.51	143.4	G3H4P8
ADDDGFEVVPIEDPVK	Unmodified	0	0	0	1102.08	2	872.917	1743.82	203.21	G3HCU9
ADDDVFEK	Unmodified	0	0	0	698.87	2	469.709	937.403	112.84	G3I488
ADDFTCEQEEAFLLAEEEVPLSEVTK	Unmodified	0	0	0	1153.9	3	1000.46	2998.36	105.52	G3HM04
ADDGRPFPQVIK	Unmodified	0	0	1	601.016	3	448.242	1341.7	102.05	G3I4H6
ADDGRPFPQVIK	Unmodified	0	0	1	601.016	3	448.242	1341.7	112.94	G3I4H6
ADDGRPFPQVIK	Unmodified	0	0	1	601.016	3	448.242	1341.7	93.839	G3I4H6
ADDHGGLDLAR	Unmodified	0	0	0	456.906	3	380.52	1138.54	120.63	G3HNG2;G3HNG8;G3HNG7;G3HNG6;G3HNG5
ADDITSLVADTTLLVHFFGK	Unmodified	0	0	0	874.824	3	721.716	2162.13	62.438	G3GZC5
ADDLLPLGDQTQDGDFGSR	Unmodified	0	0	0	1125.05	2	1010.47	2018.92	207.39	G3I2F8
ADDLLPLGDQTQDGDFGSR	Unmodified	0	0	0	751.036	3	673.98	2018.92	61.757	G3I2F8
ADDLLPLGDQTQDGDFGSR	Unmodified	0	0	0	1125.05	2	1010.47	2018.92	323.16	G3I2F8
ADDLPSHQK	Unmodified	0	0	0	490.276	3	337.502	1009.48	85.862	G3IC80
ADDPNSIFLIDHAWTCR	Unmodified	0	0	0	754.372	3	677.651	2029.93	114.28	G3HXU0
ADDPSSYMEVVQAANTSGNWEELVK	Oxidation (M)	0	1	0	1072.2	3	919.417	2755.23	112.47	G3HJ89
ADDPSSYMEVVQAANTSGNWEELVK	Oxidation (M)	0	1	0	1072.53	3	919.417	2755.23	140.67	G3HJ89
ADDPSSYMEVVQAANTSGNWEELVK	Oxidation (M)	0	1	0	1072.53	3	919.417	2755.23	123.87	G3HJ89
ADDPSSYMEVVQAANTSGNWEELVK	Oxidation (M)	0	1	0	1072.19	3	919.417	2755.23	249.38	G3HJ89
ADDPSSYMEVVQAANTSGNWEELVK	Oxidation (M)	0	1	0	1072.86	3	919.417	2755.23	67.418	G3HJ89
ADDPSSYMEVVQAANTSGNWEELVK	Unmodified	0	0	0	1067.19	3	914.085	2739.23	122.34	G3HJ89
ADDQNCVAELEK	Acetyl (Protein N-term)	1	0	0	831.895	2	717.314	1432.61	102.06	G3IL63
ADDVATDPEPAR	Unmodified	0	0	0	743.372	2	628.791	1255.57	121.9	G3HVB6
ADDYEQVK	Unmodified	0	0	0	713.383	2	484.222	966.429	176.09	G3HZM3
ADDYEQVKNVADYYPEYK	Unmodified	0	0	1	966.832	3	737.336	2208.99	86.016	G3HZM3
ADEAYLIGR	Unmodified	0	0	0	618.842	2	504.261	1006.51	140.09	G3I4L6
ADEDEEIIVK	Unmodified	0	0	0	809.949	2	580.788	1159.56	144.77	G3IC82
ADEDLIFR	Acetyl (Protein N-term)	1	0	0	510.754	2	510.753	1019.49	48.561	G3IHK4
ADEEDEREWGEEEEEQPSK	Unmodified	0	0	1	927.424	3	774.316	2319.93	163.02	G3HVJ5
ADEEEILNQVEQLR	Unmodified	0	0	0	958	2	843.421	1684.83	122.97	G3HVC4
ADEELPDDR	Unmodified	0	0	0	644.814	2	530.233	1058.45	100.02	G3I488
ADEGISFR	Unmodified	0	0	0	562.3	2	447.719	893.424	148.04	G3GYP9
ADEGISFR	Unmodified	0	0	0	562.299	2	447.719	893.424	143.12	G3GYP9
ADEGISFR	Unmodified	0	0	0	562.3	2	447.719	893.424	95.352	G3GYP9
ADEGISFR	Unmodified	0	0	0	562.3	2	447.719	893.424	93.195	G3GYP9
ADEGISFR	Unmodified	0	0	0	562.3	2	447.719	893.424	96.19	G3GYP9
ADEGISFR	Unmodified	0	0	0	562.3	2	447.719	893.424	89.752	G3GYP9
ADEGISFR	Unmodified	0	0	0	562.3	2	447.719	893.424	98.629	G3GYP9
ADEGISFR	Unmodified	0	0	0	562.299	2	447.719	893.424	134.81	G3GYP9
ADEGLASLSEDGR	Unmodified	0	0	0	774.887	2	660.307	1318.6	161.19	G3H2V5
ADEQTTCEVLDYFLR	Unmodified	0	0	0	697.342	3	620.621	1858.84	146.27	G3GVG3
ADEVLEILK	Unmodified	0	0	0	744.456	2	515.295	1028.58	147.51	G3H037
ADEVNEKQVYDAHTK	Acetyl (Protein N-term)	1	0	1	749.725	3	596.951	1787.83	58.817	G3H9I8
ADEVTLSEVGPTAGPPEPR	Unmodified	0	0	0	718.043	3	641.322	1920.94	95.9	G3HF44
ADEVTLSEVGPTAGPPEPR	Unmodified	0	0	0	1076.56	2	961.479	1920.94	106.55	G3HF44
ADEVYALGAFDGLHTVEGQYHLQICTLLK	Unmodified	0	0	0	930.992	4	816.162	3260.62	68.97	G3I740
ADFADISILSDF	Unmodified	0	0	0	771.898	2	657.317	1312.62	140.11	G3IE53
ADFADISILSDF	Unmodified	0	0	0	771.898	2	657.317	1312.62	107.15	G3IE53
ADFAQACQDAGVR	Unmodified	0	0	0	819.398	2	704.817	1407.62	198.97	G3I4L6
ADFCIIHYAGK	Unmodified	0	0	0	585.322	3	432.213	1293.62	73.887	G3IH63;G3GY44
ADFCIIHYAGK	Unmodified	0	0	0	877.477	2	647.816	1293.62	108.57	G3IH63;G3GY44
ADFCIIHYAGK	Unmodified	0	0	0	585.322	3	432.213	1293.62	94.297	G3IH63;G3GY44
ADFDNTVAIHPTSSEELVTLR	Unmodified	0	0	0	848.775	3	772.389	2314.14	129.06	G3H609
ADFLIFR	Unmodified	0	0	0	555.828	2	441.248	880.481	118.69	G3H9U6
ADFPAGIPECGTDALR	Unmodified	0	0	0	960.481	2	845.399	1688.78	99.669	G3HZE9
ADFQGISPER	Unmodified	0	0	0	674.856	2	560.275	1118.54	143.4	G3HRC5
ADFQYQESNLR	Unmodified	0	0	0	800.4	2	685.82	1369.63	256.48	G3H7D7
ADFQYQESQTR	Unmodified	0	0	0	801.388	2	686.81	1371.61	132.17	G3H206
ADFVLAANSYDLAIK	Unmodified	0	0	0	690.727	3	537.619	1609.84	97.223	G3H495
ADFVLAANSYDLAIK	Unmodified	0	0	0	1035.59	2	805.925	1609.84	124.48	G3H495
ADGADLGAEGVTLQR	Unmodified	0	0	0	851.45	2	736.871	1471.73	190.35	G3GRU9
ADGADLGAEGVTLQR	Unmodified	0	0	0	851.45	2	736.871	1471.73	149.41	G3GRU9
ADGALAPGEGSVVNWSGQGLQK	Unmodified	0	0	0	867.467	3	714.359	2140.05	78.418	G3HSH5
ADGEELTGTLDGEGK	Unmodified	0	0	0	650.672	3	497.898	1490.67	82.925	G3HC70
ADGEELTGTLDGEGK	Unmodified	0	0	0	976.007	2	746.344	1490.67	86.772	G3HC70
ADGEELTGTLDGEGK	Unmodified	0	0	0	975.504	2	746.344	1490.67	200.44	G3HC70
ADGESTAFLCEPR	Unmodified	0	0	0	841.404	2	726.825	1451.64	118.77	G3H8L1
ADGEYFAEAAR	Acetyl (Protein N-term)	1	0	0	621.274	2	621.275	1240.54	79.489	G3IH42
ADGGPEAGELPSIGEATAALALAGR	Unmodified	0	0	0	842.113	3	765.392	2293.16	112.57	G3I5S9
ADGGTGDSSPSPSSSLPSPLSDPR	Unmodified	0	0	0	834.07	3	757.684	2270.03	166.91	G3HP33
ADGIVPEIWTDGPK	Unmodified	0	0	0	978.542	2	749.383	1496.75	153.74	G3HG71
ADGIVSK	Unmodified	0	0	0	574.357	2	345.195	688.376	101.33	G3HGW7;G3HH76;G3IGL4
ADGLCLAESETVNK	Unmodified	0	0	0	983.02	2	753.859	1505.7	205.02	G3HCD4
ADGLLGMFLK	Unmodified	0	0	0	761.955	2	532.794	1063.57	118.26	G3I904
ADGVHTVEPTEAGDYR	Unmodified	0	0	0	649.653	3	572.932	1715.78	76.82	G3H6B1
ADGYEPPVQESV	Unmodified	0	0	0	760.376	2	645.796	1289.58	182.46	G3HKG8;G3H0I9
ADGYNQPDSK	Unmodified	0	0	0	776.904	2	547.741	1093.47	166.66	G3HIP2
ADGYVDNLAEAVDLLLQHMDK	Unmodified	0	0	0	930.491	3	777.383	2329.13	101.71	G3HVD9
ADGYVLEGK	Unmodified	0	0	0	705.405	2	476.243	950.471	134.77	G3GYR9
ADGYVLEGK	Unmodified	0	0	0	705.405	2	476.243	950.471	131.44	G3GYR9
ADHDFVVQEDFMK	Unmodified	0	0	0	680.349	3	527.573	1579.7	74.46	G3I6I1
ADHQPLTEASYVNLPTIALCNTDSPLR	Unmodified	0	0	0	1075.88	3	999.498	2995.47	171.91	G3HQX0
ADHQPLTEASYVNLPTIALCNTDSPLR	Unmodified	0	0	0	807.417	4	749.875	2995.47	52.849	G3HQX0
ADHQPLTEASYVNLPTIALCNTDSPLR	Unmodified	0	0	0	1076.55	3	999.498	2995.47	59.792	G3HQX0
ADHQPLTEASYVNLPTIALCNTDSPLR	Unmodified	0	0	0	1076.22	3	999.498	2995.47	42.166	G3HQX0
ADHQPLTEASYVNLPTIALCNTDSPLR	Unmodified	0	0	0	1075.88	3	999.498	2995.47	77.401	G3HQX0
ADHQPLTEASYVNLPTIALCNTDSPLR	Unmodified	0	0	0	1076.22	3	999.498	2995.47	72.399	G3HQX0
ADHQPLTEASYVNLPTIALCNTDSPLR	Unmodified	0	0	0	1076.22	3	999.498	2995.47	66.772	G3HQX0
ADHQPLTEASYVNLPTIALCNTDSPLR	Unmodified	0	0	0	1076.22	3	999.498	2995.47	41.609	G3HQX0
ADHQPLTEASYVNLPTIALCNTDSPLR	Unmodified	0	0	0	1076.22	3	999.498	2995.47	52.158	G3HQX0
ADHQPLTEASYVNLPTIALCNTDSPLR	Unmodified	0	0	0	1076.22	3	999.498	2995.47	56.468	G3HQX0
ADHQPLTEASYVNLPTIALCNTDSPLR	Unmodified	0	0	0	1076.22	3	999.498	2995.47	76.909	G3HQX0
ADHQPLTEASYVNLPTIALCNTDSPLR	Unmodified	0	0	0	1075.88	3	999.498	2995.47	100.08	G3HQX0
ADHQPLTEASYVNLPTIALCNTDSPLR	Unmodified	0	0	0	1075.88	3	999.498	2995.47	93.633	G3HQX0
ADHQPLTEASYVNLPTIALCNTDSPLR	Unmodified	0	0	0	1076.22	3	999.498	2995.47	57.432	G3HQX0
ADHQPLTEASYVNLPTIALCNTDSPLR	Unmodified	0	0	0	1076.22	3	999.498	2995.47	98.924	G3HQX0
ADHQPLTEASYVNLPTIALCNTDSPLR	Unmodified	0	0	0	1076.22	3	999.498	2995.47	55.986	G3HQX0
ADIASLAEEFK	Unmodified	0	0	0	551.313	3	398.54	1192.6	142.83	G3II47
ADIASLAEEFK	Unmodified	0	0	0	826.465	2	597.306	1192.6	91.658	G3II47
ADIDLTK	Unmodified	0	0	0	617.376	2	388.213	774.412	137.18	G3I6W8
ADIEGLVTEK	Unmodified	0	0	0	511.635	3	358.861	1073.56	90.15	G3GVA0
ADIEVACYGYEGIDAVK	Unmodified	0	0	0	778.069	3	624.961	1871.86	100.68	G3H1M4
ADIFMFDEPSSYLDVK	Oxidation (M)	0	1	0	1176.1	2	946.935	1891.85	154.23	G3H9G4
ADIFMFDEPSSYLDVK	Oxidation (M)	0	1	0	784.734	3	631.626	1891.85	68.283	G3H9G4
ADIFMFDEPSSYLDVK	Unmodified	0	0	0	779.401	3	626.294	1875.86	90.476	G3H9G4
ADIFVDPVLHTACALDIK	Unmodified	0	0	0	819.792	3	666.684	1997.03	119.92	G3I369
ADIFVDPVLHTACALDIK	Unmodified	0	0	0	1229.18	2	999.522	1997.03	118.51	G3I369
ADIGVAMGIVGSDVSK	Unmodified	0	0	0	659.707	3	506.933	1517.78	111.07	G3H8Z9
ADIIADAAYSIFK	Unmodified	0	0	0	929.033	2	699.369	1396.72	113.77	G3HPK0
ADIIASSDIEEFLR	Unmodified	0	0	0	904.485	2	789.904	1577.79	125.54	G3H0Z7
ADIIVSELLGSFADNELSPECLDGAQHFLK	Unmodified	0	0	0	937.738	4	822.908	3287.6	132.39	G3HRD3
ADIIVSELLGSFADNELSPECLDGAQHFLK	Unmodified	0	0	0	1249.99	3	1096.87	3287.6	93.446	G3HRD3
ADILEDKDGK	Unmodified	0	0	1	896.025	2	552.283	1102.55	167.93	G3HRW8
ADILQVGLR	Unmodified	0	0	0	607.376	2	492.795	983.576	116.37	G3HMX7
ADISSVYTVTGPLYER	Unmodified	0	0	0	1000.53	2	885.949	1769.88	214	CON__P13717
ADITLIEGTLLVTAVGEPVLR	Unmodified	0	0	0	803.81	3	727.423	2179.25	96.391	G3HBX9
ADIVFLTDASWSIGDDNFNK	Unmodified	0	0	0	896.465	3	743.355	2227.04	137.32	G3HH34
ADIWSFGITAIELATGAAPYHK	Unmodified	0	0	0	931.179	3	778.071	2331.19	230.27	G3HQV2
ADIWSLGITAIELAK	Unmodified	0	0	0	687.077	3	534.303	1599.89	113.53	G3H4V4
ADIWSLGITAIELAK	Unmodified	0	0	0	1030.11	2	800.951	1599.89	204.86	G3H4V4
ADKDEGKPTSVTSGTLAK	Unmodified	0	0	2	681.149	4	451.988	1803.92	69.379	G3HJK8
ADKDQAIDGLSSALLILYLDSAR	Unmodified	0	0	1	969.545	3	816.771	2447.29	90.882	G3I7E7
ADKEVPCYAFDDK	Unmodified	0	0	1	749.064	3	519.901	1556.68	109.6	G3HGQ1
ADKNQVAAQVTK	Unmodified	0	0	1	654.063	3	424.902	1271.68	95.183	G3HW44
ADKPDMGEIASFDK	Acetyl (Protein N-term),Oxidation (M)	1	1	1	680.682	3	527.908	1580.7	49.483	G3HQ02
ADKPDMGEIASFDK	Acetyl (Protein N-term),Oxidation (M)	1	1	1	1020.52	2	791.359	1580.7	75.229	G3HQ02
ADLAAVEAK	Unmodified	0	0	0	673.407	2	444.245	886.476	110.87	G3H352
ADLAEEYSK	Unmodified	0	0	0	742.405	2	513.243	1024.47	145.72	G3HFY9
ADLDAITESSAALQHLVSGCESVLEENLCMLNAGWSR	Unmodified	0	0	0	1070.02	4	1012.48	4045.88	46.898	G3H6X6
ADLEHLVK	Unmodified	0	0	0	461.618	3	308.843	923.508	85.064	G3HWT7
ADLEMQIESLTEELAYLK	Oxidation (M)	0	1	0	857.793	3	704.685	2111.03	70.334	CON__P13645
ADLEMQIESLTEELAYLK	Oxidation (M)	0	1	0	643.597	4	528.766	2111.03	85.473	CON__P13645
ADLEMQIESLTEELAYLK	Oxidation (M)	0	1	0	857.794	3	704.685	2111.03	57.745	CON__P13645
ADLEMQIESLTEELAYLK	Unmodified	0	0	0	852.128	3	699.354	2095.04	116.06	CON__P13645
ADLEMQIESLTEELAYLKK	Oxidation (M)	0	1	1	732.911	4	560.79	2239.13	64.588	CON__P13645
ADLESLLESPSGNPLNFNK	Unmodified	0	0	0	835.453	3	682.344	2044.01	178.47	G3HTU0
ADLESLLESPSGNPLNFNK	Unmodified	0	0	0	1252.05	2	1023.01	2044.01	215.87	G3HTU0
ADLGGTEILTPLLNIYK	Unmodified	0	0	0	764.12	3	611.012	1830.01	84.759	G3IC90;G3IC91;G3ILH4
ADLHQLK	Unmodified	0	0	0	428.266	3	275.492	823.455	77.058	G3H9Z1
ADLIAYLK	Unmodified	0	0	0	682.93	2	453.768	905.522	123.69	G3H2K2
ADLIAYLK	Unmodified	0	0	0	682.93	2	453.768	905.522	96.253	G3H2K2
ADLIDAAGSSLGR	Unmodified	0	0	0	737.906	2	623.325	1244.64	105.2	G3H278
ADLINNLGTIAK	Unmodified	0	0	0	851.018	2	621.856	1241.7	238.92	G3H354
ADLINNLGTIAK	Unmodified	0	0	0	567.681	3	414.907	1241.7	100.55	G3H354
ADLINNLGTIAK	Unmodified	0	0	0	851.018	2	621.856	1241.7	132.17	G3H354
ADLINNLGTIAK	Unmodified	0	0	0	851.018	2	621.856	1241.7	132.32	G3H354
ADLINNLGTIAK	Unmodified	0	0	0	567.868	3	414.907	1241.7	78.692	G3H354
ADLINNLGTIAK	Unmodified	0	0	0	851.019	2	621.856	1241.7	160.15	G3H354
ADLINNLGTIAK	Unmodified	0	0	0	851.018	2	621.856	1241.7	145.23	G3H354
ADLINNLGTIAK	Unmodified	0	0	0	851.018	2	621.856	1241.7	168.85	G3H354
ADLINNLGTIAK	Unmodified	0	0	0	851.017	2	621.856	1241.7	136.27	G3H354
ADLINNLGTIAK	Unmodified	0	0	0	851.018	2	621.856	1241.7	203.03	G3H354
ADLINNLGTIAK	Unmodified	0	0	0	851.018	2	621.856	1241.7	105.03	G3H354
ADLINNLGTIAK	Unmodified	0	0	0	851.018	2	621.856	1241.7	190.53	G3H354
ADLINNLGTIAK	Unmodified	0	0	0	851.018	2	621.856	1241.7	152.67	G3H354
ADLINNLGTIAK	Unmodified	0	0	0	851.018	2	621.856	1241.7	172.17	G3H354
ADLINNLGTIAK	Unmodified	0	0	0	851.018	2	621.856	1241.7	151.98	G3H354
ADLINNLGTIAK	Unmodified	0	0	0	851.017	2	621.856	1241.7	186.02	G3H354
ADLINNLGTIAK	Unmodified	0	0	0	851.02	2	621.856	1241.7	156.69	G3H354
ADLINNLGTIAK	Unmodified	0	0	0	851.019	2	621.856	1241.7	113.63	G3H354
ADLINNLGTIAK	Unmodified	0	0	0	851.016	2	621.856	1241.7	196.67	G3H354
ADLINNLGTIAK	Unmodified	0	0	0	851.019	2	621.856	1241.7	116.01	G3H354
ADLINNLGTIAK	Unmodified	0	0	0	851.018	2	621.856	1241.7	123.62	G3H354
ADLINNLGTIAK	Unmodified	0	0	0	851.018	2	621.856	1241.7	109.6	G3H354
ADLINNLGTIAK	Unmodified	0	0	0	851.018	2	621.856	1241.7	142.19	G3H354
ADLINNLGTIAK	Unmodified	0	0	0	851.017	2	621.856	1241.7	114.76	G3H354
ADLIVTTPEK	Unmodified	0	0	0	772.967	2	543.806	1085.6	125.48	G3I478
ADLLDLGPGSPGDGLSLAAPSWGVPEEPR	Unmodified	0	0	0	1035.2	3	958.482	2872.42	106.38	G3HRD9
ADLLGIVSELQLK	Unmodified	0	0	0	619.719	3	466.945	1397.81	110.64	G3GVQ4
ADLLGIVSELQLK	Unmodified	0	0	0	929.075	2	699.914	1397.81	167.18	G3GVQ4
ADLLTLGLSEEK	Unmodified	0	0	0	874.014	2	644.853	1287.69	181.4	G3HE88
ADLPEGVAEPGLSPADFCR	Unmodified	0	0	0	1115.55	2	1000.97	1999.93	150.16	G3HBU1
ADLPLPEEEK	Unmodified	0	0	0	799.955	2	570.793	1139.57	138.66	G3H694
ADLPTLGFTHFQPAQLTTVGK	Unmodified	0	0	0	900.84	3	748.067	2241.18	155.53	G3HW06
ADLPVITIDPASPQSPESVDLVNEELK	Unmodified	0	0	0	1112.61	3	959.497	2875.47	108.49	G3HYP1
ADLQEALTLGETEVAEK	Unmodified	0	0	0	759.419	3	606.311	1815.91	95.9	G3HX81
ADLQNHLDTAQNALQDK	Unmodified	0	0	0	785.421	3	632.313	1893.92	137.69	G3I600
ADLSIPDLHEIVTEELEDR	Unmodified	0	0	0	808.42	3	732.034	2193.08	144.25	G3GXZ7
ADLTALFLPR	Unmodified	0	0	0	449.607	3	372.885	1115.63	95.523	G3GVH8
ADLTDYLNR	Unmodified	0	0	0	655.35	2	540.77	1079.52	120.15	G3HKP3
ADLTGTGVQNPPLDVQWR	Unmodified	0	0	0	733.058	3	656.338	1965.99	90.259	G3HBV4
ADLTGTGVQNPPLDVQWR	Unmodified	0	0	0	732.724	3	656.338	1965.99	105.63	G3HBV4
ADLVIVGAEGVVENGGIINK	Unmodified	0	0	0	809.473	3	656.365	1966.07	112.44	G3HX42
ADLVIVGAEGVVENGGIINK	Unmodified	0	0	0	809.473	3	656.365	1966.07	192.24	G3HX42
ADLVIVGAEGVVENGGIINK	Unmodified	0	0	0	1213.71	2	984.044	1966.07	175.27	G3HX42
ADLVIVGAEGVVENGGIINK	Unmodified	0	0	0	607.106	4	492.526	1966.07	90.498	G3HX42
ADLVTIPAYVTVVR	Unmodified	0	0	0	874.022	2	758.94	1515.87	121.29	G3IHE8
ADLYDDGQDEQGVTLVQDLEDIWEQAFLQFK	Unmodified	0	0	0	1363.34	3	1210.24	3627.69	127.24	G3II01
ADLYLEGK	Unmodified	0	0	0	683.901	2	454.74	907.465	121.96	G3GRD8
ADMSSGESCTSPLELFNSIAAQGELVR	Acetyl (Protein N-term),Oxidation (M)	1	1	0	1464.17	2	1464.17	2926.33	68.653	G3HIX6
ADMVIEAVFEDLTVK	Oxidation (M)	0	1	0	719.064	3	565.955	1694.84	74.769	G3GXQ3
ADMVIEAVFEDLTVK	Oxidation (M)	0	1	0	719.064	3	565.955	1694.84	89.747	G3GXQ3
ADMVIEAVFEDLTVK	Unmodified	0	0	0	713.397	3	560.624	1678.85	88.163	G3GXQ3
ADMVNEDLLSDGTNENESGFWDSFK	Oxidation (M)	0	1	0	1099.18	3	946.068	2835.18	137.43	G3H1S2
ADNEPSCSPAAQELLTR	Unmodified	0	0	0	696.679	3	620.292	1857.85	145.69	G3H8L1
ADNFEYSDPVDGSVSR	Unmodified	0	0	0	994.465	2	879.384	1756.75	151.66	G3GZD2
ADNPEAGLSEK	Unmodified	0	0	0	794.931	2	565.77	1129.53	140.63	G3I0H1
ADNPVLELLLR	Acetyl (Protein N-term)	1	0	0	647.872	2	647.872	1293.73	93.111	G3HCX7
ADNPVLELLLR	Acetyl (Protein N-term)	1	0	0	647.872	2	647.872	1293.73	45.161	G3HCX7
ADNTCSFAK	Unmodified	0	0	0	736.383	2	507.221	1012.43	144.65	G3IEZ7
ADNVSSEGSWVK	Unmodified	0	0	0	868.963	2	639.802	1277.59	179.6	G3H331
ADPAFGLESSGIAGTTADEPERIEESSTDEAR	Unmodified	0	0	1	1180.23	3	1103.51	3307.5	83.318	G3HRQ3
ADPDGDGVLSLQEFSNVDLR	Unmodified	0	0	0	793.069	3	716.347	2146.02	125.23	G3IB78
ADPDGDGVLSLQEFSNVDLR	Unmodified	0	0	0	1189.1	2	1074.02	2146.02	116.79	G3IB78
ADPDGDGVLSLQEFSNVDLR	Unmodified	0	0	0	1188.59	2	1074.02	2146.02	71.692	G3IB78
ADPDVLTEVPAALK	Acetyl (Protein N-term)	1	0	0	855.479	2	740.898	1479.78	76.143	G3HAI6
ADPEAAWEPTEVEAR	Unmodified	0	0	0	950.466	2	835.886	1669.76	117.23	G3HUM5
ADPEADKEQMWDDEENTGPVLQFDYEAVANR	Oxidation (M)	0	1	1	1015.47	4	900.394	3597.55	44.264	G3IKQ7
ADPFSFEGPEIVDCDGCTIDWK	Unmodified	0	0	0	1006.81	3	853.367	2557.08	120.9	G3IIT5
ADPFSFEGPEIVDCDGCTIDWK	Unmodified	0	0	0	1006.47	3	853.367	2557.08	154.72	G3IIT5
ADPGVCCFITK	Acetyl (Protein N-term)	1	0	0	769.88	2	655.299	1308.58	51.092	G3HH79
ADPGVCCFITK	Acetyl (Protein N-term)	1	0	0	769.88	2	655.299	1308.58	50.292	G3HH79
ADPIVGSLEPGIYAGYFDWK	Unmodified	0	0	0	1328.71	2	1099.54	2197.07	103.79	G3GWX0
ADPLSGDCQPETR	Unmodified	0	0	0	837.899	2	723.32	1444.63	197.07	G3H1H9
ADPPYTHTIQK	Unmodified	0	0	0	576.994	3	424.219	1269.64	63.694	G3H9Z5
ADPSIVQALSLYDGLV	Unmodified	0	0	0	945.522	2	830.943	1659.87	97.86	G3IL30
ADPSLLGFSVNASSER	Unmodified	0	0	0	939.99	2	825.41	1648.81	219.97	G3I9L4
ADPSQFELLK	Unmodified	0	0	0	803.465	2	574.303	1146.59	141.95	G3H5L5
ADPTGPVEGTVIEAFTDK	Unmodified	0	0	0	769.415	3	616.307	1845.9	158.65	G3HJS7
ADPTVESEEAFK	Unmodified	0	0	0	890.97	2	661.809	1321.6	162.26	G3IAL3
ADPVAGIAGSAAK	Acetyl (Protein N-term)	1	0	0	699.892	2	585.312	1168.61	57.174	G3HP06
ADPYAADEGSGEGHK	Unmodified	0	0	0	654.657	3	501.883	1502.63	169.37	G3HWE6
ADQDRLDLEER	Unmodified	0	0	1	794.909	2	680.329	1358.64	156.16	G3H7U2
ADQEEDAYLRED	Unmodified	0	0	1	841.889	2	727.308	1452.6	147.62	G3H265
ADQELLLYSHDNIICGITSVAFSK	Unmodified	0	0	0	1051.56	3	898.786	2693.34	105.71	G3I1D1
ADQELLLYSHDNIICGITSVAFSK	Unmodified	0	0	0	1051.89	3	898.786	2693.34	80.171	G3I1D1
ADQELLMYSHDNIICGITSVAFSR	Oxidation (M)	0	1	0	996.158	3	919.439	2755.29	106.74	G3I668
ADQELLMYSHDNIICGITSVAFSR	Oxidation (M)	0	1	0	995.825	3	919.439	2755.29	101.92	G3I668
ADQELLMYSHDNIICGITSVAFSR	Unmodified	0	0	0	990.829	3	914.107	2739.3	123.54	G3I668
ADQELMTYSHDNIICGITSVSFSK	Oxidation (M)	0	1	0	1064.53	3	911.423	2731.25	88.856	G3I1X8
ADQELMTYSHDNIICGITSVSFSK	Oxidation (M)	0	1	0	1064.53	3	911.423	2731.25	68.231	G3I1X8
ADQFEYVMYGK	Unmodified	0	0	0	904.966	2	675.805	1349.6	89.9	G3I303
ADQIETQQLMR	Oxidation (M)	0	1	0	789.41	2	674.83	1347.65	100.82	G3I4G0;G3I6F9
ADQIETQQLMR	Oxidation (M)	0	1	0	789.41	2	674.83	1347.65	99.283	G3I4G0;G3I6F9
ADQIETQQLMR	Unmodified	0	0	0	781.413	2	666.832	1331.65	94.363	G3I4G0;G3I6F9
ADQLTEEQIAEFK	Acetyl (Protein N-term)	1	0	0	896.961	2	782.38	1562.75	47.288	G3IM13
ADQLTEEQIAEFK	Acetyl (Protein N-term)	1	0	0	896.96	2	782.38	1562.75	104.22	G3IM13
ADQLTEEQIAEFK	Acetyl (Protein N-term)	1	0	0	896.96	2	782.38	1562.75	53.237	G3IM13
ADQLTEEQIAEFK	Acetyl (Protein N-term)	1	0	0	896.958	2	782.38	1562.75	54.143	G3IM13
ADQLTEEQIAEFK	Acetyl (Protein N-term)	1	0	0	896.965	2	782.38	1562.75	46.844	G3IM13
ADQLTEEQIAEFK	Acetyl (Protein N-term)	1	0	0	896.959	2	782.38	1562.75	107.09	G3IM13
ADQLTEEQIAEFK	Acetyl (Protein N-term)	1	0	0	896.959	2	782.38	1562.75	74.944	G3IM13
ADQLTEEQIAEFK	Acetyl (Protein N-term)	1	0	0	896.961	2	782.38	1562.75	77.744	G3IM13
ADQLTEEQIAEFK	Acetyl (Protein N-term)	1	0	0	896.961	2	782.38	1562.75	72.2	G3IM13
ADQLTEEQIAEFK	Acetyl (Protein N-term)	1	0	0	896.96	2	782.38	1562.75	126.39	G3IM13
ADQLTEEQIAEFK	Acetyl (Protein N-term)	1	0	0	896.96	2	782.38	1562.75	56.043	G3IM13
ADQLTEEQIAEFK	Acetyl (Protein N-term)	1	0	0	896.96	2	782.38	1562.75	69.721	G3IM13
ADQLTEEQIAEFK	Acetyl (Protein N-term)	1	0	0	896.96	2	782.38	1562.75	111.27	G3IM13
ADQLTEEQIAEFK	Acetyl (Protein N-term)	1	0	0	896.962	2	782.38	1562.75	82.494	G3IM13
ADQLTEEQIAEFK	Acetyl (Protein N-term)	1	0	0	896.961	2	782.38	1562.75	93.556	G3IM13
ADQLTEEQIAEFK	Acetyl (Protein N-term)	1	0	0	896.962	2	782.38	1562.75	55.353	G3IM13
ADQLTEEQIAEFK	Acetyl (Protein N-term)	1	0	0	896.96	2	782.38	1562.75	121.83	G3IM13
ADQLTEEQIAEFK	Acetyl (Protein N-term)	1	0	0	896.961	2	782.38	1562.75	94.616	G3IM13
ADQLTEEQIAEFK	Acetyl (Protein N-term)	1	0	0	896.961	2	782.38	1562.75	90.827	G3IM13
ADQLTEEQIAEFK	Acetyl (Protein N-term)	1	0	0	896.961	2	782.38	1562.75	72.2	G3IM13
ADQLTEEQIAEFK	Acetyl (Protein N-term)	1	0	0	896.961	2	782.38	1562.75	54.471	G3IM13
ADQLTEEQIAEFK	Acetyl (Protein N-term)	1	0	0	896.961	2	782.38	1562.75	105.17	G3IM13
ADQLTEEQIAEFK	Acetyl (Protein N-term)	1	0	0	896.961	2	782.38	1562.75	48.741	G3IM13
ADQSFTSPPPR	Unmodified	0	0	0	477.918	3	401.532	1201.57	77.674	G3HRW0;G3HNY7
ADQSISEEPR	Unmodified	0	0	0	680.848	2	566.267	1130.52	138.66	G3H940
ADQWNVNYVETSAK	Unmodified	0	0	0	695.033	3	542.258	1623.75	81.703	G3GV75
ADRDESSPYAAMLAAQDVAQR	Oxidation (M)	0	1	1	837.408	3	761.022	2280.04	103.45	G3HS40
ADRDESSPYAAMLAAQDVAQR	Oxidation (M)	0	1	1	837.743	3	761.022	2280.04	129.75	G3HS40
ADRDESSPYAAMLAAQDVAQR	Oxidation (M)	0	1	1	837.41	3	761.022	2280.04	192.46	G3HS40
ADRDESSPYAAMLAAQDVAQR	Oxidation (M)	0	1	1	1256.11	2	1141.03	2280.04	136.14	G3HS40
ADRDESSPYAAMLAAQDVAQR	Oxidation (M)	0	1	1	837.407	3	761.022	2280.04	144.82	G3HS40
ADRDESSPYAAMLAAQDVAQR	Oxidation (M)	0	1	1	837.408	3	761.022	2280.04	122.83	G3HS40
ADRDESSPYAAMLAAQDVAQR	Oxidation (M)	0	1	1	837.407	3	761.022	2280.04	90.017	G3HS40
ADRDESSPYAAMLAAQDVAQR	Unmodified	0	0	1	832.41	3	755.69	2264.05	124.76	G3HS40
ADRPSSLPLDFNDEFSDLDGVVR	Unmodified	0	0	1	931.801	3	855.414	2563.22	65.438	G3H1B1
ADSAESEDVKEEK	Unmodified	0	0	1	1062.57	2	718.823	1435.63	189.33	G3I1P6
ADSAESEDVKEEK	Unmodified	0	0	1	708.713	3	479.551	1435.63	120.6	G3I1P6
ADSAGAPPKSPEK	Unmodified	0	0	1	648.045	3	418.882	1253.63	92.295	G3GX59
ADSDGDLSENDDGAGDLR	Unmodified	0	0	0	1025.95	2	911.372	1820.73	153.39	G3HM63
ADSLNKPFAQR	Unmodified	0	0	1	852.992	2	623.831	1245.65	133.23	G3HG08
ADSLVEGTSSR	Unmodified	0	0	0	675.855	2	561.275	1120.54	150.35	G3HKE3
ADSQIPEEVGPGEASLR	Unmodified	0	0	0	662.01	3	585.623	1753.85	69.805	G3HXE0
ADSQIPEEVGPGEASLRR	Unmodified	0	0	1	714.044	3	637.657	1909.95	108.25	G3HXE0
ADSQTDASEGLLSGNYIGLVNSYAQK	Unmodified	0	0	0	1054.21	3	901.103	2700.29	188.01	G3HX97
ADSSVLTSTEITSLADSSILDSK	Acetyl (Protein N-term)	1	0	0	1306.17	2	1191.59	2381.17	130.98	G3H6H0
ADTCIYNPLFGSDLQYTNR	Unmodified	0	0	0	1239.1	2	1124.52	2247.03	162.87	G3GXG5
ADTDPSEGFSSPPSSLISPSTPSSLGPSLSSTSGIGTSPSQR	Unmodified	0	0	0	1432.03	3	1354.98	4061.92	52.35	G3HS70
ADTDPSEGFSSPPSSLISPSTPSSLGPSLSSTSGIGTSPSQR	Unmodified	0	0	0	1074.03	4	1016.49	4061.92	60.87	G3HS70
ADTGDAPVPAPAGDQK	Unmodified	0	0	0	985.027	2	755.363	1508.71	76.24	G3HZX6
ADTIDTIEK	Unmodified	0	0	0	732.42	2	503.259	1004.5	143.37	G3H9L2
ADTLDPALLRPGR	Unmodified	0	0	1	541.983	3	465.597	1393.77	80.871	G3HNP6
ADTLTLEER	Unmodified	0	0	0	638.85	2	524.269	1046.52	157.91	G3H3G9
ADTLTLK	Unmodified	0	0	0	610.386	2	381.224	760.433	108.09	G3H4V1
ADTLTPEECQQFK	Unmodified	0	0	0	1013.02	2	783.859	1565.7	125.74	G3HTJ2
ADTLTPEECQQFK	Unmodified	0	0	0	675.682	3	522.908	1565.7	132.14	G3HTJ2
ADTLTPEECQQFK	Unmodified	0	0	0	1013.02	2	783.859	1565.7	161.62	G3HTJ2
ADTNNQSACFEVIDQK	Unmodified	0	0	0	1149.57	2	920.413	1838.81	275.83	G3HPL6
ADTQTYQPYNK	Unmodified	0	0	0	894.473	2	664.809	1327.6	144.77	G3H1P3
ADTQTYQPYNK	Unmodified	0	0	0	596.651	3	443.542	1327.6	99.568	G3H1P3
ADTQTYQPYNK	Unmodified	0	0	0	893.97	2	664.809	1327.6	199.33	G3H1P3
ADTQTYQPYNK	Unmodified	0	0	0	893.969	2	664.809	1327.6	129.85	G3H1P3
ADTQTYQPYNK	Unmodified	0	0	0	893.971	2	664.809	1327.6	210.08	G3H1P3
ADTSSQGALVFLSK	Unmodified	0	0	0	628.027	3	475.252	1422.74	95.981	G3IJF2
ADTSSQGALVFLSK	Unmodified	0	0	0	628.027	3	475.252	1422.74	81.431	G3IJF2
ADTVQTTILLRPPYCPR	Unmodified	0	0	1	744.078	3	667.691	2000.05	105.03	G3HLV1
ADTVWNK	Unmodified	0	0	0	646.373	2	417.211	832.408	103.92	G3GV47
ADVAFHFNPR	Unmodified	0	0	0	468.251	3	391.865	1172.57	112.11	G3HWD9
ADVALTPNPLDQTCIHPESYDIAVR	Unmodified	0	0	0	1009.18	3	932.46	2794.36	96.128	G3GV59
ADVDLYQVR	Unmodified	0	0	0	654.361	2	539.78	1077.55	144.09	G3H256
ADVDVQPYAFTTK	Unmodified	0	0	0	957.021	2	727.862	1453.71	205.02	G3GR93
ADVESQFPDWVSR	Unmodified	0	0	0	588.962	3	512.576	1534.71	92.792	G3I2J5
ADVGDAVDTALEQLNR	Unmodified	0	0	0	958.499	2	843.918	1685.82	151.7	G3HB61
ADVGFAMGIAGTDVAK	Oxidation (M)	0	1	0	999.04	2	769.88	1537.74	141.38	G3HQC3;G3GX45;G3HSX7
ADVIHACDIVEDAAIAYGYNNIQMTLPK	Oxidation (M)	0	1	0	896.209	4	781.13	3120.49	51.301	G3IBQ9
ADVIHACDIVEDAAIAYGYNNIQMTLPK	Oxidation (M)	0	1	0	1193.95	3	1041.17	3120.49	62.193	G3IBQ9
ADVIHACDIVEDAAIAYGYNNIQMTLPK	Oxidation (M)	0	1	0	1193.94	3	1041.17	3120.49	111.11	G3IBQ9
ADVIHACDIVEDAAIAYGYNNIQMTLPK	Unmodified	0	0	0	891.962	4	777.131	3104.49	73.153	G3IBQ9
ADVIQATGDAICIFR	Unmodified	0	0	0	627.002	3	550.615	1648.82	184.51	G3HRJ1
ADVLDLHEAGGEDFAMDEDGDESIHK	Acetyl (Protein N-term),Oxidation (M)	1	1	0	776.598	4	719.057	2872.2	40.197	G3H2S5
ADVLFVAPR	Unmodified	0	0	0	608.866	2	494.285	986.555	153.04	G3H7X9
ADVLSEEAILK	Unmodified	0	0	0	549.33	3	396.555	1186.64	103.08	G3HXA2;G3HUC8
ADVPLPLDLLPSFWK	Unmodified	0	0	0	724.095	3	570.987	1709.94	76.01	G3H280
ADVPLPLDLLPSFWK	Unmodified	0	0	0	1085.64	2	855.977	1709.94	89.403	G3H280
ADVPYILK	Unmodified	0	0	0	688.931	2	459.768	917.522	101.28	G3GU69
ADVTAAFPTLGTDQASELIPGK	Unmodified	0	0	0	666.118	4	551.288	2201.12	39.905	G3HAZ8
ADVTAAFPTLGTDQASELIPGKEELNVVK	Unmodified	0	0	1	1234.35	3	1005.2	3012.57	167.98	G3HAZ8
ADVVESWIGEK	Unmodified	0	0	0	564.317	3	411.543	1231.61	81.865	G3I9X8
ADVVVLAGAVCDFR	Unmodified	0	0	0	574.646	3	497.926	1490.76	106.58	G3HM53
ADWSSLSR	Unmodified	0	0	0	575.805	2	461.225	920.435	98.458	G3GRW1
ADYAQLLEDMQNAFR	Oxidation (M)	0	1	0	677.667	3	600.946	1799.81	77.372	G3H066
ADYAQLLEDMQNAFR	Unmodified	0	0	0	672.001	3	595.614	1783.82	175.29	G3H066
ADYCPECYPDNPANR	Unmodified	0	0	0	1036.45	2	921.365	1840.71	155.33	G3H7J1
ADYEIASK	Unmodified	0	0	0	677.883	2	448.722	895.429	124.08	G3HH71;G3HBR9
ADYEIASK	Unmodified	0	0	0	677.884	2	448.722	895.429	101.25	G3HH71;G3HBR9
ADYFLYNDGVAENGIFQMK	Oxidation (M)	0	1	0	890.448	3	737.674	2210	119.62	G3H559
ADYGELESLAK	Unmodified	0	0	0	827.457	2	598.296	1194.58	132.32	G3H3K4
ADYQVVDDEIEANVEEIEANEEDIDDGFRR	Unmodified	0	0	1	932.932	4	875.142	3496.54	58.191	G3GRB1
ADYQVVDDEIEANVEEIEANEEDIDDGFRR	Unmodified	0	0	1	1243.24	3	1166.52	3496.54	97.059	G3GRB1
AEAALQNQNFADSVDDECLVK	Unmodified	0	0	0	933.137	3	779.694	2336.06	73.809	G3HCA7
AEACFVNCVER	Unmodified	0	0	0	792.378	2	677.798	1353.58	106.29	G3H601
AEACFVNCVER	Unmodified	0	0	0	792.377	2	677.798	1353.58	172.21	G3H601
AEADKNDK	Unmodified	0	0	1	789.457	2	445.714	889.414	163.15	G3HC84;G3ID27;G3HB20
AEAEAASEVWCR	Unmodified	0	0	0	804.387	2	689.806	1377.6	136.96	G3I656
AEAEAQAEELSFPR	Unmodified	0	0	0	592.97	3	516.583	1546.73	132.24	G3I4L6
AEAEEQSYPEITLK	Unmodified	0	0	0	689.37	3	536.598	1606.77	62.732
AEAEEQSYPEITLK	Unmodified	0	0	0	1033.55	2	804.394	1606.77	120.09
AEAESLYQSK	Unmodified	0	0	0	792.436	2	563.275	1124.53	198.72	CON__P04264
AEAESLYQSK	Unmodified	0	0	0	528.96	3	375.852	1124.53	83.647	CON__P04264
AEAESLYQSKYEELQITAGR	Unmodified	0	0	1	915.821	3	762.713	2285.12	55.031	CON__P04264
AEAEWDIDEVVIELVGSK	Unmodified	0	0	0	821.114	3	668.005	2000.99	65.107	G3HXN0
AEAEYITAK	Unmodified	0	0	0	727.418	2	498.256	994.497	141.88	G3HPM4
AEAGAGLSETVTETTVTVTTEPENR	Acetyl (Protein N-term)	1	0	0	1303.62	2	1303.13	2604.24	63.631	G3HVU9
AEAGDNLGALVR	Unmodified	0	0	0	707.896	2	593.315	1184.61	127.83	G3I7M2
AEAGDNLGALVR	Unmodified	0	0	0	707.896	2	593.315	1184.61	100.69	G3I7M2
AEAGGGWEGAASYK	Unmodified	0	0	0	906.97	2	677.307	1352.6	184.98	G3HTV2
AEAGSNSVLFVCLGNICR	Acetyl (Protein N-term)	1	0	0	1005.48	2	1004.98	2007.95	87.216	G3HBH4
AEAGSNSVLFVCLGNICR	Acetyl (Protein N-term)	1	0	0	1005.48	2	1004.98	2007.95	76.165	G3HBH4
AEAGVPAEFSIWTR	Unmodified	0	0	0	588.65	3	511.928	1532.76	94.673	G3IBK2
AEAHFNQLVEQYK	Unmodified	0	0	0	1018.05	2	788.891	1575.77	187.58	G3GZ87
AEALAIETEAELER	Unmodified	0	0	0	887.474	2	772.894	1543.77	207.34	G3I4I9
AEALAIETEAELER	Unmodified	0	0	0	591.985	3	515.598	1543.77	214.42	G3I4I9
AEALAQISAAFEDLEQALQQR	Unmodified	0	0	0	844.782	3	768.061	2301.16	135.21	G3IDF5
AEALEAAIENLNEAK	Unmodified	0	0	0	682.047	3	529.274	1584.8	113.37	G3H244
AEALEGQIR	Unmodified	0	0	0	608.347	2	493.767	985.519	106.42	G3I600
AEALMQELDEADTETR	Unmodified	0	0	0	1025.99	2	911.412	1820.81	217.19	G3HUP4
AEANQHVVDEK	Unmodified	0	0	0	849.463	2	620.302	1238.59	193.28	G3IBS8
AEANQHVVDEK	Unmodified	0	0	0	849.463	2	620.302	1238.59	181.31	G3IBS8
AEAQIAAK	Unmodified	0	0	0	630.389	2	401.227	800.439	107.66	G3I2Y1
AEAQPIGGAK	Unmodified	0	0	0	700.418	2	471.256	940.498	147.75	G3HAJ0
AEAQPQESEGVASAEAK	Unmodified	0	0	0	1080.56	2	851.4	1700.79	300.51	G3HR76
AEAQSGTGQLQEQK	Acetyl (Protein N-term)	1	0	0	873.947	2	758.866	1515.72	96.171	G3HC38
AEASAPAK	Unmodified	0	0	0	601.86	2	372.698	743.381	119.41	G3H1D7;G3I9W6;G3H5N3;G3I1U7;G3GTW6;G3H891;G3H210
AEASAPAKAPASAPAQVPK	Unmodified	0	0	1	817.483	3	587.988	1760.94	123	G3H1D7;G3I9W6
AEASFWTAEEVDLSK	Unmodified	0	0	0	1071.06	2	841.899	1681.78	258.78	G3I2K8
AEASGSLGGLTR	Unmodified	0	0	0	674.374	2	559.794	1117.57	139.43	G3H2W4
AEATASALADADADLEER	Unmodified	0	0	0	683.336	3	606.95	1817.83	130.01	G3I2Q6
AEATASVEETEEDLSGTQFVCETVIR	Unmodified	0	0	0	1034.16	3	957.778	2870.31	205.43	G3HM04
AEATCVLQSDLSPTE	Unmodified	0	0	0	925.455	2	810.875	1619.73	124.38	G3IH50
AEAVALK	Unmodified	0	0	0	580.376	2	351.213	700.412	110.36	G3HQ97
AEAVESAQAGDK	Unmodified	0	0	0	817.442	2	588.281	1174.55	165.63	G3GZQ9
AEAVESAQAGDK	Unmodified	0	0	0	817.441	2	588.281	1174.55	161.19	G3GZQ9
AEAVLVDLFGLK	Acetyl (Protein N-term)	1	0	0	773.457	2	658.877	1315.74	114.51	G3H846
AEAVPEEEAASVATPER	Unmodified	0	0	0	993.003	2	878.423	1754.83	285.38	G3HJR1
AEAYLIEEMYDEAIQDYEAAQEHNENDQQIR	Oxidation (M)	0	1	0	994.202	4	936.912	3743.62	88.418	G3GS78
AEAYLIEEMYDEAIQDYEAAQEHNENDQQIR	Unmodified	0	0	0	990.201	4	932.913	3727.62	117.4	G3GS78
AEAYVLACTDQQYLVPK	Unmodified	0	0	0	810.104	3	656.996	1967.97	66.568	G3HJK9
AECLEDLVSFIIEEPPQDMDEK	Oxidation (M)	0	1	0	771.131	4	656.55	2622.17	61.87	G3I5B3
AECSAEQCYK	Unmodified	0	0	0	852.409	2	623.247	1244.48	159.4	G3GTC7
AEDAEAAAESGGGGGDPGVGACEPGVAPIK	Acetyl (Protein N-term)	1	0	0	989.799	3	913.412	2737.21	52.059	G3HCJ8
AEDAHSTLTVLSEER	Unmodified	0	0	0	943.984	2	829.405	1656.8	210.79	G3HAJ0
AEDAREEDYEPEK	Unmodified	0	0	1	680.336	3	527.562	1579.66	101.39	G3HIT7
AEDEALLSEEDPIDR	Unmodified	0	0	0	644.653	3	567.932	1700.77	117.08	G3HP78
AEDEDIVLTPDGTR	Unmodified	0	0	0	880.448	2	765.868	1529.72	165.35	G3HKH7
AEDELAK	Unmodified	0	0	0	617.357	2	388.195	774.376	114.6	G3ID54
AEDELLDLQEK	Unmodified	0	0	0	587.66	3	434.886	1301.64	117.52	G3HIN8
AEDELLDLQEK	Unmodified	0	0	0	881.488	2	651.825	1301.64	87.184	G3HIN8
AEDETENSEEEVK	Unmodified	0	0	0	983.976	2	754.815	1507.62	313.05	G3H0E0
AEDEVDSLSK	Unmodified	0	0	0	775.918	2	546.756	1091.5	138.08	G3I358
AEDFLPEVPSVPENLEDSK	Unmodified	0	0	0	858.784	3	705.676	2114.01	85.046	G3HVJ9
AEDGENYAIK	Unmodified	0	0	0	784.421	2	555.259	1108.5	202.44	G3H319
AEDGENYAIK	Unmodified	0	0	0	784.423	2	555.259	1108.5	99.53	G3H319
AEDGGESEGDASEK	Unmodified	0	0	0	613.96	3	460.851	1379.53	158.86	G3H6K5
AEDGGESEGDASEK	Unmodified	0	0	0	919.935	2	690.774	1379.53	122.33	G3H6K5
AEDGIELTGSFLINLEGGDIR	Unmodified	0	0	0	817.099	3	740.378	2218.11	94.176	G3GRD8
AEDGIELTGSFLINLEGGDIR	Unmodified	0	0	0	1225.15	2	1110.06	2218.11	64.52	G3GRD8
AEDGSVIDYELIDQDAR	Unmodified	0	0	0	1070.03	2	954.945	1907.87	171.36	G3IG05
AEDGSVIDYELIDQDAR	Unmodified	0	0	0	1069.52	2	954.945	1907.87	416.09	G3IG05
AEDGSVIDYELIDQDAR	Unmodified	0	0	0	713.352	3	636.966	1907.87	182.02	G3IG05
AEDGSVIDYELIDQDAR	Unmodified	0	0	0	1069.53	2	954.945	1907.87	249.39	G3IG05
AEDGSVIDYELIDQDAR	Unmodified	0	0	0	1069.53	2	954.945	1907.87	108.32	G3IG05
AEDGSVIDYELIDQDAR	Unmodified	0	0	0	1069.52	2	954.945	1907.87	140.08	G3IG05
AEDGSVIDYELIDQDAR	Unmodified	0	0	0	1069.53	2	954.945	1907.87	97.69	G3IG05
AEDGSVIDYELIDQDAR	Unmodified	0	0	0	1069.53	2	954.945	1907.87	125.61	G3IG05
AEDGSVIDYELIDQDAR	Unmodified	0	0	0	1069.53	2	954.945	1907.87	89.013	G3IG05
AEDGSVIDYELIDQDAR	Unmodified	0	0	0	1069.52	2	954.945	1907.87	158.11	G3IG05
AEDGSVIDYELIDQDAR	Unmodified	0	0	0	1069.53	2	954.945	1907.87	342.58	G3IG05
AEDIEAFK	Unmodified	0	0	0	690.891	2	461.729	921.444	155	G3H2H5
AEDIENDALSPEEQEECK	Unmodified	0	0	0	855.741	3	702.632	2104.87	137.27	G3HJ15
AEDIPQMDDAFSQTVK	Oxidation (M)	0	1	0	757.387	3	604.277	1809.81	65.374	G3H9B2
AEDIPQMDDAFSQTVK	Oxidation (M)	0	1	0	757.051	3	604.277	1809.81	65.716	G3H9B2
AEDITAAVEAAR	Unmodified	0	0	0	723.392	2	608.812	1215.61	127.51	G3I000
AEDKEWIPVTK	Unmodified	0	0	1	668.731	3	439.235	1314.68	87.641	G3HBP8;G3HIC1;G3I175
AEDKEWIPVTK	Unmodified	0	0	1	668.396	3	439.235	1314.68	83.617	G3HBP8;G3HIC1;G3I175
AEDLEAQHEQIYQQSR	Unmodified	0	0	0	725.359	3	648.973	1943.9	145.86	G3HF79
AEDLFENR	Unmodified	0	0	0	611.816	2	497.235	992.456	95.099	G3GR95
AEDLLHTR	Unmodified	0	0	0	395.225	3	318.838	953.493	90.601	G3I0L2
AEDLPETISYIK	Unmodified	0	0	0	919.021	2	689.859	1377.7	198.72	G3I498
AEDLVPGLVSR	Unmodified	0	0	0	692.903	2	578.322	1154.63	135.43	G3HEQ2
AEDNADTLALVFEAPNQEK	Unmodified	0	0	0	845.444	3	692.336	2073.99	128.79	G3H412
AEDNADTLALVFEAPNQEK	Unmodified	0	0	0	845.443	3	692.336	2073.99	72.676	G3H412
AEDNADTLALVFEAPNQEK	Unmodified	0	0	0	845.444	3	692.336	2073.99	127.91	G3H412
AEDNADTLALVFEAPNQEK	Unmodified	0	0	0	845.445	3	692.336	2073.99	82.663	G3H412
AEDNETSWK	Unmodified	0	0	0	769.399	2	540.236	1078.46	126.31	G3H3C3
AEDSGEYHCVYHFVSAPK	Unmodified	0	0	0	852.419	3	699.311	2094.91	94.922	G3HEJ1
AEDSGEYHCVYHFVSAPK	Unmodified	0	0	0	639.566	4	524.735	2094.91	85.469	G3HEJ1
AEDTSSPVIGELWSSDQR	Unmodified	0	0	0	1103.54	2	988.963	1975.91	205.87	G3HCD4
AEDTSSPVIGELWSSDQR	Unmodified	0	0	0	1104.05	2	988.963	1975.91	188.09	G3HCD4
AEDVHEVRK	Unmodified	0	0	1	770.945	2	541.783	1081.55	109.71	G3H3Q1
AEDVLVGADSAR	Unmodified	0	0	0	716.385	2	601.804	1201.59	160.91	G3H3F9
AEDVLVGADSAR	Unmodified	0	0	0	716.384	2	601.804	1201.59	133.75	G3H3F9
AEDYDVVK	Unmodified	0	0	0	698.889	2	469.727	937.439	125.96	G3HB11
AEEAEELRLDLEDVK	Unmodified	0	0	1	1109.1	2	879.941	1757.87	193.11	G3GS63
AEEAEPLEK	Unmodified	0	0	0	737.412	2	508.251	1014.49	138.4	G3HJW9
AEEALEAPNAAGDER	Unmodified	0	0	0	886.436	2	771.855	1541.7	156.52	G3I4J0
AEECYYDENVAR	Unmodified	0	0	0	874.393	2	759.812	1517.61	197.21	G3IE68
AEEDKIPLLVVGNK	Unmodified	0	0	1	738.455	3	508.959	1523.86	131.32	G3H5E5
AEEDLSEEEQSQLNQLK	Unmodified	0	0	0	1225.13	2	995.466	1988.92	273.08	G3I8Y6
AEEDLSEEEQSQLNQLKK	Unmodified	0	0	1	702.131	4	530.26	2117.01	105.19	G3I8Y6
AEEDSEEAREQK	Unmodified	0	0	1	939.975	2	710.813	1419.61	151.79	G3H6C5;G3GUC5
AEEDTQFNYHR	Unmodified	0	0	0	819.888	2	705.308	1408.6	133.75	G3H7U2
AEEDTQFNYHR	Unmodified	0	0	0	819.889	2	705.308	1408.6	102.52	G3H7U2
AEEDVEPECIMEK	Unmodified	0	0	0	1019.5	2	789.837	1577.66	144.17	G3HM98
AEEEAGKEEDEAK	Unmodified	0	0	1	708.042	3	478.879	1433.62	87.719	G3IE06
AEEEAVHSQEEK	Unmodified	0	0	0	615.319	3	462.544	1384.61	140.78	G3GW55
AEEEFNIEK	Unmodified	0	0	0	783.923	2	554.761	1107.51	145.9	G3HQ89;G3I8N5
AEEEGYFEAFK	Unmodified	0	0	0	889.454	2	660.293	1318.57	164.66	G3HS20
AEEELEEDEDDELDETLSER	Unmodified	0	0	0	1313.07	2	1197.99	2393.97	84.468	G3I2J8
AEEELEEDEDDELDETLSER	Unmodified	0	0	0	875.719	3	798.998	2393.97	173.34	G3I2J8
AEEELEEDEDDELDETLSER	Unmodified	0	0	0	1312.57	2	1197.99	2393.97	81.448	G3I2J8
AEEELEEDEDDELDETLSER	Unmodified	0	0	0	875.387	3	798.998	2393.97	116.13	G3I2J8
AEEELIK	Unmodified	0	0	0	645.388	2	416.227	830.439	130.77	G3HKJ6
AEEEQTCPVPQEEEEEVR	Unmodified	0	0	0	1209.05	2	1094.47	2186.93	238.07	G3H3L5
AEEEQTCPVPQEEEEEVR	Unmodified	0	0	0	806.704	3	729.983	2186.93	104.16	G3H3L5
AEEFDQIK	Unmodified	0	0	0	719.403	2	490.24	978.466	117.4	G3I478
AEEGGEGAAVPSAAAASTEVVAEVELLLYK	Unmodified	0	0	0	1130.94	3	977.833	2930.48	62.032	G3I0M7
AEEGQYSLNFHNCYNSDPGK	Unmodified	0	0	0	930.438	3	777.331	2328.97	74.742	G3HCL7
AEEGYENLLSPSDMNHLK	Oxidation (M)	0	1	0	841.425	3	688.318	2061.93	94.882	G3GWB3
AEEGYENLLSPSDMNHLK	Oxidation (M)	0	1	0	841.426	3	688.318	2061.93	73.918	G3GWB3
AEEGYENLLSPSDMNHLK	Oxidation (M)	0	1	0	841.426	3	688.318	2061.93	109.67	G3GWB3
AEEGYENLLSPSDMNHLK	Unmodified	0	0	0	836.093	3	682.986	2045.94	105.5	G3GWB3
AEEIDAK	Unmodified	0	0	0	617.356	2	388.195	774.376	101.28	G3HQ89;G3I8N5
AEEIDAVFHGAVWPQICR	Unmodified	0	0	0	1164.09	2	1049.51	2097.01	120.6	G3H683
AEEIIAEAEPPPEVVSK	Unmodified	0	0	0	756.424	3	603.316	1806.93	59.634	G3I5A2
AEEILEK	Unmodified	0	0	0	645.389	2	416.227	830.439	122.13	G3HMV2;G3IN64
AEEILEK	Unmodified	0	0	0	645.388	2	416.227	830.439	110.81	G3HMV2;G3IN64
AEEILEK	Unmodified	0	0	0	645.388	2	416.227	830.439	122.13	G3HMV2;G3IN64
AEEILEK	Unmodified	0	0	0	645.389	2	416.227	830.439	121.99	G3HMV2;G3IN64
AEEILEK	Unmodified	0	0	0	645.388	2	416.227	830.439	121.99	G3HMV2;G3IN64
AEEILEK	Unmodified	0	0	0	645.389	2	416.227	830.439	110.81	G3HMV2;G3IN64
AEEILEK	Unmodified	0	0	0	645.389	2	416.227	830.439	124.08	G3HMV2;G3IN64
AEEITIPADVTPEK	Unmodified	0	0	0	658.039	3	504.931	1511.77	73.466	G3HBU1
AEELENELHHLGK	Unmodified	0	0	0	495.276	4	380.444	1517.75	71.153	G3HJT0
AEELENELHHLGK	Unmodified	0	0	0	495.025	4	380.444	1517.75	109.72	G3HJT0
AEELFLWVPR	Unmodified	0	0	0	744.923	2	630.343	1258.67	175.91	G3HIW3
AEELGLPILGVLR	Unmodified	0	0	0	804.997	2	690.416	1378.82	218.6	G3HQV4;G3HQU9
AEELKPQVEEK	Unmodified	0	0	1	663.06	3	433.898	1298.67	100.93	G3I9F1
AEELLLER	Acetyl (Protein N-term)	1	0	0	507.776	2	507.777	1013.54	97.798	G3GXZ0
AEELQETK	Unmodified	0	0	0	703.399	2	474.238	946.461	128.36	G3H240
AEELSFVAGAPR	Unmodified	0	0	0	492.606	3	416.219	1245.64	114.89	G3HRM0
AEELVNTAPLTGVPQR	Unmodified	0	0	0	963.038	2	847.957	1693.9	136.6	G3IE06
AEEQPQVELFVK	Acetyl (Protein N-term)	1	0	0	844.458	2	729.877	1457.74	83.397	G3HZF4
AEESLPGGGLAAGLVSANSNVR	Unmodified	0	0	0	766.745	3	690.359	2068.05	88.57	G3I3X3
AEESNLPDVLK	Unmodified	0	0	0	836.977	2	607.817	1213.62	124.1	G3HIJ5
AEETLTHDHGK	Unmodified	0	0	0	565.973	3	413.198	1236.57	75.652	G3HEV6
AEETLTHDHGK	Unmodified	0	0	0	566.307	3	413.198	1236.57	77.744	G3HEV6
AEEVEYYYR	Unmodified	0	0	0	725.855	2	611.275	1220.53	133.23	G3I2F0
AEEVVSFVK	Unmodified	0	0	0	733.435	2	504.274	1006.53	183.65	G3HV88
AEEVVVVAK	Acetyl (Protein N-term)	1	0	0	607.862	2	493.282	984.549	42.396	G3HEY6
AEEVYVQLQK	Unmodified	0	0	0	833.485	2	603.822	1205.63	107.21	G3GVZ4
AEEWGVQYVETSAK	Unmodified	0	0	0	685.697	3	532.923	1595.75	102.33	G3H5E5
AEEYEFLTPMEEAPK	Oxidation (M)	0	1	0	753.715	3	600.606	1798.8	91.307	G3GXB0
AEEYEFLTPMEEAPK	Oxidation (M)	0	1	0	1130.07	2	900.406	1798.8	112.94	G3GXB0
AEEYEFLTPMEEAPK	Oxidation (M)	0	1	0	1129.57	2	900.406	1798.8	191.29	G3GXB0
AEEYEFLTPMEEAPK	Oxidation (M)	0	1	0	753.381	3	600.606	1798.8	81.904	G3GXB0
AEEYEFLTPMEEAPK	Oxidation (M)	0	1	0	753.379	3	600.606	1798.8	158.11	G3GXB0
AEEYEFLTPMEEAPK	Oxidation (M)	0	1	0	1130.07	2	900.406	1798.8	130.44	G3GXB0
AEEYEFLTPMEEAPK	Unmodified	0	0	0	748.051	3	595.275	1782.8	134.68	G3GXB0
AEEYPEEAEEREESTTGFDK	Unmodified	0	0	1	935.776	3	782.668	2344.98	122.97	G3H9W7
AEEYPEEAEEREESTTGFDK	Unmodified	0	0	1	935.442	3	782.668	2344.98	138.05	G3H9W7
AEEYPEEAEEREESTTGFDK	Unmodified	0	0	1	935.776	3	782.668	2344.98	69.024	G3H9W7
AEEYPEEAEEREESTTGFDK	Unmodified	0	0	1	935.442	3	782.668	2344.98	189.44	G3H9W7
AEEYPEEAEEREESTTGFDK	Unmodified	0	0	1	935.775	3	782.668	2344.98	74.657	G3H9W7
AEEYPEEAEEREESTTGFDK	Unmodified	0	0	1	935.776	3	782.668	2344.98	107.15	G3H9W7
AEFEVHEVYAVDVLVSSGEGK	Unmodified	0	0	0	908.482	3	755.374	2263.1	157.62	G3HRK0
AEFEVHEVYAVDVLVSSGEGK	Unmodified	0	0	0	908.482	3	755.374	2263.1	100.27	G3HRK0
AEFEVHEVYAVDVLVSSGEGK	Unmodified	0	0	0	908.481	3	755.374	2263.1	82.367	G3HRK0
AEFEVHEVYAVDVLVSSGEGK	Unmodified	0	0	0	908.148	3	755.374	2263.1	154.48	G3HRK0
AEFEVHEVYAVDVLVSSGEGK	Unmodified	0	0	0	908.482	3	755.374	2263.1	65.085	G3HRK0
AEFEVHEVYAVDVLVSSGEGK	Unmodified	0	0	0	908.482	3	755.374	2263.1	69.122	G3HRK0
AEFEVHEVYAVDVLVSSGEGK	Unmodified	0	0	0	908.149	3	755.374	2263.1	112.74	G3HRK0
AEFEVHEVYAVDVLVSSGEGK	Unmodified	0	0	0	908.482	3	755.374	2263.1	95.205	G3HRK0
AEFEVHEVYAVDVLVSSGEGK	Unmodified	0	0	0	908.483	3	755.374	2263.1	123.43	G3HRK0
AEFEVHEVYAVDVLVSSGEGK	Unmodified	0	0	0	908.482	3	755.374	2263.1	66.12	G3HRK0
AEFEVHEVYAVDVLVSSGEGK	Unmodified	0	0	0	908.124	3	755.374	2263.1	164.99	G3HRK0
AEFEVHEVYAVDVLVSSGEGK	Unmodified	0	0	0	908.148	3	755.374	2263.1	180.62	G3HRK0
AEFEVHEVYAVDVLVSSGEGK	Unmodified	0	0	0	908.149	3	755.374	2263.1	102.5	G3HRK0
AEFFADVVPAVR	Unmodified	0	0	0	775.431	2	660.851	1319.69	146.11	G3I784
AEFGDFDIK	Unmodified	0	0	0	750.409	2	521.248	1040.48	98.033	G3HGI3
AEFGPPGPGPGSR	Unmodified	0	0	0	727.882	2	613.302	1224.59	121.61	G3H3H9
AEFGPPGPGPGSR	Unmodified	0	0	0	485.591	3	409.204	1224.59	70.54	G3H3H9
AEFIPQLESEDDTSYFDTR	Unmodified	0	0	0	1247.09	2	1132.01	2262	83.499	G3H4N1;G3GYP0
AEFTSPPSLFK	Unmodified	0	0	0	561.323	3	408.548	1222.62	115.23	G3I7T3
AEFVEVTK	Unmodified	0	0	0	690.91	2	461.748	921.481	124.08	CON__P02769
AEGASDVVLYK	Unmodified	0	0	0	805.463	2	576.301	1150.59	180.67	G3IBQ9
AEGASDVVLYK	Unmodified	0	0	0	805.463	2	576.301	1150.59	196.52	G3IBQ9
AEGDIEHMAEGFK	Unmodified	0	0	0	631.324	3	478.55	1432.63	87.641	G3ICH9
AEGDWEDQEVLDYFSDK	Unmodified	0	0	0	835.734	3	682.625	2044.85	78.441	G3H0N2
AEGEHDPVTEFIAHCK	Unmodified	0	0	0	575.295	4	460.714	1838.83	83.877	G3GWT5
AEGGAGEEHDLFAGLKPLEQESR	Unmodified	0	0	1	725.63	4	610.799	2439.17	49.326	G3GWP4
AEGGDGHSEVAGK	Unmodified	0	0	0	836.437	2	607.276	1212.54	132.25	G3H057
AEGLQVGQDAR	Unmodified	0	0	0	686.871	2	572.291	1142.57	159.09	G3I7M1
AEGLVPLECDPPSSVSDTTQQPSEEQSK	Unmodified	0	0	0	869.43	4	754.599	3014.37	49.555	G3IHH7
AEGLWNLFLPLETDPEK	Unmodified	0	0	0	811.115	3	658.007	1971	86.367	G3H290
AEGLWNLFLPLETDPEKK	Unmodified	0	0	1	930.201	3	700.705	2099.09	116.87	G3H290
AEGPQEWVFQECK	Unmodified	0	0	0	689.35	3	536.577	1606.71	99.941	G3H3W4
AEGRPTPTIEWYK	Unmodified	0	0	1	669.374	3	516.6	1546.78	106.32	G3HHQ2
AEGSEYQVLYIADDNEIR	Unmodified	0	0	0	1158.07	2	1042.99	2083.97	166.64	G3HW34
AEGSLPAVVIEIK	Unmodified	0	0	0	892.547	2	663.387	1324.76	163.78	G3I5P6
AEGSSTASSGCQLAEGK	Unmodified	0	0	0	1049.52	2	820.365	1638.72	321.67	G3GUH8
AEGTTYRDELLTK	Unmodified	0	0	1	978.044	2	748.883	1495.75	153.74	G3HFA8
AEGVLLLVK	Unmodified	0	0	0	700.467	2	471.305	940.596	111.04	G3HDG9
AEGWLPLSEGQGQSENPDPLLQQINNITSFIR	Unmodified	0	0	0	1261.32	3	1184.6	3550.77	59.237	G3GS25
AEGYAEGDLTLYHR	Unmodified	0	0	0	912.456	2	797.878	1593.74	153.54	G3HCU9
AEHDSLLAEK	Unmodified	0	0	0	785.943	2	556.783	1111.55	116.52	G3HIQ0
AEHHQDSEDLFR	Unmodified	0	0	0	856.911	2	742.332	1482.65	135.66	G3I2J5
AEHHQDSEDLFR	Unmodified	0	0	0	856.911	2	742.332	1482.65	144.1	G3I2J5
AEHSAGKPTAGTTDAGEAAK	Unmodified	0	0	1	853.464	3	623.969	1868.89	80.541	G3H5L3
AEHSVDIDVDIDWPIAEQR	Unmodified	0	0	0	813.411	3	736.69	2207.05	137.69	G3HH11
AEIAHQLQER	Unmodified	0	0	0	475.265	3	398.879	1193.62	72.096	G3HRC8
AEIAHQLQER	Unmodified	0	0	0	475.266	3	398.879	1193.62	91.469	G3HRC8
AEICLELLQK	Unmodified	0	0	0	837.996	2	608.834	1215.65	116.3	G3ICU7
AEIDLVCELAK	Unmodified	0	0	0	859.991	2	630.829	1259.64	169.37	G3GU10
AEIDLVCELAK	Unmodified	0	0	0	859.991	2	630.829	1259.64	118.4	G3GU10
AEIELYLQK	Unmodified	0	0	0	522.65	3	369.541	1105.6	87.696	G3HAC4
AEIELYLQK	Unmodified	0	0	0	522.316	3	369.541	1105.6	72.485	G3HAC4
AEIEVLTDSWLGTALK	Unmodified	0	0	0	735.423	3	582.649	1744.92	56.286	G3H1Z6
AEIGIAMGSGTAVAK	Oxidation (M)	0	1	0	925.525	2	696.364	1390.71	174.21	G3H239;G3HS95;G3I7M5
AEIGIAMGSGTAVAK	Oxidation (M)	0	1	0	925.525	2	696.364	1390.71	130.1	G3H239;G3HS95;G3I7M5
AEIGIAMGSGTAVAK	Oxidation (M)	0	1	0	925.524	2	696.364	1390.71	99.5	G3H239;G3HS95;G3I7M5
AEIGIAMGSGTAVAK	Oxidation (M)	0	1	0	617.352	3	464.578	1390.71	86.699	G3H239;G3HS95;G3I7M5
AEIIPGVLFIDEVHMLDIESFSFLNR	Unmodified	0	0	0	1079.24	3	1002.19	3003.54	63.272	G3HZY1
AEIITVSDGR	Unmodified	0	0	0	645.365	2	530.785	1059.56	124.23	G3HLY6
AEILLQVDESQSIK	Unmodified	0	0	0	677.727	3	524.954	1571.84	131.79	G3IAS7
AEILSLESR	Unmodified	0	0	0	623.863	2	509.282	1016.55	98.582	G3IAK3
AEINILLCGDPGTSK	Unmodified	0	0	0	682.714	3	529.94	1586.8	149.3	G3I2I1
AEIQDQHEEYIR	Unmodified	0	0	0	587.297	3	510.911	1529.71	63.966	G3GXQ0
AEIQICIEANEALVK	Unmodified	0	0	0	720.41	3	567.634	1699.88	116.58	G3HF65
AEIQICIEANEALVK	Unmodified	0	0	0	720.408	3	567.634	1699.88	69.108	G3HF65
AEIQICIEANEALVK	Unmodified	0	0	0	720.409	3	567.634	1699.88	62.861	G3HF65
AEIQICIEANEALVK	Unmodified	0	0	0	720.409	3	567.634	1699.88	83.823	G3HF65
AEIQICIEANEALVK	Unmodified	0	0	0	720.744	3	567.634	1699.88	86.756	G3HF65
AEIQICIEANEALVK	Unmodified	0	0	0	720.409	3	567.634	1699.88	55.841	G3HF65
AEIQICIEANEALVK	Unmodified	0	0	0	1080.11	2	850.948	1699.88	238.47	G3HF65
AEISCIDNK	Unmodified	0	0	0	754.411	2	525.25	1048.49	131.11	G3HFM4
AEISCTDNQDGTCSVSYLPVLPGDYSILVK	Unmodified	0	0	0	1254.3	3	1101.19	3300.55	97.3	G3IBK2
AEISCTDNQDGTCSVSYLPVLPGDYSILVK	Unmodified	0	0	0	940.977	4	826.146	3300.55	75.82	G3IBK2
AEISCTDNQDGTCSVSYLPVLPGDYSILVK	Unmodified	0	0	0	941.229	4	826.146	3300.55	53.209	G3IBK2
AEISFEDR	Unmodified	0	0	0	598.311	2	483.73	965.445	116.25	G3IBK2
AEISFEDRK	Unmodified	0	0	1	776.939	2	547.777	1093.54	154.49	G3IBK2
AEISNAIDQYVTDTIGEGEDLVK	Unmodified	0	0	0	980.514	3	827.406	2479.2	148.33	G3I1V4
AEISSIQENK	Unmodified	0	0	0	788.949	2	559.788	1117.56	246.93	G3HKF3
AEITELILWR	Unmodified	0	0	0	736.937	2	622.356	1242.7	101.65	G3H2P2
AEIVPVTTTILDDK	Unmodified	0	0	0	987.08	2	757.919	1513.82	210.93	G3HQV4;G3HQU9
AEIVPVTTTILDDKGNK	Unmodified	0	0	1	834.496	3	605.335	1812.98	129.29	G3HQV4;G3HQU9
AEKDEPGAWEETFK	Unmodified	0	0	1	775.417	3	546.254	1635.74	141.06	G3I064
AELAELPLR	Unmodified	0	0	0	620.875	2	506.295	1010.58	123.98	G3I8H3
AELAELPLR	Unmodified	0	0	0	1240.74	1	1011.58	1010.58	175.38	G3I8H3
AELAELPLR	Unmodified	0	0	0	620.876	2	506.295	1010.58	114.5	G3I8H3
AELAQETDPLRR	Unmodified	0	0	1	543.302	3	466.916	1397.73	101.56	G3I732
AELDAAEK	Unmodified	0	0	0	652.876	2	423.714	845.413	122.19	G3HPU1
AELEAQPGVELAAGEPAVLPAEAR	Unmodified	0	0	0	873.471	3	796.752	2387.23	67.31	G3IDN1
AELEDECK	Unmodified	0	0	0	726.376	2	497.213	992.412	138.54	G3GRB9
AELEEEEK	Unmodified	0	0	0	717.889	2	488.727	975.44	143.01	G3HN71
AELEESSATLTQTLR	Unmodified	0	0	0	939.503	2	824.923	1647.83	174.72	G3GX57
AELEIQK	Unmodified	0	0	0	644.896	2	415.735	829.455	104.37	G3GRT0
AELEQHLEQEQEFQVNK	Unmodified	0	0	0	853.447	3	700.34	2098	161.26	G3I0N6
AELEQLGPCQAQDHTDSPNVQTEEK	Unmodified	0	0	0	1094.87	3	942.095	2823.26	165	G3GRK2
AELETEVVR	Unmodified	0	0	0	637.86	2	523.28	1044.55	93.143	G3I0R8
AELFTQSCADLDK	Unmodified	0	0	0	652.674	3	499.901	1496.68	80.96	G3HJS0
AELFTQSCADLDK	Unmodified	0	0	0	652.676	3	499.901	1496.68	68.44	G3HJS0
AELFTQSCADLDKWLHGLESQIQSDDYGK	Unmodified	0	0	1	1011.52	4	839.395	3353.55	48.213	G3HJS0
AELGEADEAELQR	Acetyl (Protein N-term)	1	0	0	736.846	2	736.847	1471.68	95.483	G3H2H8;G3HDS0
AELGFLESCLR	Unmodified	0	0	0	762.409	2	647.827	1293.64	140.83	G3HDD1
AELGIPLEEVDPNEMHYLTR	Oxidation (M)	0	1	0	858.104	3	781.383	2341.13	107.91	G3GR90
AELGIPLEEVDPNEMHYLTR	Oxidation (M)	0	1	0	858.103	3	781.383	2341.13	75.319	G3GR90
AELGTLPDDFIDSLEK	Unmodified	0	0	0	741.406	3	588.296	1761.87	125.33	G3H4M6
AELHVLDVK	Unmodified	0	0	0	494.64	3	341.866	1022.58	105.52	G3H6X6
AELILPNGQEVDIPISYLTSVSSLIVWHPANPAEK	Unmodified	0	0	0	1066.08	4	951.008	3800	32.366	G3HIT7
AELILPNGQEVDIPISYLTSVSSLIVWHPANPAEK	Unmodified	0	0	0	1065.84	4	951.008	3800	67.606	G3HIT7
AELILPNGQEVDIPISYLTSVSSLIVWHPANPAEK	Unmodified	0	0	0	1421.12	3	1267.68	3800	31.153	G3HIT7
AELIQYQK	Unmodified	0	0	0	725.936	2	496.774	991.534	140.09	G3H5F2
AELLEFLESQQENMIK	Unmodified	0	0	0	794.433	3	641.324	1920.95	94.454	G3GZH5
AELLEYYVK	Unmodified	0	0	0	793.464	2	564.303	1126.59	167.33	G3H1D2
AELLISTVGPEECVVPFLTRPK	Unmodified	0	0	1	972.221	3	819.114	2454.32	74.047	G3HW44
AELLLEEAK	Unmodified	0	0	0	737.45	2	508.287	1014.56	156.94	G3I278
AELLQADEK	Unmodified	0	0	0	737.929	2	508.767	1015.52	147.95	G3I2H4
AELLQNEAK	Unmodified	0	0	0	737.437	2	508.275	1014.53	176.38	G3I278
AELLQNEAK	Unmodified	0	0	0	737.437	2	508.275	1014.53	102.06	G3I278
AELLVTEAPSKPITVTVEEQR	Unmodified	0	0	1	923.865	3	770.757	2309.25	75.319	G3HIM1
AELNPWPEYINTR	Unmodified	0	0	0	916.48	2	801.899	1601.78	162.93	G3HIQ0
AELNQTVQELEETLK	Unmodified	0	0	0	735.078	3	582.304	1743.89	68.173	G3I088
AELPGVHPLASK	Unmodified	0	0	0	559.674	3	406.9	1217.68	79.633	G3GSP0
AELPVIFADKPDK	Unmodified	0	0	1	710.763	3	481.601	1441.78	89.663	G3I8X2
AELQAQLAALSTR	Unmodified	0	0	0	534.311	3	457.925	1370.75	122.97	G3HCD5
AELQELNAR	Unmodified	0	0	0	636.858	2	522.278	1042.54	139.98	G3HKI6
AELQQEVEK	Unmodified	0	0	0	766.439	2	537.277	1072.54	140.17	G3GXB7
AELSELEQQIR	Unmodified	0	0	0	772.926	2	658.346	1314.68	102.52	G3I243
AELSNSIEVLESFK	Unmodified	0	0	0	675.38	3	522.607	1564.8	96.464	G3H6V6
AELTALESLIEMGFPR	Acetyl (Protein N-term),Oxidation (M)	1	1	0	918.469	2	917.966	1833.92	63.944	G3I059
AELTALESLIEMGFPR	Acetyl (Protein N-term)	1	0	0	909.967	2	909.969	1817.92	60.08	G3I059
AELTSSAPACYALAISPDAK	Unmodified	0	0	0	832.112	3	679.338	2034.99	100.07	G3H3R5
AELTTLLEQWEK	Unmodified	0	0	0	640.701	3	487.593	1459.76	96.103	G3H8A6
AELVCLSGPHPVPEAAAPEGAGPDSGPGAPEEQPR	Unmodified	0	0	0	1226.6	3	1149.55	3445.62	91.418	G3HVC7
AELVEVK	Unmodified	0	0	0	623.394	2	394.232	786.449	98.997	G3HKR3
AELVVIEDAATPR	Unmodified	0	0	0	806.958	2	692.378	1382.74	178.81	G3HF44
AELYQVSPWSTLLQVLQHPR	Unmodified	0	0	0	865.814	3	789.094	2364.26	124.08	G3GTL1
AENDVDNELLDYEDDEVETAAGGDGTEAPAK	Acetyl (Protein N-term)	1	0	0	1175.86	3	1098.8	3293.39	48.59	G3INP0;G3HZH3
AENDVDNELLDYEDDEVETAAGGDGTEAPAK	Acetyl (Protein N-term)	1	0	0	1175.52	3	1098.8	3293.39	49.208	G3INP0;G3HZH3
AENDVDNELLDYEDDEVETAAGGDGTEAPAK	Acetyl (Protein N-term)	1	0	0	1175.52	3	1098.8	3293.39	59.819	G3INP0;G3HZH3
AENDVDNELLDYEDDEVETAAGGDGTEAPAK	Acetyl (Protein N-term)	1	0	0	881.645	4	824.354	3293.39	63.138	G3INP0;G3HZH3
AENDVDNELLDYEDDEVETAAGGDGTEAPAK	Acetyl (Protein N-term)	1	0	0	882.144	4	824.354	3293.39	45.639	G3INP0;G3HZH3
AENDVDNELLDYEDDEVETAAGGDGTEAPAK	Acetyl (Protein N-term)	1	0	0	1175.86	3	1098.8	3293.39	47.376	G3INP0;G3HZH3
AENDVDNELLDYEDDEVETAAGGDGTEAPAK	Acetyl (Protein N-term)	1	0	0	881.893	4	824.354	3293.39	42.321	G3INP0;G3HZH3
AENDVDNELLDYEDDEVETAAGGDGTEAPAK	Acetyl (Protein N-term)	1	0	0	1175.19	3	1098.8	3293.39	60.814	G3INP0;G3HZH3
AENEALAMQK	Oxidation (M)	0	1	0	789.931	2	560.769	1119.52	129.16	G3HSX3;G3GTA2
AENEALAMQK	Oxidation (M)	0	1	0	526.956	3	374.182	1119.52	77.379	G3HSX3;G3GTA2
AENEALAMQK	Oxidation (M)	0	1	0	789.931	2	560.769	1119.52	102.52	G3HSX3;G3GTA2
AENFFILR	Unmodified	0	0	0	619.857	2	505.277	1008.54	114.89	G3GX96
AENGQFEEFGQTFGENDVIGCFANFETEEVELSFSK	Unmodified	0	0	0	1142.03	4	1027.2	4104.78	58.612	G3II33
AENHELLQR	Unmodified	0	0	0	669.869	2	555.289	1108.56	101.46	G3I9F0
AENKGNDPNVNIVPK	Unmodified	0	0	1	766.445	3	536.95	1607.83	72.815	G3HPL6
AENLLLDANLNIK	Unmodified	0	0	0	633.714	3	480.94	1439.8	115.57	G3I7Q0
AENLQLLTENELHR	Unmodified	0	0	0	637.35	3	560.629	1678.86	148.57	G3HLM6
AENLSLVVHGPGDIR	Unmodified	0	0	0	602.674	3	526.286	1575.84	98.439	G3H0S4
AENNPWVTPIADQFQLGVSHVFEYIR	Unmodified	0	0	0	1087.56	3	1010.84	3029.5	114.49	G3HN65
AENTQFVK	Unmodified	0	0	0	697.905	2	468.743	935.471	154.12	G3HS67
AENYDISPADR	Unmodified	0	0	0	740.366	2	625.786	1249.56	134.3	G3IBG3
AEPAFILPPQAPEPVNTSILLQEVYAK	Unmodified	0	0	0	849.482	4	734.651	2934.57	46.839	G3HF40
AEPAGPETTEAK	Unmodified	0	0	0	830.454	2	600.791	1199.57	107.11	G3GRE1
AEPAGPETTEAK	Unmodified	0	0	0	553.637	3	400.863	1199.57	103.21	G3GRE1
AEPAQNALPFAHSAGDR	Unmodified	0	0	0	661.341	3	584.62	1750.84	74.147	G3I088
AEPEDHYFLLTEPPLNTPENR	Unmodified	0	0	0	904.457	3	828.068	2481.18	127.53	G3GZE6
AEPEDHYFLLTEPPLNTPENR	Unmodified	0	0	0	1356.68	2	1241.6	2481.18	124.16	G3GZE6
AEPEDHYFLLTEPPLNTPENR	Unmodified	0	0	0	904.458	3	828.068	2481.18	89.846	G3GZE6
AEPEDHYFLLTEPPLNTPENR	Unmodified	0	0	0	904.455	3	828.068	2481.18	75.239	G3GZE6
AEPEDHYFLLTEPPLNTPENR	Unmodified	0	0	0	904.454	3	828.068	2481.18	76.526	G3GZE6
AEPEDHYFLLTEPPLNTPENR	Unmodified	0	0	0	904.456	3	828.068	2481.18	79.311	G3GZE6
AEPEDHYFLLTEPPLNTPENR	Unmodified	0	0	0	904.453	3	828.068	2481.18	161.99	G3GZE6
AEPFEGYLEPNETVDISLDVYVSK	Unmodified	0	0	0	1058.55	3	905.441	2713.3	83.115	G3H3X8
AEPGIPPPPR	Unmodified	0	0	0	630.368	2	515.788	1029.56	124.08	G3H9Z5
AEPGSPDCDSPLFLPYK	Unmodified	0	0	0	784.738	3	631.629	1891.87	97.223	G3GVX1
AEPGSPDCDSPLFLPYK	Unmodified	0	0	0	588.806	4	473.974	1891.87	48.177	G3GVX1
AEPGSPDCDSPLFLPYK	Unmodified	0	0	0	784.738	3	631.629	1891.87	88.768	G3GVX1
AEPGYGNLDGAVLW	Unmodified	0	0	0	845.935	2	731.354	1460.69	81.525	G3H5U8
AEPLNSVAH	Unmodified	0	0	0	583.821	2	469.241	936.466	103.56	G3HNV5
AEPQPAPSGLTDEAAISCCSDPDPSTK	Acetyl (Protein N-term)	1	0	0	1025.14	3	948.416	2842.23	47.38	G3HLD0
AEPQPLSPASSSCSVSSPR	Unmodified	0	0	0	1087.54	2	972.46	1942.91	153.79	G3HTZ9
AEPQSSSFAK	Unmodified	0	0	0	755.418	2	526.256	1050.5	87.476	G3H123
AEPTPLASSAPPASSLYSSPVNSSAPLAEDIDPELAR	Unmodified	0	0	0	1313.33	3	1236.61	3706.82	109.52	G3GX75
AEPTPLASSAPPASSLYSSPVNSSAPLAEDIDPELAR	Unmodified	0	0	0	985.502	4	927.713	3706.82	52.872	G3GX75
AEPTPLASSAPPASSLYSSPVNSSAPLAEDIDPELAR	Unmodified	0	0	0	1314	3	1236.61	3706.82	34.105	G3GX75
AEPVHELPTR	Unmodified	0	0	0	459.927	3	383.54	1147.6	67.214	G3HZL3
AEQAAVTSEFESYK	Unmodified	0	0	0	673.353	3	520.579	1558.72	95.854	G3HJ09
AEQCAEFDGTDFQGR	Unmodified	0	0	0	980.437	2	865.857	1729.7	282.12	G3HNF5
AEQDITTLEQSISR	Unmodified	0	0	0	607.658	3	530.937	1589.79	113.43	G3HTA4
AEQDPEAADSGEPQNK	Unmodified	0	0	0	1072.53	2	843.366	1684.72	204.28	G3I4N2
AEQDVENELLDYDEDEEPQAPQESTPAPPK	Acetyl (Protein N-term)	1	0	0	1219.56	3	1142.51	3424.5	61.709	G3HD18
AEQEEAEK	Unmodified	0	0	0	696.374	2	467.212	932.409	155.07	G3GUL5
AEQEPTAEQLAQIAAENEEDEHSVNYKPPAQK	Acetyl (Protein N-term)	1	0	1	1356.01	3	1202.9	3605.68	45.878	G3GXB0
AEQEPTAEQLAQIAAENEEDEHSVNYKPPAQK	Acetyl (Protein N-term)	1	0	1	1356.01	3	1202.9	3605.68	47.478	G3GXB0
AEQFYCGDTEGK	Unmodified	0	0	0	932.452	2	702.79	1403.57	130.69	G3HMB4
AEQFYCGDTEGKK	Unmodified	0	0	1	740.723	3	511.561	1531.66	110.25	G3HMB4
AEQIEVPEEESR	Unmodified	0	0	0	822.917	2	708.336	1414.66	253.97	G3I9L4
AEQINQAAGEASAVLAK	Unmodified	0	0	0	710.402	3	557.628	1669.86	73.597	G3HN13
AEQINQAAGEASAVLAK	Unmodified	0	0	0	1065.1	2	835.939	1669.86	290.38	G3HN13
AEQLAAEAERDQPPR	Unmodified	0	0	1	637.669	3	560.948	1679.82	101.72	G3HWW6
AEQLAAEAERDQPPR	Unmodified	0	0	1	637.335	3	560.948	1679.82	117.08	G3HWW6
AEQLGAEGNVDESQK	Unmodified	0	0	0	1017.53	2	787.868	1573.72	173.33	G3HBR9
AEQLGFAEVTPVTGASLR	Unmodified	0	0	0	1038.57	2	923.489	1844.96	96.435	G3HBY8
AEQLYLENIDEFVTDQNK	Acetyl (Protein N-term)	1	0	0	1221.11	2	1106.03	2210.04	112.5	G3I9M7
AEQQTADQLLAR	Unmodified	0	0	0	786.929	2	672.349	1342.68	199.03	G3HG25
AEQQTADQLLAR	Unmodified	0	0	0	786.93	2	672.349	1342.68	201.09	G3HG25
AEQSLHDLQER	Unmodified	0	0	0	777.907	2	663.326	1324.64	108.56	G3I3B6
AEQTQQEAAK	Unmodified	0	0	0	781.432	2	552.27	1102.53	106.4	G3H268
AESALTQQTK	Unmodified	0	0	0	767.944	2	538.783	1075.55	214.71	G3GYS0
AESCGNGNSTGYQIR	Unmodified	0	0	0	922.435	2	807.352	1612.69	106.29	G3HXU5
AESEEGPDVLR	Unmodified	0	0	0	715.868	2	601.288	1200.56	154.01	G3GVW1
AESEEGPDVLR	Unmodified	0	0	0	715.868	2	601.288	1200.56	178.55	G3GVW1
AESEIILPSTGCAPAQEHLLPDDSTASEK	Unmodified	0	0	0	1175.93	3	1022.82	3065.45	94.037	G3IK43
AESELQLVAQR	Acetyl (Protein N-term)	1	0	0	643.34	2	643.341	1284.67	71.692	G3GRT0
AESESEQLIR	Unmodified	0	0	0	695.871	2	581.291	1160.57	137.05	G3I3A8
AESEVPIVK	Unmodified	0	0	0	715.436	2	486.274	970.534	160.88	G3H6L8
AESFYQK	Unmodified	0	0	0	665.872	2	436.711	871.408	108.09	G3H0V1
AESGDSISSEDRDLLYSIDAYR	Unmodified	0	0	1	897.768	3	821.382	2461.12	59.983	G3I0R8
AESGGGQQPSAVK	Unmodified	0	0	0	837.464	2	608.302	1214.59	196.02	G3GRZ5
AESIIDGYSDEK	Unmodified	0	0	0	892.968	2	663.807	1325.6	221.59	G3I2Z3
AESLIGVYPEQGDCVISK	Unmodified	0	0	0	1212.15	2	982.985	1963.96	258.42	G3H7U2
AESLIGVYPEQGDCVISK	Unmodified	0	0	0	808.768	3	655.659	1963.96	102.84	G3H7U2
AESLQQEVEALK	Unmodified	0	0	0	902.015	2	672.854	1343.69	191.33	G3I7W3
AESLSAPATNGLPHAEDR	Unmodified	0	0	0	689.021	3	612.634	1834.88	144.3	G3H936
AESLSAPATNGLPHAEDR	Unmodified	0	0	0	1033.53	2	918.448	1834.88	127.78	G3H936
AESLSDK	Unmodified	0	0	0	604.349	2	375.187	748.36	113.5	G3GU69
AESPEEVACR	Unmodified	0	0	0	688.836	2	574.256	1146.5	117.81	G3H7T9
AESPEEVACR	Unmodified	0	0	0	688.836	2	574.256	1146.5	99.136	G3H7T9
AESPEMSGK	Oxidation (M)	0	1	0	705.37	2	476.208	950.402	114.89	G3HDD0
AESSDVANAVLDGADCIMLSGETAK	Oxidation (M)	0	1	0	1000.16	3	847.388	2539.14	86.617	G3H3Q1
AESSDVANAVLDGADCIMLSGETAK	Oxidation (M)	0	1	0	1000.5	3	847.388	2539.14	167.87	G3H3Q1
AESSDVANAVLDGADCIMLSGETAK	Oxidation (M)	0	1	0	1000.5	3	847.388	2539.14	238.04	G3H3Q1
AESSDVANAVLDGADCIMLSGETAK	Oxidation (M)	0	1	0	1000.17	3	847.388	2539.14	244.22	G3H3Q1
AESSDVANAVLDGADCIMLSGETAK	Oxidation (M)	0	1	0	750.624	4	635.793	2539.14	58.516	G3H3Q1
AESSDVANAVLDGADCIMLSGETAK	Oxidation (M)	0	1	0	1000.5	3	847.388	2539.14	180.21	G3H3Q1
AESSDVANAVLDGADCIMLSGETAK	Oxidation (M)	0	1	0	1000.5	3	847.388	2539.14	188.48	G3H3Q1
AESSDVANAVLDGADCIMLSGETAK	Oxidation (M)	0	1	0	1000.83	3	847.388	2539.14	59.789	G3H3Q1
AESSDVANAVLDGADCIMLSGETAK	Unmodified	0	0	0	995.499	3	842.056	2523.15	83.31	G3H3Q1
AESSESFSAASSPAQQR	Acetyl (Protein N-term)	1	0	0	891.4	2	891.4	1780.79	116.03	G3H7V9
AESSFSEEEEEK	Unmodified	0	0	0	929.95	2	700.789	1399.56	315.5	G3HNZ4
AESTEQESTTPK	Unmodified	0	0	0	883.463	2	654.302	1306.59	194.5	G3HWL7
AESTETAHAIDDR	Unmodified	0	0	0	548.939	3	472.551	1414.63	142.12	G3HGG6
AESTPEIAEQR	Unmodified	0	0	0	730.382	2	615.802	1229.59	180.09	G3GXD5
AESVAEINK	Unmodified	0	0	0	709.915	2	480.753	959.492	158.87	G3H8R0
AESWKPADTEGK	Unmodified	0	0	1	669.71	3	440.214	1317.62	89.43	G3I488
AETECQNTEYQQLLDIK	Unmodified	0	0	0	848.101	3	694.993	2081.96	132.5	CON__P13645
AETEEAEEPEEDGEDNVSGSASK	Unmodified	0	0	0	1434.65	2	1204.99	2407.96	244	G3HIT7
AETEEAEEPEEDGEDNVSGSASK	Unmodified	0	0	0	717.578	4	602.998	2407.96	68.134	G3HIT7
AETEEAEEPEEDGEDNVSGSASK	Unmodified	0	0	0	956.772	3	803.661	2407.96	48.244	G3HIT7
AETEEGPDVLR	Unmodified	0	0	0	722.876	2	608.296	1214.58	221.68	G3HGF9
AETETVQDSTEK	Unmodified	0	0	0	898.468	2	669.307	1336.6	234.3	G3HJJ8
AETIIEK	Unmodified	0	0	0	631.391	2	402.229	802.444	116.9	G3H1D5
AETIIEK	Unmodified	0	0	0	631.392	2	402.229	802.444	137.18	G3H1D5
AETLASSLQEDLAHTR	Unmodified	0	0	0	657.682	3	581.295	1740.86	161.08	G3HMZ1
AETLEFNDIFQEVK	Acetyl (Protein N-term)	1	0	0	978.003	2	862.923	1723.83	243.91	G3HRJ1
AETLPEVEAELAQR	Unmodified	0	0	0	893.483	2	778.402	1554.79	142.19	G3HQ70;G3H3L1
AETPGPQIK	Unmodified	0	0	0	699.921	2	470.759	939.503	111.95	G3HYP6;G3HSB7
AETPGPQIKELTDEEAER	Unmodified	0	0	1	824.439	3	671.664	2011.97	128.74	G3HYP6
AETPGPQIKELTDEEAERLQLEIDR	Unmodified	0	0	2	835.701	4	720.87	2879.45	66.045	G3HYP6
AETPQDSSGLTPFK	Unmodified	0	0	0	969.026	2	739.362	1476.71	132.56	G3HVM3
AETQEGEPTTK	Unmodified	0	0	0	825.443	2	595.78	1189.55	152.64	G3HN81
AETSLGIPSPTEISTEVK	Unmodified	0	0	0	1159.15	2	929.986	1857.96	160.46	G3HFV7
AETSLGIPSPTEISTEVK	Unmodified	0	0	0	773.1	3	620.326	1857.96	73.593	G3HFV7
AETTNLAAYVPLLTQGWAEILVR	Unmodified	0	0	0	920.517	3	843.795	2528.36	71.651	G3HBQ8
AETVAAPITVR	Unmodified	0	0	0	678.905	2	564.325	1126.63	153.97	G3HWE6
AETVQAALEEAQR	Unmodified	0	0	0	548.962	3	472.576	1414.71	118.73	G3IB69
AETVQQACNTELTLR	Unmodified	0	0	0	982.01	2	867.428	1732.84	161.21	G3IQ86
AETVQQACNTELTLR	Unmodified	0	0	0	982.007	2	867.428	1732.84	295.29	G3IQ86
AEVAAEFLNDR	Unmodified	0	0	0	488.593	3	412.207	1233.6	95.477	G3GS62
AEVAAGDHPTDTEMK	Oxidation (M)	0	1	0	682.678	3	529.903	1586.69	62.68	G3GUI3
AEVAAGDHPTDTEMK	Oxidation (M)	0	1	0	682.677	3	529.903	1586.69	94.673	G3GUI3
AEVAAGDHPTDTEMK	Oxidation (M)	0	1	0	682.677	3	529.903	1586.69	91.307	G3GUI3
AEVADLRAAAVK	Unmodified	0	0	1	558.007	3	405.235	1212.68	83.397	G3HAQ7
AEVDVADELLENLAK	Unmodified	0	0	0	696.726	3	543.617	1627.83	91.307	G3HUQ0
AEVDVKETGESLPPEK	Unmodified	0	0	1	805.791	3	576.628	1726.86	93.243	G3GU12
AEVEEEVEEQK	Unmodified	0	0	0	888.966	2	659.804	1317.59	201.84	G3I1P6
AEVEEEVEEQKEEK	Unmodified	0	0	1	798.428	3	568.932	1703.77	113.52	G3I1P6
AEVEEEVEEQKEEKEEEDGK	Unmodified	0	0	2	1103.91	3	798.022	2391.04	98.227	G3I1P6
AEVEEEVEEVEEVEEEEEQVEEEPSVR	Unmodified	0	0	0	1150.19	3	1073.14	3216.38	95.223	G3GYX2
AEVEGKDLPEHAVLK	Unmodified	0	0	1	775.127	3	545.63	1633.87	113.53	G3H7M8
AEVEQAYAK	Unmodified	0	0	0	733.915	2	504.753	1007.49	163.32	G3HCL8
AEVEQVELPDGK	Unmodified	0	0	0	591.332	3	438.558	1312.65	79.492	G3GZ87
AEVEQVELPDGKK	Unmodified	0	0	1	710.417	3	481.256	1440.75	143.94	G3GZ87
AEVIMNYHVGETVLSLQK	Oxidation (M)	0	1	0	835.796	3	683.022	2046.05	171.87	G3HAF4
AEVIMNYHVGETVLSLQK	Unmodified	0	0	0	830.8	3	677.691	2030.05	91.14	G3HAF4
AEVITCDVLLVCIGR	Unmodified	0	0	0	974.031	2	859.452	1716.89	186.02	G3I277
AEVLAQVDK	Unmodified	0	0	0	715.933	2	486.772	971.529	116.3	G3IBZ1
AEVLQSTQR	Unmodified	0	0	0	630.858	2	516.278	1030.54	162.88	G3HPL6
AEVLSEEPILK	Unmodified	0	0	0	844.008	2	614.345	1226.68	108.43	G3HUL2
AEVLSEEPILK	Unmodified	0	0	0	843.507	2	614.345	1226.68	172.88	G3HUL2
AEVQHQLHVAVGSLQESILAQVQR	Unmodified	0	0	0	957.199	3	880.812	2639.41	175.93	G3HKX1
AEVQNLGGELVVSGVDSAMSLIQAAK	Unmodified	0	0	0	1015.9	3	862.786	2585.34	136.96	G3HEY9
AEVSELK	Unmodified	0	0	0	617.375	2	388.213	774.412	119.89	G3H4I2
AEVSELK	Unmodified	0	0	0	1234.53	1	775.42	774.412	92.47	G3H4I2
AEVSELPGVVR	Unmodified	0	0	0	692.903	2	578.322	1154.63	157.99	G3HJM2
AEVSIQNNK	Unmodified	0	0	0	730.926	2	501.764	1001.51	128.38	G3HFM4
AEVSQACNFLLSQQMADGGWGEDFESCEQR	Oxidation (M)	0	1	0	1232.87	3	1155.82	3464.43	87.772	G3H8Y0
AEVSQACNFLLSQQMADGGWGEDFESCEQR	Oxidation (M)	0	1	0	1232.54	3	1155.82	3464.43	164.57	G3H8Y0
AEVSQACNFLLSQQMADGGWGEDFESCEQR	Unmodified	0	0	0	1227.21	3	1150.49	3448.44	169.44	G3H8Y0
AEVTEEVEDGKEEDDDEETENALPIPANK	Unmodified	0	0	1	976.732	4	804.611	3214.42	59.912	G3IGI9
AEVTLDGVWPTDK	Unmodified	0	0	0	945.023	2	715.862	1429.71	234.61	G3I3B3
AEVVIQDVAPNPNDPEDFPALA	Unmodified	0	0	0	851.101	3	774.381	2320.12	55.621	G3IBD8
AEVVLGSVIK	Unmodified	0	0	0	491.652	3	338.878	1013.61	101.65	G3ICL7
AEVVPGPAPQDK	Unmodified	0	0	0	833.482	2	604.32	1206.62	129.89	G3HA17
AEWLAVK	Unmodified	0	0	0	637.896	2	408.734	815.454	135.35	G3H3E3
AEYADCVDK	Unmodified	0	0	0	764.888	2	535.727	1069.44	156.35	G3IGZ0
AEYDFNAVSDEEISFR	Unmodified	0	0	0	1061	2	946.421	1890.83	337.22	G3I8D7
AEYFDGSEPVQNR	Unmodified	0	0	0	870.921	2	756.342	1510.67	152.7	G3HWW6
AEYGTLLQDLTNNITLEDLEQLK	Acetyl (Protein N-term)	1	0	0	969.513	3	892.792	2675.35	60.669	G3H7Y4
AEYLHTWGGFLPVISK	Unmodified	0	0	0	759.431	3	606.658	1816.95	75.911	G3IAP2
AEYNEALLEEGK	Unmodified	0	0	0	912.492	2	683.33	1364.65	134.49	G3IEG4
AEYQILLASPEVNGFFGAK	Unmodified	0	0	0	838.467	3	685.358	2053.05	105.02	G3H3F0
AEYVVAK	Unmodified	0	0	0	619.38	2	390.219	778.423	123.96	G3HF74
AFAAGADIK	Unmodified	0	0	0	661.397	2	432.235	862.455	113.26	G3IKF1
AFAAQEDLEK	Unmodified	0	0	0	790.439	2	561.277	1120.54	183.72	G3HFP1
AFAAVPTVHPPEDSAAQPTTPGPAASPEQLSFR	Unmodified	0	0	0	894.208	4	836.919	3343.65	49.187	G3HWJ7
AFADAMEVIPSTLAENAGLNPISTVTELR	Oxidation (M)	0	1	0	1093.24	3	1016.18	3045.53	87.958	G3HDR3
AFADAMEVIPSTLAENAGLNPISTVTELR	Oxidation (M)	0	1	0	1092.91	3	1016.18	3045.53	129.37	G3HDR3
AFADAMEVIPSTLAENAGLNPISTVTELR	Oxidation (M)	0	1	0	1093.24	3	1016.18	3045.53	54.419	G3HDR3
AFADAMEVIPSTLAENAGLNPISTVTELR	Oxidation (M)	0	1	0	1092.9	3	1016.18	3045.53	121.48	G3HDR3
AFADAMEVIPSTLAENAGLNPISTVTELR	Oxidation (M)	0	1	0	1092.9	3	1016.18	3045.53	97.059	G3HDR3
AFADAMEVIPSTLAENAGLNPISTVTELR	Oxidation (M)	0	1	0	1092.57	3	1016.18	3045.53	132.53	G3HDR3
AFADAMEVIPSTLAENAGLNPISTVTELR	Oxidation (M)	0	1	0	1092.56	3	1016.18	3045.53	110.94	G3HDR3
AFADAMEVIPSTLAENAGLNPISTVTELR	Unmodified	0	0	0	1087.24	3	1010.85	3029.54	138.99	G3HDR3
AFADAMEVIPSTLAENAGLNPISTVTELR	Unmodified	0	0	0	815.932	4	758.392	3029.54	46.504	G3HDR3
AFAFVTFADDK	Unmodified	0	0	0	845.463	2	616.303	1230.59	150.81	G3I5W3
AFAGDIANQLATDAVQIFGGYGFNTEYPVEK	Unmodified	0	0	0	942.487	4	827.404	3305.59	100.79	G3GVU5
AFAGDIANQLATDAVQIFGGYGFNTEYPVEK	Unmodified	0	0	0	1255.98	3	1102.87	3305.59	125.95	G3GVU5
AFAMIIDK	Oxidation (M)	0	1	0	691.908	2	462.747	923.479	104.21	G3HV39;G3H6Y9;G3HDH2;G3HXL1
AFASPVQNPDNHCFCTEK	Unmodified	0	0	0	861.417	3	707.975	2120.9	66.893	G3HMH7
AFAVGVQQVLLK	Unmodified	0	0	0	866.048	2	636.887	1271.76	211.48	G3I7Z8
AFAYVNIK	Unmodified	0	0	0	692.422	2	463.261	924.507	97.071	G3HP25
AFCAENLEEK	Unmodified	0	0	0	835.438	2	605.774	1209.53	102.06	G3IIY3
AFCDQQLLTVAK	Unmodified	0	0	0	926.522	2	697.361	1392.71	224.42	G3GXJ1
AFCEPGNVENNGVLSFIK	Unmodified	0	0	0	818.432	3	665.66	1993.96	53.278	G3H935
AFCEPGNVENNGVLSFIK	Unmodified	0	0	0	1227.15	2	997.986	1993.96	295.3	G3H935
AFCETLEETNYHLQR	Unmodified	0	0	0	714.015	3	637.628	1909.86	279.56	G3I4E3
AFCFANK	Unmodified	0	0	0	658.364	2	429.202	856.39	142.53	G3GSJ5
AFCTGLDSVLQPYR	Unmodified	0	0	0	619.325	3	542.936	1625.79	67.118	G3H0V3
AFDAIESAQSSR	Unmodified	0	0	0	755.886	2	641.307	1280.6	95.483	G3H509
AFDAIESAQSSR	Unmodified	0	0	0	755.887	2	641.307	1280.6	127.51	G3H509
AFDDVPVVQIYSSR	Unmodified	0	0	0	609.329	3	532.607	1594.8	84.173	G3H136
AFDFLSEETEASLASR	Unmodified	0	0	0	668.003	3	591.616	1771.83	232.13	G3HBD6
AFDITYVR	Unmodified	0	0	0	607.341	2	492.761	983.508	138.9	G3HG25
AFDLAPPEAVPEQKDPDPEFPTVK	Unmodified	0	0	1	1109.27	3	879.774	2636.3	69.259	G3IFE7
AFDLFNPNFK	Unmodified	0	0	0	836.469	2	606.806	1211.6	117.53	G3H1E0
AFDLPDTEAQEHPEVVPSHK	Unmodified	0	0	0	677.105	4	562.274	2245.07	74.993	G3IC73
AFDLYFVLDK	Unmodified	0	0	0	563.659	3	410.885	1229.63	78.655	G3I1L1
AFDQGADAIYEHINQGK	Unmodified	0	0	0	779.408	3	626.299	1875.88	172.32	G3HP15
AFDYFNLAANAGNSHAMAFLGK	Unmodified	0	0	0	930.146	3	777.372	2329.09	128.01	G3HA80
AFEAFLSNIVKPVASDIQAR	Unmodified	0	0	1	879.171	3	726.064	2175.17	77.031	G3HR82
AFEASEK	Unmodified	0	0	0	620.352	2	391.19	780.365	104.37	G3H1W4
AFEAVDK	Unmodified	0	0	0	619.363	2	390.2	778.386	98.299	G3H1Z4
AFEDDDITHVEGSVDPIR	Unmodified	0	0	0	749.037	3	672.317	2013.93	96.435	G3GUC8
AFEDDDITHVEGSVDPIRDIEIIHEELQLK	Unmodified	0	0	1	984.768	4	869.686	3474.72	49.709	G3GUC8
AFEDWLNDDLGSYQGAQENR	Unmodified	0	0	0	853.398	3	776.677	2327.01	162.81	G3HGY3
AFEDWLNDDLGSYQGAQENR	Unmodified	0	0	0	1279.59	2	1164.51	2327.01	192.4	G3HGY3
AFEEAEK	Unmodified	0	0	0	641.357	2	412.195	822.376	141.78	G3HN14
AFEEDQVAGR	Unmodified	0	0	0	675.845	2	561.265	1120.51	96.665	G3H897
AFEEEAEPSYPILGR	Unmodified	0	0	0	968.996	2	854.415	1706.82	172.92	G3HN40
AFEELFGICIQLLNK	Unmodified	0	0	0	752.095	3	598.987	1793.94	118.73	G3H8U1
AFEELLQASDVDNCVAEGFR	Unmodified	0	0	0	834.072	3	757.351	2269.03	118.44	G3HYM9
AFELELSWVGELTK	Unmodified	0	0	0	694.062	3	541.287	1620.84	69.229	G3I9G7
AFELELSWVGELTK	Unmodified	0	0	0	694.061	3	541.287	1620.84	82.85	G3I9G7
AFENDVDALCNLR	Unmodified	0	0	0	883.44	2	768.859	1535.7	225.55	G3I1E0
AFENDVDALCNLR	Unmodified	0	0	0	589.296	3	512.909	1535.7	177.81	G3I1E0
AFEQSEQEQSAPQSAK	Unmodified	0	0	0	742.048	3	588.939	1763.8	97.073	G3GTM3
AFESTLK	Unmodified	0	0	0	627.378	2	398.216	794.417	129.4	G3H9F5
AFEVSENGNLIVSGK	Unmodified	0	0	0	1012.07	2	782.404	1562.79	184.96	G3GXD7
AFFDPSLLHLLYFPDDQK	Unmodified	0	0	0	875.47	3	722.702	2165.08	71.601	G3IK45
AFFPCFDTPAVK	Unmodified	0	0	0	929.5	2	700.339	1398.66	117.71	G3H3H9
AFFSEVER	Unmodified	0	0	0	607.323	2	492.743	983.471	102.77	G3HRK0
AFGANAK	Unmodified	0	0	0	568.844	2	339.682	677.35	106.76	G3I0U4
AFGESSTESEEDEEEGCGHTHCVR	Unmodified	0	0	0	990.409	3	913.689	2738.05	81.574	G3HVU9
AFGFNVLFYDPYLSDGIER	Unmodified	0	0	0	1227.12	2	1112.04	2222.07	93.478	G3HK86
AFGFSHLEALLDDSK	Unmodified	0	0	0	1054.58	2	825.412	1648.81	83	G3I873
AFGFSHLEALLDDSK	Unmodified	0	0	0	703.719	3	550.611	1648.81	135.91	G3I873
AFGGGIDIKPGTPPIGGR	Unmodified	0	0	1	723.757	3	570.649	1708.93	99.796	G3HPL6
AFGGQSLK	Unmodified	0	0	0	633.383	2	404.222	806.429	104.44	G3IFX1
AFGGQSLK	Unmodified	0	0	0	633.384	2	404.222	806.429	128.61	G3IFX1
AFGIPVR	Unmodified	0	0	0	494.81	2	380.229	758.444	107.73	G3HB69
AFGIQAIDLVYIDFR	Unmodified	0	0	0	985.55	2	870.97	1739.92	81.278	G3HGS0
AFGLAGK	Unmodified	0	0	0	561.357	2	332.195	662.375	114.67	G3I5M1
AFGPGIEGK	Unmodified	0	0	0	667.397	2	438.235	874.455	130.22	G3HFM4
AFGPGLEGGLVNK	Unmodified	0	0	0	859.006	2	629.843	1257.67	102.06	G3GZ94
AFGPGLEGGLVNK	Unmodified	0	0	0	573.006	3	420.231	1257.67	87.713	G3GZ94
AFGPGLQGGNAGSPAR	Unmodified	0	0	0	843.949	2	728.868	1455.72	146.67	G3IBK2
AFGYVCGGEGQHQFFAIK	Unmodified	0	0	0	825.427	3	672.653	2014.94	155.37	G3HGU3
AFHEDAEAQLSFR	Unmodified	0	0	0	584.297	3	507.576	1519.71	69.229	G3HS35
AFHITNDEPIPFWTFLSR	Unmodified	0	0	0	807.758	3	731.037	2190.09	145.94	G3IGX9
AFHNEAQVNPER	Unmodified	0	0	0	547.615	3	471.229	1410.66	142.76	G3HGP6
AFHNEAQVNPER	Unmodified	0	0	0	820.92	2	706.339	1410.66	156.51	G3HGP6
AFHPFIAGPYNR	Unmodified	0	0	0	540.293	3	463.907	1388.7	64.73	G3H4V0
AFIATSTEGK	Unmodified	0	0	0	741.931	2	512.769	1023.52	158.87	G3HXJ8
AFIDDAVQDIAQAK	Unmodified	0	0	0	655.368	3	502.26	1503.76	68.033	G3GRV0
AFIITINSFGTELSK	Unmodified	0	0	0	700.409	3	547.635	1639.88	107.35	G3HZM3
AFINLEAAGVGGK	Unmodified	0	0	0	569.006	3	416.231	1245.67	85.672	G3I7L3
AFIPAIDSFGFETDLR	Unmodified	0	0	0	1015.04	2	899.954	1797.89	74.944	G3HLL4
AFIPAIDSFGFETDLR	Unmodified	0	0	0	677.026	3	600.305	1797.89	113.43	G3HLL4
AFIPQLLSR	Unmodified	0	0	0	637.394	2	522.814	1043.61	93.162	G3H3W4
AFITNIPFDVK	Unmodified	0	0	0	862.012	2	632.85	1263.69	104.79	G3HRW8
AFITNIPFDVK	Unmodified	0	0	0	862.012	2	632.85	1263.69	155.15	G3HRW8
AFITVLEMTPVLGTEIINYR	Unmodified	0	0	0	837.448	3	760.748	2279.22	70.802	G3HCE7
AFLCGQSLTSDLYAPMVAGALAR	Unmodified	0	0	0	881.46	3	804.74	2411.2	51.819	G3HLK2
AFLCGQSLTSDLYAPMVAGALAR	Unmodified	0	0	0	881.126	3	804.74	2411.2	58.024	G3HLK2
AFLCGQSLTSDLYAPMVAGALAR	Unmodified	0	0	0	881.46	3	804.74	2411.2	43.598	G3HLK2
AFLCGQSLTSDLYAPMVAGALAR	Unmodified	0	0	0	881.125	3	804.74	2411.2	49.34	G3HLK2
AFLCGQSLTSDLYAPMVAGALAR	Unmodified	0	0	0	881.46	3	804.74	2411.2	43.955	G3HLK2
AFLDFYHSFLEK	Unmodified	0	0	0	659.362	3	506.254	1515.74	70.728	G3I0N2
AFLDFYHSFLEK	Unmodified	0	0	0	659.362	3	506.254	1515.74	77.674	G3I0N2
AFLDGFNEVAPLEWLR	Unmodified	0	0	0	1054.06	2	938.983	1875.95	89.747	G3I017
AFLDNGPK	Unmodified	0	0	0	660.389	2	431.227	860.439	155.75	G3HYL0
AFLDNPTIILAHIR	Acetyl (Protein N-term)	1	0	0	818.463	2	818.464	1634.91	113.63	G3I2E2
AFLDSLPDVK	Unmodified	0	0	0	781.962	2	552.8	1103.59	138.98	G3IF31
AFLEALQNQAETSSK	Unmodified	0	0	0	699.386	3	546.277	1635.81	78.508	G3I027
AFLEALQNQAETSSK	Unmodified	0	0	0	699.051	3	546.277	1635.81	115.04	G3I027
AFLEEFGAEPELAVSAPGR	Unmodified	0	0	0	740.723	3	664.002	1988.98	74.793	G3HTU8
AFLEELTGVLQSLPR	Unmodified	0	0	0	635.035	3	558.314	1671.92	100.11	G3I632
AFLEELTGVLQSLPR	Unmodified	0	0	0	952.049	2	836.967	1671.92	85.672	G3I632
AFLEENQLEYIIR	Unmodified	0	0	0	934.511	2	819.43	1636.85	99.752	G3I5T6
AFLEVLAK	Unmodified	0	0	0	674.932	2	445.771	889.527	146.35	G3HH34
AFLFDVVSK	Unmodified	0	0	0	742.448	2	513.287	1024.56	135.79	G3HKJ8;G3GSR9
AFLGPFAHK	Unmodified	0	0	0	723.435	2	494.274	986.534	110.61	G3H8C9
AFLIEEQK	Unmodified	0	0	0	718.431	2	489.269	976.523	188.81	G3IH79
AFLNPFPDYEAAVSSAGLVAGAAEETGR	Unmodified	0	0	0	1014.18	3	937.459	2809.36	106.36	G3HMR1
AFLQFTTGCSTLPPGGLANLHPR	Unmodified	0	0	0	895.808	3	819.09	2454.25	45.992	G3H4J1
AFLQGGQEATDIALLLR	Unmodified	0	0	0	1023.58	2	908.502	1814.99	120.92	G3I7W3
AFLQQPDDYESYLEGAVYIDQYCNPLSDISLR	Unmodified	0	0	0	1338.64	3	1261.59	3781.75	69.201	G3GU54
AFLSEVQDTIPVQLVAVTDSQADFFENEAIK	Unmodified	0	0	0	972.016	4	856.934	3423.71	46.194	G3ICT9
AFLSEVQDTIPVQLVAVTDSQADFFENEAIK	Unmodified	0	0	0	1295.69	3	1142.24	3423.71	57.629	G3ICT9
AFLSLHK	Unmodified	0	0	0	425.272	3	272.497	814.47	89.673	G3IB34
AFLSPPTLLEGPLR	Unmodified	0	0	0	870.516	2	755.935	1509.86	109.16	G3I7N8;G3HKM1
AFLSSPDHVNR	Unmodified	0	0	0	491.266	3	414.879	1241.62	82.494	G3I3Y6
AFLSSPDHVNRPINGNGK	Unmodified	0	0	1	794.438	3	641.666	1921.98	153.2	G3I3Y6
AFLSSPDHVNRPINGNGK	Unmodified	0	0	1	794.774	3	641.666	1921.98	125.67	G3I3Y6
AFLSSPDHVNRPINGNGK	Unmodified	0	0	1	596.332	4	481.501	1921.98	51.466	G3I3Y6
AFMEALQAGADISMIGQFGVGFYSAYLVAEK	2 Oxidation (M)	0	2	0	944.734	4	829.903	3315.58	63.703	G3H354
AFMTADLPNELIELLEK	Oxidation (M)	0	1	0	1211.17	2	982.008	1962	118.08	G3HJ89
AFMTADLPNELIELLEK	Oxidation (M)	0	1	0	808.116	3	655.008	1962	95.236	G3HJ89
AFNSVDPTFDNSVPSK	Unmodified	0	0	0	728.717	3	575.609	1723.81	84.046	G3HE29
AFNTLLPDLEEIEHLNWLEALK	Unmodified	0	0	0	1023.23	3	870.127	2607.36	88.071	G3ICT9
AFPAEKPAPQLCQELER	Unmodified	0	0	1	815.111	3	662.003	1982.99	113.43	G3HAQ7
AFPANAACFLGFEIAMK	Oxidation (M)	0	1	0	778.078	3	625.304	1872.89	180.06	G3IB81
AFPANAACFLGFEIAMK	Oxidation (M)	0	1	0	778.078	3	625.304	1872.89	154.65	G3IB81
AFPANGALFLAYEYSR	Unmodified	0	0	0	1010.03	2	895.449	1788.88	122.97	G3HHJ8
AFPCWDEPAIK	Unmodified	0	0	0	597.987	3	445.213	1332.62	83.862	G3H5V0
AFPCWDEPAIK	Unmodified	0	0	0	896.477	2	667.316	1332.62	126.07	G3H5V0
AFPDHFTYEPHEVDATQGYR	Unmodified	0	0	0	653.311	4	595.771	2379.06	82.121	G3HZY0
AFPDNPGVLSELCSTLSR	Unmodified	0	0	0	731.376	3	654.991	1961.95	68.952	G3H478
AFPELVAR	Unmodified	0	0	0	566.339	2	451.758	901.502	102.72	G3I2P4
AFPLSLGGSDTCYFCK	Unmodified	0	0	0	1141.07	2	911.911	1821.81	248.19	G3HUV4
AFPTQTAGTFK	Unmodified	0	0	0	814.466	2	584.803	1167.59	103.31	G3GX55
AFPTREDAEK	Unmodified	0	0	1	541.302	3	388.528	1162.56	84.817	G3HCD4
AFPVDQFFLEDAIAVTR	Unmodified	0	0	0	723.39	3	647.004	1937.99	118.5	G3HSY9
AFPVDQFFLEDAIAVTR	Unmodified	0	0	0	1084.58	2	970.002	1937.99	201.3	G3HSY9
AFPVLDIDYLHVR	Unmodified	0	0	0	596.673	3	519.952	1556.84	151.26	G3HYP1
AFQAQGGESQQEVQR	Unmodified	0	0	0	946.475	2	831.895	1661.78	237.32	G3I3A8
AFQFNFSIEEDLENK	Acetyl (Protein N-term)	1	0	0	1052.02	2	936.936	1871.86	93.839	G3HYM4
AFQFVETHGEVCPANWTPESPTIKPSPTASK	Unmodified	0	0	1	1026.54	4	854.167	3412.64	73.361	G3H7R4
AFQFVETHGEVCPANWTPESPTIKPSPTASK	Unmodified	0	0	1	821.232	5	683.535	3412.64	43.681	G3H7R4
AFQGLLDSYSVR	Unmodified	0	0	0	792.933	2	678.351	1354.69	111.27	G3I5H4
AFQIEFANDQGAINR	Unmodified	0	0	0	642.002	3	565.281	1692.82	140.33	G3H3Y2
AFQVWCLGNESWVGPLLGEWAVVTGGTDGIGK	Unmodified	0	0	0	966.757	4	851.675	3402.67	35.537	G3HWX8
AFREEAIQFSEEQR	Unmodified	0	0	1	657.338	3	580.616	1738.83	128.95	G3H3Z2
AFREEAIQFSEEQR	Unmodified	0	0	1	984.998	2	870.421	1738.83	130.15	G3H3Z2
AFSDPFVEAEK	Unmodified	0	0	0	849.46	2	620.298	1238.58	175.93	G3H2C4
AFSETEQTK	Unmodified	0	0	0	749.91	2	520.748	1039.48	196.99	G3HXA2
AFSEVSSK	Unmodified	0	0	0	656.878	2	427.716	853.418	94.302	G3HP44
AFSFLNEVK	Unmodified	0	0	0	756.943	2	527.782	1053.55	155.84	G3HV80
AFSGYLGPDQSK	Unmodified	0	0	0	864.47	2	635.309	1268.6	196.88	G3I3W4
AFSLVGETQER	Unmodified	0	0	0	733.395	2	618.815	1235.61	123.75	G3H6V0
AFSPTTINTGR	Unmodified	0	0	0	697.384	2	582.804	1163.59	134.84	G3GVP4
AFSSLNTLPEELRPYVPLFCNVLTK	Unmodified	0	0	1	1123.29	3	970.181	2907.52	85.387	G3GR85
AFSSLNTLPEELRPYVPLFCNVLTK	Unmodified	0	0	1	842.467	4	727.887	2907.52	41.76	G3GR85
AFSTSISK	Unmodified	0	0	0	649.889	2	420.727	839.439	127.02	G3HCX7
AFSVEPLLIYPTHYTGDDGYVSDTETSVVWNNEQVK	Unmodified	0	0	0	1134.32	4	1019.24	4072.92	62.833	G3H4D2
AFSVEPLLIYPTHYTGDDGYVSDTETSVVWNNEQVK	Unmodified	0	0	0	907.135	5	815.592	4072.92	27.112	G3H4D2
AFSVEPLLIYPTHYTGDDGYVSDTETSVVWNNEQVK	Unmodified	0	0	0	1512.09	3	1358.65	4072.92	63.848	G3H4D2
AFSVFLFNTENK	Unmodified	0	0	0	626.019	3	472.91	1415.71	110.08	G3GR90
AFSVFLFNTENK	Unmodified	0	0	0	626.018	3	472.91	1415.71	80.834	G3GR90
AFSWASVTSK	Unmodified	0	0	0	771.439	2	542.277	1082.54	179.81	G3I9F1
AFSWASVTSK	Unmodified	0	0	0	514.628	3	361.854	1082.54	103.26	G3I9F1
AFTDVPSVQIYSSR	Unmodified	0	0	0	899.978	2	785.399	1568.78	187.85	G3H2N7
AFTFDDEDDELSQLK	Unmodified	0	0	0	1116.06	2	886.897	1771.78	205.72	G3H639
AFTFDDEDDELSQLKESK	Unmodified	0	0	1	935.485	3	706.323	2115.95	210.37	G3H639
AFTGEGQK	Unmodified	0	0	0	648.372	2	419.209	836.403	118.74	G3H6Y6
AFTGREFDELSPSAQR	Unmodified	0	0	1	681.016	3	604.295	1809.86	78.508	G3H239
AFTHTAQYDEAISDYFR	Unmodified	0	0	0	755.364	3	678.978	2033.91	174.21	G3I1V4
AFTKPEDACSFIMSANFPALVVK	Oxidation (M)	0	1	1	1082.92	3	853.759	2558.25	121.82	G3GT56
AFTKPEDACSFIMSANFPALVVK	Oxidation (M)	0	1	1	1082.92	3	853.759	2558.25	99.569	G3GT56
AFTPPSNSASQAGDAETLTFI	Unmodified	0	0	0	1178.09	2	1063.01	2124	74.783	G3I5S6
AFTPSSGPK	Unmodified	0	0	0	675.394	2	446.232	890.45	158.07	G3I933
AFTSTLSLFPYHK	Unmodified	0	0	0	657.375	3	504.601	1510.78	85.522	G3GVY7
AFTTWTANAGIEECR	Unmodified	0	0	0	978.476	2	863.896	1725.78	269.14	G3HTV9
AFTTWTANAGIEECR	Unmodified	0	0	0	978.475	2	863.896	1725.78	194.86	G3HTV9
AFTYINLDK	Unmodified	0	0	0	515.303	3	362.194	1083.56	80.455	G3GSM5
AFVAIGDYNGHVGLGVK	Unmodified	0	0	0	726.082	3	572.974	1715.9	141.06	G3HBP8;G3I7G4
AFVAIGDYNGHVGLGVK	Unmodified	0	0	0	1088.12	2	858.957	1715.9	292.57	G3HBP8;G3I7G4
AFVAIGDYNGHVGLGVK	Unmodified	0	0	0	726.082	3	572.974	1715.9	102.64	G3HBP8;G3I7G4
AFVAIGDYNGHVGLGVK	Unmodified	0	0	0	726.082	3	572.974	1715.9	101.53	G3HBP8;G3I7G4
AFVAIGDYNGHVGLGVK	Unmodified	0	0	0	725.748	3	572.974	1715.9	210.07	G3HBP8;G3I7G4
AFVAIGDYNGHVGLGVK	Unmodified	0	0	0	726.082	3	572.974	1715.9	123.1	G3HBP8;G3I7G4
AFVAIGDYNGHVGLGVK	Unmodified	0	0	0	725.747	3	572.974	1715.9	115.09	G3HBP8;G3I7G4
AFVAIGDYNGHVGLGVK	Unmodified	0	0	0	725.747	3	572.974	1715.9	188.63	G3HBP8;G3I7G4
AFVAIGDYNGHVGLGVK	Unmodified	0	0	0	726.082	3	572.974	1715.9	116.87	G3HBP8;G3I7G4
AFVAIGDYNGHVGLGVK	Unmodified	0	0	0	725.748	3	572.974	1715.9	160.87	G3HBP8;G3I7G4
AFVDFFSQCLHEEYK	Unmodified	0	0	0	793.4	3	640.626	1918.86	93.243	G3HWX8
AFVDFFSQCLHEEYK	Unmodified	0	0	0	1190.09	2	960.435	1918.86	134.56	G3HWX8
AFVDSCLQLHEEK	Unmodified	0	0	0	678.695	3	525.921	1574.74	187.74	G3H4X0
AFVDVDLLLGEIDPDQADITYEGR	Unmodified	0	0	0	965.491	3	888.773	2663.3	108.99	G3HUD6
AFVEFLTDEIK	Unmodified	0	0	0	885.507	2	656.345	1310.68	182.16	G3GYD5
AFVEFLTDEIKEEK	Unmodified	0	0	1	796.122	3	566.626	1696.86	131.32	G3GYD5
AFVEFLTDEIKEEK	Unmodified	0	0	1	597.093	4	425.221	1696.86	108.98	G3GYD5
AFVEFLTDEIKEEK	Unmodified	0	0	1	597.343	4	425.221	1696.86	116.74	G3GYD5
AFVEFLTDEIKEEK	Unmodified	0	0	1	795.787	3	566.626	1696.86	110.51	G3GYD5
AFVEFLTDEIKEEK	Unmodified	0	0	1	795.788	3	566.626	1696.86	90.861	G3GYD5
AFVELTK	Unmodified	0	0	0	633.396	2	404.234	806.454	114.78	G3GTC9
AFVENNPAIK	Unmodified	0	0	0	780.96	2	551.798	1101.58	128.36	G3GXG6
AFVENYPQFK	Unmodified	0	0	0	850.973	2	621.811	1241.61	163.94	G3H2U9
AFVESQQK	Unmodified	0	0	0	697.904	2	468.743	935.471	141.52	G3HN72
AFVHWYVGEGMEEGEFSEAR	Oxidation (M)	0	1	0	859.731	3	782.676	2345.01	59.182	G3INA2;G3HZR3;G3I6I6;G3HQ80;G3HWE9;G3H3C6
AFVHWYVGEGMEEGEFSEAR	Oxidation (M)	0	1	0	1288.59	2	1173.51	2345.01	89.231	G3INA2;G3HZR3;G3I6I6;G3HQ80;G3HWE9;G3H3C6
AFVHWYVGEGMEEGEFSEAR	Oxidation (M)	0	1	0	859.06	3	782.676	2345.01	165.16	G3INA2;G3HZR3;G3I6I6;G3HQ80;G3HWE9;G3H3C6
AFVHWYVGEGMEEGEFSEAR	Oxidation (M)	0	1	0	859.729	3	782.676	2345.01	51.166	G3INA2;G3HZR3;G3I6I6;G3HQ80;G3HWE9;G3H3C6
AFVHWYVGEGMEEGEFSEAR	Oxidation (M)	0	1	0	859.73	3	782.676	2345.01	78.848	G3INA2;G3HZR3;G3I6I6;G3HQ80;G3HWE9;G3H3C6
AFVHWYVGEGMEEGEFSEAR	Oxidation (M)	0	1	0	859.396	3	782.676	2345.01	111.58	G3INA2;G3HZR3;G3I6I6;G3HQ80;G3HWE9;G3H3C6
AFVHWYVGEGMEEGEFSEAR	Oxidation (M)	0	1	0	859.396	3	782.676	2345.01	108.97	G3INA2;G3HZR3;G3I6I6;G3HQ80;G3HWE9;G3H3C6
AFVHWYVGEGMEEGEFSEAR	Unmodified	0	0	0	853.73	3	777.344	2329.01	203.06	G3INA2;G3HZR3;G3I6I6;G3HQ80;G3HWE9;G3H3C6
AFVLGFQVEDALALIR	Unmodified	0	0	0	996.078	2	881.499	1760.98	139.19	G3HEG1
AFVLSSCK	Unmodified	0	0	0	685.399	2	456.236	910.458	94.114	G3ID54
AFVSFVQAYAK	Unmodified	0	0	0	844.991	2	615.83	1229.64	133.23	G3HX41
AFVTDWDK	Unmodified	0	0	0	720.4	2	491.237	980.46	123.92	G3I432
AFWPQEVWGR	Unmodified	0	0	0	752.898	2	638.317	1274.62	94.692	G3H0L7
AFYAELYHIISNNLEK	Unmodified	0	0	0	795.44	3	642.332	1923.97	123.72	G3HDE3
AFYECLASCEGSR	Unmodified	0	0	0	890.406	2	775.324	1548.63	101.3	G3H2P1
AFYNNVLGEYEEYITK	Unmodified	0	0	0	804.421	3	651.647	1951.92	137.39	G3HVE0
AFYSVNGSVYCEEDYLFSGFQEAAEK	Unmodified	0	0	0	1157.22	3	1004.11	3009.3	122.6	G3HRD7
AFYVPAQYVK	Unmodified	0	0	0	822.48	2	593.319	1184.62	162.97	G3H3P6
AGAAGGPEEEAEKPVK	Unmodified	0	0	1	743.088	3	513.926	1538.76	169.58	G3GZH9
AGAEQLDTWLTDEER	Unmodified	0	0	0	981.983	2	867.402	1732.79	193.11	G3HZK4
AGAEVVK	Unmodified	0	0	0	566.359	2	337.198	672.381	114.72	G3H935
AGAFDQLK	Unmodified	0	0	0	654.388	2	425.227	848.439	133.55	G3I8K9
AGAGQVAQPWPQESEEQR	Unmodified	0	0	0	733.365	3	656.645	1966.91	105	G3H437
AGAGSATLSMAYAGAR	Oxidation (M)	0	1	0	850.432	2	735.854	1469.69	81.625	G3HA23
AGAHLKGGAK	Unmodified	0	0	1	533.009	3	303.847	908.519	80.165	G3GUM6;G3H9M6;G3HKA3;G3GTD5;G3I3S0;G3HMD1
AGAIAPCEVTVPAQNTGLGPEK	Unmodified	0	0	0	880.48	3	727.372	2179.09	91.964	G3HDY7;G3GU76
AGAIAPCEVTVPAQNTGLGPEK	Unmodified	0	0	0	1320.72	2	1090.55	2179.09	78.902	G3HDY7;G3GU76
AGAIAPCEVTVPAQNTGLGPEKTSFFQALGITTKISR	Unmodified	0	0	2	1130.63	4	958.508	3830	70.083	G3HDY7;G3GU76
AGAPAVQAQK	Unmodified	0	0	0	699.926	2	470.764	939.514	176.66	G3HS38
AGATSEGVLANFFNSLLSK	Unmodified	0	0	0	1193.16	2	963.502	1924.99	120.9	G3H2P6
AGAVAEEVLAAIR	Unmodified	0	0	0	749.941	2	635.362	1268.71	125.74	P21448
AGAVAEEVLAAIR	Unmodified	0	0	0	500.297	3	423.91	1268.71	113.61	P21448
AGAVVIDCGINYIPDDTKPNGR	Unmodified	0	0	1	935.498	3	782.39	2344.15	146.28	G3H4Z5
AGAYDFPSPEWDTVTPEAK	Unmodified	0	0	0	847.43	3	694.321	2079.94	83.758	G3IEZ1;G3GWP7;G3HMA8
AGCECLNESDEHGFDNCLR	Unmodified	0	0	0	838.355	3	761.633	2281.88	55.688	G3H5G6
AGCECLNESDEHGFDNCLR	Unmodified	0	0	0	838.355	3	761.633	2281.88	90.581	G3H5G6
AGCECLNESDEHGFDNCLRK	Unmodified	0	0	1	718.332	4	603.501	2409.97	106.35	G3H5G6
AGDATTTSSATGEK	Unmodified	0	0	0	877.961	2	648.799	1295.58	128.28	G3HXJ8
AGDEFVAK	Unmodified	0	0	0	647.873	2	418.711	835.408	106.36	G3I334
AGDQQEDKGPTEETAR	Unmodified	0	0	1	730.705	3	577.931	1730.77	90.853	G3IN79
AGDREDITEPAICALR	Unmodified	0	0	1	672.683	3	596.297	1785.87	74.816	G3H996
AGDTVIPLYVPQCGECK	Unmodified	0	0	0	789.748	3	636.306	1905.9	73.252	G3IMD1
AGDTVIPLYVPQCGECK	Unmodified	0	0	0	1183.62	2	953.956	1905.9	139.48	G3IMD1
AGDWQCPNPGCGNQNFAWR	Unmodified	0	0	0	1232.55	2	1117.97	2233.92	289.31	G3HP03
AGEAGLLSVDCSEAGPGTLDLEAVSDSGAK	Unmodified	0	0	0	834.923	4	719.842	2875.34	61.022	G3HFM4
AGEAPTENPAPAAEQSSAE	Unmodified	0	0	0	1028.99	2	913.906	1825.8	159.41	G3I5W9
AGEDEADGPELPR	Unmodified	0	0	0	792.888	2	678.307	1354.6	203.02	G3H6D1
AGEDGEVSGEGLLSFDPK	Unmodified	0	0	0	755.726	3	602.951	1805.83	92.8	G3I478
AGEEDRGDGDPVSVVTVR	Acetyl (Protein N-term)	1	0	1	950.956	2	950.456	1898.9	45.213	G3HZL3
AGEEEHVYSFPNK	Unmodified	0	0	0	655.673	3	502.9	1505.68	99.539	G3GU78
AGEEHYNCISALHK	Unmodified	0	0	0	696.697	3	543.588	1627.74	60.157	G3GWX5
AGEELLK	Unmodified	0	0	0	609.378	2	380.216	758.417	138.07	G3GYK0
AGEENGEEVEPLR	Unmodified	0	0	0	829.414	2	714.834	1427.65	129.74	G3I488
AGELTEDEVER	Unmodified	0	0	0	738.872	2	624.291	1246.57	164.66	G3H018;G3I6W8;G3H7L4
AGENVLPPK	Unmodified	0	0	0	691.922	2	462.761	923.508	134.26	G3HPL6
AGEQDASIHLK	Unmodified	0	0	0	542.978	3	390.203	1167.59	110.31	G3H2I6
AGEQDASIHLK	Unmodified	0	0	0	813.963	2	584.801	1167.59	154.35	G3H2I6
AGEQLAPFLPQLIPR	Unmodified	0	0	0	627.372	3	550.651	1648.93	74.649	G3I5Z8
AGETPYNIDCSHQK	Unmodified	0	0	0	693.685	3	540.575	1618.7	103.3	G3HM39
AGEVSLDVTQSPR	Unmodified	0	0	0	529.956	3	453.569	1357.68	124.38	G3HTL1
AGFAELGLSSWLVEQCR	Acetyl (Protein N-term)	1	0	0	983.482	2	982.98	1963.95	51.463	G3H484
AGFAGDDAPR	Unmodified	0	0	0	603.308	2	488.728	975.441	148.99	G3GVD0;G3I4A0;G3I6E6
AGFAGDDAPR	Unmodified	0	0	0	603.309	2	488.728	975.441	93.649	G3GVD0;G3I4A0;G3I6E6
AGFLVLAVLSDGAGDHIR	Unmodified	0	0	0	680.716	3	604.332	1809.97	93.181	G3HDD8
AGFTGGVVVDFPNSAK	Unmodified	0	0	0	675.711	3	522.603	1564.79	83.633	G3HA07
AGFTGGVVVDFPNSAK	Unmodified	0	0	0	1013.06	2	783.402	1564.79	134.18	G3HA07
AGGAGVPAFYTSTGYGTLVQEGGSPIK	Unmodified	0	0	0	1015.54	3	862.434	2584.28	125.31	G3HHF3
AGGDKEAEGAPQVEAGK	Unmodified	0	0	1	768.093	3	538.597	1612.77	118.5	G3I0Q0
AGGEPWGAK	Unmodified	0	0	0	665.879	2	436.717	871.419	116.25	G3GUY5
AGGEVGVTLGQPHLSR	Acetyl (Protein N-term)	1	0	0	810.429	2	810.429	1618.84	91.123	G3HQ45
AGGEVGVTLGQPHLSR	Acetyl (Protein N-term)	1	0	0	810.428	2	810.429	1618.84	142.19	G3HQ45
AGGFLVGYTPSGNPIFR	Unmodified	0	0	0	991.538	2	876.957	1751.9	141.13	G3HYU7
AGGFLVGYTPSGNPIFR	Unmodified	0	0	0	991.537	2	876.957	1751.9	132.59	G3HYU7
AGGGEPCPPEAAVCLLDGSKPLNLGK	Unmodified	0	0	1	824.7	4	652.578	2606.28	91.964	G3HGQ1
AGGPEGPPWLPR	Unmodified	0	0	0	731.903	2	617.322	1232.63	89.08	G3HXU0
AGGSAVDAVEGAVVILENDPEFNAGCGSVLNEK	Unmodified	0	0	0	937.477	4	822.898	3287.56	124.09	G3I075
AGGSAVDAVEGAVVILENDPEFNAGCGSVLNEK	Unmodified	0	0	0	1249.97	3	1096.86	3287.56	156.57	G3I075
AGGTETPSANGEAGGGESTK	Unmodified	0	0	0	746.04	3	593.266	1776.78	107.18	G3HJ29
AGHNGQNLPTGGPAGHCNPR	Unmodified	0	0	0	747.699	3	671.314	2010.92	83.253	G3GZ70
AGIDDCYTSAR	Unmodified	0	0	0	729.346	2	614.767	1227.52	223.36	G3H6Z3
AGIIASAR	Unmodified	0	0	0	494.31	2	379.73	757.445	153.73	G3HSL4
AGIIASAR	Unmodified	0	0	0	494.309	2	379.73	757.445	89.903	G3HSL4
AGILAWFWNER	Acetyl (Protein N-term)	1	0	0	702.855	2	702.857	1403.7	138.06	G3GU80
AGILFEDIFDVK	Acetyl (Protein N-term)	1	0	0	819.452	2	704.872	1407.73	98.044	G3I303
AGILFEDIFDVKDIDPEGK	Acetyl (Protein N-term)	1	0	1	874.473	3	721.7	2162.08	50.966	G3I303
AGIPVYAWK	Unmodified	0	0	0	731.943	2	502.782	1003.55	155.73	G3HAN8
AGITTIEAVK	Acetyl (Protein N-term)	1	0	0	637.381	2	522.8	1043.59	73.665	G3HC01
AGITTIEAVKR	Acetyl (Protein N-term)	1	0	1	715.431	2	600.851	1199.69	72.879	G3HC01
AGITTTLNSR	Unmodified	0	0	0	631.866	2	517.285	1032.56	140.83	G3IAI5
AGIVTSLQAR	Unmodified	0	0	0	622.879	2	508.298	1014.58	94.309	G3H7V9
AGKPVICATQMLESMIK	Unmodified	0	0	1	855.823	3	626.328	1875.96	84.508	G3H3Q1;G3IJ43
AGLAPLEVR	Unmodified	0	0	0	577.857	2	463.277	924.539	96.492	G3HFM4
AGLDITHICLPPDSGEDEIVDEILK	Unmodified	0	0	0	802.927	4	688.095	2748.35	41.41	G3GU10
AGLDITHICLPPDSGEDEIVDEILK	Unmodified	0	0	0	1070.23	3	917.125	2748.35	128.38	G3GU10
AGLDITHICLPPDSGEDEIVDEILK	Unmodified	0	0	0	1070.23	3	917.125	2748.35	91.378	G3GU10
AGLEQGNDAGYLAESQK	Unmodified	0	0	0	1105.08	2	875.916	1749.82	367.33	G3GXQ3
AGLGEGGPPGNYGNYGYAGSGYNACEEENDR	Unmodified	0	0	0	1142.49	3	1065.77	3194.29	118.67	G3GXI6
AGLGSISLDLCSGDTGEPR	Unmodified	0	0	0	1067.53	2	952.955	1903.89	145.61	G3GZJ7
AGLLEPEVFHLNPAK	Unmodified	0	0	0	698.744	3	545.635	1633.88	56.286	G3GTN3
AGLLTEQAPGDTLTAVENK	Unmodified	0	0	0	796.447	3	643.337	1926.99	88.283	G3IHT0
AGLPCQDLEFVQFHPTGIYGAGCLITEGCR	Unmodified	0	0	0	900.188	4	842.398	3365.56	39.993	G3IFX1
AGLPCQDLEFVQFHPTGIYGAGCLITEGCR	Unmodified	0	0	0	1199.91	3	1122.86	3365.56	40.92	G3IFX1
AGLPGFYDPCVGEEK	Unmodified	0	0	0	1049.54	2	819.877	1637.74	94.767	G3I4U4
AGLQFPVGR	Unmodified	0	0	0	587.35	2	472.769	943.524	137.18	G3HMB9;G3H3H8;G3HPV6;G3INW9;G3HPV2;G3HDU4;G3HPW0;G3HDV5;G3H2T7;G3H2T8;G3HDS3;G3HDT6;G3I968
AGLTLFVGR	Acetyl (Protein N-term)	1	0	0	488.284	2	488.285	974.555	63.48	G3GZ87
AGLTVDPVIVEAFLASLSNR	Unmodified	0	0	0	768.105	3	691.384	2071.13	88.486	G3HFZ6
AGLTVNDIDIFEINEAFASQAVYCVEK	Unmodified	0	0	0	1159.6	3	1006.16	3015.45	101.58	G3HQV4;G3HQU9
AGLVDFQDEEQVK	Acetyl (Protein N-term)	1	0	0	874.946	2	760.367	1518.72	70.412	G3GW05
AGLVIGK	Unmodified	0	0	0	558.38	2	329.218	656.422	112.27	G3HCK9;G3GVT2
AGLVVEDALFETLPSDVR	Unmodified	0	0	0	721.063	3	644.342	1930	80.488	G3HSC4
AGLVVEDALFETLPSDVR	Unmodified	0	0	0	1081.09	2	966.01	1930	87.831	G3HSC4
AGNAPKDEVDSAVK	Unmodified	0	0	1	697.068	3	467.572	1399.69	109.6	G3HIX6
AGNDLIASSAGEEASNLQYK	Unmodified	0	0	0	833.104	3	679.996	2036.97	66.76	G3HXE4
AGNELLESSAGDDASSLR	Unmodified	0	0	0	1011	2	896.421	1790.83	285.04	G3HN72
AGNFIGWLHMDGANLSVLLVEQALSK	Oxidation (M)	0	1	0	1086.93	3	933.821	2798.44	86.18	G3GZ85
AGNFIGWLHMDGANLSVLLVEQALSK	Oxidation (M)	0	1	0	1086.59	3	933.821	2798.44	110.26	G3GZ85
AGNFIGWLHMDGANLSVLLVEQALSK	Unmodified	0	0	0	1081.6	3	928.49	2782.45	104.55	G3GZ85
AGNFYVPAEPK	Unmodified	0	0	0	550.979	3	398.205	1191.59	93.345	G3IIG4
AGNFYVPAEPKLAFVIR	Unmodified	0	0	1	784.461	3	631.352	1891.04	65.652	G3IIG4
AGNGQEATITVK	Unmodified	0	0	0	823.976	2	594.815	1187.61	199.82	G3HIM1
AGNGQWASVIR	Unmodified	0	0	0	694.385	2	579.804	1157.59	112.3	G3HAF4
AGNILLGEDGSVQIADFGVSAFLATGGDVTR	Unmodified	0	0	0	1094.24	3	1017.52	3049.54	81.105	G3HUE0
AGNILLNTEGHAK	Unmodified	0	0	0	599.352	3	446.577	1336.71	105.95	G3HLS6
AGPAASSPGTSEPGDYDSACVFCR	Unmodified	0	0	0	897.067	3	820.346	2458.02	81.89	G3I7Y9
AGPCEQAECGSGGSGSGQDNECEQELCR	Unmodified	0	0	0	1087.1	3	1010.38	3028.13	194.89	G3I437
AGPEVEWTEDLALDLGPQSR	Unmodified	0	0	0	805.081	3	728.359	2182.05	72.932	G3I966
AGPPSTTVLLQPLVQQPAVSPVVLIQGAIR	Unmodified	0	0	0	1093.65	3	1017.26	3048.77	92.819	G3HZC9
AGPSDMELLFDIFLETVR	Oxidation (M)	0	1	0	766.734	3	690.347	2068.02	88.385	G3GXT2
AGPSDMELLFDIFLETVR	Oxidation (M)	0	1	0	766.734	3	690.347	2068.02	112.34	G3GXT2
AGPSDMELLFDIFLETVR	Oxidation (M)	0	1	0	767.068	3	690.347	2068.02	132.15	G3GXT2
AGPVVTDNGNFILDWK	Unmodified	0	0	0	1102.61	2	873.446	1744.88	243.49	G3HJJ1
AGQAVDDFIEK	Unmodified	0	0	0	825.957	2	596.796	1191.58	168.3	G3IHY5
AGQEHLLR	Unmodified	0	0	0	384.894	3	308.507	922.498	153.78	G3HQK5;G3IJB9
AGQLTDNTEATLGR	Unmodified	0	0	0	838.443	2	723.863	1445.71	141.73	G3HGW6
AGQNASIVSLK	Unmodified	0	0	0	773.471	2	544.309	1086.6	166.86	G3GYY4
AGQNASIVSLK	Unmodified	0	0	0	773.47	2	544.309	1086.6	178.54	G3GYY4
AGQPLPLTLPPELVPPSFR	Unmodified	0	0	0	753.441	3	677.054	2028.14	86.005	G3GXN3
AGQTTYSGVIDCFR	Unmodified	0	0	0	902.447	2	787.867	1573.72	143.76	G3GUB3
AGRLPACVVDCGTGYTK	Acetyl (Protein N-term)	1	0	1	1048.53	2	933.945	1865.88	92.935	G3GZE6
AGSASETTAPK	Unmodified	0	0	0	739.416	2	510.254	1018.49	152.97	G3GXD7
AGSEAASLDAGGNQLAAAAR	Unmodified	0	0	0	1016.03	2	900.945	1799.88	141.82	G3GU28
AGSEAASLDAGGNQLAAAAR	Unmodified	0	0	0	1015.52	2	900.945	1799.88	242.41	G3GU28
AGSEDLGLR	Acetyl (Protein N-term)	1	0	0	480.242	2	480.243	958.472	61.679	G3IHC8
AGSFTGPSDSETAPAR	Unmodified	0	0	0	890.437	2	775.858	1549.7	106.49	G3H3A0
AGSIDGTDEDPHDR	Unmodified	0	0	0	572.268	3	495.546	1483.62	119.17	G3I4X5
AGSVSSEDVVGSQENR	Unmodified	0	0	0	925.457	2	810.877	1619.74	188.48	G3HXJ8
AGTAFYIDQCAVR	Unmodified	0	0	0	850.935	2	736.354	1470.69	142.07	G3HGT4
AGTEEEEEEEEQNRR	Unmodified	0	0	1	688.649	3	612.261	1833.76	145.31	G3I054
AGTEETILYSDIDLK	Unmodified	0	0	0	709.39	3	556.617	1666.83	80.746	G3HMN4
AGTGVDNVDLEAATR	Unmodified	0	0	0	859.448	2	744.868	1487.72	228.7	G3HP75
AGTGVDNVDLEAATRK	Unmodified	0	0	1	692.72	3	539.613	1615.82	85.473	G3HP75
AGTQIENIDEDFR	Unmodified	0	0	0	869.436	2	754.355	1506.7	94.538	G3HJB0
AGTQIENIDEDFRDGLK	Unmodified	0	0	1	794.09	3	640.981	1919.92	103.77	G3HJB0
AGTQIENIEEDFRDGLK	Unmodified	0	0	1	798.763	3	645.653	1933.94	82.837	G3H1K9
AGTSCGSGIVDVR	Unmodified	0	0	0	754.389	2	639.809	1277.6	95.483	G3H5J2
AGTSTSPEEEKDDQTTLPQCK	Unmodified	0	0	1	1004.18	3	774.685	2321.03	144.17	G3I9E3
[truncated: 58,132 more rows]

## Sheet: CHO-K1_Rep3_Peptides
Sequence	Modifications	Acetyl (Protein N-term)	Oxidation (M)	Missed cleavages	MS/MS m/z	Charge	m/z	Mass	Score	Proteins
AAAAADLANR	Unmodified	0	0	0	586.832	2	472.251	942.488	120.15	G3HUY7
AAAAAGTGTWAAQEK	Acetyl (Protein N-term)	1	0	0	837.934	2	723.355	1444.69	95.618	G3IC82
AAAAAGTGTWAAQEK	Acetyl (Protein N-term)	1	0	0	837.934	2	723.355	1444.69	96.64	G3IC82
AAAACALTPGPLADLAAR	Unmodified	0	0	0	970.535	2	855.454	1708.89	76.326	G3IJB9
AAAAEQGLCSVYFCGSIR	Acetyl (Protein N-term)	1	0	0	1001.96	2	1001.46	2000.91	59.227	G3HYT5
AAAALASVLCIQLGPGFESEEILK	Unmodified	0	0	0	982.553	3	829.777	2486.31	75.224	G3HDZ2
AAAANIDEVQK	Unmodified	0	0	0	794.458	2	565.296	1128.58	153.12	G3I8G6
AAAASAAEAGIATSGTEGER	Unmodified	0	0	0	674.343	3	597.622	1789.84	123.58	G3H2Z7
AAAASAAEAGIATSGTEGER	Unmodified	0	0	0	674.007	3	597.622	1789.84	144.17	G3H2Z7
AAAASAAEAGIATSGTEGERDTDDALLK	Unmodified	0	0	1	1040.87	3	888.098	2661.27	258.03	G3H2Z7
AAAASGEPLHNEEER	Unmodified	0	0	0	603.968	3	527.581	1579.72	183.06	G3H437
AAAASGEPLHNEEER	Unmodified	0	0	0	905.448	2	790.869	1579.72	228.78	G3H437
AAAATCGAGVLSSGCVASTAGR	Acetyl (Protein N-term)	1	0	0	1019.48	2	1018.98	2035.94	52.569	G3GZA7
AAADALAFHEFEEATNLLAETPDAATTSQSDALTSR	Acetyl (Protein N-term)	1	0	0	1260.6	3	1259.93	3776.77	45.47	G3H6A9
AAADGSLQWDGAR	Unmodified	0	0	0	773.893	2	659.313	1316.61	127.52	G3IJS1
AAADLGTEAGVQQLLCTVR	Unmodified	0	0	0	734.728	3	658.342	1972	126.8	G3HYB2
AAADPVDSTHLGTCDSISQVIEQLPQPNR	Unmodified	0	0	0	1117.23	3	1040.51	3118.5	95.519	G3H0V2
AAADYAGK	Unmodified	0	0	0	612.851	2	383.69	765.366	113.5	G3I732
AAAEDVNVTFEDQQK	Unmodified	0	0	0	708.371	3	555.597	1663.77	175.01	G3H156
AAAEELLAR	Unmodified	0	0	0	586.844	2	472.264	942.513	135.83	G3ICV1
AAAEEQIK	Unmodified	0	0	0	439.93	3	287.156	858.445	91.626	G3H3I2
AAAEIYEEFLAAFEGSDGNK	Unmodified	0	0	0	1296.16	2	1066.49	2130.97	177.63	G3GSZ3
AAAEVAGQFIIK	Unmodified	0	0	0	838.508	2	609.348	1216.68	152.62	G3GSM5
AAAEVGINSETIVK	Unmodified	0	0	0	930.544	2	701.383	1400.75	166.11	G3I4A7
AAAEVGINSETIVK	Unmodified	0	0	0	930.545	2	701.383	1400.75	178.1	G3I4A7
AAAEVGINSETIVKPASISEEELLSSIR	Unmodified	0	0	1	844.222	4	729.141	2912.53	54.263	G3I4A7
AAAEVGINSETIVKPASISEEELLSSIR	Unmodified	0	0	1	843.972	4	729.141	2912.53	62.871	G3I4A7
AAAEVGINSETIVKPASISEEELLSSIR	Unmodified	0	0	1	1124.96	3	971.852	2912.53	62.069	G3I4A7
AAAEVGINSETIVKPASISEEELLSSIR	Unmodified	0	0	1	843.973	4	729.141	2912.53	62.678	G3I4A7
AAAEVGINSETIVKPASISEEELLSSIRK	Unmodified	0	0	2	933.285	4	761.165	3040.63	51.22	G3I4A7
AAAEVNQDYGLDPK	Unmodified	0	0	0	975.521	2	745.86	1489.7	148.89	G3H6M5
AAAFEDQENETVVVK	Unmodified	0	0	0	1055.06	2	825.404	1648.79	288.61	G3HN02
AAAFEDQENETVVVKEK	Unmodified	0	0	1	865.478	3	636.318	1905.93	177.04	G3HN02
AAAGAALGTSTGLEAATLQK	Acetyl (Protein N-term)	1	0	0	1037.07	2	922.492	1842.97	93.494	G3IB49
AAAGASATDLELVR	Unmodified	0	0	0	525.63	3	448.909	1343.7	109.6	G3IK45
AAAGASATDLELVR	Acetyl (Protein N-term)	1	0	0	693.864	2	693.865	1385.72	121.9	G3IK45
AAAGELGGNHLAFSCDVAK	Unmodified	0	0	0	783.08	3	629.972	1886.89	80.859	G3H3B9
AAAGELQEDSGLHVLAR	Unmodified	0	0	0	656.022	3	579.636	1735.89	238.67	G3I952
AAAGELQEDSGLHVLAR	Unmodified	0	0	0	656.356	3	579.636	1735.89	182.7	G3I952
AAAGGADDLSAVR	Unmodified	0	0	0	701.878	2	587.297	1172.58	101.97	G3IEE1
AAAGYSGDPECYHSPLASR	Acetyl (Protein N-term)	1	0	0	1026.45	2	1025.95	2049.89	68.262	G3HW06
AAAHHYGAQCDK	Unmodified	0	0	0	596.306	3	443.532	1327.57	125.72	G3IBT8
AAALACK	Unmodified	0	0	0	581.853	2	352.692	703.369	99.511	G3HKQ8
AAALEFLNRFEEAK	Unmodified	0	0	1	1034.08	2	804.923	1607.83	173.76	G3I877
AAALEQFK	Unmodified	0	0	0	668.404	2	439.243	876.471	125.96	G3HMX6
AAALEQFK	Unmodified	0	0	0	668.404	2	439.243	876.471	143.12	G3HMX6
AAALLAR	Unmodified	0	0	0	457.802	2	343.221	684.428	102.12	G3GZQ8;G3HI59
AAALVLQTIWGYK	Unmodified	0	0	0	946.572	2	717.411	1432.81	166.14	G3HRJ7
AAAPAPEEEMDECEQALAAEPK	Oxidation (M)	0	1	0	944.451	3	791.679	2372.01	83.423	G3I073
AAAPAPEEEMDECEQALAAEPK	Oxidation (M)	0	1	0	944.786	3	791.679	2372.01	79.88	G3I073
AAAPAPEEEMDECEQALAAEPK	Oxidation (M)	0	1	0	944.452	3	791.679	2372.01	83.393	G3I073
AAAPAPEEEMDECEQALAAEPK	Oxidation (M)	0	1	0	944.787	3	791.679	2372.01	66.636	G3I073
AAAPAPEEEMDECEQALAAEPK	Oxidation (M)	0	1	0	944.453	3	791.679	2372.01	114.4	G3I073
AAAPAPEEEMDECEQALAAEPK	Unmodified	0	0	0	939.456	3	786.347	2356.02	83.423	G3I073
AAAPATLHLLPCEVQVSR	Unmodified	0	0	0	721.736	3	645.016	1932.03	74.726	G3IDM7
AAAPCIIFFDELDSLAPSR	Unmodified	0	0	0	775.072	3	698.351	2092.03	66.939	G3HR67
AAAPCIIFFDELDSLAPSR	Unmodified	0	0	0	775.071	3	698.351	2092.03	58.688	G3HR67
AAAPQVLVGK	Unmodified	0	0	0	706.453	2	477.293	952.571	114.5	G3HLE5
AAAPQVLVGKENLEK	Unmodified	0	0	1	752.462	3	522.967	1565.88	85.287	G3HLE5
AAAQFLNSTWGAQK	Unmodified	0	0	0	651.031	3	498.256	1491.75	147.73	G3H0G0
AAAQLLQAQAQQSGAQQTK	Unmodified	0	0	0	800.784	3	647.676	1940.01	142.58	G3IC99
AAAQLLQAQAQQSGAQQTK	Unmodified	0	0	0	1200.67	2	971.011	1940.01	258.09	G3IC99
AAAQLLQAQAQQSGAQQTK	Unmodified	0	0	0	600.589	4	486.009	1940.01	78.902	G3IC99
AAAQLLQAQAQQSGAQQTK	Unmodified	0	0	0	800.448	3	647.676	1940.01	183.73	G3IC99
AAAQLLQAQAQQSGAQQTKK	Unmodified	0	0	1	690.154	4	518.033	2068.1	91.14	G3IC99
AAASAEAGSTASSGNPPPQEPGLGELLEEFSR	Unmodified	0	0	0	840.166	4	782.626	3126.47	44.912	G3GX87
AAASAVTAYEPLDSLDR	Unmodified	0	0	0	990.017	2	875.436	1748.86	249.75	G3IKP7
AAASGNENIQPPPLAYK	Unmodified	0	0	0	1100.11	2	870.949	1739.88	278.93	G3GRD7
AAASTDYYK	Unmodified	0	0	0	724.393	2	495.232	988.45	160.11	G3H5K6
AAATQPDGK	Unmodified	0	0	0	658.881	2	429.719	857.424	117.89	G3GZ85
AAATQPDGKDTPDEPWAFPAR	Unmodified	0	0	1	900.464	3	747.691	2240.05	164.2	G3GZ85
AAATQPDGKDTPDEPWAFPAR	Unmodified	0	0	1	675.851	4	561.02	2240.05	60.618	G3GZ85
AAATTSQPVLTSQQIETIFFK	Unmodified	0	0	0	914.182	3	761.074	2280.2	104.49	G3HMY8
AAAVALPEEELK	Unmodified	0	0	0	567.34	3	414.231	1239.67	76.927	G3GZQ4
AAAVGTANK	Unmodified	0	0	0	630.886	2	401.725	801.434	136.27	G3GWQ1
AAAVGTANK	Unmodified	0	0	0	630.886	2	401.725	801.434	102.77	G3GWQ1
AAAVLPVLDLAQR	Unmodified	0	0	0	783.48	2	668.901	1335.79	99.973	G3HZ25
AAAVPVEFK	Unmodified	0	0	0	695.428	2	466.266	930.517	113.26	G3H450
AAAVPVEFK	Unmodified	0	0	0	695.929	2	466.266	930.517	90.709	G3H450
AAAVQADDVEVLK	Unmodified	0	0	0	894.016	2	664.856	1327.7	114.72	G3GVG3
AAAVQADDVEVLK	Unmodified	0	0	0	894.018	2	664.856	1327.7	193.23	G3GVG3
AAAVSLENVLLDVR	Unmodified	0	0	0	849.999	2	735.42	1468.82	103.46	G3IDR9
AAAVSLENVLLDVR	Unmodified	0	0	0	567.337	3	490.616	1468.82	77.776	G3IDR9
AAAWESSVGNTTAK	Unmodified	0	0	0	926.003	2	696.841	1391.67	228.12	G3GVG4
AACLESAQEPAGAWSNK	Unmodified	0	0	0	750.385	3	597.277	1788.81	139	G3H4V0
AACLESAQEPAGAWSNK	Unmodified	0	0	0	1125.07	2	895.412	1788.81	258.39	G3H4V0
AACQEAQVFGNQLIPPNAQVK	Unmodified	0	0	0	914.831	3	761.723	2282.15	67.866	G3HGK7
AADAGTESYPEEK	Unmodified	0	0	0	913.462	2	684.302	1366.59	259.35	G3HJ28
AADAGTESYPEEK	Unmodified	0	0	0	913.462	2	684.302	1366.59	255.52	G3HJ28
AADAVEDLR	Unmodified	0	0	0	594.824	2	480.243	958.472	111.74	G3HXT3
AADCYTSASK	Unmodified	0	0	0	766.394	2	537.232	1072.45	119.62	G3HCC5
AADDTEGQPGIK	Unmodified	0	0	0	830.45	2	601.288	1200.56	157.38	G3GYM1
AADEEAFEDNSEEYIRR	Unmodified	0	0	1	758.688	3	681.968	2042.88	87.824	G3HES3
AADELEAFLGGGVPGSR	Unmodified	0	0	0	625.998	3	549.278	1644.81	57.148	G3IHA7
AADELHYTYLDTFGR	Unmodified	0	0	0	668.002	3	591.281	1770.82	93.478	G3HID0
AADELHYTYLDTFGRPVIVAYK	Unmodified	0	0	1	1000.88	3	848.104	2541.29	183.74	G3HID0
AADELHYTYLDTFGRPVIVAYK	Unmodified	0	0	1	1501.31	2	1271.65	2541.29	130.47	G3HID0
AADEVLAEAK	Unmodified	0	0	0	737.928	2	508.767	1015.52	137.95	G3HUN7
AADFIDQALAYNNGR	Unmodified	0	0	0	623.32	3	546.934	1637.78	135.91	G3HLI3
AADGSAVSTVTK	Unmodified	0	0	0	782.949	2	553.788	1105.56	89.827	G3I210
AADGVTLTGINQTGDHSGQNK	Unmodified	0	0	0	848.112	3	695.338	2082.99	254.8	G3HXT3
AADHLKPFLDDSTLR	Unmodified	0	0	1	719.739	3	566.965	1697.87	147.7	G3H2W0
AADLAQIPDVDIDSDGVFK	Acetyl (Protein N-term)	1	0	0	754.389	3	677.669	2029.98	58.635	G3IHB0
AADLDVGVNGQIEYVFGAATESVR	Unmodified	0	0	0	904.466	3	827.747	2480.22	133.51	G3I0S4
AADPPAENSSAPEAEQGGAE	Unmodified	0	0	0	709.659	3	633.273	1896.8	119.51	G3IEX2
AADSDLQITNAQTK	Unmodified	0	0	0	967.532	2	738.37	1474.73	194.86	G3IIN9
AADSICDGDLVDSQIR	Unmodified	0	0	0	982.481	2	867.902	1733.79	284.12	G3IIQ7
AADSQNNGEGSTSAAESSFSQEVAR	Unmodified	0	0	0	910.753	3	834.032	2499.07	102.78	G3GWV9
AADTHLIDYEK	Unmodified	0	0	0	578.653	3	425.879	1274.61	114.89	G3HNI0
AADVLVYLADDTVVPLAVENLSSISAQELHR	Unmodified	0	0	0	1180.64	3	1103.58	3307.73	82.541	G3IIV7
AADVLVYLADDTVVPLAVENLSSISAQELHR	Unmodified	0	0	0	885.73	4	827.94	3307.73	32.166	G3IIV7
AAEAAINILK	Unmodified	0	0	0	736.465	2	507.303	1012.59	168.8	G3HAC2
AAEAFSELSK	Unmodified	0	0	0	755.928	2	526.767	1051.52	152.28	G3H9Z5
AAEAGVAEEQYGFLSTPTK	Unmodified	0	0	0	810.098	3	656.99	1967.95	124.45	G3HIT7
AAEAHVDAHYYEQNEQPTGTCAACITGDNR	Unmodified	0	0	0	895.901	4	838.111	3348.42	62.364	G3GWQ3
AAEAPFVINAVIR	Unmodified	0	0	0	800.473	2	685.893	1369.77	117.09	G3I4N6
AAEASNLEVR	Unmodified	0	0	0	644.855	2	530.275	1058.54	86.898	G3HGA3
AAEEAFVNDIDESSPGTEWER	Unmodified	0	0	0	861.401	3	784.68	2351.02	116.04	G3IE25
AAEEAPPPAEGLTSAATIPETAPPPAAK	Unmodified	0	0	0	779.424	4	664.593	2654.34	101.16	G3I5M8
AAEEEDEVEWVVESIAGFLR	Acetyl (Protein N-term)	1	0	0	1160.55	2	1160.55	2319.09	101.43	G3HJT1
AAEEFYAR	Unmodified	0	0	0	593.307	2	478.727	955.44	106.36	G3H8N5
AAEEITLQTGIK	Unmodified	0	0	0	578.012	3	425.238	1272.69	103.21	G3HWD4
AAEGGLSSPEFSELCVWLGSQIK	Unmodified	0	0	0	975.513	3	822.405	2464.19	91.964	G3HHV6
AAEGGLSSPEFSELCVWLGSQIK	Unmodified	0	0	0	975.514	3	822.405	2464.19	85.397	G3HHV6
AAEHAWQK	Unmodified	0	0	0	699.897	2	470.735	939.456	101.99	G3H049
AAEINGEVDGDDAGGEWR	Unmodified	0	0	0	1045.98	2	930.903	1859.79	176.56	G3I7W5
AAEINGEVDGDDAGGEWR	Unmodified	0	0	0	697.657	3	620.938	1859.79	78.166	G3I7W5
AAEIQYK	Unmodified	0	0	0	640.883	2	411.721	821.428	104.21	G3GU22
AAELEMELNEHSLVIDTLK	Oxidation (M)	0	1	0	877.142	3	724.368	2170.08	86.573	G3HU10
AAELEMELNEHSLVIDTLK	Oxidation (M)	0	1	0	877.475	3	724.368	2170.08	81.01	G3HU10
AAELEPEQLLAWQGLASLYEK	Unmodified	0	0	0	940.185	3	787.078	2358.21	98.76	G3H761
AAELETDIR	Unmodified	0	0	0	623.844	2	509.264	1016.51	115.49	G3IBT1
AAELIANSLATAGDGLIELR	Unmodified	0	0	0	743.42	3	666.7	1997.08	83.948	G3HJP6
AAELIANSLATAGDGLIELR	Unmodified	0	0	0	743.421	3	666.7	1997.08	115.74	G3HJP6
AAELIANSLATAGDGLIELR	Unmodified	0	0	0	743.086	3	666.7	1997.08	48.196	G3HJP6
AAELIANSLATAGDGLIELR	Unmodified	0	0	0	1114.13	2	999.547	1997.08	74.789	G3HJP6
AAELIANSLATAGDGLIELR	Unmodified	0	0	0	1114.13	2	999.547	1997.08	89.911	G3HJP6
AAELIANSLATAGDGLIELR	Unmodified	0	0	0	743.421	3	666.7	1997.08	58.082	G3HJP6
AAELIANSLATAGDGLIELRK	Unmodified	0	0	1	862.506	3	709.399	2125.17	73.11	G3HJP6
AAELIGTFVNPEVFLK	Unmodified	0	0	0	736.435	3	583.326	1746.96	97.203	G3HUQ2
AAELQEALEQGPR	Unmodified	0	0	0	547.631	3	471.244	1410.71	141.13	G3HLW6
AAELVEEQK	Unmodified	0	0	0	737.928	2	508.767	1015.52	138.98	G3HDR8
AAENIIDTK	Unmodified	0	0	0	716.923	2	487.761	973.508	127.76	G3HME9
AAEPASDTTSAQPK	Unmodified	0	0	0	916.491	2	687.331	1372.65	254.07	G3I0Z9
AAEPGAWTTK	Unmodified	0	0	0	745.423	2	516.261	1030.51	140.16	G3HDU0
AAEPGYLVTK	Unmodified	0	0	0	753.948	2	524.787	1047.56	117.7	G3IB22;G3HYE6;G3IB21;G3IB23
AAEPLTELEAAIETVVTTFFTFAGR	Acetyl (Protein N-term)	1	0	0	1364.2	2	1363.7	2725.39	89.506	G3HC25
AAEQAHLWAELVFLYDK	Unmodified	0	0	0	821.788	3	668.679	2003.02	66.809	G3HJ89
AAEQPPELPQLDPQPL	Unmodified	0	0	0	658.024	3	581.637	1741.89	142.19	G3HZX6
AAESLADPTEYENLFPGLK	Unmodified	0	0	0	842.117	3	689.009	2064.01	81.51	G3GSW3
AAETAHFIDR	Unmodified	0	0	0	453.911	3	377.524	1129.55	128.03	G3I7D8
AAETQTLNFGPEWLR	Acetyl (Protein N-term)	1	0	0	888.441	2	887.942	1773.87	115.57	G3I9L4
AAETVPDLPSPPTEAPAPASNTSNR	Unmodified	0	0	0	907.795	3	830.742	2489.2	51.554	G3GVG7
AAEVANAAEFIR	Unmodified	0	0	0	745.911	2	631.33	1260.65	157.68	G3GX20
AAEVGDDFLGDFVVGER	Unmodified	0	0	0	676.009	3	599.288	1794.84	71.781	G3HLP2
AAFAHFPELYDFALSNVAEVDAR	Unmodified	0	0	0	928.806	3	851.752	2552.23	65.111	G3H5P9
AAFALGGLGSGFASTK	Unmodified	0	0	0	957.549	2	727.886	1453.76	95.477	G3GXT2
AAFENWEVEVTFR	Unmodified	0	0	0	913.965	2	799.386	1596.76	174.21	G3HUI7
AAFFVTLDESEQGYR	Unmodified	0	0	0	654.998	3	578.277	1731.81	68.168	G3I5B0
AAFGEALFTAQDEALLLR	Unmodified	0	0	0	1083.09	2	968.512	1935.01	218.28	G3IDM6
AAFGLSEAGFNTACLTK	Unmodified	0	0	0	1109.09	2	879.43	1756.85	250.05	G3IFX1
AAFLHVVK	Unmodified	0	0	0	448.291	3	295.517	883.528	74.415	G3ID54
AAFLQNLVEDR	Unmodified	0	0	0	752.917	2	638.338	1274.66	94.309	G3H2D7
AAFPLHDCK	Unmodified	0	0	0	506.282	3	353.508	1057.5	80.455	G3IJF3
AAFQSQYK	Unmodified	0	0	0	700.899	2	471.738	941.461	123.98	G3HCV0
AAFQYGIK	Unmodified	0	0	0	678.406	2	449.245	896.476	146.21	G3I591;G3HUG4
AAFTAFEEVQLPR	Unmodified	0	0	0	569.98	3	493.593	1477.76	187.58	G3H4B6
AAFTSGK	Unmodified	0	0	0	570.344	2	341.182	680.349	104.45	G3GUM6;G3I044;G3HKK5;G3GTJ4;G3ILW7
AAFTSGK	Unmodified	0	0	0	380.899	3	227.79	680.349	79.939	G3GUM6;G3I044;G3HKK5;G3GTJ4;G3ILW7
AAFTTPDHAPLSPQSSVASSGSEQTEEQGSSR	Unmodified	0	0	0	1159.55	3	1082.83	3245.47	136.2	G3HJD1
AAFTTPDHAPLSPQSSVASSGSEQTEEQGSSR	Unmodified	0	0	0	870.166	4	812.375	3245.47	62.993	G3HJD1
AAFVSEQLQPLSR	Unmodified	0	0	0	837.971	2	723.391	1444.77	119.74	G3HJQ8
AAFYEDQINYYDTYIK	Unmodified	0	0	0	825.753	3	672.979	2015.92	154.88	G3H331
AAFYEDQINYYDTYIK	Unmodified	0	0	0	1238.63	2	1008.96	2015.92	107.93	G3H331
AAGADPLVENFEPLYDLDDSWEK	Unmodified	0	0	0	1018.51	3	865.403	2593.19	118.36	G3INJ4
AAGAPQVNSK	Unmodified	0	0	0	700.915	2	471.754	941.493	160.82	G3HJR1
AAGAQIQGTK	Unmodified	0	0	0	701.923	2	472.762	943.509	182.39	G3HMX6
AAGDGGSGPPEK	Unmodified	0	0	0	750.905	2	521.744	1041.47	121.61	G3I9T8
AAGDNAVIGNSSVSPETGAPEK	Unmodified	0	0	0	843.776	3	691.003	2069.99	239.1	G3H7A8
AAGDNAVIGNSSVSPETGAPEK	Unmodified	0	0	0	1265.66	2	1036	2069.99	202.84	G3H7A8
AAGEPIKEGDNDYFTCITK	Unmodified	0	0	1	939.494	3	710.333	2127.98	203.53	G3HE29
AAGFKDPLLASGTDGVGTK	Unmodified	0	0	1	831.48	3	602.32	1803.94	172.95	G3GT56
AAGFKDPLLASGTDGVGTK	Unmodified	0	0	1	831.814	3	602.32	1803.94	127.01	G3GT56
AAGGFTPDELLK	Unmodified	0	0	0	838.983	2	609.822	1217.63	163.38	G3IKQ7
AAGGFTPDELLK	Unmodified	0	0	0	838.984	2	609.822	1217.63	170.99	G3IKQ7
AAGGIELFVGGIGPDGHVAFNEPGSSLVSR	Unmodified	0	0	0	1047.55	3	970.83	2909.47	81.406	G3HEL2
AAGGPLESSGIEEVTQLK	Unmodified	0	0	0	749.088	3	595.979	1784.92	144.4	G3GVX1
AAGGPLESSGIEEVTQLK	Unmodified	0	0	0	749.087	3	595.979	1784.92	90.561	G3GVX1
AAGGPLESSGIEEVTQLKER	Unmodified	0	0	1	844.135	3	691.027	2070.06	149.74	G3GVX1
AAGGPLESSGIEEVTQLKER	Unmodified	0	0	1	844.135	3	691.027	2070.06	162.81	G3GVX1
AAGHDINYVALSGVLSK	Unmodified	0	0	0	725.417	3	572.309	1713.9	61.495	G3HKF1
AAGIIHLGATSCYVGDNTDLIILR	Unmodified	0	0	0	925.167	3	848.448	2542.32	155.16	G3HW06
AAGLQSEIGQVK	Unmodified	0	0	0	553.665	3	400.891	1199.65	98.156	G3H873
AAGPLLTDECR	Unmodified	0	0	0	716.375	2	601.795	1201.58	177.3	G3I874
AAGQYSTSYAQQK	Unmodified	0	0	0	930.993	2	701.834	1401.65	223.08	G3HWY6
AAGSAPSPPPPVR	Unmodified	0	0	0	478.274	3	401.888	1202.64	81.525	G3IN69
AAGSGELGVTVK	Unmodified	0	0	0	773.962	2	544.801	1087.59	199.08	G3HFM4
AAGSGGWEVVK	Unmodified	0	0	0	759.936	2	530.775	1059.53	157.24	G3GXR9
AAGSIGSAQRPPVGK	Unmodified	0	0	1	618.702	3	465.928	1394.76	110.44	G3HKQ7
AAGSLANGAVPPAVSR	Unmodified	0	0	0	833.974	2	719.394	1436.77	157.33	G3GVZ0
AAGSPPLLPAPDSVSLESEPITEEGALGPPEPIQGAAQPVR	Unmodified	0	0	0	1069.56	4	1012.02	4044.07	82.808	G3GXC5
AAGSSLLNK	Unmodified	0	0	0	659.906	2	430.745	859.476	107.57	G3I841
AAGTLYTYPENWR	Acetyl (Protein N-term)	1	0	0	792.376	2	792.378	1582.74	104.22	G3I072;G3HBJ5;G3IE48
AAGTLYTYPENWR	Acetyl (Protein N-term)	1	0	0	792.378	2	792.378	1582.74	43.297	G3I072;G3HBJ5;G3IE48
AAGTLYTYPENWR	Acetyl (Protein N-term)	1	0	0	792.378	2	792.378	1582.74	59.908	G3I072;G3HBJ5;G3IE48
AAGTLYTYPENWR	Acetyl (Protein N-term)	1	0	0	792.377	2	792.378	1582.74	43.77	G3I072;G3HBJ5;G3IE48
AAGTLYTYPENWR	Acetyl (Protein N-term)	1	0	0	792.378	2	792.378	1582.74	61.56	G3I072;G3HBJ5;G3IE48
AAGTSFYK	Unmodified	0	0	0	651.875	2	422.714	843.413	123.69	G3GS77
AAGTSNYWEDLRK	Acetyl (Protein N-term)	1	0	1	891.451	2	776.873	1551.73	103.88	G3HR92
AAGTTVVEVEEIVDIGSFAPEDIHIPK	Unmodified	0	0	0	824.702	4	709.871	2835.45	169.62	G3HHF3
AAGTTVVEVEEIVDIGSFAPEDIHIPK	Unmodified	0	0	0	1099.6	3	946.159	2835.45	88.709	G3HHF3
AAGTTVVEVEEIVDIGSFAPEDIHIPK	Unmodified	0	0	0	824.45	4	709.871	2835.45	81.89	G3HHF3
AAGTTVVEVEEIVDIGSFAPEDIHIPK	Unmodified	0	0	0	824.952	4	709.871	2835.45	43.604	G3HHF3
AAGTTVVEVEEIVDIGSFAPEDIHIPK	Unmodified	0	0	0	824.702	4	709.871	2835.45	58.107	G3HHF3
AAGTTVVEVEEIVDIGSFAPEDIHIPK	Unmodified	0	0	0	824.701	4	709.871	2835.45	56.247	G3HHF3
AAGVEAAAEVAATEPK	Acetyl (Protein N-term)	1	0	0	878.97	2	763.888	1525.76	42.243	G3HJ68
AAGVNVEPFWPGLFAK	Unmodified	0	0	0	721.412	3	568.303	1701.89	129.17	G3HF33;G3HSN7;G3IA30
AAGVNVEPFWPGLFAK	Unmodified	0	0	0	721.077	3	568.303	1701.89	155.39	G3HF33;G3HSN7;G3IA30
AAGVNVEPFWPGLFAK	Unmodified	0	0	0	721.412	3	568.303	1701.89	98.582	G3HF33;G3HSN7;G3IA30
AAGVNVEPFWPGLFAK	Unmodified	0	0	0	1080.97	2	851.951	1701.89	131.13	G3HF33;G3HSN7;G3IA30
AAGVNVEPFWPGLFAK	Unmodified	0	0	0	721.412	3	568.303	1701.89	93.478	G3HF33;G3HSN7;G3IA30
AAGVNVEPFWPGLFAK	Unmodified	0	0	0	721.411	3	568.303	1701.89	97.203	G3HF33;G3HSN7;G3IA30
AAGVNVEPFWPGLFAK	Unmodified	0	0	0	721.411	3	568.303	1701.89	95.195	G3HF33;G3HSN7;G3IA30
AAGVNVEPFWPGLFAK	Unmodified	0	0	0	721.078	3	568.303	1701.89	181.76	G3HF33;G3HSN7;G3IA30
AAGVNVEPFWPGLFAK	Unmodified	0	0	0	1081.62	2	851.951	1701.89	78.903	G3HF33;G3HSN7;G3IA30
AAGVNVEPFWPGLFAK	Unmodified	0	0	0	721.078	3	568.303	1701.89	171.36	G3HF33;G3HSN7;G3IA30
AAGVNVEPFWPGLFAK	Unmodified	0	0	0	1081.61	2	851.951	1701.89	136.93	G3HF33;G3HSN7;G3IA30
AAGVNVEPFWPGLFAK	Unmodified	0	0	0	1081.61	2	851.951	1701.89	122.34	G3HF33;G3HSN7;G3IA30
AAGVNVEPFWPGLFAK	Unmodified	0	0	0	1081.62	2	851.951	1701.89	115	G3HF33;G3HSN7;G3IA30
AAGVNVEPFWPGLFAK	Unmodified	0	0	0	1081.62	2	851.951	1701.89	134.18	G3HF33;G3HSN7;G3IA30
AAGVNVEPFWPGLFAK	Unmodified	0	0	0	1081.11	2	851.951	1701.89	107.37	G3HF33;G3HSN7;G3IA30
AAGVNVEPFWPGLFAK	Unmodified	0	0	0	1081.11	2	851.951	1701.89	153.63	G3HF33;G3HSN7;G3IA30
AAGVNVEPFWPGLFAK	Unmodified	0	0	0	721.078	3	568.303	1701.89	68.044	G3HF33;G3HSN7;G3IA30
AAGVNVEPFWPGLFAK	Unmodified	0	0	0	721.079	3	568.303	1701.89	60.196	G3HF33;G3HSN7;G3IA30
AAGVNVEPFWPGLFAK	Unmodified	0	0	0	721.413	3	568.303	1701.89	56.286	G3HF33;G3HSN7;G3IA30
AAGVNVEPFWPGLFAK	Unmodified	0	0	0	721.412	3	568.303	1701.89	77.192	G3HF33;G3HSN7;G3IA30
AAGVNVEPFWPGLFAK	Unmodified	0	0	0	721.413	3	568.303	1701.89	84.753	G3HF33;G3HSN7;G3IA30
AAGVNVEPFWPGLFAK	Unmodified	0	0	0	721.078	3	568.303	1701.89	61.409	G3HF33;G3HSN7;G3IA30
AAGVNVEPFWPGLFAK	Unmodified	0	0	0	721.413	3	568.303	1701.89	63.29	G3HF33;G3HSN7;G3IA30
AAGVNVEPFWPGLFAK	Unmodified	0	0	0	721.078	3	568.303	1701.89	102.52	G3HF33;G3HSN7;G3IA30
AAGVNVEPFWPGLFAK	Unmodified	0	0	0	1081.11	2	851.951	1701.89	177.42	G3HF33;G3HSN7;G3IA30
AAGYNFYGTER	Unmodified	0	0	0	739.365	2	624.786	1247.56	110.53	G3GZZ7
AAHADVFAPVK	Unmodified	0	0	0	528.667	3	375.873	1124.6	67.334	G3I627
AAHFCDSQGTDCPTAGPSK	Unmodified	0	0	0	822.391	3	669.616	2005.83	172.56	G3H3E7
AAHGFDWEEER	Unmodified	0	0	0	525.917	3	449.53	1345.57	98.898	G3GUM5
AAHLCAEAALR	Unmodified	0	0	0	706.386	2	591.806	1181.6	130.66	G3HRK0
AAHNLVK	Unmodified	0	0	0	605.886	2	376.724	751.434	117.7	G3IDJ8
AAHSIDTVGSAAAR	Unmodified	0	0	0	778.421	2	663.842	1325.67	158.56	G3GZH2
AAHTEDINACTLTTSPR	Unmodified	0	0	0	696.35	3	619.964	1856.87	162.26	G3HVN3
AAIAAAAAAAAAAK	Unmodified	0	0	0	786.489	2	556.825	1111.63	155.42	G3I196
AAIAAAAAAAAAAK	Unmodified	0	0	0	785.987	2	556.825	1111.63	113.66	G3I196
AAIAAAAAAAAAAK	Unmodified	0	0	0	785.987	2	556.825	1111.63	99.136	G3I196
AAIAAAAAAAAAAK	Unmodified	0	0	0	785.987	2	556.825	1111.63	107.69	G3I196
AAIAAAAAAAAAAK	Unmodified	0	0	0	785.985	2	556.825	1111.63	101.25	G3I196
AAIAAAAAAAAAAK	Unmodified	0	0	0	785.986	2	556.825	1111.63	104.01	G3I196
AAIAAAAAAAAAAK	Unmodified	0	0	0	785.986	2	556.825	1111.63	149.82	G3I196
AAIAHLQQK	Unmodified	0	0	0	479.969	3	327.194	978.561	95.909	G3HVM2
AAIAQALAGEVSVVPPSR	Unmodified	0	0	0	655.715	3	579.328	1734.96	105.02	G3I8W0
AAIAQLNGK	Unmodified	0	0	0	672.423	2	443.261	884.508	214.59	G3I4K5
AAIDWFDGK	Unmodified	0	0	0	740.912	2	511.751	1021.49	122.13	G3I7D7
AAIDWFDGKEFSGNPIK	Unmodified	0	0	1	861.477	3	632.316	1893.93	101.75	G3I7D7
AAIDWFDGKEFSGNPIKVSFATR	Unmodified	0	0	2	811.949	4	639.827	2555.28	48.968	G3I7D7
AAIDYQK	Unmodified	0	0	0	633.875	2	404.714	807.413	107.32	G3HPZ2
AAIEEIK	Unmodified	0	0	0	616.385	2	387.224	772.433	112.75	G3I4Z9
AAIEVNAGR	Unmodified	0	0	0	565.329	2	450.749	899.482	109.48	G3GWC2
AAIGLIPEVPK	Unmodified	0	0	0	783.504	2	554.342	1106.67	142.92	G3ICV7
AAIHLLVCQLR	Unmodified	0	0	0	761.956	2	647.377	1292.74	107.29	G3HJK9
AAIIADCPTFR	Unmodified	0	0	0	488.6	3	412.213	1233.62	90.149	G3I488
AAIIHQHLGR	Unmodified	0	0	0	672.905	2	558.325	1114.64	122.74	G3H291
AAIISAEGDSK	Unmodified	0	0	0	507.295	3	354.521	1060.54	121.6	G3HJP6;G3H2N4
AAILGSSQPSR	Unmodified	0	0	0	658.378	2	543.799	1085.58	105.2	G3H750
AAILPTSIFLTNK	Unmodified	0	0	0	616.719	3	463.61	1387.81	100.09	G3HRD3
AAILQQTAEYIFSLEQEK	Unmodified	0	0	0	847.805	3	694.697	2081.07	111.73	G3HS77
AAIQASSTESCDK	Unmodified	0	0	0	913.469	2	684.309	1366.6	272.65	G3I2N4
AAIQGEMETVFLENLK	Unmodified	0	0	0	751.085	3	598.31	1791.91	101.2	G3HFG7
AAIQSQLDGVR	Unmodified	0	0	0	693.897	2	579.317	1156.62	185.6	G3IL21
AAISDSADCSLSPDADPVLAFQR	Unmodified	0	0	0	1319.15	2	1203.57	2405.12	138.55	G3HKH7
AAISQLR	Unmodified	0	0	0	494.31	2	379.73	757.445	108.24	G3HQV2
AAITLTPSAVNK	Unmodified	0	0	0	822.506	2	593.346	1184.68	195.27	G3HFW6
AAITVEHLAIK	Unmodified	0	0	0	542.01	3	389.236	1164.69	110.39	G3H6U1
AALAAAAAAR	Unmodified	0	0	0	543.334	2	428.754	855.493	97.473	G3HAR4
AALAAGK	Unmodified	0	0	0	530.349	2	301.187	600.36	130.84	G3HQI8
AALADYK	Unmodified	0	0	0	605.365	2	376.203	750.391	105.39	G3HI99
AALAGGTTMIIDHVVPEPGTSLLAAFDQWR	Unmodified	0	0	0	842.697	4	785.158	3136.6	39.795	G3HNK4
AALAHSEEIAATQAAAAK	Unmodified	0	0	0	728.412	3	575.304	1722.89	90.498	G3HWJ3
AALALQQAPSQVAITR	Unmodified	0	0	0	934.049	2	819.47	1636.93	222.74	G3GV47
AALCLFDVDGTLTAPR	Acetyl (Protein N-term)	1	0	0	881.445	2	881.446	1760.88	111.94	G3GVN0
AALDEAQGVGLDSTGYYDQEIYGGSDSR	Unmodified	0	0	0	1056.16	3	979.772	2936.29	195.39	G3HL16
AALEAAHK	Unmodified	0	0	0	423.595	3	270.82	809.44	71.877	G3IMD1;G3H4X6
AALEAIDELDLFGAHGGR	Unmodified	0	0	0	695.368	3	618.983	1853.93	174.52	G3H5K2
AALEALGSCLNNK	Unmodified	0	0	0	910.511	2	680.848	1359.68	175.49	G3HW36
AALEALGSCLNNK	Unmodified	0	0	0	607.008	3	454.234	1359.68	69.261	G3HW36
AALEAQNALHNIK	Unmodified	0	0	0	925.952	2	696.883	1391.75	159.94	G3GVN6
AALEAQNALHNIK	Unmodified	0	0	0	618.033	3	464.925	1391.75	124.21	G3GVN6
AALEAWPALQIAVENGFGGVHTQEK	Unmodified	0	0	0	1032.9	3	879.454	2635.34	81.329	G3H7T3
AALEEEFTLSTGVLGAGPDGFLGVEQSDK	Acetyl (Protein N-term)	1	0	0	1070.54	3	993.821	2978.44	49.709	G3HCS8
AALEESVLR	Unmodified	0	0	0	608.857	2	494.277	986.54	143.61	G3II53
AALELLSLDLK	Unmodified	0	0	0	548.682	3	395.908	1184.7	73.781	G3HAQ7
AALEQDMAFWYGPHWQK	Oxidation (M)	0	1	0	851.448	3	698.656	2092.95	81.526	G3IAI6
AALEQDMAFWYGPHWQK	Oxidation (M)	0	1	0	851.764	3	698.656	2092.95	93.909	G3IAI6
AALEQDMAFWYGPHWQK	Oxidation (M)	0	1	0	851.428	3	698.656	2092.95	160.65	G3IAI6
AALEQDMAFWYGPHWQK	Oxidation (M)	0	1	0	851.763	3	698.656	2092.95	126.16	G3IAI6
AALEQDMAFWYGPHWQK	Oxidation (M)	0	1	0	851.763	3	698.656	2092.95	113.65	G3IAI6
AALEQDMAFWYGPHWQK	Unmodified	0	0	0	846.432	3	693.324	2076.95	115.38	G3IAI6
AALETDENLLLCAPTGAGK	Unmodified	0	0	0	801.77	3	648.663	1942.97	138.77	G3H037
AALETDENLLLCAPTGAGK	Unmodified	0	0	0	1202.15	2	972.491	1942.97	222.55	G3H037
AALFLQTLK	Unmodified	0	0	0	731.972	2	502.811	1003.61	130.75	G3I2M7
AALGSGTSTFSLAPPSK	Unmodified	0	0	0	1025.58	2	796.42	1590.83	253.69	G3IDJ2
AALGYASSLLPATGPRPEVEALDASLEDLLAR	Unmodified	0	0	1	1166.3	3	1089.58	3265.72	65.881	G3GWD0
AALIPEEEFLAGEWLELDTPLTR	Unmodified	0	0	0	948.84	3	871.786	2612.34	63.639	G3HWL4
AALIYTCTVCR	Unmodified	0	0	0	778.907	2	664.328	1326.64	85.862	G3HKZ3
AALLDISCVK	Unmodified	0	0	0	774.462	2	545.302	1088.59	186.25	G3HSU8
AALLDISCVK	Unmodified	0	0	0	516.645	3	363.871	1088.59	71.451	G3HSU8
AALLETLSLLLAK	Unmodified	0	0	0	907.591	2	678.429	1354.84	128.35	G3GU75
AALLGGGQR	Unmodified	0	0	0	536.326	2	421.746	841.477	114.02	G3I1E0
AALLGGGQR	Unmodified	0	0	0	536.326	2	421.746	841.477	122.98	G3I1E0
AALLNFDEFAVSK	Unmodified	0	0	0	942.035	2	712.875	1423.73	166.7	G3HZL3
AALLNQHYQVNFK	Unmodified	0	0	0	669.052	3	515.944	1544.81	86.114	G3GRE1
AALLQLLAQHQPQDDPK	Unmodified	0	0	0	587.09	4	472.259	1885.01	66.784	G3GV77
AALLTGR	Unmodified	0	0	0	465.799	2	351.219	700.423	118.01	G3GRS9;G3IH84
AALNEFLK	Unmodified	0	0	0	682.42	2	453.258	904.502	136.75	G3H761
AALNLPEAASCDEIQGK	Unmodified	0	0	0	749.399	3	596.293	1785.86	104.88	G3IAH6
AALPDLTK	Unmodified	0	0	0	643.906	2	414.745	827.475	105.57	G3GS78
AALPITCHR	Unmodified	0	0	0	423.242	3	346.855	1037.54	136.27	G3GZD8
AALPTPALTPEDK	Unmodified	0	0	0	594.684	3	441.91	1322.71	105.03	G3HKR3
AALPTPALTPEDK	Unmodified	0	0	0	891.522	2	662.361	1322.71	152.54	G3HKR3
AALQAPGEK	Acetyl (Protein N-term)	1	0	0	578.331	2	463.751	925.487	43.808	G3IEF0
AALQEEEQASK	Unmodified	0	0	0	554.641	3	401.867	1202.58	87.184	G3GV24
AALQEEEQASK	Unmodified	0	0	0	831.457	2	602.296	1202.58	155.97	G3GV24
AALQEELSDVLIYLVALAAR	Unmodified	0	0	0	796.796	3	720.075	2157.2	154.48	G3IKR0
AALQEELSDVLIYLVALAAR	Unmodified	0	0	0	796.796	3	720.075	2157.2	70.335	G3IKR0
AALQELLSK	Unmodified	0	0	0	715.951	2	486.79	971.565	171.56	G3I979;G3IFQ9;G3IDG5;G3I3J5
AALQELLSK	Unmodified	0	0	0	715.952	2	486.79	971.565	138.66	G3I979;G3IFQ9;G3IDG5;G3I3J5
AALQELLSK	Unmodified	0	0	0	715.952	2	486.79	971.565	122.26	G3I979;G3IFQ9;G3IDG5;G3I3J5
AALQELLSK	Unmodified	0	0	0	715.952	2	486.79	971.565	112.75	G3I979;G3IFQ9;G3IDG5;G3I3J5
AALQELLSK	Unmodified	0	0	0	715.952	2	486.79	971.565	94.409	G3I979;G3IFQ9;G3IDG5;G3I3J5
AALQELLSK	Unmodified	0	0	0	715.952	2	486.79	971.565	125.48	G3I979;G3IFQ9;G3IDG5;G3I3J5
AALQELLSK	Unmodified	0	0	0	715.952	2	486.79	971.565	125.48	G3I979;G3IFQ9;G3IDG5;G3I3J5
AALQELLSK	Unmodified	0	0	0	715.952	2	486.79	971.565	122.26	G3I979;G3IFQ9;G3IDG5;G3I3J5
AALQELLSK	Unmodified	0	0	0	715.951	2	486.79	971.565	114.86	G3I979;G3IFQ9;G3IDG5;G3I3J5
AALQELLSK	Unmodified	0	0	0	715.952	2	486.79	971.565	122.26	G3I979;G3IFQ9;G3IDG5;G3I3J5
AALQELLSK	Unmodified	0	0	0	715.952	2	486.79	971.565	119.68	G3I979;G3IFQ9;G3IDG5;G3I3J5
AALQELLSK	Unmodified	0	0	0	715.951	2	486.79	971.565	96.342	G3I979;G3IFQ9;G3IDG5;G3I3J5
AALQELLSK	Unmodified	0	0	0	715.951	2	486.79	971.565	103.7	G3I979;G3IFQ9;G3IDG5;G3I3J5
AALQELLSK	Unmodified	0	0	0	715.951	2	486.79	971.565	85.355	G3I979;G3IFQ9;G3IDG5;G3I3J5
AALQELLSK	Unmodified	0	0	0	715.952	2	486.79	971.565	114.97	G3I979;G3IFQ9;G3IDG5;G3I3J5
AALQELLSK	Unmodified	0	0	0	715.952	2	486.79	971.565	108.67	G3I979;G3IFQ9;G3IDG5;G3I3J5
AALQELLSK	Unmodified	0	0	0	715.952	2	486.79	971.565	105.2	G3I979;G3IFQ9;G3IDG5;G3I3J5
AALQELLSK	Unmodified	0	0	0	715.952	2	486.79	971.565	119.68	G3I979;G3IFQ9;G3IDG5;G3I3J5
AALQELLSK	Unmodified	0	0	0	715.952	2	486.79	971.565	153.05	G3I979;G3IFQ9;G3IDG5;G3I3J5
AALQELLSK	Unmodified	0	0	0	715.952	2	486.79	971.565	89.698	G3I979;G3IFQ9;G3IDG5;G3I3J5
AALQELLSK	Unmodified	0	0	0	715.953	2	486.79	971.565	103.7	G3I979;G3IFQ9;G3IDG5;G3I3J5
AALQELLSKGLIK	Unmodified	0	0	1	691.12	3	461.957	1382.85	87.641	G3I979;G3IFQ9;G3IDG5
AALQENGCLPK	Unmodified	0	0	0	830.468	2	600.806	1199.6	99.815	G3GV47
AALQENGCLPK	Unmodified	0	0	0	553.647	3	400.873	1199.6	141.1	G3GV47
AALSEDEVEK	Unmodified	0	0	0	774.927	2	545.767	1089.52	134.23	G3I306
AALSEDEVEK	Unmodified	0	0	0	774.928	2	545.767	1089.52	150.08	G3I306
AALSEDEVEKK	Unmodified	0	0	1	636.04	3	406.879	1217.61	114.4	G3I306
AALSEDEVEKK	Unmodified	0	0	1	953.556	2	609.814	1217.61	187.5	G3I306
AALSEDEVEKK	Unmodified	0	0	1	953.556	2	609.814	1217.61	157.66	G3I306
AALSGANVLTLIEK	Unmodified	0	0	0	620.051	3	467.277	1398.81	120.59	G3HW34
AALSSQQQQQLALLLQQFQALK	Unmodified	0	0	0	972.236	3	819.127	2454.36	92.098	G3I9L4
AALTDNLNQYTR	Unmodified	0	0	0	804.929	2	690.349	1378.68	197.73	G3ILE4
AALVDFLDGK	Unmodified	0	0	0	502.968	3	350.194	1047.56	84.213	G3H761
AALVLEDGSVLQGR	Acetyl (Protein N-term)	1	0	0	735.4	2	735.402	1468.79	110.53	G3GXT2
AALVSSSLLPGEDGSLVVPESLATLGQDGK	Unmodified	0	0	0	1123.95	3	970.848	2909.52	85.925	G3I358
AALVTSFCMFK	Oxidation (M)	0	1	0	874.979	2	645.815	1289.61	112.94	G3HWY5
AALVVLENYYK	Unmodified	0	0	0	581.014	3	428.24	1281.7	101.97	G3HJF2
AALYAAPYK	Unmodified	0	0	0	713.428	2	484.266	966.517	143.46	G3HI76
AANAAENDFSVSQAEVSSR	Unmodified	0	0	0	728.357	3	651.636	1951.89	113.23	G3HQQ9
AANAAENDFSVSQAEVSSR	Unmodified	0	0	0	728.023	3	651.636	1951.89	248.7	G3HQQ9
AANDAGYFNEEMVPIEVK	Oxidation (M)	0	1	0	824.756	3	671.647	2011.92	80.541	G3HQI8
AANDAGYFNEEMVPIEVK	Oxidation (M)	0	1	0	1236.63	2	1006.97	2011.92	82.483	G3HQI8
AANDAGYFNEEMVPIEVK	Oxidation (M)	0	1	0	824.421	3	671.647	2011.92	139.39	G3HQI8
AANEDGDIK	Unmodified	0	0	0	695.881	2	466.72	931.425	134.25	G3HUM5
AANGLEADANFPNSK	Unmodified	0	0	0	989.025	2	759.863	1517.71	173.44	G3HIN8
AANGVVLATEK	Unmodified	0	0	0	765.965	2	536.803	1071.59	162.38	G3HSF3
AANILVGENLVCK	Unmodified	0	0	0	620.364	3	467.59	1399.75	125.82	G3GXX7;G3IFY3
AANLLLGYINPDQVYLADYGLSYR	Unmodified	0	0	0	978.52	3	901.466	2701.38	69.649	G3H4I6
AANMPDSELFELISENR	Oxidation (M)	0	1	0	728.025	3	651.307	1950.9	56.872	G3HCD2
AANNGALPPDLSYIVR	Unmodified	0	0	0	634.02	3	557.634	1669.88	67.358	G3HWI4
AANNGALPPDLSYIVR	Unmodified	0	0	0	634.354	3	557.634	1669.88	58.071	G3HWI4
AANNILSLLTK	Unmodified	0	0	0	808.51	2	579.348	1156.68	136.5	G3GX84
AANPGCFLEDFVR	Unmodified	0	0	0	862.933	2	748.354	1494.69	159.99	G3GZQ4
AANPSGQGFQNK	Acetyl (Protein N-term)	1	0	0	745.381	2	630.802	1259.59	76.17	G3HPK4
AANPVDFLSK	Unmodified	0	0	0	507.3	3	354.526	1060.56	82.029	G3HCU9
AANSLEAFIFETQDK	Unmodified	0	0	0	714.72	3	561.946	1682.82	170.74	G3I973
AANSLEAFIFETQDK	Unmodified	0	0	0	714.721	3	561.946	1682.82	100.11	G3I973
AANVLLSEQGDVK	Unmodified	0	0	0	601.352	3	448.577	1342.71	83.869	G3H4V4;G3HRA9
AANVVASTK	Unmodified	0	0	0	659.907	2	430.745	859.476	95.775	G3IC07
AAPAETVDK	Unmodified	0	0	0	680.396	2	451.235	900.455	122.19	G3HRH2
AAPAPAAAVAPPGPSAAPAPAAGVFTDIPISNIR	Unmodified	0	0	0	835.213	4	777.423	3105.66	35.147	G3H2H5
AAPAPAAAVAPPGPSAAPAPAAGVFTDIPISNIR	Unmodified	0	0	0	1112.95	3	1036.23	3105.66	55.344	G3H2H5
AAPCIYWLPLTESQIVQK	Unmodified	0	0	0	859.483	3	706.375	2116.1	118.71	G3HRE2
AAPCIYWLPLTESQIVQK	Unmodified	0	0	0	1288.72	2	1059.06	2116.1	133.05	G3HRE2
AAPCIYWLPLTESQIVQK	Unmodified	0	0	0	1288.22	2	1059.06	2116.1	124.86	G3HRE2
AAPCPDPSLSVWRPDIFFASVSETFEK	Unmodified	0	0	1	878.954	4	764.123	3052.46	50.323	G3IAH6
AAPDILIATPGR	Unmodified	0	0	0	475.286	3	398.9	1193.68	91.937	G3HES6
AAPEINNVIEEATEFIK	Unmodified	0	0	0	783.103	3	629.995	1886.96	144.15	G3H214
AAPEVPESDVSSSITLLK	Acetyl (Protein N-term)	1	0	0	1058.08	2	942.994	1883.97	69.03	G3HDG3
AAPFTLEYR	Unmodified	0	0	0	648.86	2	534.28	1066.54	101.28	G3H6S8
AAPGAGDPLGAKDGNAPFAQR	Acetyl (Protein N-term)	1	0	1	1126.58	2	1012	2021.99	99.991	G3HLY8
AAPGGGFQNIACLR	Unmodified	0	0	0	830.941	2	716.362	1430.71	171.33	G3HW60
AAPLAGFGYGLPISR	Unmodified	0	0	0	573.663	3	497.277	1488.81	137.09	G3HQ51
AAPLIVEVFNK	Unmodified	0	0	0	553.679	3	400.904	1199.69	87.806	G3I9M0
AAPPALLEPLQQPVDVSQDPR	Unmodified	0	0	0	824.454	3	747.734	2240.18	59.342	G3I713
AAPPTDDPLSLLDPLWTLNK	Unmodified	0	0	0	879.161	3	726.388	2176.14	109.67	G3HKR3
AAPPTDDPLSLLDPLWTLNK	Unmodified	0	0	0	1318.74	2	1089.08	2176.14	83.087	G3HKR3
AAPPTDDPLSLLDPLWTLNKT	Unmodified	0	0	1	913.178	3	760.07	2277.19	130.38	G3HKR3
AAPQVPVPR	Unmodified	0	0	0	582.357	2	467.777	933.54	139.28	G3IAM9
AAPSAPAELQASGAPQLPVCLLVLGMAGSGK	Acetyl (Protein N-term),Oxidation (M)	1	1	0	1083.58	3	1007.19	3018.55	44.264	G3GW97
AAPTEPPEVTEATAAGGIASK	Unmodified	0	0	0	809.776	3	656.669	1966.98	66.702	G3II70
AAPVVLK	Unmodified	0	0	0	578.396	2	349.234	696.453	109.88	G3I3A8
AAQAAGEEAPLSGCSVK	Unmodified	0	0	0	702.375	3	549.267	1644.78	58.164	G3I4L9
AAQAIFDDSYLGYSVAVGDFNGDGIEDFVSGVPR	Unmodified	0	0	0	1261.28	3	1184.56	3550.65	118.44	G3HHR9
AAQAVTLLR	Acetyl (Protein N-term)	1	0	0	492.794	2	492.795	983.576	84.498	G3ILS7
AAQDFCQLVAQQQR	Unmodified	0	0	0	946.482	2	831.904	1661.79	204.49	G3HUD8;G3H0M0
AAQDFFSTCR	Unmodified	0	0	0	716.346	2	601.767	1201.52	92.239	G3GYQ9
AAQDSDLVKQEVDQELSNGFR	Unmodified	0	0	1	936.488	3	783.715	2348.12	74.029	G3H7I9
AAQDSVQLTEHLDQLTK	Unmodified	0	0	0	786.101	3	632.994	1895.96	103.67	G3H9S0
AAQEEYIK	Unmodified	0	0	0	705.404	2	476.243	950.471	170.24	G3I4H6;G3I3X4
AAQEEYIK	Unmodified	0	0	0	705.404	2	476.243	950.471	101.64	G3I4H6;G3I3X4
AAQEPPCIIAVLCDLHDGLLVEAK	Unmodified	0	0	0	1031.23	3	878.121	2631.34	102.78	G3GXX1
AAQEQELESLR	Unmodified	0	0	0	751.902	2	637.323	1272.63	160.77	G3HNB2
AAQEQVLNASR	Unmodified	0	0	0	708.893	2	593.812	1185.61	89.561	G3HE29
AAQEQVLNASR	Unmodified	0	0	0	708.392	2	593.812	1185.61	175.49	G3HE29
AAQFVDLLGYFSLK	Unmodified	0	0	0	1015.59	2	786.427	1570.84	90.861	G3I905
AAQGEPQVQFK	Acetyl (Protein N-term)	1	0	0	737.397	2	622.817	1243.62	47.603	G3HP89;G3GXN1
AAQGPPLPAAPLNTDVVAYTQTALLQK	Unmodified	0	0	0	1070.28	3	916.836	2747.49	46.938	G3IGT5
AAQGPPLPAAPLNTDVVAYTQTALLQK	Unmodified	0	0	0	1069.61	3	916.836	2747.49	132.36	G3IGT5
AAQHDDAETILLK	Unmodified	0	0	0	628.692	3	475.584	1423.73	86.911	G3GT36
AAQHELPASEGEVWSLPVPVER	Unmodified	0	0	0	877.795	3	801.076	2400.21	94.564	G3H3S7
AAQIPESDQIK	Acetyl (Protein N-term)	1	0	0	735.902	2	621.322	1240.63	56.258	G3IMX4
AAQLGFGGIYVR	Unmodified	0	0	0	740.926	2	626.346	1250.68	131.11	G3GTV7
AAQLGFK	Unmodified	0	0	0	596.875	2	367.713	733.412	110.36	G3I277
AAQLSNPCTEPAR	Unmodified	0	0	0	822.42	2	707.841	1413.67	114.76	G3IKK6
AAQNSGEAEYIEK	Unmodified	0	0	0	935.495	2	705.331	1408.65	86.463	G3I278
AAQNSGEAEYIEK	Unmodified	0	0	0	623.665	3	470.556	1408.65	86.756	G3I278
AAQPNNVLGEHVGEVASDGPPQGDSR	Unmodified	0	0	0	944.468	3	867.748	2600.22	103.74	G3HI06
AAQSLLNK	Unmodified	0	0	0	651.91	2	422.748	843.481	121.09	G3IG24;G3IG25
AAQSNENLSDSQQEPPK	Unmodified	0	0	0	768.062	3	614.954	1841.84	87.088	G3I935
AAQTELGQQILADFEEAFPSQGTK	Unmodified	0	0	0	1013.53	3	860.426	2578.26	116.2	G3HTG4
AAQTSDLEK	Unmodified	0	0	0	710.905	2	481.743	961.472	144.65	G3I3G8;G3ILL5
AAQTTIETAIHSLIETLK	Unmodified	0	0	0	800.135	3	647.361	1939.06	80.459	G3IBC6
AAQVAQDEEIAR	Unmodified	0	0	0	765.408	2	650.828	1299.64	172.17	G3GT75
AAQYQVNQAAAAQAAATAAAMGIPQAVLPPLPK	Unmodified	0	0	0	916.512	4	801.431	3201.7	52.739	G3HL93
AASADSTTEGTPADGFTVLSTK	Unmodified	0	0	0	1293.17	2	1064.01	2126	350.76	G3H154
AASAEQQATIER	Unmodified	0	0	0	752.4	2	637.82	1273.63	223.77	G3GTE8
AASAEQQATIERNPYR	Unmodified	0	0	1	678.689	3	602.303	1803.89	85.163	G3GTE8
AASAFFTYVSLNQEGK	Unmodified	0	0	0	731.398	3	578.29	1731.85	119.77	G3IJV7
AASAFFTYVSLNQEGKPLPVPQLVPETEDEK	Unmodified	0	0	1	1024.31	4	851.937	3403.72	41.89	G3IJV7
AASAFFTYVSLNQEGKPLPVPQLVPETEDEKK	Unmodified	0	0	2	1113.37	4	883.961	3531.81	74.13	G3IJV7
AASAFFTYVSLNQEGKPLPVPQLVPETEDEKK	Unmodified	0	0	2	891.099	5	707.37	3531.81	47.12	G3IJV7
AASASTTNPSQGEDLK	Unmodified	0	0	0	679.027	3	526.253	1575.74	127.18	G3H2I6
AASASTTNPSQGEDLK	Unmodified	0	0	0	1018.04	2	788.876	1575.74	373.87	G3H2I6
AASATASPFFR	Unmodified	0	0	0	452.248	3	375.861	1124.56	75.294	G3IJS7
AASAYAVGEVK	Unmodified	0	0	0	762.444	2	533.282	1064.55	145.89	G3HKN6
AASAYAVGEVK	Unmodified	0	0	0	762.443	2	533.282	1064.55	121.6	G3HKN6
AASDDGSLK	Unmodified	0	0	0	661.37	2	432.209	862.403	126.41	G3I7W5
AASDELSK	Unmodified	0	0	0	639.867	2	410.706	819.397	111.95	G3GWQ1
AASDGQYENQSPEATSPR	Unmodified	0	0	0	1069.5	2	954.422	1906.83	165.86	G3H402
AASDIAMTELPPTHPIR	Oxidation (M)	0	1	0	689.37	3	612.649	1834.92	99.238	G3IPU3
AASDIAMTELPPTHPIR	Oxidation (M)	0	1	0	1033.05	2	918.47	1834.92	175.21	G3IPU3
AASDIAMTELPPTHPIR	Oxidation (M)	0	1	0	689.035	3	612.649	1834.92	124.16	G3IPU3
AASDIAMTELPPTHPIR	Oxidation (M)	0	1	0	689.035	3	612.649	1834.92	73.593	G3IPU3
AASDIAMTELPPTHPIR	Oxidation (M)	0	1	0	689.035	3	612.649	1834.92	93.237	G3IPU3
AASDIAMTELPPTHPIR	Oxidation (M)	0	1	0	689.035	3	612.649	1834.92	92.269	G3IPU3
AASDIAMTELPPTHPIR	Unmodified	0	0	0	684.038	3	607.317	1818.93	74.783	G3IPU3
AASEFESPEGVSLFPELR	Unmodified	0	0	0	1098.07	2	982.984	1963.95	131.08	G3ILK7
AASETGASGVTGQPGDAQLGEVENLEDFAYSPAPR	Unmodified	0	0	0	931.451	4	873.66	3490.61	43.931	G3GUJ0
AASETGASGVTGQPGDAQLGEVENLEDFAYSPAPR	Unmodified	0	0	0	1241.26	3	1164.54	3490.61	55.407	G3GUJ0
AASFLNADGPK	Unmodified	0	0	0	774.941	2	545.78	1089.55	147.91	G3H9P6
AASGEAKPK	Unmodified	0	0	1	515.989	3	286.828	857.461	97.635	G3HDS7;G3HPV5;G3HDU1;G3HDT6
AASGESGVSGGGGSTEEAFMTFYSEVK	Acetyl (Protein N-term),Oxidation (M)	1	1	0	977.445	3	900.725	2699.15	41.087	G3H1Z4
AASGLLSIGLR	Unmodified	0	0	0	643.901	2	529.322	1056.63	117.89	G3HBE7
AASGLPQVLVHTDAAQALGK	Unmodified	0	0	0	802.466	3	649.693	1946.06	200.9	G3I249
AASGSSLLWPR	Unmodified	0	0	0	687.388	2	572.809	1143.6	101.65	G3IHH9
AASGTKEDPNLVPSITNKR	Unmodified	0	0	2	895.853	3	666.692	1997.05	132.5	G3H1Q7
AASHEQAAAALK	Unmodified	0	0	0	542.649	3	389.875	1166.6	109.16	G3GSJ8
AASHEQAAAALK	Unmodified	0	0	0	813.471	2	584.309	1166.6	184.36	G3GSJ8
AASHEQAAAALK	Unmodified	0	0	0	813.972	2	584.309	1166.6	99.539	G3GSJ8
AASHTSDFNPNSGSDQR	Unmodified	0	0	0	673.98	3	597.594	1789.76	141.06	G3H292
AASIFGGAK	Unmodified	0	0	0	640.392	2	411.229	820.444	166.68	G3IH96
AASIFGGAKPVDTAAR	Unmodified	0	0	1	664.053	3	511.279	1530.82	132.24	G3IH96
AASISAVSLEVAQPGPSGGPR	Unmodified	0	0	0	727.733	3	651.013	1950.02	55.621	G3HIM1
AASITSEVFNK	Unmodified	0	0	0	812.967	2	583.806	1165.6	160.75	G3HWP7
AASIYSSWAEEQR	Unmodified	0	0	0	863.934	2	749.352	1496.69	123.62	G3HXV9
AASLGLLQFPILNASVDENCQNITYK	Unmodified	0	0	0	1113.6	3	960.492	2878.45	129.04	G3IK38
AASLGLLQFPILNASVDENCQNITYK	Unmodified	0	0	0	835.453	4	720.621	2878.45	84.025	G3IK38
AASLSGDCSLVNEIFR	Unmodified	0	0	0	985.006	2	869.925	1737.84	150.51	G3H4K6
AASNLRDNYR	Unmodified	0	0	1	704.877	2	590.297	1178.58	143.37	G3H0U6
AASPATETVPAFSER	Unmodified	0	0	0	881.961	2	767.381	1532.75	218.94	G3GZ85
AASPATETVPAFSER	Unmodified	0	0	0	881.959	2	767.381	1532.75	132.5	G3GZ85
AASPATETVPAFSER	Unmodified	0	0	0	882.461	2	767.381	1532.75	190.66	G3GZ85
AASPATETVPAFSER	Unmodified	0	0	0	881.962	2	767.381	1532.75	94.402	G3GZ85
AASQGSESPLLPTQR	Unmodified	0	0	0	885.978	2	771.4	1540.78	179.5	G3IB40
AASQNTQVPTVTEGVAAALLLSK	Unmodified	0	0	0	909.86	3	757.085	2268.23	99.11	G3GU75
AASQNTQVPTVTEGVAAALLLSK	Unmodified	0	0	0	1364.78	2	1135.12	2268.23	146.18	G3GU75
AASQNTQVPTVTEGVAAALLLSK	Unmodified	0	0	0	910.193	3	757.085	2268.23	47.822	G3GU75
AASQSAADYNQVVPTR	Unmodified	0	0	0	953.992	2	839.413	1676.81	196.67	G3HYA9
AASSDPGEVVSSACAVDEPVTVLTVILDADLTK	Unmodified	0	0	0	948.253	4	833.172	3328.66	56.009	G3H8F4
AASSIYINSR	Unmodified	0	0	0	655.866	2	541.285	1080.56	109.44	G3I7G1
AASSLFSAK	Unmodified	0	0	0	670.401	2	441.24	880.465	119.21	G3IC53
AASSSSSSAGGVSGSSVTGSGFSVSDLAPPRKALFTYPK	Unmodified	0	0	2	1099.34	4	926.966	3703.83	30.378	G3I1Z2
AASTQQISSDVK	Unmodified	0	0	0	847.481	2	617.817	1233.62	106.16	G3HS38
AASTTELPPEYLTSPLSQQSQLPPK	Unmodified	0	0	0	786.432	4	671.601	2682.38	84.113	G3GX75
AASTTELPPEYLTSPLSQQSQLPPK	Unmodified	0	0	0	1048.24	3	895.132	2682.38	51.568	G3GX75
AASTTELPPEYLTSPLSQQSQLPPK	Unmodified	0	0	0	1048.24	3	895.132	2682.38	84.993	G3GX75
AASVAENCINYQQGTPHK	Unmodified	0	0	0	816.088	3	663.315	1986.92	224.64	G3I519
AASVAENCINYQQGTPHK	Unmodified	0	0	0	1224.63	2	994.468	1986.92	93.649	G3I519
AASVSGAPTEASGEQVR	Unmodified	0	0	0	923.475	2	808.897	1615.78	273.27	G3H3A0
AASVSGAPTEASGEQVR	Unmodified	0	0	0	923.476	2	808.897	1615.78	260.5	G3H3A0
AATAAADFTAK	Unmodified	0	0	0	748.428	2	519.267	1036.52	182.64	G3H9Z4
AATADLEQYDR	Unmodified	0	0	0	741.374	2	626.794	1251.57	140.78	G3IF52
AATEELLANK	Unmodified	0	0	0	506.635	3	353.861	1058.56	102.07	G3GS63
AATEGYNILK	Unmodified	0	0	0	769.452	2	540.29	1078.57	148.69	G3I075
AATENIPVVR	Unmodified	0	0	0	649.884	2	535.304	1068.59	109.66	G3HUN7
AATFFGCIGIDK	Unmodified	0	0	0	879.485	2	650.324	1298.63	196.44	G3GWQ3
AATFGLILDDVSLTHLTFGK	Unmodified	0	0	0	860.161	3	707.053	2118.14	148.15	G3HJP6
AATFGLILDDVSLTHLTFGK	Unmodified	0	0	0	860.161	3	707.053	2118.14	151.31	G3HJP6
AATFGLILDDVSLTHLTFGK	Unmodified	0	0	0	860.161	3	707.053	2118.14	69.422	G3HJP6
AATGEEVSAEDLGGADLHCR	Unmodified	0	0	0	763.03	3	686.645	2056.91	250.38	G3HIT4
AATGEEVSAEDLGGADLHCR	Unmodified	0	0	0	1144.54	2	1029.46	2056.91	233.62	G3HIT4
AATGNTSEGEEVFLLIQSEK	Unmodified	0	0	0	861.462	3	708.355	2122.04	103.45	G3HH78
AATHGLSMYQEIGFQK	Oxidation (M)	0	1	0	752.731	3	599.626	1795.86	80.371	G3HCD2
AATHGLSMYQEIGFQK	Oxidation (M)	0	1	0	752.397	3	599.626	1795.86	64.798	G3HCD2
AATHGLVLGALQEDGPLPK	Unmodified	0	0	0	782.791	3	629.683	1886.03	101.54	G3IJS1
AATHIPAAGDAK	Unmodified	0	0	0	790.96	2	561.799	1121.58	134.84	G3H5E2
AATQCEFSK	Unmodified	0	0	0	750.899	2	521.237	1040.46	98.582	G3I7I0;G3IMG4
AATRPTQEAAPK	Unmodified	0	0	1	567.001	3	414.226	1239.66	106.79	G3GZH1
AATSEGQLFAAGIEK	Acetyl (Protein N-term)	1	0	0	882.471	2	767.891	1533.77	94.191	G3GZ63
AATSPALFNR	Unmodified	0	0	0	638.863	2	524.283	1046.55	110.41	G3H352
AATSQGNFDGK	Acetyl (Protein N-term)	1	0	0	683.842	2	569.262	1136.51	68.847	G3HV88
AATTGHVIDIYACALDQTGLLEMK	Unmodified	0	0	0	1017.21	3	864.433	2590.28	87.496	G3HGF9
AATTTGAAGLAGGHHR	Unmodified	0	0	0	559.97	3	483.583	1447.73	161.21	G3HAI6
AAVAAAQSGTPGPVFVELPLDVLYPYFMVEK	Oxidation (M)	0	1	0	939.762	4	824.679	3294.69	57.803	G3HM53
AAVAFNK	Unmodified	0	0	0	589.867	2	360.706	719.397	121.87	G3HI06
AAVAPVAPEK	Unmodified	0	0	0	705.938	2	476.777	951.539	104.17	G3HGA3
AAVASLLQSVQVPEFTPK	Unmodified	0	0	0	586.847	4	472.016	1884.04	64.476	G3IBG3
AAVAVVPLISEDK	Unmodified	0	0	0	885.54	2	656.38	1310.74	142.36	G3HQB8
AAVAWANQNR	Unmodified	0	0	0	665.364	2	550.783	1099.55	130.04	G3HEH3
AAVAWEAGK	Unmodified	0	0	0	680.902	2	451.74	901.466	124.98	G3IMD1
AAVAWEAGKPLSIEEVEVAPPK	Unmodified	0	0	1	993.91	3	764.414	2290.22	99.343	G3IMD1
AAVCDCILQEHVYLR	Unmodified	0	0	0	693.023	3	616.303	1845.89	92.265	G3H213
AAVDSFYLLYR	Acetyl (Protein N-term)	1	0	0	680.35	2	680.351	1358.69	86.67	G3GRY1
AAVEAATELGTVVTAFEPK	Acetyl (Protein N-term)	1	0	0	1088.09	2	973.509	1945	55.724	G3HLZ9
AAVEEGIVLGGGCALLR	Unmodified	0	0	0	957.535	2	842.956	1683.9	253.79	G3HL13
AAVEEGIVLGGGCALLR	Unmodified	0	0	0	638.693	3	562.307	1683.9	93.228	G3HL13
AAVEEGIVLGGGCALLR	Unmodified	0	0	0	639.027	3	562.307	1683.9	87.363	G3HL13
AAVEEGIVLGGGCALLR	Unmodified	0	0	0	639.027	3	562.307	1683.9	83.856	G3HL13
AAVEEGIVLGGGCALLR	Unmodified	0	0	0	638.692	3	562.307	1683.9	121.45	G3HL13
AAVEEGIVLGGGCALLR	Unmodified	0	0	0	957.535	2	842.956	1683.9	149.23	G3HL13
AAVEEGIVLGGGCALLR	Unmodified	0	0	0	638.694	3	562.307	1683.9	117.48	G3HL13
AAVEEGIVLGGGCALLR	Unmodified	0	0	0	639.027	3	562.307	1683.9	67.095	G3HL13
AAVEEGIVLGGGCALLR	Unmodified	0	0	0	957.536	2	842.956	1683.9	117.86	G3HL13
AAVEEGIVLGGGCALLR	Unmodified	0	0	0	957.535	2	842.956	1683.9	116.24	G3HL13
AAVEEGIVLGGGCALLR	Unmodified	0	0	0	638.693	3	562.307	1683.9	91.712	G3HL13
AAVEEGIVLGGGCALLR	Unmodified	0	0	0	638.693	3	562.307	1683.9	119.87	G3HL13
AAVEEGIVLGGGCALLR	Unmodified	0	0	0	638.692	3	562.307	1683.9	113.37	G3HL13
AAVEEGIVLGGGCALLR	Unmodified	0	0	0	957.536	2	842.956	1683.9	96.64	G3HL13
AAVEEGIVLGGGCALLR	Unmodified	0	0	0	958.035	2	842.956	1683.9	92.247	G3HL13
AAVEEGIVLGGGCALLR	Unmodified	0	0	0	638.693	3	562.307	1683.9	111.88	G3HL13
AAVEEGIVLGGGCALLR	Unmodified	0	0	0	638.692	3	562.307	1683.9	117.48	G3HL13
AAVEEGIVLGGGCALLR	Unmodified	0	0	0	638.692	3	562.307	1683.9	93.478	G3HL13
AAVEEGIVLGGGCALLR	Unmodified	0	0	0	638.693	3	562.307	1683.9	98.582	G3HL13
AAVEEGIVLGGGCALLR	Unmodified	0	0	0	638.693	3	562.307	1683.9	106.55	G3HL13
AAVEEGIVLGGGCALLR	Unmodified	0	0	0	638.692	3	562.307	1683.9	111.88	G3HL13
AAVEEGIVLGGGCALLR	Unmodified	0	0	0	638.693	3	562.307	1683.9	123.95	G3HL13
AAVEEGIVLGGGCALLR	Unmodified	0	0	0	638.693	3	562.307	1683.9	121.18	G3HL13
AAVEEGIVLGGGCALLR	Unmodified	0	0	0	638.693	3	562.307	1683.9	87.447	G3HL13
AAVEEGIVLGGGCALLR	Unmodified	0	0	0	957.536	2	842.956	1683.9	172.13	G3HL13
AAVEEGIVLGGGCALLR	Unmodified	0	0	0	957.537	2	842.956	1683.9	98.407	G3HL13
AAVEEGIVLGGGCALLR	Unmodified	0	0	0	957.537	2	842.956	1683.9	84.718	G3HL13
AAVEEGIVLGGGCALLR	Unmodified	0	0	0	958.038	2	842.956	1683.9	95.417	G3HL13
AAVEEGIVLGGGCALLR	Unmodified	0	0	0	638.376	3	562.307	1683.9	72.209	G3HL13
AAVEEGIVLGGGCALLR	Unmodified	0	0	0	639.027	3	562.307	1683.9	91.812	G3HL13
AAVEEGIVLGGGCALLR	Unmodified	0	0	0	638.693	3	562.307	1683.9	74.649	G3HL13
AAVEEGIVLGGGCALLR	Unmodified	0	0	0	957.535	2	842.956	1683.9	145.31	G3HL13
AAVELEEPEDAR	Unmodified	0	0	0	779.399	2	664.82	1327.63	166.66	G3IBT1
AAVELEEPEDAR	Unmodified	0	0	0	779.399	2	664.82	1327.63	174.98	G3IBT1
AAVELVEK	Unmodified	0	0	0	658.911	2	429.75	857.486	141.39	G3GU10
AAVELVEK	Unmodified	0	0	0	439.61	3	286.836	857.486	72.547	G3GU10
AAVESPFLDYGENLVQK	Unmodified	0	0	0	780.428	3	627.319	1878.94	73.593	G3HV51
AAVEVSSIIK	Unmodified	0	0	0	737.964	2	508.803	1015.59	143.03	G3HXT1
AAVEWFDGK	Unmodified	0	0	0	740.913	2	511.751	1021.49	135.79	G3HP03
AAVEWFDGKDFQGSK	Unmodified	0	0	1	791.765	3	562.27	1683.79	76.156	G3HP03
AAVFEEIDTYER	Unmodified	0	0	0	557.951	3	481.565	1441.67	145.23	G3HEH3
AAVGEGCSGPLLATLDK	Unmodified	0	0	0	1059.09	2	829.925	1657.83	120.53	G3HAF2
AAVHLEGK	Unmodified	0	0	0	641.897	2	412.735	823.455	137.18	G3GWQ1
AAVIGDVIR	Unmodified	0	0	0	571.857	2	457.277	912.539	117.4	G3H6U1
AAVIGDVIR	Unmodified	0	0	0	571.857	2	457.277	912.539	116.73	G3H6U1
AAVIINGSVAAVGNTIHYK	Unmodified	0	0	0	786.128	3	633.355	1897.04	219.85	G3HNG5
AAVISQLQVLK	Unmodified	0	0	0	814.528	2	585.366	1168.72	161.17	G3I1P1
AAVISQSEFVPSK	Unmodified	0	0	0	911.027	2	681.867	1361.72	184.98	G3I0R8
AAVLFATDIAAR	Unmodified	0	0	0	483.286	3	406.9	1217.68	159.83	G3HFP5
AAVPDAVGK	Unmodified	0	0	0	643.396	2	414.235	826.455	125.31	G3H7Y5;G3I0M9;G3H8Z9
AAVPDAVGK	Unmodified	0	0	0	643.396	2	414.235	826.455	123.72	G3H7Y5;G3I0M9;G3H8Z9
AAVPSGASTGIYEALELR	Unmodified	0	0	0	1017.55	2	902.976	1803.94	88.092	G3IAQ0;G3GUQ0
AAVPSGASTGIYEALELR	Unmodified	0	0	0	679.04	3	602.32	1803.94	84.375	G3IAQ0;G3GUQ0
AAVPSGASTGIYEALELR	Unmodified	0	0	0	679.04	3	602.32	1803.94	54.004	G3IAQ0;G3GUQ0
AAVPSGASTGIYEALELR	Unmodified	0	0	0	679.041	3	602.32	1803.94	52.569	G3IAQ0;G3GUQ0
AAVPSGASTGIYEALELR	Unmodified	0	0	0	679.04	3	602.32	1803.94	63.894	G3IAQ0;G3GUQ0
AAVPSGASTGIYEALELR	Unmodified	0	0	0	678.706	3	602.32	1803.94	93.495	G3IAQ0;G3GUQ0
AAVPSGASTGIYEALELR	Unmodified	0	0	0	1017.55	2	902.976	1803.94	78.324	G3IAQ0;G3GUQ0
AAVPSGASTGIYEALELR	Unmodified	0	0	0	679.039	3	602.32	1803.94	89.484	G3IAQ0;G3GUQ0
AAVPSGASTGIYEALELR	Unmodified	0	0	0	678.706	3	602.32	1803.94	128.82	G3IAQ0;G3GUQ0
AAVPSGASTGIYEALELR	Unmodified	0	0	0	678.706	3	602.32	1803.94	111.78	G3IAQ0;G3GUQ0
AAVPSGASTGIYEALELR	Unmodified	0	0	0	1017.55	2	902.976	1803.94	78.324	G3IAQ0;G3GUQ0
AAVPSGASTGIYEALELR	Unmodified	0	0	0	679.041	3	602.32	1803.94	55.322	G3IAQ0;G3GUQ0
AAVPSGASTGIYEALELR	Unmodified	0	0	0	679.041	3	602.32	1803.94	94.203	G3IAQ0;G3GUQ0
AAVPSGASTGIYEALELR	Unmodified	0	0	0	679.041	3	602.32	1803.94	91.616	G3IAQ0;G3GUQ0
AAVPSGASTGIYEALELR	Unmodified	0	0	0	679.041	3	602.32	1803.94	56.746	G3IAQ0;G3GUQ0
AAVPSGASTGIYEALELR	Unmodified	0	0	0	678.705	3	602.32	1803.94	74.12	G3IAQ0;G3GUQ0
AAVPSGASTGIYEALELR	Unmodified	0	0	0	679.04	3	602.32	1803.94	58.461	G3IAQ0;G3GUQ0
AAVPSGASTGIYEALELR	Unmodified	0	0	0	678.706	3	602.32	1803.94	112.67	G3IAQ0;G3GUQ0
AAVPSGASTGIYEALELR	Unmodified	0	0	0	678.706	3	602.32	1803.94	71.685	G3IAQ0;G3GUQ0
AAVPSGASTGIYEALELR	Unmodified	0	0	0	678.705	3	602.32	1803.94	137.17	G3IAQ0;G3GUQ0
AAVPSGASTGIYEALELR	Unmodified	0	0	0	678.705	3	602.32	1803.94	80.488	G3IAQ0;G3GUQ0
AAVPSGASTGIYEALELR	Unmodified	0	0	0	678.706	3	602.32	1803.94	114.54	G3IAQ0;G3GUQ0
AAVPSGASTGIYEALELR	Unmodified	0	0	0	678.706	3	602.32	1803.94	69.379	G3IAQ0;G3GUQ0
AAVPSGASTGIYEALELR	Unmodified	0	0	0	678.706	3	602.32	1803.94	62.69	G3IAQ0;G3GUQ0
AAVPSGASTGIYEALELR	Unmodified	0	0	0	678.706	3	602.32	1803.94	64.565	G3IAQ0;G3GUQ0
AAVPSGASTGIYEALELRDNDK	Unmodified	0	0	1	912.491	3	759.717	2276.13	109.89	G3IAQ0
AAVPSGASTGIYEALELRDNDKTR	Unmodified	0	0	2	749.156	4	634.327	2533.28	81.788	G3IAQ0
AAVQELSSSILTNEDPEER	Unmodified	0	0	0	773.395	3	696.675	2087	118.37	G3HNF2
AAVQELSSSILTNEDPEER	Unmodified	0	0	0	1159.59	2	1044.51	2087	246.66	G3HNF2
AAVQELSSSILTNEDPEER	Unmodified	0	0	0	1159.09	2	1044.51	2087	247.9	G3HNF2
AAVQLLQEQEAR	Unmodified	0	0	0	792.947	2	678.368	1354.72	120.77	G3HWQ6
AAVQQLQAEGLSPR	Unmodified	0	0	0	566.322	3	489.935	1466.78	202.13	G3IF39;G3IF40;G3IF46;G3IF44;Q9JJN7
AAVSDLDK	Unmodified	0	0	0	638.878	2	409.716	817.418	98.629	G3HXA8
AAVSVFQAPVGGFSFDNCR	Acetyl (Protein N-term)	1	0	0	691.328	3	690.995	2069.96	42.716	G3I9D3
AAVSVFQAPVGGFSFDNCR	Acetyl (Protein N-term)	1	0	0	1035.99	2	1035.99	2069.96	70.373	G3I9D3
AAVSVFQAPVGGFSFDNCR	Acetyl (Protein N-term)	1	0	0	1035.99	2	1035.99	2069.96	110.51	G3I9D3
AAVSVFQAPVGGFSFDNCRR	Acetyl (Protein N-term)	1	0	1	1114.04	2	1114.04	2226.06	73.848	G3I9D3
AAVSVTGNDITTPPNK	Unmodified	0	0	0	682.054	3	528.946	1583.82	103.14	G3HKQ7
AAVSVTGNDITTPPNKELPPSPEK	Unmodified	0	0	1	788.195	4	616.325	2461.27	76.614	G3HKQ7
AAVTAQTEAVAAEDTAR	Unmodified	0	0	0	952.999	2	837.918	1673.82	171.11	G3HGZ3
AAVTTTQGDQEAAENCR	Unmodified	0	0	0	684.325	3	607.939	1820.8	242.93	G3IJ36
AAVVAGPLAAGGEEAAASVSVPGSPGLPGSR	Acetyl (Protein N-term)	1	0	0	915.812	3	915.479	2743.41	44.743	G3I662
AAVVDQQGPLVTLNKPQGLPVTGR	Unmodified	0	0	1	972.907	3	820.131	2457.37	108.37	G3GXA1
AAVVENVVK	Acetyl (Protein N-term)	1	0	0	600.362	2	485.782	969.549	62.107	G3IIW0
AAVVEVEVGGGAVAER	Acetyl (Protein N-term)	1	0	0	777.908	2	777.91	1553.8	75.89	G3I3A9
AAVVINGSVAAVGNTIYYK	Unmodified	0	0	0	790.459	3	637.351	1909.03	122.5	G3HNG2
AAVVINGSVAAVGNTIYYK	Unmodified	0	0	0	790.125	3	637.351	1909.03	156.29	G3HNG2
AAVVSEAQDSQVTSTK	Unmodified	0	0	0	1040.07	2	810.907	1619.8	309.26	G3HNQ4
AAVVVAVR	Acetyl (Protein N-term)	1	0	0	413.76	2	413.761	825.507	43.124	G3GXT8
AAWDIVSNPER	Unmodified	0	0	0	743.895	2	629.315	1256.61	123.79	G3HRL2
AAWEAYLSR	Unmodified	0	0	0	648.35	2	533.769	1065.52	109.11	G3GSP0
AAWEDPVEWVR	Unmodified	0	0	0	793.911	2	679.33	1356.65	114.5	G3H3I7
AAYDREESPNLEEYEPNTVASLLK	Unmodified	0	0	1	1066.55	3	913.443	2737.31	91.883	G3HZ30
AAYEAELGDAR	Unmodified	0	0	0	697.857	2	583.278	1164.54	160.75	G3HG95
AAYFGIYDTAK	Unmodified	0	0	0	839.441	2	610.303	1218.59	153.24	G3HEJ8;G3H777
AAYFGIYDTAK	Unmodified	0	0	0	839.465	2	610.303	1218.59	92.838	G3HEJ8;G3H777
AAYFGIYDTAK	Unmodified	0	0	0	839.465	2	610.303	1218.59	135.43	G3HEJ8;G3H777
AAYIYFTDFCPDSLFNK	Unmodified	0	0	0	844.43	3	691.321	2070.94	155.09	G3IK27
AAYLLGCSLEELSSAIFK	Unmodified	0	0	0	810.782	3	658.008	1971	68.751	G3I7W5
AAYLQETGK	Unmodified	0	0	0	719.917	2	490.756	979.497	134.26	G3I5L3
AAYLQETGKPLDEMLR	Unmodified	0	0	1	765.091	3	612.317	1833.93	105.19	G3I5L3
AAYLQWR	Acetyl (Protein N-term)	1	0	0	475.247	2	475.248	948.482	62.842	G3I971
AAYLQWR	Acetyl (Protein N-term)	1	0	0	949.488	1	949.489	948.482	77.944	G3I971
AAYNPGQAVPWNAVK	Unmodified	0	0	0	1023.07	2	793.41	1584.8	187.16	G3GUY5
AAYNQVK	Unmodified	0	0	0	626.375	2	397.214	792.413	137.44	G3IGA2
AAYSFYNVHTQTPLLDLMSDALVLAK	Unmodified	0	0	0	1113.94	3	961.165	2880.47	52.898	G3HLM3
AAYSNFWCGMTSQGYYK	Unmodified	0	0	0	831.396	3	678.622	2032.84	125.41	G3H4D2
AAYVLFYQR	Unmodified	0	0	0	680.383	2	565.803	1129.59	148.07	G3H9L2;G3H8G1;G3IPE4;G3IBG6
ACACNPYGTVQQQSSCNPVTGQCECLPHVSGR	Unmodified	0	0	0	963.929	4	906.389	3621.53	98.377	G3HG25
ACADATLSQITTNIDPVGR	Unmodified	0	0	0	745.055	3	668.334	2001.98	124.77	G3I1X8
ACADATLSQITTNIDPVGR	Unmodified	0	0	0	744.72	3	668.334	2001.98	132.51	G3I1X8
ACADGGANCLYDLTEGER	Unmodified	0	0	0	1100.99	2	986.412	1970.81	229.23	G3HW81
ACAEALCSLK	Unmodified	0	0	0	790.929	2	561.768	1121.52	118.71	G3IGT5
ACAELHQNVNVK	Unmodified	0	0	0	614.339	3	461.566	1381.68	136.96	G3I8H3
ACALSIAESCRPGDK	Unmodified	0	0	1	698.702	3	545.592	1633.76	79.804	G3IFX1
ACALSQINTK	Unmodified	0	0	0	782.448	2	553.287	1104.56	212.03	G3GT61
ACASDSQSSVSK	Unmodified	0	0	0	842.931	2	613.77	1225.52	206.11	G3HP17
ACAVEVK	Unmodified	0	0	0	617.864	2	388.702	775.39	110.63	G3IG47
ACCLPGTYGPDCQECQGGSQR	Unmodified	0	0	0	877.704	3	800.986	2399.94	51.688	G3IC16
ACCLPGTYGPDCQECQGGSQRPCSGNGHCDGDGSR	Unmodified	0	0	1	1022.91	4	965.121	3856.46	31.229	G3IC16
ACCPLEGVRPSPQQTEYR	Unmodified	0	0	1	793.391	3	716.67	2146.99	71.354	G3HEQ2
ACCPLEGVRPSPQQTEYR	Unmodified	0	0	1	793.056	3	716.67	2146.99	115.04	G3HEQ2
ACDEGHIIGK	Unmodified	0	0	0	519.953	3	367.178	1098.51	91.087	G3ICJ8
ACDLVHDFTDAVIR	Unmodified	0	0	0	620.986	3	544.6	1630.78	101.53	G3HM68
ACDSAEVK	Unmodified	0	0	0	669.359	2	440.197	878.38	101.33	G3HXP6
ACEAAEFELFFR	Unmodified	0	0	0	859.921	2	745.343	1488.67	86.898	G3I5H4
ACEAITAGK	Unmodified	0	0	0	689.89	2	460.729	919.443	141.2	G3HQR1
ACEQPTHWK	Unmodified	0	0	0	807.925	2	578.764	1155.51	169.12	G3H8Z0
ACFLYFK	Unmodified	0	0	0	703.898	2	474.736	947.458	130.84	G3IPE5
ACGDVLVTAELILR	Unmodified	0	0	0	587.003	3	510.617	1528.83	161.25	G3H9B2
ACGLVASNLNLK	Acetyl (Protein N-term)	1	0	0	765.928	2	651.348	1300.68	111.06	G3I4Z7
ACGLVASNLNLK	Acetyl (Protein N-term)	1	0	0	765.928	2	651.348	1300.68	63.694	G3I4Z7
ACGLVASNLNLKPGECLKVR	Acetyl (Protein N-term)	1	0	2	900.505	3	747.733	2240.18	49.924	G3I4Z7
ACGVDYEVK	Unmodified	0	0	0	749.901	2	520.739	1039.46	171.73	G3IIY3
ACHGLPLINGQNCDPYATVSLVGPSR	Unmodified	0	0	0	1009.51	3	932.79	2795.35	97.623	G3GSX9
ACHILECPEGLAQDVISTIGQAFELR	Unmodified	0	0	0	1053.2	3	976.485	2926.43	129.07	G3HC68
ACHQLHQEGK	Unmodified	0	0	0	555.967	3	403.193	1206.56	145.9	G3HU24;G3HU23
ACHQLHQEGK	Unmodified	0	0	0	417.227	4	302.646	1206.56	63.076	G3HU24;G3HU23
ACIAIICELALQNPEVVAIR	Unmodified	0	0	0	828.128	3	751.741	2252.2	121.03	G3HGU6
ACINTLQFLYGR	Unmodified	0	0	0	842.954	2	728.374	1454.73	118.23	G3HBV4
ACIPFLR	Unmodified	0	0	0	553.322	2	438.742	875.469	134.24	G3HPK0
ACLFVPSIDVLNQSPLR	Unmodified	0	0	0	720.067	3	643.68	1928.02	96.489	G3HWY2
ACLIFFDEIDAIGGAR	Unmodified	0	0	0	998.938	2	884.44	1766.87	195.25	G3HE31
ACLIFFDEIDAIGGAR	Unmodified	0	0	0	666.348	3	589.963	1766.87	106.29	G3HE31
ACLIFFDEIDAIGGAR	Unmodified	0	0	0	999.522	2	884.44	1766.87	89.805	G3HE31
ACLISLGYDVENDR	Unmodified	0	0	0	927.466	2	812.885	1623.76	193.28	G3HJB1
ACLLPETVNMEEYPYDAEY	Oxidation (M)	0	1	0	851.718	3	774.998	2321.97	69.979	G3IE21
ACLLPETVNMEEYPYDAEY	Oxidation (M)	0	1	0	1277.07	2	1161.99	2321.97	111.79	G3IE21
ACLNFLK	Unmodified	0	0	0	662.395	2	433.234	864.453	111.69	G3H3S9
ACLPEAHK	Unmodified	0	0	0	461.931	3	309.157	924.449	91.853	G3HQQ2
ACLSALSEVK	Unmodified	0	0	0	768.445	2	539.284	1076.55	119.68	G3HFZ6
ACLSPGQYLDWR	Unmodified	0	0	0	847.928	2	733.348	1464.68	116.55	G3H3Y2
ACLVTTVTSSGPSQSTIK	Unmodified	0	0	0	766.091	3	612.984	1835.93	81.594	G3ICS0
ACLYAGVK	Unmodified	0	0	0	670.393	2	441.231	880.448	129.96	G3HG36
ACNDATLVQITSNMDSVGR	Oxidation (M)	0	1	0	766.706	3	689.986	2066.94	91.414	G3I1D1
ACNIYPLSFLLNLGR	Unmodified	0	0	0	990.549	2	875.969	1749.92	96.103	G3GSZ6
ACNQQLTAK	Unmodified	0	0	0	746.42	2	517.258	1032.5	152.34	G3HV51
ACPAGTAACLLK	Unmodified	0	0	0	564.316	3	411.542	1231.61	118.4	G3HGQ1
ACPLDQAIGLLVAIFHK	Acetyl (Protein N-term)	1	0	0	1069.61	2	954.524	1907.03	98.182	G3HC31
ACPLDQAIGLLVAIFHK	Acetyl (Protein N-term)	1	0	0	1069.61	2	954.524	1907.03	49.423	G3HC31
ACPLDQAIGLLVAIFHK	Acetyl (Protein N-term)	1	0	0	1069.1	2	954.524	1907.03	78.908	G3HC31
ACPLDQAIGLLVAIFHK	Acetyl (Protein N-term)	1	0	0	1069.1	2	954.524	1907.03	76.533	G3HC31
ACPPCAPACK	Unmodified	0	0	0	795.402	2	566.241	1130.47	157.52	G3H5Y0
ACQAATGDSELLK	Unmodified	0	0	0	911.49	2	682.33	1362.64	188.29	G3H510
ACQGQYETIEQLR	Unmodified	0	0	0	912.958	2	798.378	1594.74	162.93	G3I141
ACQSIYPLHDVFVR	Unmodified	0	0	0	968.01	2	852.93	1703.85	129.76	G3HKG8
ACQSIYPLHDVFVR	Unmodified	0	0	0	645.344	3	568.956	1703.85	61.167	G3HKG8
ACQSIYPLHDVFVR	Unmodified	0	0	0	645.342	3	568.956	1703.85	62.287	G3HKG8
ACQSIYPLHDVFVR	Unmodified	0	0	0	645.342	3	568.956	1703.85	77.204	G3HKG8
ACQSIYPLHDVFVR	Unmodified	0	0	0	645.676	3	568.956	1703.85	85.45	G3HKG8
ACQSIYPLHDVFVRK	Unmodified	0	0	1	764.762	3	611.654	1831.94	76.311	G3HKG8
ACQSNPSEPNK	Unmodified	0	0	0	564.292	3	411.184	1230.53	80.916	G3HDD8
ACQVYIQHTR	Unmodified	0	0	0	752.896	2	638.317	1274.62	116.52	G3GVH8
ACSDFLVQQLDPSNAIGIANFAEQIGCTELHQR	Unmodified	0	0	0	1311.98	3	1234.93	3701.76	96.783	G3H6C2
ACSIIFPLIYSEMK	Oxidation (M)	0	1	0	716.395	3	563.286	1686.84	96.866	G3IPP2
ACSTPPGPQTVLIFDELSDCLCR	Unmodified	0	0	0	956.129	3	879.41	2635.21	68.676	G3H8R2
ACTFCGTPDYIAPEILQGLK	Unmodified	0	0	0	905.476	3	752.034	2253.08	61.015	G3GUU6
ACTLIPGPDSTK	Unmodified	0	0	0	859.479	2	630.319	1258.62	106.29	G3I1Y9
ACTLIPGPDSTKCTEVIQTFGPSLLDILLR	Unmodified	0	0	1	944.769	4	829.689	3314.73	38.986	G3I1Y9
ACTNPIDQK	Unmodified	0	0	0	752.911	2	523.75	1045.49	128.86	G3IIM7
ACVDTALENLPSLK	Unmodified	0	0	0	663.707	3	510.933	1529.78	161.48	G3GXD7
ACVQGECGVCHYCR	Unmodified	0	0	0	662.286	3	585.899	1754.67	174.39	G3I411
ACVTYFPR	Unmodified	0	0	0	621.828	2	507.247	1012.48	96.19	G3GYB0
ACVVHGSDLK	Unmodified	0	0	0	515.292	3	362.518	1084.53	72.243	G3H7Y5;G3H8Z9
ACWVLHYFCEVK	Unmodified	0	0	0	690.695	3	537.92	1610.74	87.713	G3I7Z8
ACYEESLK	Unmodified	0	0	0	729.388	2	500.226	998.438	111.04	G3HX52
ACYLSINPQK	Unmodified	0	0	0	826.464	2	597.303	1192.59	144.09	G3HXW9;G3IHD5;G3H1Q6
ACYLSINPQK	Unmodified	0	0	0	826.464	2	597.303	1192.59	154.12	G3HXW9;G3IHD5;G3H1Q6
ADADLTLLWAEWQGR	Unmodified	0	0	0	659.014	3	582.293	1743.86	100.11	G3IAP8
ADADTVLLFLK	Unmodified	0	0	0	832.504	2	603.342	1204.67	112.36	G3H8R0
ADAEAECNILR	Unmodified	0	0	0	745.876	2	631.296	1260.58	134.84	G3IJZ3
ADAECYTALK	Unmodified	0	0	0	800.424	2	571.263	1140.51	147.4	G3H1G8
ADAEGESDLENSRK	Unmodified	0	0	1	660.339	3	507.566	1519.68	133.98	G3HN02
ADAELCADK	Unmodified	0	0	0	725.883	2	496.721	991.428	116.05	G3I4F4
ADAELCADKEEQFELDREPTSGR	Unmodified	0	0	2	782.136	4	667.305	2665.19	55.707	G3I4F4
ADAELCADKEEQFELDREPTSGR	Unmodified	0	0	2	1042.85	3	889.405	2665.19	68.676	G3I4F4
ADAEYYAAHK	Unmodified	0	0	0	799.425	2	569.762	1137.51	106.68	G3HZA3
ADAEYYAAHK	Unmodified	0	0	0	798.922	2	569.762	1137.51	129.38	G3HZA3
ADAFGDELFSVFEDDSTTAGTK	Acetyl (Protein N-term)	1	0	0	1298.1	2	1183.02	2364.03	74.853	G3HHX7
ADAFPQVLR	Unmodified	0	0	0	623.36	2	508.78	1015.55	99.442	G3H0H5
ADAFTAEK	Unmodified	0	0	0	655.87	2	426.709	851.402	105.78	G3HCV7
ADAFTAEKNED	Unmodified	0	0	1	834.926	2	605.765	1209.51	148.91	G3HCV7
ADALEQTCVLEPTEIALLNNIPYHEGFK	Unmodified	0	0	0	912.231	4	797.151	3184.58	61.437	G3H9A6
ADALQAGASQFETSAAK	Unmodified	0	0	0	709.049	3	555.941	1664.8	66.289	G3GY55
ADALQAGASQFETSAAK	Unmodified	0	0	0	708.715	3	555.941	1664.8	128.64	G3GY55
ADALQAGASQFETSAAK	Unmodified	0	0	0	708.715	3	555.941	1664.8	64.537	G3GY55
ADALQAGASQFETSAAK	Unmodified	0	0	0	708.714	3	555.941	1664.8	70.47	G3GY55
ADASLNNCEGAAGSTSEK	Unmodified	0	0	0	1120.54	2	891.384	1780.75	305.19	G3IGW8
ADATNVNNWHWTER	Unmodified	0	0	0	971.971	2	857.39	1712.77	231.74	G3H638
ADAVQDSEMVELVELEIR	Oxidation (M)	0	1	0	1146.08	2	1031.5	2060.99	175.65	G3I7M2
ADAVQDSEMVELVELEIR	Oxidation (M)	0	1	0	1146.08	2	1031.5	2060.99	187	G3I7M2
ADAVQDSEMVELVELEIR	Oxidation (M)	0	1	0	764.392	3	688.005	2060.99	101.28	G3I7M2
ADAVQDSEMVELVELEIR	Unmodified	0	0	0	759.06	3	682.674	2045	132.59	G3I7M2
ADAYFSPIHSQLEHLLDPSSFTGR	Unmodified	0	0	0	730.371	4	672.832	2687.3	57.227	G3HW06
ADCLVPSEIR	Unmodified	0	0	0	694.872	2	580.292	1158.57	155.58	G3HEN9
ADCLVPSEIRK	Unmodified	0	0	1	873.501	2	644.34	1286.67	148.69	G3HEN9
ADCPPGNPAAGSNSDPDATK	Unmodified	0	0	0	801.055	3	647.946	1940.82	118.02	G3HIX6
ADCPPGNPAAGSNSDPDATK	Unmodified	0	0	0	1201.08	2	971.416	1940.82	236.75	G3HIX6
ADCSNIDK	Unmodified	0	0	0	690.862	2	461.7	921.386	96.331	G3HL12
ADCTITMADSDLLALMTGK	2 Oxidation (M)	0	2	0	840.093	3	686.985	2057.93	88.319	G3GW11
ADCTITMADSDLLALMTGK	Oxidation (M)	0	1	0	834.761	3	681.653	2041.94	62.525	G3GW11
ADDADEFGYSR	Unmodified	0	0	0	738.336	2	623.255	1244.49	134.84	G3GZ85
ADDASAATIEK	Unmodified	0	0	0	775.927	2	546.264	1090.51	132.32	G3H4P8
ADDDDVVVK	Unmodified	0	0	0	717.396	2	488.235	974.456	164.57	G3H510
ADDDGFEVVPIEDPVK	Unmodified	0	0	0	1102.58	2	872.917	1743.82	126.5	G3HCU9
ADDDGFEVVPIEDPVK	Unmodified	0	0	0	1102.08	2	872.917	1743.82	131.06	G3HCU9
ADDFTCEQEEAFLLAEEEVPLSEVTK	Unmodified	0	0	0	1153.9	3	1000.46	2998.36	64.305	G3HM04
ADDHGGLDLAR	Unmodified	0	0	0	456.906	3	380.52	1138.54	115.23	G3HNG2;G3HNG8;G3HNG7;G3HNG6;G3HNG5
ADDILDLK	Unmodified	0	0	0	680.907	2	451.745	901.476	107.47	G3HAF3
ADDITSLVADTTLLVHFFGK	Unmodified	0	0	0	874.827	3	721.716	2162.13	104.16	G3GZC5
ADDLLPLGDQTQDGDFGSR	Unmodified	0	0	0	1125.04	2	1010.47	2018.92	91.307	G3I2F8
ADDLLPLGDQTQDGDFGSR	Unmodified	0	0	0	1125.55	2	1010.47	2018.92	183.28	G3I2F8
ADDLPSHQK	Unmodified	0	0	0	490.276	3	337.502	1009.48	105.1	G3IC80
ADDPNSIFLIDHAWTCR	Unmodified	0	0	0	754.371	3	677.651	2029.93	122.97	G3HXU0
ADDPSSYMEVVQAANTSGNWEELVK	Oxidation (M)	0	1	0	1072.19	3	919.417	2755.23	76.796	G3HJ89
ADDPSSYMEVVQAANTSGNWEELVK	Oxidation (M)	0	1	0	1072.52	3	919.417	2755.23	93.633	G3HJ89
ADDPSSYMEVVQAANTSGNWEELVK	Oxidation (M)	0	1	0	1072.52	3	919.417	2755.23	145.81	G3HJ89
ADDPSSYMEVVQAANTSGNWEELVK	Unmodified	0	0	0	1067.2	3	914.085	2739.23	109.68	G3HJ89
ADDYEQVK	Unmodified	0	0	0	713.383	2	484.222	966.429	147.29	G3HZM3
ADEALNK	Unmodified	0	0	0	609.857	2	380.695	759.376	107.43	G3H5Q5
ADEAYLIGR	Unmodified	0	0	0	618.842	2	504.261	1006.51	118.74	G3I4L6
ADEAYLIGR	Unmodified	0	0	0	618.841	2	504.261	1006.51	141.52	G3I4L6
ADEDEEIIVK	Unmodified	0	0	0	810.45	2	580.788	1159.56	138.08	G3IC82
ADEEEILNQVEQLR	Unmodified	0	0	0	957.997	2	843.421	1684.83	158.11	G3HVC4
ADEGISFR	Unmodified	0	0	0	562.3	2	447.719	893.424	159.2	G3GYP9
ADEGLASLSEDGR	Unmodified	0	0	0	774.887	2	660.307	1318.6	145.28	G3H2V5
ADEITEIER	Unmodified	0	0	0	652.847	2	538.267	1074.52	117.4
ADEQTTCEVLDYFLR	Unmodified	0	0	0	697.341	3	620.621	1858.84	110.84	G3GVG3
ADEVEALTFPPSSGK	Unmodified	0	0	0	669.367	3	516.591	1546.75	96.059	G3HUW2
ADEVLEILK	Unmodified	0	0	0	496.64	3	343.866	1028.58	87.308	G3H037
ADEVTLSEVGPTAGPPEPR	Unmodified	0	0	0	718.042	3	641.322	1920.94	116.04	G3HF44
ADEVYALGAFDGLHTVEGQYHLQICTLLK	Unmodified	0	0	0	931.242	4	816.162	3260.62	54.152	G3I740
ADFAQACQDAGVR	Unmodified	0	0	0	819.397	2	704.817	1407.62	163.45	G3I4L6
ADFAQACQDAGVR	Unmodified	0	0	0	819.397	2	704.817	1407.62	189.24	G3I4L6
ADFCIIHYAGK	Unmodified	0	0	0	585.322	3	432.213	1293.62	83.869	G3GY44;G3IH63
ADFCIIHYAGK	Unmodified	0	0	0	585.321	3	432.213	1293.62	76.843	G3GY44;G3IH63
ADFCIIHYAGK	Unmodified	0	0	0	876.977	2	647.816	1293.62	165.83	G3GY44;G3IH63
ADFDNTVAIHPTSSEELVTLR	Unmodified	0	0	0	849.108	3	772.389	2314.14	106.7	G3H609
ADFLIFR	Unmodified	0	0	0	555.828	2	441.248	880.481	110.63	G3H9U6
ADFPAGIPECGTDALR	Unmodified	0	0	0	640.656	3	563.935	1688.78	60.968	G3HZE9
ADFPAGIPECGTDALR	Unmodified	0	0	0	959.977	2	845.399	1688.78	160.22	G3HZE9
ADFQGISPER	Unmodified	0	0	0	674.856	2	560.275	1118.54	119.53	G3HRC5
ADFQGISPER	Unmodified	0	0	0	674.855	2	560.275	1118.54	105.2	G3HRC5
ADFQYQESNLR	Unmodified	0	0	0	533.936	3	457.549	1369.63	107.03	G3H7D7
ADFVLAANSYDLAIK	Unmodified	0	0	0	690.392	3	537.619	1609.84	198.29	G3H495
ADFVLAANSYDLAIK	Unmodified	0	0	0	690.728	3	537.619	1609.84	85.163	G3H495
ADGADLGAEGVTLQR	Unmodified	0	0	0	851.45	2	736.871	1471.73	229.56	G3GRU9
ADGADLGAEGVTLQR	Unmodified	0	0	0	851.45	2	736.871	1471.73	253.42	G3GRU9
ADGADLGAEGVTLQR	Unmodified	0	0	0	851.451	2	736.871	1471.73	150.51	G3GRU9
ADGALAPGEGSVVNWSGQGLQK	Unmodified	0	0	0	867.13	3	714.359	2140.05	140.8	G3HSH5
ADGEELTGTLDGEGK	Unmodified	0	0	0	650.672	3	497.898	1490.67	135.04	G3HC70
ADGEELTGTLDGEGK	Unmodified	0	0	0	976.006	2	746.344	1490.67	163.71	G3HC70
ADGEELTGTLDGEGK	Unmodified	0	0	0	975.504	2	746.344	1490.67	207.95	G3HC70
ADGELYK	Unmodified	0	0	0	627.36	2	398.198	794.381	114.78	G3GWB9
ADGEQDEEEKDDGEVK	Unmodified	0	0	1	827.411	3	598.25	1791.73	82.837	G3H6U4
ADGEQDEEEKDDGEVK	Unmodified	0	0	1	827.413	3	598.25	1791.73	97.45	G3H6U4
ADGESTAFLCEPR	Unmodified	0	0	0	841.405	2	726.825	1451.64	112.84	G3H8L1
ADGGPEAGELPSIGEATAALALAGR	Unmodified	0	0	0	1262.67	2	1147.58	2293.16	102.36	G3I5S9
ADGGPEAGELPSIGEATAALALAGR	Unmodified	0	0	0	842.113	3	765.392	2293.16	139.69	G3I5S9
ADGGPEAGELPSIGEATAALALAGR	Unmodified	0	0	0	1262.16	2	1147.58	2293.16	207.53	G3I5S9
ADGGTGDSSPSPSSSLPSPLSDPR	Unmodified	0	0	0	834.07	3	757.684	2270.03	130.01	G3HP33
ADGIVPEIWTDGPK	Unmodified	0	0	0	978.543	2	749.383	1496.75	138.42	G3HG71
ADGLALGGCHLR	Unmodified	0	0	0	734.897	2	620.317	1238.62	157.34	G3H6D0
ADGLCLAESETVNK	Unmodified	0	0	0	655.683	3	502.908	1505.7	168.82	G3HCD4
ADGSSQVIGTK	Unmodified	0	0	0	760.936	2	531.775	1061.54	199.03	G3I277
ADGSSQVIGTK	Unmodified	0	0	0	760.935	2	531.775	1061.54	105.13	G3I277
ADGSSQVIGTK	Unmodified	0	0	0	760.936	2	531.775	1061.54	194.17	G3I277
ADGVHTVEPTEAGDYR	Unmodified	0	0	0	649.318	3	572.932	1715.78	118.52	G3H6B1
ADGVPIHLK	Unmodified	0	0	0	704.439	2	475.277	948.539	111.04	G3GV32
ADGYEPPVQESV	Unmodified	0	0	0	760.376	2	645.796	1289.58	120.06	G3HKG8;G3H0I9
ADGYNQPDSK	Unmodified	0	0	0	776.903	2	547.741	1093.47	109.83	G3HIP2
ADGYNQPDSK	Unmodified	0	0	0	776.903	2	547.741	1093.47	93.096	G3HIP2
ADGYNQPDSK	Unmodified	0	0	0	776.739	2	547.741	1093.47	86.344	G3HIP2
ADGYVLEGK	Unmodified	0	0	0	705.404	2	476.243	950.471	138.98	G3GYR9
ADGYVLEGK	Unmodified	0	0	0	705.404	2	476.243	950.471	127.3	G3GYR9
ADHDFVVQEDFMK	Oxidation (M)	0	1	0	686.013	3	532.905	1595.69	122.46	G3I6I1
ADHQPLTEASYVNLPTIALCNTDSPLR	Unmodified	0	0	0	1076.22	3	999.498	2995.47	83.465	G3HQX0
ADHQPLTEASYVNLPTIALCNTDSPLR	Unmodified	0	0	0	1076.22	3	999.498	2995.47	115.92	G3HQX0
ADHQPLTEASYVNLPTIALCNTDSPLR	Unmodified	0	0	0	807.415	4	749.875	2995.47	67.136	G3HQX0
ADHQPLTEASYVNLPTIALCNTDSPLR	Unmodified	0	0	0	1075.88	3	999.498	2995.47	94.449	G3HQX0
ADHQPLTEASYVNLPTIALCNTDSPLR	Unmodified	0	0	0	1076.22	3	999.498	2995.47	48.59	G3HQX0
ADHQPLTEASYVNLPTIALCNTDSPLR	Unmodified	0	0	0	1075.88	3	999.498	2995.47	56.452	G3HQX0
ADHQPLTEASYVNLPTIALCNTDSPLR	Unmodified	0	0	0	1076.21	3	999.498	2995.47	83.733	G3HQX0
ADHQPLTEASYVNLPTIALCNTDSPLR	Unmodified	0	0	0	1076.55	3	999.498	2995.47	55.986	G3HQX0
ADHQPLTEASYVNLPTIALCNTDSPLR	Unmodified	0	0	0	1076.55	3	999.498	2995.47	54.656	G3HQX0
ADHQPLTEASYVNLPTIALCNTDSPLR	Unmodified	0	0	0	1076.22	3	999.498	2995.47	53.751	G3HQX0
ADHQPLTEASYVNLPTIALCNTDSPLR	Unmodified	0	0	0	1076.22	3	999.498	2995.47	73.461	G3HQX0
ADHQPLTEASYVNLPTIALCNTDSPLR	Unmodified	0	0	0	1076.21	3	999.498	2995.47	53.777	G3HQX0
ADHQPLTEASYVNLPTIALCNTDSPLR	Unmodified	0	0	0	1075.88	3	999.498	2995.47	96.317	G3HQX0
ADHQPLTEASYVNLPTIALCNTDSPLR	Unmodified	0	0	0	1075.88	3	999.498	2995.47	97.346	G3HQX0
ADHQPLTEASYVNLPTIALCNTDSPLR	Unmodified	0	0	0	1075.88	3	999.498	2995.47	112.42	G3HQX0
ADHQPLTEASYVNLPTIALCNTDSPLR	Unmodified	0	0	0	1075.88	3	999.498	2995.47	74.287	G3HQX0
ADHQPLTEASYVNLPTIALCNTDSPLR	Unmodified	0	0	0	1076.22	3	999.498	2995.47	75.82	G3HQX0
ADHQPLTEASYVNLPTIALCNTDSPLR	Unmodified	0	0	0	1075.88	3	999.498	2995.47	138.25	G3HQX0
ADIASLAEEFK	Unmodified	0	0	0	551.649	3	398.54	1192.6	105.4	G3II47
ADIASLAEEFK	Unmodified	0	0	0	826.469	2	597.306	1192.6	112.83	G3II47
ADIASLAEEFK	Unmodified	0	0	0	826.467	2	597.306	1192.6	99.653	G3II47
ADIASLAEEFK	Unmodified	0	0	0	826.469	2	597.306	1192.6	90.149	G3II47
ADIASLAEEFK	Unmodified	0	0	0	826.468	2	597.306	1192.6	100.88	G3II47
ADIASLAEEFK	Unmodified	0	0	0	826.466	2	597.306	1192.6	94.616	G3II47
ADIASLAEEFK	Unmodified	0	0	0	826.467	2	597.306	1192.6	108.47	G3II47
ADIDLTK	Unmodified	0	0	0	617.375	2	388.213	774.412	96.492	G3I6W8
ADIDLTK	Unmodified	0	0	0	617.375	2	388.213	774.412	97.798	G3I6W8
ADIDLTK	Unmodified	0	0	0	617.375	2	388.213	774.412	101.33	G3I6W8
ADIDLTK	Unmodified	0	0	0	617.375	2	388.213	774.412	98.997	G3I6W8
ADIEVACYGYEGIDAVK	Unmodified	0	0	0	778.069	3	624.961	1871.86	110.6	G3H1M4
ADIEVACYGYEGIDAVK	Unmodified	0	0	0	777.736	3	624.961	1871.86	77.562	G3H1M4
ADIEVACYGYEGIDAVK	Unmodified	0	0	0	777.736	3	624.961	1871.86	184.02	G3H1M4
ADIFMFDEPSSYLDVK	Oxidation (M)	0	1	0	1176.6	2	946.935	1891.85	99.669	G3H9G4
ADIFVDPVLHTACALDIK	Unmodified	0	0	0	819.791	3	666.684	1997.03	100.58	G3I369
ADIFVDPVLHTACALDIK	Unmodified	0	0	0	819.791	3	666.684	1997.03	116.96	G3I369
ADIFVDPVLHTACALDIK	Unmodified	0	0	0	1229.18	2	999.522	1997.03	168.89	G3I369
ADIGVAMGIVGSDVSK	Oxidation (M)	0	1	0	665.372	3	512.264	1533.77	68.944	G3H8Z9
ADIGVAMGIVGSDVSK	Unmodified	0	0	0	660.037	3	506.933	1517.78	73.593	G3H8Z9
ADIIADAAYSIFK	Unmodified	0	0	0	619.69	3	466.582	1396.72	81.709	G3HPK0
ADIIADAAYSIFK	Unmodified	0	0	0	619.355	3	466.582	1396.72	72.531	G3HPK0
ADIIASSDIEEFLR	Unmodified	0	0	0	904.484	2	789.904	1577.79	123.67	G3H0Z7
ADIIVSELLGSFADNELSPECLDGAQHFLK	Unmodified	0	0	0	937.738	4	822.908	3287.6	155.91	G3HRD3
ADIIVSELLGSFADNELSPECLDGAQHFLK	Unmodified	0	0	0	1249.98	3	1096.87	3287.6	117.08	G3HRD3
ADIIVSELLGSFADNELSPECLDGAQHFLK	Unmodified	0	0	0	937.739	4	822.908	3287.6	92.716	G3HRD3
ADIIVSELLGSFADNELSPECLDGAQHFLK	Unmodified	0	0	0	937.988	4	822.908	3287.6	48.84	G3HRD3
ADILEDKDGK	Unmodified	0	0	1	597.686	3	368.524	1102.55	92.239	G3HRW8
ADILQVGLR	Unmodified	0	0	0	607.376	2	492.795	983.576	116.05	G3HMX7
ADIPLPEGEASPPAPPLK	Unmodified	0	0	0	565.326	4	450.495	1797.95	80.387	G3HX45
ADISSVYTVTGPLYER	Unmodified	0	0	0	1000.53	2	885.949	1769.88	153.49	CON__P13717
ADITLIEGTLLVTAVGEPVLR	Unmodified	0	0	0	804.144	3	727.423	2179.25	120.08	G3HBX9
ADIWALGCLLYK	Unmodified	0	0	0	941.038	2	711.876	1421.74	205.77	G3I191
ADIWSFGITAIELATGAAPYHK	Unmodified	0	0	0	698.636	4	583.805	2331.19	92.264	G3HQV2
ADIWSFGITAIELATGAAPYHK	Unmodified	0	0	0	931.179	3	778.071	2331.19	81.316	G3HQV2
ADIWSLGITAIELAK	Unmodified	0	0	0	687.077	3	534.303	1599.89	150.22	G3H4V4;G3HRA9
ADKDQAIDGLSSALLILYLDSAR	Unmodified	0	0	1	969.546	3	816.771	2447.29	85.945	G3I7E7
ADKNQVAAQVTK	Unmodified	0	0	1	654.063	3	424.902	1271.68	89.992	G3HW44
ADKPDMGEIASFDK	Acetyl (Protein N-term),Oxidation (M)	1	1	1	1020.52	2	791.359	1580.7	69.216	G3HQ02
ADKPDMGEIASFDK	Acetyl (Protein N-term),Oxidation (M)	1	1	1	681.016	3	527.908	1580.7	49.62	G3HQ02
ADKPDMGEIASFDK	Acetyl (Protein N-term),Oxidation (M)	1	1	1	1021.02	2	791.359	1580.7	68.132	G3HQ02
ADKPDMGEIASFDK	Acetyl (Protein N-term),Oxidation (M)	1	1	1	680.682	3	527.908	1580.7	61.03	G3HQ02
ADLAAVEAK	Unmodified	0	0	0	449.274	3	296.499	886.476	68.016	G3H352
ADLAAVEAK	Unmodified	0	0	0	673.406	2	444.245	886.476	95.358	G3H352
ADLAEEYSK	Unmodified	0	0	0	742.404	2	513.243	1024.47	181.55	G3HFY9
ADLATDQK	Unmodified	0	0	0	660.381	2	431.219	860.424	110.41	G3I116;G3IKY8;G3HR47;G3IMU6
ADLEGSLDSK	Unmodified	0	0	0	498.613	3	345.505	1033.49	80.755	G3HWS5
ADLEHLVK	Unmodified	0	0	0	461.618	3	308.843	923.508	86.833	G3HWT7
ADLEMQIESLTEELAYLK	Oxidation (M)	0	1	0	857.793	3	704.685	2111.03	95.751	CON__P13645
ADLEMQIESLTEELAYLK	Oxidation (M)	0	1	0	1286.19	2	1056.52	2111.03	103.3	CON__P13645
ADLEMQIESLTEELAYLK	Oxidation (M)	0	1	0	857.794	3	704.685	2111.03	62.203	CON__P13645
ADLEMQIESLTEELAYLKK	Oxidation (M)	0	1	1	732.911	4	560.79	2239.13	51.235	CON__P13645
ADLESLLESPSGNPLNFNK	Unmodified	0	0	0	835.117	3	682.344	2044.01	190.19	G3HTU0
ADLGGTEILTPLLNIYK	Unmodified	0	0	0	764.12	3	611.012	1830.01	89.136	G3IC91;G3ILH4
ADLGGTEILTPLLNIYK	Unmodified	0	0	0	1145.68	2	916.014	1830.01	103.46	G3IC91;G3ILH4
ADLHQLK	Unmodified	0	0	0	428.267	3	275.492	823.455	76.035	G3H9Z1
ADLHQLKDNEVLMAFASYATIVLTK	Acetyl (Protein N-term),Oxidation (M)	1	1	1	1103.6	3	950.497	2848.47	42.042	G3H9Z1
ADLIAYLK	Unmodified	0	0	0	682.93	2	453.768	905.522	146.35	G3H2K2
ADLIAYLK	Unmodified	0	0	0	682.93	2	453.768	905.522	100.15	G3H2K2
ADLIAYLKK	Unmodified	0	0	1	861.56	2	517.816	1033.62	115.49	G3H2K2
ADLIFTVDFEIATK	Unmodified	0	0	0	681.392	3	528.284	1581.83	103.97	G3H352
ADLINNLGTIAK	Unmodified	0	0	0	851.017	2	621.856	1241.7	172.92	G3H354
ADLINNLGTIAK	Unmodified	0	0	0	567.68	3	414.907	1241.7	72.34	G3H354
ADLINNLGTIAK	Unmodified	0	0	0	567.681	3	414.907	1241.7	90.614	G3H354
ADLINNLGTIAK	Unmodified	0	0	0	567.68	3	414.907	1241.7	97.911	G3H354
ADLINNLGTIAK	Unmodified	0	0	0	851.017	2	621.856	1241.7	129.82	G3H354
ADLINNLGTIAK	Unmodified	0	0	0	851.017	2	621.856	1241.7	138.75	G3H354
ADLINNLGTIAK	Unmodified	0	0	0	567.68	3	414.907	1241.7	80.979	G3H354
ADLINNLGTIAK	Unmodified	0	0	0	851.018	2	621.856	1241.7	161.93	G3H354
ADLINNLGTIAK	Unmodified	0	0	0	851.018	2	621.856	1241.7	174.42	G3H354
ADLINNLGTIAK	Unmodified	0	0	0	568.016	3	414.907	1241.7	65.842	G3H354
ADLINNLGTIAK	Unmodified	0	0	0	851.018	2	621.856	1241.7	226.33	G3H354
ADLINNLGTIAK	Unmodified	0	0	0	567.681	3	414.907	1241.7	86.313	G3H354
ADLINNLGTIAK	Unmodified	0	0	0	851.017	2	621.856	1241.7	147.58	G3H354
ADLINNLGTIAK	Unmodified	0	0	0	567.681	3	414.907	1241.7	78.692	G3H354
ADLINNLGTIAK	Unmodified	0	0	0	851.519	2	621.856	1241.7	107.11	G3H354
ADLINNLGTIAK	Unmodified	0	0	0	851.017	2	621.856	1241.7	238.92	G3H354
ADLINNLGTIAK	Unmodified	0	0	0	851.52	2	621.856	1241.7	84.31	G3H354
ADLINNLGTIAK	Unmodified	0	0	0	851.017	2	621.856	1241.7	169.65	G3H354
ADLINNLGTIAK	Unmodified	0	0	0	851.019	2	621.856	1241.7	196.67	G3H354
ADLINNLGTIAK	Unmodified	0	0	0	567.681	3	414.907	1241.7	80.979	G3H354
ADLINNLGTIAK	Unmodified	0	0	0	851.017	2	621.856	1241.7	112.94	G3H354
ADLINNLGTIAK	Unmodified	0	0	0	567.68	3	414.907	1241.7	74.962	G3H354
ADLINNLGTIAK	Unmodified	0	0	0	851.018	2	621.856	1241.7	143	G3H354
ADLINNLGTIAK	Unmodified	0	0	0	851.018	2	621.856	1241.7	151.1	G3H354
ADLINNLGTIAK	Unmodified	0	0	0	851.018	2	621.856	1241.7	93.561	G3H354
ADLINNLGTIAK	Unmodified	0	0	0	851.018	2	621.856	1241.7	93.345	G3H354
ADLINNLGTIAK	Unmodified	0	0	0	851.019	2	621.856	1241.7	121.68	G3H354
ADLINNLGTIAK	Unmodified	0	0	0	851.017	2	621.856	1241.7	104.82	G3H354
ADLINNLGTIAK	Unmodified	0	0	0	851.019	2	621.856	1241.7	87.568	G3H354
ADLINNLGTIAK	Unmodified	0	0	0	851.019	2	621.856	1241.7	101.39	G3H354
ADLINNLGTIAK	Unmodified	0	0	0	851.02	2	621.856	1241.7	115.91	G3H354
ADLINNLGTIAK	Unmodified	0	0	0	851.018	2	621.856	1241.7	191.33	G3H354
ADLIVTTPEK	Unmodified	0	0	0	515.982	3	362.873	1085.6	87.258	G3I478
ADLLDLGPGSPGDGLSLAAPSWGVPEEPR	Unmodified	0	0	0	776.653	4	719.113	2872.42	116.2	G3HRD9
ADLLDLGPGSPGDGLSLAAPSWGVPEEPR	Unmodified	0	0	0	1034.87	3	958.482	2872.42	112.74	G3HRD9
ADLLGIVSELQLK	Unmodified	0	0	0	929.576	2	699.914	1397.81	103.08	G3GVQ4
ADLLGIVSELQLK	Unmodified	0	0	0	620.053	3	466.945	1397.81	85.672	G3GVQ4
ADLLTAEQR	Unmodified	0	0	0	623.352	2	508.772	1015.53	118.33	G3GSI7
ADLPEGVAEPGLSPADFCR	Unmodified	0	0	0	1116.05	2	1000.97	1999.93	186.29	G3HBU1
ADLPTLGFTHFQPAQLTTVGK	Unmodified	0	0	0	901.174	3	748.067	2241.18	119.37	G3HW06
ADLPVITIDPASPQSPESVDLVNEELK	Unmodified	0	0	0	834.706	4	719.875	2875.47	48.961	G3HYP1
ADLPVITIDPASPQSPESVDLVNEELKGK	Unmodified	0	0	1	938.275	4	766.154	3060.59	55.588	G3HYP1
ADLQAAAAQYVLALTGSSSGR	Unmodified	0	0	0	1140.11	2	1025.53	2049.05	200.48	G3HWI0
ADLQEALTLGETEVAEK	Unmodified	0	0	0	759.085	3	606.311	1815.91	166.67	G3HX81
ADLQLLQGVQDVR	Unmodified	0	0	0	842.983	2	727.902	1453.79	126.5	G3H3A2
ADLQNHLDTAQNALQDK	Unmodified	0	0	0	785.419	3	632.313	1893.92	202.79	G3I600
ADLSIPDLHEIVTEELEDR	Unmodified	0	0	0	808.754	3	732.034	2193.08	102.5	G3GXZ7
ADLTALFLPR	Unmodified	0	0	0	449.272	3	372.885	1115.63	111.06	G3GVH8
ADLTDYLNR	Unmodified	0	0	0	655.35	2	540.77	1079.52	106.68	G3HKP3
ADLTGTGVQNPPLDVQWR	Unmodified	0	0	0	733.059	3	656.338	1965.99	121.82	G3HBV4
ADLTHSLEK	Unmodified	0	0	0	491.287	3	338.514	1012.52	81.972	G3IDP3
ADLTVLDENK	Unmodified	0	0	0	526.304	3	373.196	1116.57	105.2	G3HRP7
ADLVIVGAEGVVENGGIINK	Unmodified	0	0	0	809.473	3	656.365	1966.07	140.89	G3HX42
ADLVIVGAEGVVENGGIINK	Unmodified	0	0	0	809.138	3	656.365	1966.07	216.19	G3HX42
ADLVIVGAEGVVENGGIINK	Unmodified	0	0	0	607.357	4	492.526	1966.07	115.56	G3HX42
ADLVTIPAYVTVVR	Unmodified	0	0	0	874.021	2	758.94	1515.87	100.04	G3IHE8
ADLVVAIVYPLVK	Unmodified	0	0	0	620.065	3	467.29	1398.85	83.045	G3HTC0
ADLYAVETK	Unmodified	0	0	0	734.425	2	505.264	1008.51	111.61	G3HMN4
ADLYDDGQDEQGVTLVQDLEDIWEQAFLQFK	Unmodified	0	0	0	1023.01	4	907.93	3627.69	104.03	G3II01
ADLYLEGK	Unmodified	0	0	0	683.901	2	454.74	907.465	107.47	G3GRD8
ADMGGAATICSAIVSAAK	Unmodified	0	0	0	1076.58	2	847.416	1692.82	302.73	G3HR08
ADMSSGESCTSPLELFNSIAAQGELVR	Acetyl (Protein N-term)	1	0	0	971.452	3	971.12	2910.34	41.475	G3HIX6
ADMSSGESCTSPLELFNSIAAQGELVR	Acetyl (Protein N-term),Oxidation (M)	1	1	0	976.449	3	976.451	2926.33	50.158	G3HIX6
ADMVIEAVFEDLTVK	Oxidation (M)	0	1	0	718.729	3	565.955	1694.84	88.224	G3GXQ3
ADMVIEAVFEDLTVK	Unmodified	0	0	0	713.731	3	560.624	1678.85	57.034	G3GXQ3
ADMVNEDLLSDGTNENESGFWDSFK	Oxidation (M)	0	1	0	1099.17	3	946.068	2835.18	149.74	G3H1S2
ADMVNEDLLSDGTNENESGFWDSFK	Oxidation (M)	0	1	0	1098.84	3	946.068	2835.18	129.74	G3H1S2
ADMVNEDLLSDGTNENESGFWDSFK	Unmodified	0	0	0	1094.07	3	940.736	2819.19	65.213	G3H1S2
ADNFEYSDPVDGSVSR	Unmodified	0	0	0	993.962	2	879.384	1756.75	288.29	G3GZD2
ADNHIAVNEVVPGR	Unmodified	0	0	0	860.467	2	745.889	1489.76	190.35	G3H678
ADNPEAGLSEK	Unmodified	0	0	0	794.931	2	565.77	1129.53	148.18	G3I0H1
ADNPVLELLLR	Acetyl (Protein N-term)	1	0	0	647.871	2	647.872	1293.73	45.161	G3HCX7
ADNPVLELLLR	Acetyl (Protein N-term)	1	0	0	647.87	2	647.872	1293.73	58.676	G3HCX7
ADNTCSFAK	Unmodified	0	0	0	736.383	2	507.221	1012.43	131.52	G3IEZ7
ADNVSSEGSWVK	Unmodified	0	0	0	868.962	2	639.802	1277.59	207.95	G3H331
ADPAFGLESSGIAGTTADEPERIEESSTDEAR	Unmodified	0	0	1	1180.56	3	1103.51	3307.5	57.838	G3HRQ3
ADPDGDGVLSLQEFSNVDLR	Unmodified	0	0	0	1188.59	2	1074.02	2146.02	145.52	G3IB78
ADPEAAWEPTEVEAR	Unmodified	0	0	0	950.465	2	835.886	1669.76	130.69	G3HUM5
ADPEADKEQMWDDEENTGPVLQFDYEAVANR	Oxidation (M)	0	1	1	1015.23	4	900.394	3597.55	104.96	G3IKQ7
ADPECCSILHGLVAAVETLCK	Unmodified	0	0	0	934.817	3	781.71	2342.11	70.501	G3I0X3
ADPFSFEGPEIVDCDGCTIDWK	Unmodified	0	0	0	1006.47	3	853.367	2557.08	127.1	G3IIT5
ADPFSFEGPEIVDCDGCTIDWK	Unmodified	0	0	0	1006.14	3	853.367	2557.08	170.98	G3IIT5
ADPGVCCFITK	Acetyl (Protein N-term)	1	0	0	769.88	2	655.299	1308.58	50.284	G3HH79
ADPLSGDCQPETR	Unmodified	0	0	0	838.401	2	723.32	1444.63	94.82	G3H1H9
ADPPYTHTIQK	Unmodified	0	0	0	576.993	3	424.219	1269.64	110.84	G3H9Z5
ADPSLLGFSVNASSER	Unmodified	0	0	0	627.33	3	550.609	1648.81	107.69	G3I9L4
ADPSQFELLK	Unmodified	0	0	0	803.465	2	574.303	1146.59	140.49	G3H5L5
ADPTGPVEGTVIEAFTDK	Unmodified	0	0	0	769.416	3	616.307	1845.9	111.11	G3HJS7
ADPTGPVEGTVIEAFTDK	Unmodified	0	0	0	1153.62	2	923.957	1845.9	108.36	G3HJS7
ADPTVESEEAFK	Unmodified	0	0	0	890.971	2	661.809	1321.6	141.1	G3IAL3
ADPYAADEGSGEGHK	Unmodified	0	0	0	654.99	3	501.883	1502.63	116	G3HWE6
ADQDRLDLEER	Unmodified	0	0	1	794.908	2	680.329	1358.64	140.78	G3H7U2
ADQEGQTQPKPR	Unmodified	0	0	1	605.003	3	452.229	1353.66	124.6	G3HX69
ADQELLLYSHDNIICGITSVAFSK	Unmodified	0	0	0	1051.89	3	898.786	2693.34	95.209	G3I1D1
ADQELLMYSHDNIICGITSVAFSR	Oxidation (M)	0	1	0	996.159	3	919.439	2755.29	102.78	G3I668
ADQELLMYSHDNIICGITSVAFSR	Oxidation (M)	0	1	0	995.823	3	919.439	2755.29	97.352	G3I668
ADQELLMYSHDNIICGITSVAFSR	Unmodified	0	0	0	990.827	3	914.107	2739.3	105.46	G3I668
ADQELMTYSHDNIICGITSVSFSK	Oxidation (M)	0	1	0	1064.53	3	911.423	2731.25	56.131	G3I1X8
ADQELMTYSHDNIICGITSVSFSK	Oxidation (M)	0	1	0	1064.87	3	911.423	2731.25	68.97	G3I1X8
ADQELMTYSHDNIICGITSVSFSK	Oxidation (M)	0	1	0	1064.2	3	911.423	2731.25	131.64	G3I1X8
ADQLDYENFR	Unmodified	0	0	0	750.368	2	635.789	1269.56	132.25	G3IKT2;G3I8V2
ADQLTEEQIAEFK	Unmodified	0	0	0	990.537	2	761.375	1520.74	131.06	G3IM13
ADQLTEEQIAEFK	Acetyl (Protein N-term)	1	0	0	896.96	2	782.38	1562.75	123.51	G3IM13
ADQLTEEQIAEFK	Acetyl (Protein N-term)	1	0	0	897.461	2	782.38	1562.75	65.627	G3IM13
ADQLTEEQIAEFK	Acetyl (Protein N-term)	1	0	0	896.96	2	782.38	1562.75	97.734	G3IM13
ADQLTEEQIAEFK	Acetyl (Protein N-term)	1	0	0	896.96	2	782.38	1562.75	68.786	G3IM13
ADQLTEEQIAEFK	Acetyl (Protein N-term)	1	0	0	896.959	2	782.38	1562.75	72.652	G3IM13
ADQLTEEQIAEFK	Acetyl (Protein N-term)	1	0	0	896.96	2	782.38	1562.75	68.786	G3IM13
ADQLTEEQIAEFK	Acetyl (Protein N-term)	1	0	0	896.96	2	782.38	1562.75	82.417	G3IM13
ADQLTEEQIAEFK	Acetyl (Protein N-term)	1	0	0	896.961	2	782.38	1562.75	90.05	G3IM13
ADQLTEEQIAEFK	Acetyl (Protein N-term)	1	0	0	896.96	2	782.38	1562.75	79.659	G3IM13
ADQLTEEQIAEFK	Acetyl (Protein N-term)	1	0	0	896.96	2	782.38	1562.75	101.39	G3IM13
ADQLTEEQIAEFK	Acetyl (Protein N-term)	1	0	0	896.96	2	782.38	1562.75	109.42	G3IM13
ADQLTEEQIAEFK	Acetyl (Protein N-term)	1	0	0	896.96	2	782.38	1562.75	62.466	G3IM13
ADQLTEEQIAEFK	Acetyl (Protein N-term)	1	0	0	896.96	2	782.38	1562.75	119.27	G3IM13
ADQLTEEQIAEFK	Acetyl (Protein N-term)	1	0	0	896.96	2	782.38	1562.75	87.184	G3IM13
ADQLTEEQIAEFK	Acetyl (Protein N-term)	1	0	0	896.961	2	782.38	1562.75	103.34	G3IM13
ADQLTEEQIAEFK	Acetyl (Protein N-term)	1	0	0	896.96	2	782.38	1562.75	104.22	G3IM13
ADQLTEEQIAEFK	Acetyl (Protein N-term)	1	0	0	896.96	2	782.38	1562.75	70.942	G3IM13
ADQLTEEQIAEFK	Acetyl (Protein N-term)	1	0	0	896.96	2	782.38	1562.75	87.568	G3IM13
ADQLTEEQIAEFK	Acetyl (Protein N-term)	1	0	0	896.96	2	782.38	1562.75	98.754	G3IM13
ADQLTEEQIAEFK	Acetyl (Protein N-term)	1	0	0	896.96	2	782.38	1562.75	90.05	G3IM13
ADQLTEEQIAEFK	Acetyl (Protein N-term)	1	0	0	896.961	2	782.38	1562.75	54.486	G3IM13
ADQLTEEQIAEFK	Acetyl (Protein N-term)	1	0	0	896.961	2	782.38	1562.75	43.958	G3IM13
ADQLTEEQIAEFK	Acetyl (Protein N-term)	1	0	0	896.961	2	782.38	1562.75	58.63	G3IM13
ADQLTEEQIAEFK	Acetyl (Protein N-term)	1	0	0	896.96	2	782.38	1562.75	57.174	G3IM13
ADQLTEEQIAEFK	Acetyl (Protein N-term)	1	0	0	896.959	2	782.38	1562.75	93.096	G3IM13
ADQLTEEQIAEFK	Acetyl (Protein N-term)	1	0	0	896.96	2	782.38	1562.75	44.188	G3IM13
ADQLTEEQIAEFK	Acetyl (Protein N-term)	1	0	0	896.962	2	782.38	1562.75	58.592	G3IM13
ADQLTEEQIAEFK	Acetyl (Protein N-term)	1	0	0	896.961	2	782.38	1562.75	65.627	G3IM13
ADQLTEEQIAEFK	Acetyl (Protein N-term)	1	0	0	896.96	2	782.38	1562.75	63.32	G3IM13
ADQLTEEQIAEFK	Acetyl (Protein N-term)	1	0	0	897.461	2	782.38	1562.75	80.24	G3IM13
ADQWNVNYVETSAK	Unmodified	0	0	0	1042.04	2	812.884	1623.75	301.38	G3GV75
ADQWNVNYVETSAK	Unmodified	0	0	0	695.366	3	542.258	1623.75	98.582	G3GV75
ADRDESSPYAAMLAAQDVAQR	Oxidation (M)	0	1	1	837.408	3	761.022	2280.04	118.84	G3HS40
ADRDESSPYAAMLAAQDVAQR	Oxidation (M)	0	1	1	837.742	3	761.022	2280.04	152.64	G3HS40
ADRDESSPYAAMLAAQDVAQR	Oxidation (M)	0	1	1	837.408	3	761.022	2280.04	160.05	G3HS40
ADRDESSPYAAMLAAQDVAQR	Oxidation (M)	0	1	1	837.741	3	761.022	2280.04	150.65	G3HS40
ADRDESSPYAAMLAAQDVAQR	Oxidation (M)	0	1	1	837.408	3	761.022	2280.04	139.43	G3HS40
ADRDESSPYAAMLAAQDVAQR	Unmodified	0	0	1	832.076	3	755.69	2264.05	269.39	G3HS40
ADRENADIIR	Unmodified	0	0	1	701.384	2	586.805	1171.59	154.56	G3I432
ADRPSSLPLDFNDEFSDLDGVVR	Unmodified	0	0	1	932.133	3	855.414	2563.22	54.306	G3H1B1
ADSAESEDVKEEK	Unmodified	0	0	1	708.713	3	479.551	1435.63	143.55	G3I1P6
ADSAESEDVKEEK	Unmodified	0	0	1	1063.07	2	718.823	1435.63	145.81	G3I1P6
ADSAESEDVKEEKDDEEK	Unmodified	0	0	2	990.845	3	684.962	2051.87	119.04	G3I1P6
ADSAGAPPKSPEK	Unmodified	0	0	1	648.044	3	418.882	1253.63	88.092	G3GX59
ADSDSDDKGEESKPK	Unmodified	0	0	2	842.121	3	536.573	1606.7	125.47	G3H5T7
ADSEDNIYQSSNATYGALSNPHNADQEALLGK	Acetyl (Protein N-term)	1	0	0	1222.91	3	1145.86	3434.55	46.194	G3H6R2
ADSLVEGTSSR	Unmodified	0	0	0	675.855	2	561.275	1120.54	139.38	G3HKE3
ADSQIPEEVGPGEASLR	Unmodified	0	0	0	662.343	3	585.623	1753.85	62.94	G3HXE0
ADSQIPEEVGPGEASLRR	Unmodified	0	0	1	714.043	3	637.657	1909.95	146.86	G3HXE0
ADSQTDASEGLLSGNYIGLVNSYAQK	Unmodified	0	0	0	1054.55	3	901.103	2700.29	93.21	G3HX97
ADSSVLTSTEITSLADSSILDSK	Acetyl (Protein N-term)	1	0	0	1306.67	2	1191.59	2381.17	52.026	G3H6H0
ADSVSNLEPSGESLVTQ	Unmodified	0	0	0	981.495	2	866.915	1731.82	69.045	G3H1V2
ADSWVEK	Unmodified	0	0	0	646.865	2	417.703	833.392	110.81	G3GUY5
ADSYYEYLLK	Unmodified	0	0	0	861.969	2	632.808	1263.6	186.41	G3IN87
ADTDPSEGFSSPPSSLISPSTPSSLGPSLSSTSGIGTSPSQR	Unmodified	0	0	0	1432.03	3	1354.98	4061.92	59.453	G3HS70
ADTGDAPVPAPAGDQK	Unmodified	0	0	0	656.685	3	503.911	1508.71	92.265	G3HZX6
ADTIATIEK	Unmodified	0	0	0	473.952	3	321.178	960.513	89.08	G3H8G1
ADTIDTIEK	Unmodified	0	0	0	732.922	2	503.259	1004.5	99.688	G3H9L2
ADTLDPALLRPGR	Unmodified	0	0	1	541.983	3	465.597	1393.77	84.605	G3HNP6
ADTLTDEINFLR	Unmodified	0	0	0	819.44	2	704.359	1406.7	87.806	CON__P02538;CON__P04259;CON__P48668
ADTLTLEER	Unmodified	0	0	0	638.85	2	524.269	1046.52	167.23	G3H3G9
ADTLTLK	Unmodified	0	0	0	610.386	2	381.224	760.433	101.28	G3H4V1
ADTLTLKER	Unmodified	0	0	1	502.307	3	349.533	1045.58	90.709	G3H4V1
ADTLTPEECQQFKK	Unmodified	0	0	1	795.102	3	565.607	1693.8	74.78	G3HTJ2
ADTNNQSACFEVIDQK	Unmodified	0	0	0	1149.57	2	920.413	1838.81	280.87	G3HPL6
ADTQTYQPYNK	Unmodified	0	0	0	893.97	2	664.809	1327.6	251.64	G3H1P3
ADTQTYQPYNK	Unmodified	0	0	0	596.317	3	443.542	1327.6	69.672	G3H1P3
ADTSSQGALVFLSK	Unmodified	0	0	0	628.361	3	475.252	1422.74	77.633	G3IJF2
ADTTSTVTLASGQEK	Unmodified	0	0	0	984.037	2	754.876	1507.74	252.42	G3I5Z2
ADTTTPTTSAITASR	Unmodified	0	0	0	861.955	2	747.376	1492.74	164.13	G3ID92
ADTVQTTILLRPPYCPR	Unmodified	0	0	1	744.077	3	667.691	2000.05	146.77	G3HLV1
ADTVWNK	Unmodified	0	0	0	646.372	2	417.211	832.408	104.21	G3GV47
ADVAFHFNPR	Unmodified	0	0	0	468.251	3	391.865	1172.57	120.99	G3HWD9
ADVALTPNPLDQTCIHPESYDIAVR	Unmodified	0	0	0	1009.18	3	932.46	2794.36	104.57	G3GV59
ADVDAIHEYLLLK	Unmodified	0	0	0	653.383	3	500.608	1498.8	112.64	G3H166
ADVDLYQVR	Unmodified	0	0	0	654.36	2	539.78	1077.55	104.17	G3H256
ADVDVQPYAFTTK	Unmodified	0	0	0	957.022	2	727.862	1453.71	210.44	G3GR93
ADVFHAYLSLLK	Unmodified	0	0	0	612.7	3	459.591	1375.75	69.261	G3GY17
ADVGDAVDTALEQLNR	Unmodified	0	0	0	958.999	2	843.918	1685.82	94.547	G3HB61
ADVGDAVDTALEQLNRR	Unmodified	0	0	1	691.367	3	614.982	1841.92	81.448	G3HB61
ADVIQATGDAICIFR	Unmodified	0	0	0	627.336	3	550.615	1648.82	120.54	G3HRJ1
ADVLFVAPR	Unmodified	0	0	0	608.865	2	494.285	986.555	152.63	G3H7X9
ADVLSEEAILK	Unmodified	0	0	0	549.33	3	396.555	1186.64	103.08	G3HXA2;G3HUC8
ADVPEVDLSGVDAK	Unmodified	0	0	0	625.014	3	472.24	1413.7	134.18	G3H3Z4
ADVPLPLDLLPSFWK	Unmodified	0	0	0	723.76	3	570.987	1709.94	74.789	G3H280
ADVPYILK	Unmodified	0	0	0	688.93	2	459.768	917.522	114.6	G3GU69
ADVTAAFPTLGTDQASELIPGK	Unmodified	0	0	0	887.825	3	734.714	2201.12	52.09	G3HAZ8
ADVTAAFPTLGTDQASELIPGKEELNVVK	Unmodified	0	0	1	926.269	4	754.149	3012.57	97.152	G3HAZ8
ADVTLSALNDSDANSDLVDVEGLGETPPAK	Unmodified	0	0	0	1158.26	3	1005.15	3012.44	72.578	G3GYA7
ADVVLPAR	Unmodified	0	0	0	535.331	2	420.751	839.487	110.81	G3IDW3
ADVVVLAGAVCDFR	Unmodified	0	0	0	574.312	3	497.926	1490.76	181.67	G3HM53
ADVYSFAIILQEIALR	Unmodified	0	0	0	684.729	3	608.008	1821	58.817	G3HMZ8
ADWSSLSR	Unmodified	0	0	0	575.805	2	461.225	920.435	104.44	G3GRW1
ADWSSLSR	Unmodified	0	0	0	575.805	2	461.225	920.435	93.195	G3GRW1
ADYAQLLEDMQNAFR	Oxidation (M)	0	1	0	677.666	3	600.946	1799.81	120.92	G3H066
ADYAQLLEDMQNAFR	Unmodified	0	0	0	672.335	3	595.614	1783.82	106.42	G3H066
ADYEIASK	Unmodified	0	0	0	677.883	2	448.722	895.429	110.41	G3HH71;G3HBR9
ADYFAQK	Unmodified	0	0	0	650.867	2	421.706	841.397	108.09	G3I8R3
ADYGELESLAK	Unmodified	0	0	0	827.457	2	598.296	1194.58	115.7	G3H3K4
ADYHQVLGHTLDIFK	Unmodified	0	0	0	554.561	4	439.981	1755.89	62.162	G3HFY0
ADYQVVDDEIEANVEEIEANEEDIDDGFRR	Unmodified	0	0	1	1243.57	3	1166.52	3496.54	59.302	G3GRB1
ADYQVVDDEIEANVEEIEANEEDIDDGFRR	Unmodified	0	0	1	932.681	4	875.142	3496.54	86.604	G3GRB1
AEAALQNQNFADSVDDECLVK	Unmodified	0	0	0	932.466	3	779.694	2336.06	229.48	G3HCA7
AEACFVNCVER	Unmodified	0	0	0	792.376	2	677.798	1353.58	147.37	G3H601
AEAEAASEVWCR	Unmodified	0	0	0	804.387	2	689.806	1377.6	162.36	G3I656
AEAEIELLQHLLR	Unmodified	0	0	0	588.677	3	512.291	1533.85	120.87	G3HX81
AEAELGTFPR	Unmodified	0	0	0	660.36	2	545.78	1089.55	117.81	G3GWD0
AEAESLYQSK	Unmodified	0	0	0	792.437	2	563.275	1124.53	212.21	CON__P04264
AEAEWDIDEVVIELVGSK	Unmodified	0	0	0	821.114	3	668.005	2000.99	76.391	G3HXN0
AEAEYITAK	Unmodified	0	0	0	727.417	2	498.256	994.497	172.94	G3HPM4
AEAGAGLSETVTETTVTVTTEPENR	Acetyl (Protein N-term)	1	0	0	1303.63	2	1303.13	2604.24	44.691	G3HVU9
AEAGDNLGALVR	Unmodified	0	0	0	707.895	2	593.315	1184.61	199.68	G3I7M2
AEAGDNLGALVR	Unmodified	0	0	0	707.895	2	593.315	1184.61	119.27	G3I7M2
AEAGGGWEGAASYK	Unmodified	0	0	0	906.468	2	677.307	1352.6	234.92	G3HTV2
AEAGGGWEGAASYK	Unmodified	0	0	0	604.982	3	451.874	1352.6	93.766	G3HTV2
AEAGSNSVLFVCLGNICR	Acetyl (Protein N-term)	1	0	0	1004.98	2	1004.98	2007.95	91.62	G3HBH4
AEAGVPAEFSIWTR	Unmodified	0	0	0	588.314	3	511.928	1532.76	116.98	G3IBK2
AEAHFNQLVEQYK	Unmodified	0	0	0	1018.05	2	788.891	1575.77	212.9	G3GZ87
AEALAIETEAELER	Unmodified	0	0	0	887.473	2	772.894	1543.77	188.91	G3I4I9
AEALEAAIENLNEAK	Unmodified	0	0	0	682.384	3	529.274	1584.8	87.363	G3H244
AEALEGQIR	Unmodified	0	0	0	608.347	2	493.767	985.519	146.81	G3I600
AEALMQELDEADTETR	Unmodified	0	0	0	1025.99	2	911.412	1820.81	175.6	G3HUP4
AEALSFVALVDGYFR	Unmodified	0	0	0	944.012	2	829.433	1656.85	76.522	G3H6C9
AEANQHVVDEK	Unmodified	0	0	0	566.645	3	413.87	1238.59	69.815	G3IBS8
AEAQIAAK	Unmodified	0	0	0	630.388	2	401.227	800.439	106.36	G3I2Y1
AEAQIAAK	Unmodified	0	0	0	630.388	2	401.227	800.439	106.04	G3I2Y1
AEAQPQESEGVASAEAK	Unmodified	0	0	0	721.044	3	567.936	1700.79	89.877	G3HR76
AEASAPAK	Unmodified	0	0	0	601.86	2	372.698	743.381	125.81	G3H1D7;G3I9W6;G3H5N3;G3I1U7;G3H891;G3GTW6;G3H210
AEASAPAK	Unmodified	0	0	0	601.86	2	372.698	743.381	121.99	G3H1D7;G3I9W6;G3H5N3;G3I1U7;G3H891;G3GTW6;G3H210
AEASAPAKAPASAPAQVPK	Unmodified	0	0	1	817.483	3	587.988	1760.94	98.804	G3H1D7;G3I9W6
AEASAPAKAPASAPAQVPK	Unmodified	0	0	1	613.114	4	441.243	1760.94	56.215	G3H1D7;G3I9W6
AEASFWTAEEVDLSK	Unmodified	0	0	0	1071.06	2	841.899	1681.78	216.83	G3I2K8
AEASGSLGGLTR	Unmodified	0	0	0	674.374	2	559.794	1117.57	125.75	G3H2W4
AEATASALADADADLEER	Unmodified	0	0	0	1024.5	2	909.921	1817.83	305.69	G3I2Q6
AEATASVEETEEDLSGTQFVCETVIR	Unmodified	0	0	0	1034.16	3	957.778	2870.31	211.68	G3HM04
AEAVESAQAGDK	Unmodified	0	0	0	817.442	2	588.281	1174.55	143	G3GZQ9
AEAVESAQAGDK	Unmodified	0	0	0	817.942	2	588.281	1174.55	96.171	G3GZQ9
AEAVLVDLFGLK	Acetyl (Protein N-term)	1	0	0	773.457	2	658.877	1315.74	99.815	G3H846
AEAVPEEEAASVATPER	Unmodified	0	0	0	993.003	2	878.423	1754.83	298.91	G3HJR1
AEAVVNTVDISEREK	Unmodified	0	0	1	706.73	3	553.956	1658.85	90.725	G3HCU9
AEAYVLACTDQQYLVPK	Unmodified	0	0	0	810.104	3	656.996	1967.97	70.529	G3HJK9
AECLEDLVSFIIEEPPQDMDEK	Oxidation (M)	0	1	0	771.381	4	656.55	2622.17	84.035	G3I5B3
AECSAEQCYK	Unmodified	0	0	0	852.909	2	623.247	1244.48	101.97	G3GTC7
AEDAEAAAESGGGGGDPGVGACEPGVAPIK	Acetyl (Protein N-term)	1	0	0	990.133	3	913.412	2737.21	58.924	G3HCJ8
AEDEDIVLTPDGTR	Unmodified	0	0	0	880.948	2	765.868	1529.72	155.47	G3HKH7
AEDEVDSLSK	Unmodified	0	0	0	776.419	2	546.756	1091.5	96.665	G3I358
AEDFLPEVPSVPENLEDSK	Unmodified	0	0	0	858.784	3	705.676	2114.01	88.283	G3HVJ9
AEDGENYAIK	Unmodified	0	0	0	784.42	2	555.259	1108.5	172.59	G3H319
AEDGENYAIK	Unmodified	0	0	0	784.42	2	555.259	1108.5	219.8	G3H319
AEDGGESEGDASEKDAK	Unmodified	0	0	1	794.732	3	565.571	1693.69	70.134	G3H6K5
AEDGHAVAK	Unmodified	0	0	0	678.386	2	449.225	896.435	147.19	G3HSM8
AEDGIELTGSFLINLEGGDIR	Unmodified	0	0	0	816.764	3	740.378	2218.11	197.41	G3GRD8
AEDGSVIDYELIDQDAR	Unmodified	0	0	0	1070.02	2	954.945	1907.87	197.19	G3IG05
AEDGSVIDYELIDQDAR	Unmodified	0	0	0	713.352	3	636.966	1907.87	232.78	G3IG05
AEDGSVIDYELIDQDAR	Unmodified	0	0	0	1069.52	2	954.945	1907.87	113.37	G3IG05
AEDGSVIDYELIDQDAR	Unmodified	0	0	0	1069.53	2	954.945	1907.87	115.12	G3IG05
AEDGSVIDYELIDQDAR	Unmodified	0	0	0	713.686	3	636.966	1907.87	76.82	G3IG05
AEDGSVIDYELIDQDAR	Unmodified	0	0	0	1069.52	2	954.945	1907.87	136.24	G3IG05
AEDGSVIDYELIDQDAR	Unmodified	0	0	0	1069.52	2	954.945	1907.87	100.11	G3IG05
AEDGSVIDYELIDQDAR	Unmodified	0	0	0	1069.53	2	954.945	1907.87	139.77	G3IG05
AEDGSVIDYELIDQDAR	Unmodified	0	0	0	1069.58	2	954.945	1907.87	131.32	G3IG05
AEDGSVIDYELIDQDAR	Unmodified	0	0	0	1069.52	2	954.945	1907.87	128.35	G3IG05
AEDGSVIDYELIDQDAR	Unmodified	0	0	0	713.353	3	636.966	1907.87	73.593	G3IG05
AEDGSVIDYELIDQDAR	Unmodified	0	0	0	1069.53	2	954.945	1907.87	133.98	G3IG05
AEDGSVIDYELIDQDAR	Unmodified	0	0	0	1069.53	2	954.945	1907.87	165.51	G3IG05
AEDGSVIDYELIDQDAR	Unmodified	0	0	0	1069.52	2	954.945	1907.87	121.76	G3IG05
AEDGSVIDYELIDQDAR	Unmodified	0	0	0	1069.53	2	954.945	1907.87	145.71	G3IG05
AEDGSVIDYELIDQDAR	Unmodified	0	0	0	1069.53	2	954.945	1907.87	122.52	G3IG05
AEDGSVIDYELIDQDAR	Unmodified	0	0	0	713.685	3	636.966	1907.87	90.259	G3IG05
AEDGSVIDYELIDQDAR	Unmodified	0	0	0	1069.52	2	954.945	1907.87	291.75	G3IG05
AEDGSVIDYELIDQDARELYDAGVK	Unmodified	0	0	1	1081.89	3	928.779	2783.31	86.761	G3IG05
AEDIEAFK	Unmodified	0	0	0	690.891	2	461.729	921.444	176.4	G3H2H5
AEDITAAVEAAR	Unmodified	0	0	0	723.392	2	608.812	1215.61	166.69	G3I000
AEDKEWIPVTK	Unmodified	0	0	1	668.396	3	439.235	1314.68	86.911	G3HBP8;G3HIC1;G3I175
AEDLEAQHEQIYQQSR	Unmodified	0	0	0	725.359	3	648.973	1943.9	190.19	G3HF79
AEDLLHTR	Unmodified	0	0	0	395.225	3	318.838	953.493	79.474	G3I0L2
AEDLLNR	Unmodified	0	0	0	530.302	2	415.722	829.429	114.6	G3I1H4
AEDLVIGALESAFQECDDVIGR	Unmodified	0	0	0	879.439	3	803.053	2406.14	146.89	G3GZG0
AEDLVPGLVSR	Unmodified	0	0	0	692.902	2	578.322	1154.63	132.88	G3HEQ2
AEDNADTLALVFEAPNQEK	Unmodified	0	0	0	845.11	3	692.336	2073.99	156.83	G3H412
AEDNADTLALVFEAPNQEK	Unmodified	0	0	0	845.109	3	692.336	2073.99	148.36	G3H412
AEDNETSWK	Unmodified	0	0	0	769.398	2	540.236	1078.46	138.08	G3H3C3
AEDSGEYHCVYHFVSAPK	Unmodified	0	0	0	639.565	4	524.735	2094.91	69.379	G3HEJ1
AEDTSSPVIGELWSSDQR	Unmodified	0	0	0	1104.04	2	988.963	1975.91	171.36	G3HCD4
AEDVLVGADSAR	Unmodified	0	0	0	716.385	2	601.804	1201.59	135.8	G3H3F9
AEDWEIK	Unmodified	0	0	0	674.878	2	445.716	889.418	117.02	G3IFV1
AEDYDVVK	Unmodified	0	0	0	698.889	2	469.727	937.439	144.38	G3HB11
AEDYEVVK	Unmodified	0	0	0	705.896	2	476.735	951.455	109.86	G3HUX3
AEEAAAPAPPGPK	Unmodified	0	0	0	555.318	3	402.544	1204.61	72.531	G3H8C9
AEEAEELRLDLEDVK	Unmodified	0	0	1	739.738	3	586.963	1757.87	125.22	G3GS63
AEEAEPLEK	Unmodified	0	0	0	737.412	2	508.251	1014.49	169.44	G3HJW9
AEEDKIPLLVVGNK	Unmodified	0	0	1	738.12	3	508.959	1523.86	102.33	G3H5E5
AEEDLSEEEQSQLNQLK	Unmodified	0	0	0	817.088	3	663.98	1988.92	136.57	G3I8Y6
AEEDTQFNYHR	Unmodified	0	0	0	819.887	2	705.308	1408.6	140.49	G3H7U2
[truncated: 60,613 more rows]

## Sheet: MPC-11_Rep1_Peptides
Sequence	Modifications	Acetyl (Protein N-term)	Oxidation (M)	Missed cleavages	MS/MS m/z	Charge	m/z	Mass	Score	Proteins	Gene names	Protein names
[truncated: 69,822 more rows]

[truncated: 3 more sheets: MPC-11_Rep2_Peptides, MPC-11_Rep3_Peptides, unfractionated cell lysates_pep]
