# Supplementary material for: Spatial Proteomics Reveals Differences in the Cellular Architecture of Antibody-Producing CHO and Plasma Cell–Derived Cells
Source: Mol Cell Proteomics. 2022 Aug 5;21(10):100278. doi: 10.1016/j.mcpro.2022.100278 (PMC9562429; doi:10.1016/j.mcpro.2022.100278)
Supplement: TableS5 [file mmc6.xlsx]

## Sheet: Notes
This file contains the results of the differential localization analysis. Mahalanobis distances were calculated for each protein to each cluster in each replicate, respectively. Mahalanobis distances for mapped proteins were tested on statistical significance by applying Student's t-Test.
Columns
UniProt_Acc_crgr	UniProt Identifier for Cricetulus griseus
UniProt_acc_mmus	UniProt Identifier for Mus musculus
Gene.name_mmus	Gene name for Mus musculus
Protein.name_mmus	Protein name for Mus musculus
log2 CytosolRatio(CHO/MPC)	log2-transformed ratio of Mahalanobis distances to the cytosol in CHO-K1/MPC11 cells
log2 ErRatio(CHO/MPC)	log2-transformed ratio of Mahalanobis distances to the ER in CHO-K1/MPC11 cells
log2 GolgiRatio(CHO/MPC)	log2-transformed ratio of Mahalanobis distances to the Golgi apparatus in CHO-K1/MPC11 cells
log2 LysoRatio(CHO/MPC)	log2-transformed ratio of Mahalanobis distances to the lysosome in CHO-K1/MPC11 cells
log2 MitoRatio(CHO/MPC)	log2-transformed ratio of Mahalanobis distances to the mitochondrion in CHO-K1/MPC11 cells
log2 NucRatio(CHO/MPC)	log2-transformed ratio of Mahalanobis distances to the nucleus in CHO-K1/MPC11 cells
log2 PeroxisomeRatio(CHO/MPC)	log2-transformed ratio of Mahalanobis distances to the peroxisome in CHO-K1/MPC11 cells
log2 PmRatio(CHO/MPC)	log2-transformed ratio of Mahalanobis distances to the plasma membrane in CHO-K1/MPC11 cells
log2 ProteasomeRatio(CHO/MPC)	log2-transformed ratio of Mahalanobis distances to the proteasome in CHO-K1/MPC11 cells
log2 RiboRatio(CHO/MPC)	log2-transformed ratio of Mahalanobis distances to the ribosome in CHO-K1/MPC11 cells
Cytosol_CHO	Mean Mahalnobis distance to the cytosol cluster in CHO-K1 cells
ER_CHO	Mean Mahalnobis distance to the endoplasmic reticulum cluster in CHO-K1 cells
Golgi_CHO	Mean Mahalnobis distance to the Golgi apparatus cluster in CHO-K1 cells
Lysosome_CHO	Mean Mahalnobis distance to the lysosome cluster in CHO-K1 cells
Mitochondrion_CHO	Mean Mahalnobis distance to the mitochondrion cluster in CHO-K1 cells
Nucleus_CHO	Mean Mahalnobis distance to the nucleus cluster in CHO-K1 cells
Peroxisome_CHO	Mean Mahalnobis distance to the peroxisome cluster in CHO-K1 cells
PM_CHO	Mean Mahalnobis distance to the plasma membrane cluster in CHO-K1 cells
Proteasome_CHO	Mean Mahalnobis distance to the proteasome cluster in CHO-K1 cells
Ribosome_CHO	Mean Mahalnobis distance to the ribosome cluster in CHO-K1 cells
Cytosol_MPC	Mean Mahalnobis distance to the cytosol cluster in MPC-11 cells
ER_MPC	Mean Mahalnobis distance to the endoplasmic reticulum cluster in MPC-11 cells
Golgi_MPC	Mean Mahalnobis distance to the Golgi apparatus cluster in MPC-11 cells
Lysosome_MPC	Mean Mahalnobis distance to the lysosome cluster in MPC-11 cells
Mitochondrion_MPC	Mean Mahalnobis distance to the mitochondrion cluster in MPC-11 cells
Nucleus_MPC	Mean Mahalnobis distance to the nucleus cluster in MPC-11 cells
Peroxisome_MPC	Mean Mahalnobis distance to the peroxisome cluster in MPC-11 cells
PM_MPC	Mean Mahalnobis distance to the plasma membrane cluster in MPC-11 cells
Proteasome_MPC	Mean Mahalnobis distance to the proteasome cluster in MPC-11 cells
Ribosome_MPC	Mean Mahalnobis distance to the ribosome cluster in MPC-11 cells
markers_C_R1	marker proteins
SVM_C_R1	results of SVM classification
SVM_threshold_C_R1	results of SVm classification after thresholding
markers_C_R2	marker proteins
SVM_C_R2	results of SVM classification
SVM_threshold_C_R2	results of SVm classification after thresholding
markers_C_R3	marker proteins
SVM_C_R3	results of SVM classification
SVM_threshold_C_R3	results of SVm classification after thresholding
markers_M_R1	marker proteins
SVM_M_R1	results of SVM classification
SVM_threshold_M_R1	results of SVm classification after thresholding
markers_M_R2	marker proteins
SVM_M_R2	results of SVM classification
SVM_threshold_M_R2	results of SVm classification after thresholding
markers_M_R3	marker proteins
SVM_M_R3	results of SVM classification
SVM_threshold_M_R3	results of SVm classification after thresholding
SVM_CHO_combined	results of SVM classification for the combined CHO-K1 data sets
SVM_MPC_Combined	results of SVM classification for the combined MPC-11 data sets
SVM_threshold_CHO_combined	results of SVM classification after thresholding for the combined CHO-K1 data sets
SVM_threshold_MPC_combined	results of SVM classification after thresholding for the combined MPC-11 data sets
cho_closest_cluster	cluster with smallest Mahalanobis distance to the protein in the CHO-K1 combined data set
mpc_closest_cluster	cluster with smallest Mahalanobis distance to the protein in the MPC-11 combined data set
Student's T-test Significant Cytosol_CHO_Cytosol_MPC	result of t-Test for cytosol distance between CHO-K1 and MPC-11 cells
Student's T-test Significant ER_CHO_ER_MPC	result of t-Test for endoplasmic reticulum distance between CHO-K1 and MPC-11 cells
Student's T-test Significant Golgi_CHO_Golgi_MPC	result of t-Test for Golgi apparatus distance between CHO-K1 and MPC-11 cells
Student's T-test Significant Lysosome_CHO_Lysosome_MPC	result of t-Test for lysosome distance between CHO-K1 and MPC-11 cells
Student's T-test Significant Mitochondrion_CHO_Mitochondrion_MPC	result of t-Test for mitochondrion distance between CHO-K1 and MPC-11 cells
Student's T-test Significant Nucleus_CHO_Nucleus_MPC	result of t-Test for nucleus distance between CHO-K1 and MPC-11 cells
Student's T-test Significant Peroxisome_CHO_Peroxisome_MPC	result of t-Test for peroxisome distance between CHO-K1 and MPC-11 cells
Student's T-test Significant PM_CHO_PM_MPC	result of t-Test for plasma membrane distance between CHO-K1 and MPC-11 cells
Student's T-test Significant Proteasome_CHO_Proteasome_MPC	result of t-Test for proteasome distance between CHO-K1 and MPC-11 cells
Student's T-test Significant Ribosome_CHO_Ribosome_MPC	result of t-Test for ribosome distance between CHO-K1 and MPC-11 cells
svm.scores_CHO_combined	SVM scores for combined CHO-K1 data sets
SVm scores_MPC_combined	SVM scores for combined MPC-11 data sets
-Log Student's T-test p-value Cytosol_CHO_Cytosol_MPC	negative log10-transformed p-value
Student's T-test q-value Cytosol_CHO_Cytosol_MPC	BH corrected p-value
Student's T-test Difference Cytosol_CHO_Cytosol_MPC	Difference of group mean
Student's T-test Test statistic Cytosol_CHO_Cytosol_MPC	value of Student's t-statistic
-Log Student's T-test p-value ER_CHO_ER_MPC	negative log10-transformed p-value
Student's T-test q-value ER_CHO_ER_MPC	BH corrected p-value
Student's T-test Difference ER_CHO_ER_MPC	Difference of group mean
Student's T-test Test statistic ER_CHO_ER_MPC	value of Student's t-statistic
-Log Student's T-test p-value Golgi_CHO_Golgi_MPC	negative log10-transformed p-value
Student's T-test q-value Golgi_CHO_Golgi_MPC	BH corrected p-value
Student's T-test Difference Golgi_CHO_Golgi_MPC	Difference of group mean
Student's T-test Test statistic Golgi_CHO_Golgi_MPC	value of Student's t-statistic
-Log Student's T-test p-value Lysosome_CHO_Lysosome_MPC	negative log10-transformed p-value
Student's T-test q-value Lysosome_CHO_Lysosome_MPC	BH corrected p-value
Student's T-test Difference Lysosome_CHO_Lysosome_MPC	Difference of group mean
Student's T-test Test statistic Lysosome_CHO_Lysosome_MPC	value of Student's t-statistic
-Log Student's T-test p-value Mitochondrion_CHO_Mitochondrion_MPC	negative log10-transformed p-value
Student's T-test q-value Mitochondrion_CHO_Mitochondrion_MPC	BH corrected p-value
Student's T-test Difference Mitochondrion_CHO_Mitochondrion_MPC	Difference of group mean
Student's T-test Test statistic Mitochondrion_CHO_Mitochondrion_MPC	value of Student's t-statistic
-Log Student's T-test p-value Nucleus_CHO_Nucleus_MPC	negative log10-transformed p-value
Student's T-test q-value Nucleus_CHO_Nucleus_MPC	BH corrected p-value
Student's T-test Difference Nucleus_CHO_Nucleus_MPC	Difference of group mean
Student's T-test Test statistic Nucleus_CHO_Nucleus_MPC	value of Student's t-statistic
-Log Student's T-test p-value Peroxisome_CHO_Peroxisome_MPC	negative log10-transformed p-value
Student's T-test q-value Peroxisome_CHO_Peroxisome_MPC	BH corrected p-value
Student's T-test Difference Peroxisome_CHO_Peroxisome_MPC	Difference of group mean
Student's T-test Test statistic Peroxisome_CHO_Peroxisome_MPC	value of Student's t-statistic
-Log Student's T-test p-value PM_CHO_PM_MPC	negative log10-transformed p-value
Student's T-test q-value PM_CHO_PM_MPC	BH corrected p-value
Student's T-test Difference PM_CHO_PM_MPC	Difference of group mean
Student's T-test Test statistic PM_CHO_PM_MPC	value of Student's t-statistic
-Log Student's T-test p-value Proteasome_CHO_Proteasome_MPC	negative log10-transformed p-value
Student's T-test q-value Proteasome_CHO_Proteasome_MPC	BH corrected p-value
Student's T-test Difference Proteasome_CHO_Proteasome_MPC	Difference of group mean
Student's T-test Test statistic Proteasome_CHO_Proteasome_MPC	value of Student's t-statistic
-Log Student's T-test p-value Ribosome_CHO_Ribosome_MPC	negative log10-transformed p-value
Student's T-test q-value Ribosome_CHO_Ribosome_MPC	BH corrected p-value
Student's T-test Difference Ribosome_CHO_Ribosome_MPC	Difference of group mean
Student's T-test Test statistic Ribosome_CHO_Ribosome_MPC	value of Student's t-statistic

## Sheet: DL results
UniProt_Acc_crgr	UniProt_acc_mmus	Gene.name_mmus	Protein.name_mmus	log2 CytosolRatio(CHO/MPC)	log2 ErRatio(CHO/MPC)	log2 GolgiRatio(CHO/MPC)	log2 LysoRatio(CHO/MPC)	log2 MitoRatio(CHO/MPC)	log2 NucRatio(CHO/MPC)	log2 PeroxisomeRatio(CHO/MPC)	log2 PmRatio(CHO/MPC)	log2 ProteasomeRatio(CHO/MPC)	log2 RiboRatio(CHO/MPC)	Cytosol_CHO	ER_CHO	Golgi_CHO	Lysosome_CHO	Mitochondrion_CHO	Nucleus_CHO	Peroxisome_CHO	PM_CHO	Proteasome_CHO	Ribosome_CHO	Cytosol_MPC	ER_MPC	Golgi_MPC	Lysosome_MPC	Mitochondrion_MPC	Nucleus_MPC	Peroxisome_MPC	PM_MPC	Proteasome_MPC	Ribosome_MPC	markers_C_R1	SVM_C_R1	SVM_threshold_C_R1	markers_C_R2	SVM_C_R2	SVM_threshold_C_R2	markers_C_R3	SVM_C_R3	SVM_threshold_C_R3	markers_M_R1	SVM_M_R1	SVM_threshold_M_R1	markers_M_R2	SVM_M_R2	SVM_threshold_M_R2	markers_M_R3
A1E3K4	O08734	Bak1	Bcl-2 homologous antagonist/killer	0.315063	0.0903127	0.923995	-0.474652	-0.359135	0.90271	1.63292	-0.371389	-0.0177587	-0.522679	47.622	22.9345	42.2052	23.037	2.77506	43.4471	69.363	25.9335	64.1791	36.4614	38.2794	21.5428	22.2441	32.0118	3.55945	23.239	22.365	33.5475	64.974	52.3812	unknown	Mitochondrion	Mitochondrion	unknown	Mitochondrion	Mitochondrion	unknown	Mitochondrion	Mitochondrion	unknown	Mitochondrion	Mitochondrion	unknown	Mitochondrion	Mitochondrion	unknown
C0SSX9	O55222	Ilk	Integrin-linked protein kinase	-0.112712	1.08639	0.384457	0.588638	-0.0673803	0.182808	0.49097	0.175716	-0.468367	-0.422151	12.2783	11.066	11.0659	14.129	13.4018	9.6293	28.1314	5.49563	16.1384	9.40794	13.2761	5.21142	8.47721	9.39538	14.0425	8.48328	20.0168	4.86543	22.3282	12.6059	Plasma membrane	Plasma membrane	Plasma membrane	Plasma membrane	Plasma membrane	Plasma membrane	Plasma membrane	Plasma membrane	Plasma membrane	Plasma membrane	Plasma membrane	Plasma membrane	Plasma membrane	Plasma membrane	Plasma membrane	Plasma membrane
F7J0L2	Q6PDM2	Srsf1	Serine/arginine-rich splicing factor 1	0.260338	0.568804	0.258969	0.390323	0.541144	0.347951	-0.0780798	-0.279106	0.0282128	-0.481594	14.835	23.8556	14.9298	30.9979	23.1092	4.49775	49.8541	10.3427	10.182	6.35425	12.3856	16.0829	12.4766	23.6501	15.8813	3.53388	52.6266	12.5502	9.98481	8.87234	unknown	Nucleus	unknown	unknown	Ribosome	unknown	unknown	Ribosome	unknown	unknown	Nucleus	Nucleus	unknown	Nucleus	Nucleus	unknown
G3GR62	Q8K339	Kin	DNA/RNA-binding protein KIN17	-0.0695654	0.991834	0.994445	0.701136	0.873957	-0.259604	0.323365	0.266777	-1.34091	0.434628	16.7719	40.2701	18.3368	49.9475	34.5979	2.40439	71.3474	16.2165	7.45436	5.80087	17.6004	20.2493	9.20376	30.7221	18.8783	2.87841	57.0211	13.4787	18.8828	4.29197	unknown	Nucleus	Nucleus	unknown	Nucleus	Nucleus	unknown	Nucleus	Nucleus	unknown	Nucleus	unknown	unknown	Ribosome	unknown	unknown
G3GR69;G3HAL8	Q8JZX4;Q8JZX4	Rbm17	Splicing factor 45	0.947966	0.81696	-0.535862	0.37612	1.09988	-0.760585	0.0177146	-0.545562	-0.137301	-1.7851	13.9456	30.7385	15.545	38.642	24.8936	2.62146	55.8643	11.7047	6.85947	5.57226	7.22887	17.4483	22.5373	29.7739	11.6143	4.44122	55.1826	17.084	7.54436	19.2043	unknown	Nucleus	unknown	unknown	Proteasome	unknown	unknown	Nucleus	unknown	unknown	Proteasome	unknown	unknown	Nucleus	Nucleus	unknown
G3GR73;G3ILV6	Q61598;Q61598-2	Gdi2	Rab GDP dissociation inhibitor beta	0.54823	0.556011	-0.456259	0.238509	0.763517	0.843246	-1.37978	-0.202955	0.379645	-0.934249	3.12611	24.6172	19.4082	40.3129	14.0739	7.70736	26.3025	16.9158	10.9207	12.705	2.13781	16.7441	26.6277	34.17	8.29037	4.29599	68.4467	19.471	8.39396	24.278	unknown	Cytosol	unknown	unknown	Cytosol	Cytosol	unknown	Cytosol	Cytosol	unknown	Cytosol	Cytosol	unknown	Cytosol	Cytosol	unknown
G3GR85	Q8K411	Pitrm1	Presequence protease, mitochondrial	0.374043	0.157739	0.890664	-0.260638	-0.120487	0.837181	1.72852	-0.327639	-0.0145671	-0.397218	50.0559	24.2934	44.4075	25.333	1.29941	44.694	74.4727	27.2348	66.1952	37.4548	38.624	21.7773	23.9519	30.3491	1.41259	25.0168	22.473	34.1785	66.8669	49.3267	unknown	Mitochondrion	Mitochondrion	unknown	Mitochondrion	Mitochondrion	unknown	Mitochondrion	Mitochondrion	unknown	Mitochondrion	Mitochondrion	unknown	Mitochondrion	Mitochondrion	unknown
G3GR86	Q9WUA3	Pfkp	ATP-dependent 6-phosphofructokinase, platelet type	1.40803	1.16568	-0.210204	0.7221	1.63364	0.428708	0.0277896	-0.197105	-1.13153	-1.26258	11.3365	31.6055	18.1887	42.3941	23.4081	4.1035	52.1134	13.547	3.06956	7.68616	4.27188	14.0883	21.0416	25.6999	7.54383	3.0486	51.1192	15.5302	6.72514	18.441	unknown	Proteasome	Proteasome	unknown	Proteasome	Proteasome	unknown	Proteasome	Proteasome	unknown	Nucleus	unknown	unknown	Nucleus	Nucleus	unknown
G3GR90	P58044	Idi1	Isopentenyl-diphosphate Delta-isomerase 1	0.368439	0.753222	-0.224748	0.518298	1.1079	0.730511	-1.11847	0.178104	0.0635174	-0.622305	6.29654	31.7195	24.7348	53.5484	18.8506	9.2273	31.9758	23.917	12.7551	15.9956	4.87743	18.8184	28.9044	37.3872	8.74606	5.5612	69.4249	21.1394	12.2057	24.6226	unknown	Cytosol	unknown	unknown	Cytosol	unknown	unknown	Cytosol	unknown	unknown	Cytosol	unknown	unknown	Cytosol	Cytosol	unknown
G3GR93	Q99ME9	Gtpbp4	Nucleolar GTP-binding protein 1	-0.0295489	0.530641	0.452109	0.308192	0.598826	-0.203795	-0.0430996	-0.259907	-0.830778	-0.51954	19.3048	42.9689	20.5051	53.1066	37.9521	2.28304	76.6203	17.7955	9.14312	6.96636	19.7042	29.7451	14.9887	42.8917	25.0594	2.62943	78.9439	21.3084	16.2624	9.98626	Nucleus	Nucleus	Nucleus	Nucleus	Nucleus	Nucleus	Nucleus	Nucleus	Nucleus	Nucleus	Nucleus	Nucleus	Nucleus	Nucleus	Nucleus	Nucleus
G3GR95	Q6A0A2-3	Larp4b	La-related protein 4B	-0.269976	0.512653	0.519087	0.187758	0.445442	0.747687	-0.0510749	-0.241366	-0.396278	0.277568	11.6521	23.144	9.2693	27.1889	19.1182	7.29	41.9283	9.72356	12.0631	4.57421	14.05	16.2224	6.46824	23.871	14.0396	4.34162	43.4393	11.4943	15.8763	3.77364	unknown	Ribosome	unknown	unknown	Ribosome	unknown	unknown	Ribosome	unknown	unknown	Ribosome	unknown	unknown	Ribosome	Ribosome	unknown
G3GRA0	Q3U9G9	Lbr	Lamin-B receptor	1.72517	2.32907	2.13938	1.55885	0.675317	-0.411793	4.30173	1.06685	1.18038	0.459952	50.9115	32.0541	53.8606	47.7244	21.8979	6.32029	96.1432	30.7067	48.5241	33.0171	15.3989	6.37916	12.2252	16.1987	13.7124	8.40812	4.87493	14.6582	21.4106	24.0038	unknown	Nucleus	unknown	unknown	Nucleus	unknown	unknown	Nucleus	unknown	unknown	Endoplasmic reticulum	unknown	unknown	Peroxisome	unknown	unknown
G3GRA4	Q03173	Enah	Protein enabled homolog	-0.57824	0.887231	-0.203876	0.522765	-0.269858	0.0566258	-0.392052	0.0401696	-0.584099	-0.655212	8.0742	16.3377	11.3641	22.89	11.2862	8.59226	23.658	7.87086	13.7377	9.37465	12.055	8.833	13.089	15.9323	13.6077	8.26155	31.0455	7.65474	20.5942	14.7636	unknown	Plasma membrane	unknown	unknown	Nucleus	unknown	unknown	Plasma membrane	unknown	unknown	Plasma membrane	unknown	unknown	Nucleus	unknown	unknown
G3GRC0	Q8C4Q6	Aida	Axin interactor, dorsalization-associated protein	-0.164454	-0.11649	-0.0195309	-0.0918311	-0.277874	0.242271	0.156339	0.0939567	-0.39029	-0.287855	18.1611	6.71556	10.185	8.87123	18.3936	15.5272	20.7903	5.06968	25.3945	14.5926	20.3539	7.28029	10.3239	9.45426	22.3005	13.1269	18.6551	4.75003	33.2835	17.815	unknown	Plasma membrane	Plasma membrane	unknown	Plasma membrane	Plasma membrane	unknown	Plasma membrane	unknown	unknown	Plasma membrane	Plasma membrane	unknown	Nucleus	unknown	unknown
G3GRD4	Q922Q1	Mtarc2	Mitochondrial amidoxime reducing component 2	0.386898	0.175263	0.94401	-0.273873	0.358258	0.859479	1.96805	-0.344591	0.0424214	-0.412004	46.1952	21.7668	39.6785	23.2134	2.7141	41.0652	68.6215	24.5269	61.3551	34.3975	35.3288	19.2768	20.6243	28.0662	2.11729	22.6331	17.5395	31.144	59.5773	45.767	Mitochondrion	Mitochondrion	Mitochondrion	Mitochondrion	Mitochondrion	Mitochondrion	Mitochondrion	Mitochondrion	Mitochondrion	Mitochondrion	Mitochondrion	Mitochondrion	Mitochondrion	Mitochondrion	Mitochondrion	Mitochondrion
G3GRD6	Q8VHJ5	Mark1	Serine/threonine-protein kinase MARK1	-0.227289	2.12833	0.954607	1.74158	0.73398	-0.728508	1.10834	1.59897	-1.58599	-1.68322	12.9043	29.8691	12.9291	36.1244	25.3719	5.02841	53.8603	12.0742	8.13557	2.86829	15.1062	6.83173	6.67116	10.8027	15.2547	8.3317	24.9818	3.98586	24.4242	9.21135	unknown	Ribosome	Ribosome	unknown	Ribosome	Ribosome	unknown	Ribosome	Ribosome	unknown	Plasma membrane	Plasma membrane	unknown	Plasma membrane	unknown	unknown
G3GRD7	Q8BMG7	Rab3gap2	Rab3 GTPase-activating protein non-catalytic subunit	-1.11677	0.524388	0.259809	0.575767	-0.915934	0.512487	-0.822695	0.685159	-0.706964	0.653948	7.62464	15.9087	11.1233	24.5316	10.1888	7.81413	20.0891	9.753	13.3683	9.57338	16.5349	11.0606	9.29018	16.459	19.2242	5.4778	35.5318	6.06575	21.822	6.08425	unknown	Endoplasmic reticulum	unknown	unknown	Cytosol	unknown	unknown	Nucleus	unknown	unknown	Ribosome	unknown	unknown	Nucleus	unknown	unknown
G3GRD8	Q8BIJ6	Iars2	Isoleucine--tRNA ligase, mitochondrial	0.42225	0.240031	0.992954	-0.17191	0.480219	0.88111	1.92658	-0.257512	0.0391028	-0.322567	50.1654	24.905	45.3338	26.7036	1.92912	44.3948	75	27.6917	65.5424	38.43	37.4365	21.0877	22.7779	30.0829	1.38293	24.1041	19.7289	33.1031	63.7898	48.0587	Mitochondrion	Mitochondrion	Mitochondrion	Mitochondrion	Mitochondrion	Mitochondrion	Mitochondrion	Mitochondrion	Mitochondrion	Mitochondrion	Mitochondrion	Mitochondrion	Mitochondrion	Mitochondrion	Mitochondrion	Mitochondrion
G3GRE0	Q9Z0S1	Bpnt1	3'(2'),5'-bisphosphate nucleotidase 1	0.668513	0.742154	-0.274713	0.440453	1.07893	0.782294	-1.13887	0.0889967	0.107562	-0.726607	4.28309	32.0684	24.5517	53.2361	18.8277	8.78747	32.2608	23.4939	11.0275	15.7498	2.69473	19.172	29.7015	39.2299	8.9127	5.1094	71.0411	22.0884	10.2352	26.0618	unknown	Cytosol	unknown	unknown	Cytosol	unknown	unknown	Cytosol	Cytosol	unknown	Cytosol	Cytosol	unknown	Cytosol	Cytosol	unknown
G3GRE1	Q8CGC7	Eprs	Bifunctional glutamate/proline--tRNA ligase;Glutamate--tRNA ligase;Proline--tRNA ligase	-0.522542	-0.0426543	-0.067324	-0.160911	-0.313124	0.13009	-0.685575	-0.863072	0.87549	-0.656825	10.1767	31.4633	16.8557	42.6551	23.335	4.93746	50.6511	13.5827	4.13957	7.95836	14.6186	32.4075	17.6609	47.6881	28.9914	4.51172	81.4644	24.7056	2.25635	12.5472	unknown	Proteasome	unknown	unknown	Proteasome	unknown	unknown	Proteasome	unknown	unknown	Proteasome	Proteasome	unknown	Proteasome	Proteasome	unknown
G3GRG8	P97855	G3bp1	Ras GTPase-activating protein-binding protein 1	0.193782	0.942765	0.694719	0.623	0.789136	0.904256	0.435388	0.572651	-0.768067	0.34127	21.8283	32.3434	14.7743	38.6148	34.1658	7.45951	65.5777	14.651	12.9924	5.80444	19.0847	16.8262	9.12803	25.0733	19.7714	3.98568	48.4944	9.85102	22.1258	4.58171	unknown	Ribosome	unknown	unknown	Ribosome	unknown	unknown	Ribosome	unknown	unknown	Ribosome	Ribosome	unknown	Nucleus	unknown	unknown
G3GRH6	Q5XJE5	Leo1	RNA polymerase-associated protein LEO1	-0.097855	0.360014	-0.846357	-0.00897586	0.403831	0.266616	-1.08873	-0.565917	0.0154829	-1.10583	4.95192	24.2256	16.041	36.5598	14.0732	6.94401	30.8021	14.5211	10.3868	11.4093	5.29945	18.8755	28.841	36.788	10.6372	5.77233	65.5118	21.496	10.2759	24.5555	unknown	Cytosol	unknown	unknown	Cytosol	Cytosol	unknown	Nucleus	unknown	unknown	Cytosol	unknown	unknown	Cytosol	Cytosol	unknown
G3GRH9	Q9JHJ0	Tmod3	Tropomodulin-3	-1.29768	1.53275	0.610201	1.26476	0.287564	-0.127759	-0.224062	0.846177	-1.15031	-0.407544	4.55422	22.6999	18.1243	37.2996	14.028	6.7696	28.2077	14.7665	8.88963	10.9273	11.1958	7.84552	11.8733	15.523	11.493	7.39643	32.9471	8.21396	19.7315	14.4943	unknown	Cytosol	unknown	unknown	Cytosol	unknown	unknown	Cytosol	unknown	unknown	Endoplasmic reticulum	unknown	unknown	Nucleus	unknown	unknown
G3GRI6	Q99104	Myo5a	Unconventional myosin-Va	-0.88203	0.111259	-0.365549	-0.0849842	-0.864409	-0.0228934	-0.123642	0.312695	-0.952201	-0.346172	11.4961	13.6791	8.42365	16.6703	14.7513	8.68457	31.3795	5.93647	15.1937	7.08775	21.187	12.6638	10.8528	17.6818	26.856	8.82348	34.1874	4.77966	29.3971	9.00983	unknown	Plasma membrane	unknown	unknown	Plasma membrane	unknown	unknown	Plasma membrane	unknown	unknown	Plasma membrane	unknown	unknown	Plasma membrane	unknown	unknown
G3GRK8;G3HSD8	P46935	Nedd4	E3 ubiquitin-protein ligase NEDD4	0.149074	0.457485	-0.458413	0.125849	0.773689	0.80902	-1.51448	-0.254015	0.377807	-0.870828	2.95303	24.6016	20.585	40.62	14.7664	8.05501	25.4092	17.5822	11.8983	13.6523	2.66313	17.9163	28.2843	37.2268	8.63717	4.59756	72.593	20.9671	9.157	24.9662	unknown	Cytosol	Cytosol	unknown	Cytosol	Cytosol	unknown	Cytosol	Cytosol	unknown	Cytosol	Cytosol	unknown	Cytosol	Cytosol	unknown
G3GRL8	Q6P6I6	Polr2m	DNA-directed RNA polymerase II subunit GRINL1A	0.00216038	0.946597	-0.152918	0.69566	0.644273	0.465832	-0.357239	0.0136921	-0.266077	-0.767869	6.40485	29.576	18.8157	43.6284	18.0754	6.36446	40.7738	15.901	6.79792	10.9177	6.39526	15.3456	20.9196	26.9374	11.5649	4.60821	52.2302	15.7508	8.17472	18.5901	unknown	Nucleus	unknown	unknown	Cytosol	unknown	unknown	Nucleus	unknown	unknown	Proteasome	unknown	unknown	Nucleus	Nucleus	unknown
G3GRM2	O35598	Adam10	Disintegrin and metalloproteinase domain-containing protein 10	0.268494	-0.0683203	-0.791641	-0.914771	-0.274952	0.65181	0.158524	0.492071	0.0620176	0.135685	20.7214	5.85421	4.71687	4.05716	14.8922	16.9242	16.8293	4.50126	29.2631	16.8061	17.2026	6.13811	8.1651	7.64884	18.0189	10.7719	15.078	3.20041	28.0318	15.2975	unknown	Golgi apparatus	unknown	unknown	Endoplasmic reticulum	unknown	unknown	Plasma membrane	unknown	unknown	Plasma membrane	Plasma membrane	unknown	Plasma membrane	Plasma membrane	unknown
G3GRM4	Q8CH25	Sltm	SAFB-like transcription modulator	-0.0316331	0.7177	0.740707	0.413457	0.643032	-0.15762	0.0937523	-0.0324301	-1.03796	-0.270151	18.8307	38.5184	18.3565	47.1894	33.706	2.29904	71.0557	15.9398	9.27357	6.23842	19.2482	23.4217	10.9853	35.4308	21.5842	2.56446	66.585	16.3021	19.0417	7.52312	unknown	Nucleus	Nucleus	unknown	Nucleus	Nucleus	unknown	Nucleus	Nucleus	unknown	Nucleus	Nucleus	unknown	Nucleus	Nucleus	unknown
G3GRM6	P30276	Ccnb2	G2/mitotic-specific cyclin-B2	-0.163213	0.511049	0.301321	0.333226	0.319486	0.667173	0.179691	-0.405976	-0.135703	-0.1298	10.3742	15.1256	7.4008	18.4145	14.2005	7.94423	31.9641	5.9176	13.5392	6.90886	11.6168	10.6138	6.00581	14.6167	11.3797	5.0028	28.2208	7.84073	14.8745	7.55927	unknown	Plasma membrane	unknown	unknown	Plasma membrane	unknown	unknown	Plasma membrane	unknown	unknown	Ribosome	unknown	unknown	Nucleus	unknown	unknown
G3GRN5;G3HMP1	Q9D1Q1;Q9D1Q1	Mphosph6	M-phase phosphoprotein 6	0.076293	0.591715	0.607966	0.34992	0.612805	-0.150481	0.196843	-0.310641	-0.59471	-0.355221	16.9715	41.1767	19.4516	50.0782	34.5847	2.24542	72.4608	16.4581	6.84049	6.16109	16.0973	27.323	12.7626	39.2927	22.6158	2.49228	63.219	20.4123	10.3303	7.88115	unknown	Nucleus	Nucleus	unknown	Nucleus	Nucleus	unknown	Nucleus	Nucleus	unknown	Nucleus	Nucleus	unknown	Nucleus	Nucleus	unknown
G3GRP9	Q920A7	Afg3l1	AFG3-like protein 1	0.317665	0.0993806	0.862619	-0.370993	-0.363893	0.78906	1.76385	-0.383075	-0.0739151	-0.466176	48.83	23.5742	43.4973	24.576	1.47896	43.7692	71.9823	26.5293	64.4139	36.914	39.1796	22.0049	23.9215	31.7827	1.90326	25.3302	21.1961	34.5974	67.8001	50.9946	Mitochondrion	Mitochondrion	Mitochondrion	Mitochondrion	Mitochondrion	Mitochondrion	Mitochondrion	Mitochondrion	Mitochondrion	Mitochondrion	Mitochondrion	Mitochondrion	Mitochondrion	Mitochondrion	Mitochondrion	Mitochondrion
G3GRR8	P47963	Rpl13	60S ribosomal protein L13	-0.106673	0.724839	0.567938	0.387348	0.679643	0.343813	0.182722	0.0674235	-0.991568	-0.41086	15.0573	30.4325	11.8855	36.1232	26.6823	5.24925	56.029	12.9913	9.01934	2.02723	16.2129	18.4137	8.01771	27.6174	16.6583	4.13617	49.3637	12.3982	17.9336	2.69515	Ribosome	Ribosome	Ribosome	Ribosome	Ribosome	Ribosome	Ribosome	Ribosome	Ribosome	Ribosome	Ribosome	Ribosome	Ribosome	Ribosome	Ribosome	Ribosome
G3GRR9	Q3ULF4	Spg7	Paraplegin	0.692046	0.283109	1.10847	-0.112284	-0.922105	1.12829	1.40239	-0.0879367	0.332982	-0.0128065	46.7509	22.5343	41.6935	23.1859	1.69522	41.8458	69.9072	25.5077	62.0925	35.114	28.9377	18.5191	19.3368	25.0625	3.21224	19.1427	26.446	27.1109	49.2949	35.4271	Mitochondrion	Mitochondrion	Mitochondrion	Mitochondrion	Mitochondrion	Mitochondrion	Mitochondrion	Mitochondrion	Mitochondrion	Mitochondrion	Mitochondrion	Mitochondrion	Mitochondrion	Mitochondrion	Mitochondrion	Mitochondrion
G3GRS8	Q9JME7	Trappc2l	Trafficking protein particle complex subunit 2-like protein	-0.389966	0.445582	0.375237	0.270988	-0.040707	0.821292	-0.117857	0.0629422	-0.929487	0.415026	13.9347	18.9776	12.425	24.495	19.723	8.30818	40.0753	8.13772	11.9124	7.47938	18.2595	13.9351	9.57938	20.3003	20.2874	4.70189	43.4866	7.79032	22.6884	5.60958	unknown	Ribosome	unknown	unknown	Nucleus	unknown	unknown	Nucleus	unknown	unknown	Ribosome	unknown	unknown	Nucleus	unknown	unknown
G3GRS9	Q571E4	Galns	N-acetylgalactosamine-6-sulfatase	0.761451	1.80306	0.227919	-0.535949	0.385378	1.08611	1.38359	0.51313	0.559096	0.125195	36.5724	15.6478	10.6663	2.09089	19.9597	29.5129	30.5945	12.1196	49.2537	27.4375	21.5742	4.48415	9.10759	3.03158	15.2807	13.9014	11.7257	8.49224	33.4298	25.1569	unknown	Lysosome	Lysosome	unknown	Lysosome	Lysosome	unknown	Lysosome	Lysosome	unknown	Lysosome	Lysosome	unknown	Lysosome	Lysosome	unknown
G3GRT0	P08030	Aprt	Adenine phosphoribosyltransferase	1.03773	1.30952	0.193707	1.06363	1.64933	1.31111	-0.579966	0.749951	0.569033	-0.170717	5.52414	44.387	32.4045	75.2497	29.9518	13.0284	50.4365	35.0012	13.6705	21.972	2.69077	17.9081	28.3331	36.0016	9.5483	5.25059	75.3932	20.8126	9.21488	24.732	unknown	Cytosol	unknown	unknown	Nucleus	unknown	unknown	Cytosol	Cytosol	unknown	Cytosol	Cytosol	unknown	Cytosol	Cytosol	unknown
G3GRT2	E2JF22	Piezo1	Piezo-type mechanosensitive ion channel component 1	0.0404956	0.205504	-0.172677	0.0427931	0.0165143	0.441307	1.03212	0.564444	-0.169709	-0.218217	16.8381	6.28841	6.85724	6.77419	16.396	14.1946	22.155	3.80092	24.0639	12.9536	16.3721	5.45354	7.72913	6.5762	16.2093	10.4539	10.8336	2.57024	27.0678	15.0689	unknown	Plasma membrane	unknown	unknown	Plasma membrane	Plasma membrane	unknown	Plasma membrane	unknown	unknown	Plasma membrane	Plasma membrane	unknown	Plasma membrane	Plasma membrane	unknown
G3GRT3	Q3U308	Ctu2	Cytoplasmic tRNA 2-thiolation protein 2	0.335998	0.871789	-0.172041	0.479327	1.16774	1.13654	-0.723205	0.0485625	0.522664	-0.472371	5.50471	31.0605	23.696	47.012	19.2148	10.5108	37.6662	20.6421	12.7956	15.9455	4.36103	16.9736	26.6972	33.7223	8.55286	4.78086	62.1811	19.9588	8.90681	22.1226	unknown	Nucleus	unknown	unknown	Cytosol	Cytosol	unknown	Cytosol	unknown	unknown	Cytosol	unknown	unknown	Cytosol	Cytosol	unknown
G3GRT8	Q99JF5	Mvd	Diphosphomevalonate decarboxylase	-0.0550175	0.947845	-0.0612392	0.655532	1.27611	1.11976	-1.05011	0.262281	0.587028	-0.495185	2.16023	32.6	25.6982	53.5024	19.0253	9.32144	32.8871	23.3302	12.2676	16.4252	2.2442	16.9001	26.8126	33.9655	7.85566	4.28946	68.0991	19.452	8.16668	23.1513	unknown	Cytosol	Cytosol	unknown	Cytosol	Cytosol	unknown	Cytosol	Cytosol	unknown	Cytosol	Cytosol	unknown	Cytosol	Cytosol	unknown
G3GRU2	Q0P678	Zc3h18	Zinc finger CCCH domain-containing protein 18	-0.24991	0.85504	0.261785	0.842883	0.506574	1.37258	-0.559152	0.455683	0.392437	-0.11889	7.9903	27.1139	20.319	43.7595	16.6333	7.84131	34.2252	18.6394	10.5725	13.016	9.50153	14.9899	16.9472	24.3972	11.7081	3.02832	50.4275	13.5912	8.0546	14.134	unknown	Nucleus	unknown	unknown	Cytosol	unknown	unknown	Nucleus	unknown	unknown	Nucleus	Nucleus	unknown	Nucleus	Nucleus	unknown
G3GRU9	Q9Z127	Slc7a5	Large neutral amino acids transporter small subunit 1	-0.206495	-0.81424	-0.268033	-0.139504	-0.0829648	0.223616	0.717185	0.50227	-0.441463	-0.288025	17.1653	4.13181	8.18312	7.25822	18.1355	15.1052	19.74	3.8285	24.1329	15.0147	19.8067	7.26526	9.85383	7.99512	19.209	12.9363	12.0075	2.7029	32.772	18.3324	unknown	Endoplasmic reticulum	Endoplasmic reticulum	unknown	Endoplasmic reticulum	unknown	unknown	Plasma membrane	Plasma membrane	unknown	Plasma membrane	Plasma membrane	unknown	Plasma membrane	Plasma membrane	unknown
G3GRV0	Q921I2	Klhdc4	Kelch domain-containing protein 4	0.0645673	0.730599	-0.276929	0.545122	0.667546	0.718575	-0.48659	-0.25238	-0.0829847	-1.09993	7.16156	25.1483	15.9947	37.2622	16.695	4.89557	37.2845	12.9089	5.70017	8.1785	6.84812	15.1557	19.3793	25.537	10.5108	2.97502	52.2404	15.3767	6.03766	17.5301	unknown	Nucleus	unknown	unknown	Nucleus	unknown	unknown	Proteasome	unknown	unknown	Nucleus	unknown	unknown	Nucleus	Nucleus	unknown
G3GRW1	P19783	Cox4i1	Cytochrome c oxidase subunit 4 isoform 1, mitochondrial	0.340866	0.139738	0.874924	-0.322291	0.0566237	0.794647	1.7754	-0.330851	-0.0417654	-0.403599	52.5406	25.2428	46.0504	25.5957	1.55482	47.4803	74.7781	28.8348	69.6698	39.2665	41.4843	22.9125	25.1105	32.0026	1.49498	27.3716	21.8437	36.2671	71.7162	51.9419	Mitochondrion	Mitochondrion	Mitochondrion	Mitochondrion	Mitochondrion	Mitochondrion	Mitochondrion	Mitochondrion	Mitochondrion	Mitochondrion	Mitochondrion	Mitochondrion	Mitochondrion	Mitochondrion	Mitochondrion	Mitochondrion
G3GRW2;G3INQ9	O70378;O70378	Emc8	ER membrane protein complex subunit 8	0.0177851	0.616778	-0.264565	0.394581	0.0097784	0.402977	0.424907	-0.433881	-0.0497933	-0.5054	17.0325	3.83656	6.41741	8.37981	14.1686	13.8486	11.9258	5.42517	24.3069	14.3757	16.8238	2.50192	7.70906	6.37461	14.0729	10.4737	8.8834	7.32865	25.1605	20.4066	unknown	Endoplasmic reticulum	Endoplasmic reticulum	unknown	Endoplasmic reticulum	Endoplasmic reticulum	unknown	Endoplasmic reticulum	Endoplasmic reticulum	unknown	Endoplasmic reticulum	Endoplasmic reticulum	unknown	Endoplasmic reticulum	Endoplasmic reticulum	unknown
G3GRX2	P52479	Usp10	Ubiquitin carboxyl-terminal hydrolase 10	-0.0332202	0.908671	0.381884	0.687511	0.535201	0.346487	0.255778	0.371213	-1.09772	-1.50679	15.5841	27.6445	11.5275	32.6169	24.9308	4.88398	53.4335	11.0893	8.70521	1.90171	15.9471	14.7255	8.84661	20.2526	17.2038	3.84124	44.7524	8.57351	18.6305	5.40423	unknown	Ribosome	Ribosome	unknown	Ribosome	Ribosome	unknown	Ribosome	Ribosome	unknown	Nucleus	unknown	unknown	Nucleus	unknown	unknown
G3GRY1	Q8BTX9	Hsdl1	Inactive hydroxysteroid dehydrogenase-like protein 1	0.358805	0.111907	0.965816	-0.316601	-0.80772	0.799629	1.68657	-0.323852	0.00780954	-0.461585	45.0376	21.0098	39.4583	22.3647	2.33266	39.5699	64.9844	24.2469	60.2043	33.1093	35.1208	19.4417	20.2022	27.8529	4.08319	22.7328	20.1884	30.349	59.8793	45.5934	unknown	Mitochondrion	Mitochondrion	unknown	Mitochondrion	Mitochondrion	unknown	Mitochondrion	Mitochondrion	unknown	Mitochondrion	Mitochondrion	unknown	Mitochondrion	Mitochondrion	unknown
G3GRY6	Q99J39-2	Mlycd	Malonyl-CoA decarboxylase, mitochondrial	0.311412	0.0423255	0.824339	-0.366938	0.569555	0.810518	1.67929	-0.427186	-0.0591818	-0.530108	39.9682	18.6591	34.5375	20.1716	3.34218	34.7168	58.8025	21.3522	52.6875	29.851	32.2084	18.1197	19.5047	26.0136	2.25204	19.7947	18.3602	28.7104	54.8937	43.1059	unknown	Mitochondrion	Mitochondrion	unknown	Mitochondrion	Mitochondrion	unknown	Mitochondrion	Mitochondrion	unknown	Mitochondrion	Mitochondrion	unknown	Mitochondrion	Mitochondrion	unknown
G3GS04	Q8R0S2	Iqsec1	IQ motif and SEC7 domain-containing protein 1	-0.837937	1.01918	-0.0100486	0.656818	-0.111555	-0.488571	0.447532	0.100786	-1.41943	-1.2099	10.2608	25.6957	12.3282	31.7109	19.4341	5.69773	45.0272	10.1164	9.88596	5.65056	18.3411	12.6782	12.4144	20.1135	20.9965	7.99423	33.0182	9.43375	26.443	13.0709	unknown	Ribosome	unknown	unknown	Ribosome	unknown	unknown	Ribosome	unknown	unknown	Nucleus	Nucleus	unknown	Nucleus	unknown	unknown
G3GS14	Q9DBS1	Tmem43	Transmembrane protein 43	0.0363623	0.255438	0.119737	0.0249797	0.201696	0.465163	1.566	-0.883413	-0.0290973	-0.453265	17.1541	2.68212	7.16699	7.85209	16.0603	14.3605	18.2974	4.20811	24.4046	14.6933	16.7271	2.2469	6.59618	7.71731	13.9648	10.4026	6.17984	7.76285	24.9018	20.1171	unknown	Endoplasmic reticulum	Endoplasmic reticulum	unknown	Endoplasmic reticulum	Endoplasmic reticulum	unknown	Endoplasmic reticulum	Endoplasmic reticulum	unknown	Endoplasmic reticulum	Endoplasmic reticulum	unknown	Endoplasmic reticulum	Endoplasmic reticulum	unknown
G3GS25	Q80Y56	Rbsn	Rabenosyn-5	0.309333	1.50041	0.732066	1.32044	0.802736	-0.147109	0.906648	0.353163	-0.859787	-1.06386	15.5598	30.8386	13.6494	36.1814	25.849	6.08137	58.3892	11.7595	9.56552	4.78736	12.557	10.9	8.21753	14.4875	14.8182	6.73419	31.1461	9.20614	17.3592	10.008	unknown	Ribosome	unknown	unknown	Ribosome	Ribosome	unknown	Ribosome	unknown	unknown	Golgi apparatus	unknown	unknown	Nucleus	unknown	unknown
G3GS40	Q9Z2I8	Suclg2	Succinyl-CoA ligase [GDP-forming] subunit beta, mitochondrial	0.297118	0.108238	0.834233	-0.360061	0.675445	0.773485	1.66146	-0.36349	-0.107485	-0.474825	50.3907	25.0889	45.269	25.7953	2.42559	44.704	75.7647	28.1184	65.9047	38.5087	41.0118	23.2755	25.3905	33.1078	1.51876	26.152	23.9506	36.1753	71.0023	53.5175	Mitochondrion	Mitochondrion	Mitochondrion	Mitochondrion	Mitochondrion	Mitochondrion	Mitochondrion	Mitochondrion	Mitochondrion	Mitochondrion	Mitochondrion	Mitochondrion	Mitochondrion	Mitochondrion	Mitochondrion	Mitochondrion
G3GS44	Q99LE6	Abcf2	ATP-binding cassette sub-family F member 2	-0.00514853	0.565479	0.586862	0.281124	0.594279	1.01466	0.222202	0.0284727	-0.616679	1.07964	17.8326	31.8708	13.2948	37.8882	28.8611	6.55908	61.9498	14.3049	11.9305	4.47069	17.8964	21.5361	8.85157	31.18	19.1169	3.24638	53.1068	14.0254	18.2935	2.1153	unknown	Ribosome	Ribosome	unknown	Ribosome	Ribosome;unknown	unknown	Ribosome	Ribosome;unknown	unknown	Ribosome	Ribosome	unknown	Ribosome	Ribosome	unknown
G3GS51	Q9DBB5	Eif4e3	Eukaryotic translation initiation factor 4E type 3	1.30893	1.21639	-0.620323	0.587555	1.86629	0.29376	0.171556	-0.354635	-0.369134	-2.91717	13.5372	29.6759	12.6536	35.0854	25.0361	4.46664	54.1278	11.6373	7.03538	2.37457	5.46389	12.7713	19.4514	23.3483	6.86684	3.64377	48.0592	14.8802	9.08674	17.9366	unknown	Ribosome	Ribosome	unknown	Ribosome	Ribosome	unknown	Ribosome	Ribosome	unknown	Nucleus	Nucleus	unknown	Nucleus	unknown	unknown
G3GS61	Q8R5J9	Arl6ip5	PRA1 family protein 3	0.138784	-0.490727	0.171014	-0.66618	0.34201	0.670536	0.8373	-1.019	0.0475496	-0.287772	15.6049	2.5277	6.71057	5.62282	17.0745	13.5545	19.6161	3.57125	22.1341	13.5429	14.1737	3.5518	5.96045	8.92266	13.4708	8.51596	10.9789	7.2372	21.4165	16.5326	unknown	Endoplasmic reticulum	Endoplasmic reticulum	unknown	Endoplasmic reticulum	unknown	unknown	Endoplasmic reticulum	unknown	unknown	Endoplasmic reticulum	unknown	unknown	Endoplasmic reticulum	Endoplasmic reticulum	unknown
G3GS62	Q8C878	Uba3	NEDD8-activating enzyme E1 catalytic subunit	0.0154705	0.814702	-0.205465	0.480023	1.06108	0.793868	-1.21212	0.0705583	0.265023	-0.719958	2.06517	31.8298	25.0172	52.2699	18.2671	8.76933	32.9293	22.4369	10.9424	15.8049	2.04314	18.0961	28.8462	37.4758	8.75492	5.05811	76.2901	21.366	9.10606	26.0328	unknown	Cytosol	Cytosol	unknown	Cytosol	Cytosol	unknown	Cytosol	Cytosol	unknown	Cytosol	Cytosol	unknown	Cytosol	Cytosol	unknown
G3GS63	B9EKI3	Tmf1	TATA element modulatory factor	0.286282	-0.321864	-0.194303	-1.53792	0.290497	0.559578	0.391272	-1.05966	0.17429	-0.450799	27.4565	8.94861	4.59124	5.07816	16.4182	21.5694	17.1348	7.69012	37.5614	20.6131	22.5146	11.1853	5.25316	14.7457	13.4239	14.6348	13.0645	16.0295	33.2871	28.1739	unknown	Lysosome	unknown	unknown	Lysosome	unknown	unknown	Lysosome	unknown	unknown	Golgi apparatus	unknown	unknown	Endoplasmic reticulum	unknown	unknown
G3GS70	Q8BKC5	Ipo5	Importin-5	-1.28406	1.15072	0.153665	0.956959	1.54504	0.550359	-0.892933	0.453212	-0.428798	-0.448145	2.9371	31.0091	24.5923	51.7045	17.8838	8.28427	30.6296	22.6604	10.0674	14.8445	7.15253	13.9665	22.1076	26.6351	6.12854	5.65691	56.8776	16.5515	13.5519	20.2521	unknown	Cytosol	unknown	unknown	Cytosol	Cytosol	unknown	Cytosol	Cytosol	unknown	Nucleus	unknown	unknown	Nucleus	unknown	unknown
G3GS73	Q8BG05-2	Hnrnpa3	Heterogeneous nuclear ribonucleoprotein A3	0.935504	0.442897	0.994838	0.288285	0.67822	1.10368	0.107901	0.0677096	0.929238	0.676678	24.7473	28.875	25.2924	37.6134	28.2528	5.81819	66.4202	16.921	20.311	13.6685	12.9394	21.242	12.6915	30.8007	17.6562	2.70737	61.6338	16.1452	10.666	8.55106	unknown	Nucleus	unknown	unknown	Nucleus	unknown	unknown	Nucleus	unknown	unknown	Nucleus	Nucleus	unknown	Nucleus	Nucleus	unknown
G3GS78	Q91YW3	Dnajc3	DnaJ homolog subfamily C member 3	0.266236	0.162014	0.0111307	-0.261234	0.2326	0.621766	0.569512	-0.530844	0.29256	-0.435445	22.1943	3.30584	6.80438	8.0132	15.7031	16.9604	10.5723	7.39731	30.8656	17.4795	18.4542	2.95468	6.75208	9.60385	13.3649	11.0221	7.12408	10.6874	25.2002	23.6381	unknown	Endoplasmic reticulum	Endoplasmic reticulum	unknown	Endoplasmic reticulum	Endoplasmic reticulum	unknown	Endoplasmic reticulum	Endoplasmic reticulum	unknown	Endoplasmic reticulum	Endoplasmic reticulum	unknown	Endoplasmic reticulum	Endoplasmic reticulum	unknown
G3GSC9	Q8CE96	Trmt6	tRNA (adenine(58)-N(1))-methyltransferase non-catalytic subunit TRM6	0.0300176	0.615745	-0.361107	0.41447	0.672239	0.437735	-0.888716	-0.0295464	-0.306244	-0.905728	4.82149	31.5271	24.5264	51.9538	18.8417	8.20683	37.5884	21.4726	8.40348	14.4482	4.72221	20.5744	31.5019	38.9807	11.8238	6.05905	69.596	21.9169	10.3908	27.0686	unknown	Cytosol	unknown	unknown	Cytosol	Cytosol	unknown	Cytosol	unknown	unknown	Cytosol	Cytosol	unknown	Cytosol	Cytosol	unknown
G3GSG4	Q9CYN9	Atp6ap2	Renin receptor	0.0410037	-0.788067	-0.282744	-0.145919	-0.133633	0.433738	1.26027	-0.554104	-0.0478153	-0.332065	17.1476	1.92113	5.86281	5.81399	13.8573	14.2271	16.2313	4.67928	25.1904	14.106	16.6671	3.31734	7.13214	6.4328	15.2022	10.5329	6.77598	6.87038	26.0392	17.7568	unknown	Endoplasmic reticulum	Endoplasmic reticulum	unknown	Endoplasmic reticulum	Endoplasmic reticulum	unknown	Endoplasmic reticulum	Endoplasmic reticulum	unknown	Endoplasmic reticulum	Endoplasmic reticulum	unknown	Endoplasmic reticulum	unknown	unknown
G3GSH2	P70398	Usp9x	Probable ubiquitin carboxyl-terminal hydrolase FAF-X	0.565429	0.773146	-0.251261	0.553246	0.891577	0.861379	-0.839632	0.0240187	0.170928	-0.832677	4.25315	26.5794	19.6054	42.4327	15.1417	6.66497	32.4031	16.9184	7.61483	11.7097	2.87408	15.5527	23.3353	28.9172	8.16174	3.66857	57.9885	16.639	6.76403	20.8548	unknown	Cytosol	unknown	unknown	Cytosol	Cytosol	unknown	Cytosol	unknown	unknown	Cytosol	unknown	unknown	Cytosol	Cytosol	unknown
G3GSH5	Q62167	Ddx3x	ATP-dependent RNA helicase DDX3X	1.29293	1.89294	0.185754	1.4846	2.46496	-0.153308	0.798993	0.373898	-0.554735	-1.99668	16.7031	38.8955	16.99	47.0531	33.0834	2.60002	69.2072	16.111	6.79175	3.48072	6.8169	10.4729	14.9375	16.8143	5.99218	2.89152	39.7769	12.4328	9.9764	13.8909	unknown	Ribosome	unknown	unknown	Nucleus	unknown	unknown	Nucleus	unknown	unknown	Nucleus	Nucleus	unknown	Nucleus	Nucleus	unknown
G3GSH8	O70589-3	Cask	Peripheral plasma membrane protein CASK	-0.106261	-0.783035	-0.402723	0.265335	-0.449046	0.154326	0.290706	0.386421	-0.324017	-0.298404	17.6262	3.80493	7.61988	8.08619	14.274	14.6251	16.0484	3.38078	25.0985	14.5402	18.9734	6.54732	10.0735	6.72775	19.486	13.1414	13.1196	2.58639	31.4186	17.8813	unknown	Endoplasmic reticulum	Endoplasmic reticulum	unknown	Plasma membrane	unknown	unknown	Endoplasmic reticulum	unknown	unknown	Plasma membrane	Plasma membrane	unknown	Plasma membrane	Plasma membrane	unknown
G3GSI7	Q3UM18	Lsg1	Large subunit GTPase 1 homolog	0.227065	-0.917438	0.427431	-0.494222	0.272784	0.726409	-0.194536	-0.571323	0.236886	-0.130008	16.4392	2.86572	5.82056	6.46258	13.5905	14.0864	13.6906	4.6344	24.1972	14.0579	14.0451	5.41264	4.32808	9.10295	11.2491	8.5139	15.667	6.88619	20.5332	15.3836	unknown	Endoplasmic reticulum	Endoplasmic reticulum	unknown	Endoplasmic reticulum	unknown	unknown	Endoplasmic reticulum	Endoplasmic reticulum	unknown	Endoplasmic reticulum	unknown	unknown	Golgi apparatus	unknown	unknown
G3GSJ6;G3GSI2	Q9DCL8	Ppp1r2	Protein phosphatase inhibitor 2	-0.486542	1.0319	0.149333	0.821994	1.11236	0.846075	-1.03058	0.501927	0.22173	-0.39614	3.11807	35.6547	28.7167	60.8556	22.2406	9.93781	36.5908	27.2567	12.6377	18.3038	4.36867	17.4375	25.8929	34.4235	10.2871	5.52837	74.7494	19.2477	10.8373	24.0874	unknown	Cytosol	Cytosol	unknown	Cytosol	Cytosol	unknown	Cytosol	Cytosol	unknown	Cytosol	Cytosol	unknown	Cytosol	unknown	unknown
G3GSJ7	Q80XN0	Bdh1	D-beta-hydroxybutyrate dehydrogenase, mitochondrial	0.336218	0.183519	0.899644	-0.262715	-0.736563	0.844839	1.68693	-0.339535	-0.0628688	-0.423511	49.9959	24.6251	45.2795	26.0777	1.75891	44.3907	73.2065	27.3922	65.1494	38.4368	39.6025	21.6837	24.2707	31.2864	2.9307	24.7156	22.737	34.6607	68.0512	51.5509	Mitochondrion	Mitochondrion	Mitochondrion	Mitochondrion	Mitochondrion	Mitochondrion	Mitochondrion	Mitochondrion	Mitochondrion	Mitochondrion	Mitochondrion	Mitochondrion	Mitochondrion	Mitochondrion	Mitochondrion	Mitochondrion
G3GSK1	Q9CQ49	Ncbp2	Nuclear cap-binding protein subunit 2	0.226081	0.743373	-0.11839	0.546748	0.629526	0.863336	-0.141255	-0.235693	-0.176428	-0.851973	10.9665	26.2289	14.3213	34.7966	18.4711	4.62944	42.9583	11.2944	7.44745	7.16229	9.37587	15.6676	15.5461	23.8204	11.9395	2.54471	47.3772	13.2988	8.41623	12.9277	unknown	Nucleus	unknown	unknown	Proteasome	unknown	unknown	Ribosome	unknown	unknown	Nucleus	Nucleus	unknown	Nucleus	Nucleus	unknown
G3GSK4;G3I7F9	Q8CIN4	Pak2	PAK-2p27;PAK-2p34;Serine/threonine-protein kinase PAK 2	-0.0728561	0.591864	-0.454319	0.270778	0.837484	0.650578	-1.29514	-0.170623	0.162643	-0.879555	2.22676	28.6323	21.3589	46.7343	16.2928	7.91807	29.4124	19.7692	10.2299	14.0169	2.3421	18.9971	29.2645	38.7368	9.11775	5.04401	72.1785	22.2511	9.13924	25.7884	unknown	Cytosol	Cytosol	unknown	Cytosol	Cytosol	unknown	Cytosol	Cytosol	unknown	Cytosol	Cytosol	unknown	Cytosol	Cytosol	unknown
G3GSL6	Q6P5G6	Ubxn7	UBX domain-containing protein 7	-0.0990124	0.999463	0.13371	0.729653	1.22055	0.907215	-0.965953	0.350514	-0.00689412	-0.413524	4.01035	32.1689	26.0165	53.7185	19.6626	8.97945	32.0357	23.5508	11.2655	15.7805	4.29524	16.0904	23.7136	32.3949	8.43759	4.78796	62.5771	18.471	11.3195	21.0187	unknown	Cytosol	unknown	unknown	Cytosol	Cytosol	unknown	Cytosol	Cytosol	unknown	Cytosol	Cytosol	unknown	Nucleus	Nucleus	unknown
G3GSM1;G3HQ57	P49586;Q811Q9-2	Pcyt1a;Pcyt1b	Choline-phosphate cytidylyltransferase A;Choline-phosphate cytidylyltransferase B	0.52032	0.555064	-0.407404	0.239819	0.924942	0.811999	-1.20869	-0.265869	0.341272	-0.811159	4.84759	24.08	18.9235	38.3492	15.8462	8.20853	29.3268	16.0795	10.9564	12.9693	3.37982	16.3895	25.0982	32.4761	8.34623	4.67551	67.7824	19.3334	8.64836	22.7562	unknown	Cytosol	unknown	unknown	Cytosol;Plasma membrane	Cytosol;unknown	unknown	Cytosol;Nucleus	Cytosol;unknown	unknown	Cytosol	Cytosol	unknown	Cytosol	Cytosol	unknown
G3GSM5	Q62351	Tfrc	Transferrin receptor protein 1	0.763706	0.490073	0.94441	0.112557	0.946548	0.830333	1.15167	0.775408	-0.203139	0.466154	36.0654	18.2391	19.2018	19.4101	47.9763	15.7769	78.2441	7.78364	25.3266	11.2148	21.2418	12.9861	9.97805	17.9533	24.8936	8.87292	35.2179	4.54738	29.156	8.11829	unknown	Nucleus	unknown	unknown	Nucleus	unknown	unknown	Nucleus	unknown	unknown	Plasma membrane	unknown	unknown	Plasma membrane	unknown	unknown
G3GSN8	O70309	Itgb5	Integrin beta-5	0.35519	0.138203	0.877234	-0.25452	0.709124	0.421226	1.00091	0.208324	-0.421391	-0.0950533	22.5776	10.1427	13.9011	10.2436	31.83	12.9051	48.4177	3.95342	19.682	10.8301	17.6504	9.21612	7.5679	12.22	19.4701	9.63737	24.1936	3.42186	26.3585	11.5676	Plasma membrane	Plasma membrane	Plasma membrane	Plasma membrane	Plasma membrane	Plasma membrane	Plasma membrane	Plasma membrane	Plasma membrane	Plasma membrane	Plasma membrane	Plasma membrane	Plasma membrane	Plasma membrane	Plasma membrane	Plasma membrane
G3GSP0	P13439	Umps	Orotate phosphoribosyltransferase;Orotidine 5'-phosphate decarboxylase;Uridine 5'-monophosphate synthase	-0.00779559	0.671518	-0.30195	0.359812	0.963395	0.801383	-1.20836	-0.00869563	0.213204	-0.744756	2.19065	33.2131	25.898	54.4494	19.1582	9.36547	33.6371	23.7377	11.6861	16.4509	2.20252	20.8527	31.9273	42.4306	9.82526	5.37389	77.7271	23.8812	10.0807	27.5666	unknown	Cytosol	Cytosol	unknown	Cytosol	Cytosol	unknown	Cytosol	Cytosol	unknown	Cytosol	Cytosol	unknown	Cytosol	Cytosol	unknown
G3GSP9	Q921X9	Pdia5	Protein disulfide-isomerase A5	0.0935686	-0.0331598	0.0402571	-0.0282067	-0.178637	0.486831	0.389019	-0.439247	0.0316814	-0.66109	21.0661	2.5844	8.22343	7.58394	14.1987	16.6881	16.0025	7.3428	29.4274	15.7643	19.7431	2.64449	7.99714	7.73368	16.0703	11.9085	12.2203	9.95608	28.7882	24.9277	Endoplasmic reticulum	Endoplasmic reticulum	Endoplasmic reticulum	Endoplasmic reticulum	Endoplasmic reticulum	Endoplasmic reticulum	Endoplasmic reticulum	Endoplasmic reticulum	Endoplasmic reticulum	Endoplasmic reticulum	Endoplasmic reticulum	Endoplasmic reticulum	Endoplasmic reticulum	Endoplasmic reticulum	Endoplasmic reticulum	Endoplasmic reticulum
G3GST5	Q8BI72	Cdkn2aip	CDKN2A-interacting protein	0.383299	1.0055	0.989526	0.851336	0.888657	-0.327861	0.339437	0.351059	-0.0911544	0.158527	19.9781	35.85	21.7343	45.3916	30.8148	2.29534	66.8338	16.1664	14.7712	9.97722	15.3169	17.8568	10.9463	25.1593	16.6436	2.881	52.8221	12.6746	15.7346	8.93898	unknown	Nucleus	Nucleus	unknown	Nucleus	Nucleus	unknown	Nucleus	Nucleus	unknown	Nucleus	Nucleus	unknown	Nucleus	Nucleus	unknown
G3GSU0	Q9CPR1	Rwdd4	RWD domain-containing protein 4	-0.0397594	0.959893	-0.0624038	0.749814	0.662994	0.898841	-0.148199	0.0712897	-0.333683	-0.554	8.09319	20.9319	13.0425	30.284	14.8243	5.51789	34.7939	10.7032	8.44796	7.54156	8.31933	10.761	13.619	18.0093	9.36252	2.95934	38.5581	10.1871	10.6463	11.0721	unknown	Nucleus	unknown	unknown	Cytosol	unknown	unknown	Ribosome	unknown	unknown	Nucleus	Nucleus	unknown	Nucleus	unknown	unknown
G3GSU1	B2RXC1	Trappc11	Trafficking protein particle complex subunit 11	-1.47716	0.473675	0.857697	0.480132	-0.60723	0.305845	-0.550415	0.504171	-1.45427	1.35167	7.01935	22.295	16.1866	33.9218	14.0397	6.18288	32.0866	12.443	8.58425	9.35407	19.5418	16.0553	8.93227	24.3189	21.3871	5.00175	46.991	8.77313	23.5224	3.66527	unknown	Nucleus	unknown	unknown	Cytosol	unknown	unknown	Nucleus	unknown	unknown	Ribosome	Ribosome	unknown	Nucleus	unknown	unknown
G3GSU4;G3GTJ3;G3GZ13;G3H740;G3IHF4;G3HY36;G3HK68;G3H9M7;G3HKA4;G3IJG4;G3HKV0;G3H208;G3I9H0	P16858;P16858;P16858;P16858;P16858;P16858;P16858	Gapdh	Glyceraldehyde-3-phosphate dehydrogenase	-0.229752	1.29668	0.342506	0.949733	1.05274	1.02931	-0.291952	0.234199	0.0255032	-0.337644	5.90027	24.841	19.1233	35.6684	16.0423	8.71976	33.9114	13.9631	10.9988	11.5118	6.91886	10.1118	15.082	18.4666	7.73324	4.2722	41.5176	11.8708	10.8061	14.5474	unknown	Nucleus	unknown	unknown	Cytosol;Nucleus	Cytosol;unknown	unknown	Cytosol;Nucleus	unknown	unknown	Nucleus	Nucleus	unknown	Nucleus	Nucleus	unknown
G3GSW2	Q9CXW2	Mrps22	28S ribosomal protein S22, mitochondrial	0.37341	0.164247	0.883901	-0.303434	0.479433	0.842571	1.77327	-0.319987	-0.00106127	-0.405215	52.5547	25.2288	45.7131	25.5695	2.24636	47.5606	75.1287	28.3878	70.5839	39.1832	40.5699	22.514	24.7719	31.5548	1.61122	26.5221	21.9785	35.437	70.6359	51.8898	Mitochondrion	Mitochondrion	Mitochondrion	Mitochondrion	Mitochondrion	Mitochondrion	Mitochondrion	Mitochondrion	Mitochondrion	Mitochondrion	Mitochondrion	Mitochondrion	Mitochondrion	Mitochondrion	Mitochondrion	Mitochondrion
G3GSW3	O55029	Copb2	Coatomer subunit beta'	0.380314	0.556779	-0.0806268	0.564091	0.378256	1.6096	-0.841757	0.0221803	0.591005	-0.0672324	10.0963	16.9767	11.3141	26.7753	11.1926	9.05213	20.2498	10.7502	15.5203	10.478	7.75668	11.541	11.9644	18.1103	8.61122	2.96628	36.2923	10.5862	10.3036	10.9779	unknown	Endoplasmic reticulum	unknown	unknown	Cytosol	unknown	unknown	Nucleus	unknown	unknown	Nucleus	Nucleus	unknown	Nucleus	Nucleus	unknown
G3GSX9	P58069	Rasa2	Ras GTPase-activating protein 2	-0.0617974	0.144549	0.198276	-0.17827	0.364038	1.04367	0.0401942	-0.949091	-0.0267319	0.376078	11.1445	12.8839	7.57206	14.7016	15.4044	9.48613	30.8659	4.5352	14.9097	8.39149	11.6323	11.6556	6.59975	16.6352	11.969	4.60164	30.0179	8.75591	15.1885	6.46589	unknown	Plasma membrane	unknown	unknown	Plasma membrane	unknown	unknown	Plasma membrane	unknown	unknown	Endoplasmic reticulum	unknown	unknown	Nucleus	Nucleus	unknown
G3GSY8	P97789-3	Xrn1	5'-3' exoribonuclease 1	0.619038	1.23503	0.71144	0.927744	1.248	0.095089	0.556524	0.319379	-0.823652	-0.818937	16.6953	39.327	17.1971	47.347	32.4733	1.83283	70.4164	15.7675	5.61529	4.15839	10.8704	16.7074	10.5024	24.8894	13.6723	1.71592	47.8788	12.6363	9.93839	7.33584	unknown	Ribosome	unknown	unknown	Nucleus	unknown	unknown	Nucleus	unknown	unknown	Nucleus	Nucleus	unknown	Nucleus	Nucleus	unknown
G3GSY9	Q9JKK8	Atr	Serine/threonine-protein kinase ATR	0.401348	0.93699	1.24358	0.772823	0.934408	0.75842	0.458314	0.349125	0.147997	0.848955	19.4047	37.5212	22.7427	46.4253	31.7225	3.55201	71.1787	17.3452	15.7464	10.3914	14.6923	19.5981	9.60475	27.1714	16.599	2.09975	51.8064	13.6171	14.2111	5.76914	unknown	Nucleus	Nucleus	unknown	Nucleus	Nucleus	unknown	Nucleus	Nucleus	unknown	Nucleus	Nucleus	unknown	Nucleus	Nucleus	unknown
G3GSZ0	Q3V0K9	Pls1	Plastin-1	0.417107	0.901988	-0.0996968	0.572908	0.979513	1.11506	-1.07383	0.245814	0.457219	-0.445809	5.6322	28.9825	22.5101	47.5976	17.7569	9.72418	29.9654	21.0544	14.1149	16.0948	4.21809	15.5099	24.1207	31.998	9.0054	4.48938	63.0777	17.756	10.2812	21.9224	unknown	Cytosol	unknown	unknown	Cytosol	unknown	unknown	Cytosol	unknown	unknown	Cytosol	Cytosol	unknown	Cytosol	unknown	unknown
G3GSZ3	Q6NV83-2	U2surp	U2 snRNP-associated SURP motif-containing protein	0.433423	0.703757	0.0311245	0.528521	0.808571	0.166421	0.0820712	-0.362989	-0.0106369	-1.35881	14.0732	29.7439	15.4698	38.0171	25.2616	2.74981	55.308	11.7638	6.97844	5.25864	10.4212	18.2619	15.1396	26.3559	14.423	2.45022	52.2495	15.1292	7.03008	13.487	unknown	Nucleus	unknown	unknown	Proteasome	unknown	unknown	Nucleus	unknown	unknown	Proteasome	unknown	unknown	Nucleus	Nucleus	unknown
G3GT01	Q6A009	Ltn1	E3 ubiquitin-protein ligase listerin	-0.185419	0.341742	0.496555	0.168678	0.299722	-0.0942536	-0.120929	-0.56715	-1.08466	-0.20037	13.6378	31.5548	14.6197	40.0528	26.0172	3.01378	56.532	12.4466	4.88769	4.15956	15.5082	24.8995	10.3624	35.6333	21.1366	3.21725	61.4748	18.4408	10.3662	4.7793	unknown	Ribosome	unknown	unknown	Proteasome	Proteasome	unknown	Proteasome	unknown	unknown	Nucleus	Nucleus	unknown	Nucleus	Nucleus	unknown
G3GT04	Q99LG0	Usp16	Ubiquitin carboxyl-terminal hydrolase 16	-0.194414	0.438381	0.686326	0.205708	0.297266	-0.327965	-0.161301	-0.568681	-1.65825	-0.107173	11.5435	30.3985	15.1795	38.475	22.9948	3.03512	52.0008	11.532	3.73792	4.82447	13.2088	22.4329	9.43306	33.3622	18.713	3.8098	58.1522	17.1039	11.7981	5.19651	unknown	Proteasome	unknown	unknown	Proteasome	Proteasome	unknown	Ribosome	unknown	unknown	Nucleus	unknown	unknown	Nucleus	Nucleus	unknown
G3GT05	P42932	Cct8	T-complex protein 1 subunit theta	-0.449439	0.0885537	0.201505	0.0967544	-0.275827	0.394236	-0.727267	-0.438695	0.150824	-0.314012	8.07789	26.1815	16.5661	39.489	17.4019	4.9295	38.8012	14.1425	4.9496	8.69806	11.0304	24.6227	14.4066	36.9276	21.0682	3.75082	64.2354	19.1684	4.45828	10.8131	unknown	Nucleus	unknown	unknown	Proteasome	unknown	unknown	Proteasome;Ribosome	unknown	unknown	Nucleus	unknown	unknown	Nucleus	unknown	unknown
G3GT31	Q7TSH6-3	Scaf4		0.671002	1.49832	0.217411	1.2427	1.57356	0.19932	0.499187	0.0830623	-0.37477	-1.22586	19.1293	43.2679	22.0714	51.9174	37.529	5.22535	76.2581	18.341	13.0058	8.28721	12.0145	15.3153	18.9838	21.9393	12.6089	4.55108	53.953	17.3149	16.8637	19.3834	unknown	Nucleus	unknown	unknown	Nucleus	Nucleus	unknown	Nucleus	Nucleus	unknown	Nucleus	Nucleus	unknown	Nucleus	unknown	unknown
G3GT36	Q571H0	Urb1	Nucleolar pre-ribosomal-associated protein 1	0.0857042	0.948539	0.592408	0.610721	1.22399	-1.35349	0.53075	-0.274103	-0.813195	-1.15299	20.6759	34.8484	24.4997	43.579	29.9694	3.21658	66.798	17.0224	17.3831	12.1819	19.4834	18.0569	16.2491	28.5385	12.8298	8.2193	46.2372	20.5842	30.5438	27.0895	Nucleus	Nucleus	Nucleus	Nucleus	Nucleus	Nucleus	Nucleus	Nucleus	Nucleus	Nucleus	Nucleus	Nucleus	Nucleus	Nucleus	Nucleus	Nucleus
G3GT41	Q8CHC4	Synj1	Synaptojanin-1	0.19712	1.74248	-0.0786528	1.07366	1.08545	-0.310245	0.465771	0.29171	-0.755438	-1.9518	11.2684	26.4256	11.9246	31.6804	21.1117	5.37524	46.4196	10.7527	9.91384	3.8032	9.8293	7.89742	12.5928	15.0517	9.94881	6.66486	33.6117	8.7842	16.736	14.713	unknown	Ribosome	unknown	unknown	Ribosome	Ribosome	unknown	Ribosome	unknown	unknown	Endoplasmic reticulum	unknown	unknown	Nucleus	unknown	unknown
G3GT42	P58501	Paxbp1	PAX3- and PAX7-binding protein 1	0.0079356	0.568167	0.590295	0.333296	0.627872	0.749672	0.00969367	-0.276014	-0.670697	-0.379361	16.6497	35.3499	18.1027	44.0393	31.281	2.98258	64.7166	14.4701	8.37566	6.32725	16.5584	23.8425	12.024	34.9549	20.2429	1.77385	64.2832	17.5211	13.3327	8.23026	unknown	Nucleus	unknown	unknown	Nucleus	unknown	unknown	Nucleus	Nucleus	unknown	Nucleus	Nucleus	unknown	Nucleus	Nucleus	unknown
G3GT56	Q64737-2	Gart	Phosphoribosylamine--glycine ligase;Phosphoribosylformylglycinamidine cyclo-ligase;Phosphoribosylglycinamide formyltransferase;Trifunctional purine biosynthetic protein adenosine-3	0.119696	0.696398	-0.233189	0.429804	1.06372	0.904049	-1.18316	0.00570387	0.551749	-0.679901	1.97545	28.2561	23.0556	46.0795	16.5353	8.44883	29.0117	19.6155	11.1969	14.5567	1.81817	17.4372	27.1002	34.2077	7.91044	4.51493	65.8778	19.5381	7.63845	23.3203	unknown	Cytosol	Cytosol	unknown	Cytosol	Cytosol	unknown	Cytosol	Cytosol	unknown	Cytosol	Cytosol	unknown	Cytosol	Cytosol	unknown
G3GT61	Q921W4	Cryzl1	Quinone oxidoreductase-like protein 1	2.68389	0.381625	-1.16514	-0.310159	1.11438	-0.0472891	-0.794525	-1.21973	-0.491162	-2.33714	10.4747	23.7124	12.6806	30.2579	18.2863	4.5677	41.9912	9.03131	6.63065	5.05826	1.63009	18.201	28.4368	37.5151	8.44629	4.7199	72.834	21.0343	9.31988	25.5594	unknown	Ribosome	unknown	unknown	Proteasome	unknown	unknown	Ribosome	unknown	unknown	Cytosol	Cytosol	unknown	Cytosol	Cytosol	unknown
G3GT65	Q9DB20	Atp5o	ATP synthase subunit O, mitochondrial	0.193875	-0.0173963	0.685181	-0.469442	-0.901294	0.642722	1.51972	-0.490123	-0.20871	-0.544164	51.5557	24.9423	45.6774	25.347	2.03523	46.6553	76.3201	28.1453	68.5196	38.8209	45.0728	25.2449	28.408	35.0948	3.80129	29.8829	26.617	39.5318	79.185	56.6076	Mitochondrion	Mitochondrion	Mitochondrion	Mitochondrion	Mitochondrion	Mitochondrion	Mitochondrion	Mitochondrion	Mitochondrion	Mitochondrion	Mitochondrion	Mitochondrion	Mitochondrion	Mitochondrion	Mitochondrion	Mitochondrion
G3GT75	Q810U5	Ccdc50	Coiled-coil domain-containing protein 50	-0.0351623	0.750747	-0.461063	0.297525	0.534087	-0.969974	-0.307096	-0.668393	-1.25172	-1.66054	11.2686	21.0298	12.9388	27.2884	16.1378	4.38039	39.469	9.25068	9.76483	5.90861	11.5466	12.4979	17.8109	22.2031	11.1447	8.58034	48.8317	14.7021	23.2526	18.6791	unknown	Ribosome	unknown	unknown	Nucleus	unknown	unknown	Nucleus	unknown	unknown	Nucleus	unknown	unknown	Nucleus	unknown	unknown
G3GT78	Q61730	Il1rap	Interleukin-1 receptor accessory protein	0.285268	0.167662	0.613847	-0.300775	0.622031	0.395096	1.27066	0.535992	-0.476652	-0.0962747	21.9331	8.99258	12.6333	8.94493	30.3197	13.3877	45.2409	3.59145	20.5315	11.6094	17.9981	8.00595	8.25528	11.0184	19.7004	10.1805	18.751	2.47697	28.5698	12.4105	unknown	Plasma membrane	unknown	unknown	Plasma membrane	Plasma membrane	unknown	Plasma membrane	Plasma membrane	unknown	Plasma membrane	Plasma membrane	unknown	Plasma membrane	Plasma membrane	unknown
G3GTA9	Q78IS1	Tmed3	Transmembrane emp24 domain-containing protein 3	0.235904	-0.132592	0.856282	-0.608579	0.268334	1.05912	0.845662	-0.546426	0.0241607	0.228545	18.2692	6.63343	8.50199	6.65437	18.21	16.1199	28.0531	4.25815	24.3883	15.6579	15.5133	7.27198	4.69628	10.1463	15.1194	7.73631	15.6103	6.21887	23.9833	13.3639	unknown	Plasma membrane	Plasma membrane	unknown	Golgi apparatus	unknown	unknown	Plasma membrane	Plasma membrane	unknown	Endoplasmic reticulum	unknown	unknown	Endoplasmic reticulum	unknown	unknown
G3GTB3	Q9D110	Mthfs	5-formyltetrahydrofolate cyclo-ligase	-1.10099	0.136799	-0.30862	0.210552	1.8541	-0.631025	-0.308626	-0.953857	-1.37722	-1.40502	12.0564	17.5492	15.1329	25.652	11.3582	11.0361	25.8552	12.155	17.1097	12.3893	25.8612	15.9616	18.7424	22.1686	3.14176	17.0913	32.0223	23.5448	44.4455	32.8097	unknown	Nucleus	unknown	unknown	Nucleus	unknown	unknown	Nucleus	unknown	unknown	Mitochondrion	Mitochondrion	unknown	Mitochondrion	Mitochondrion	unknown
G3GTB7	Q7TMK9-2	Syncrip	Heterogeneous nuclear ribonucleoprotein Q	0.707297	0.790888	0.439615	0.463693	0.95311	0.929111	0.205901	-0.0261199	-0.0214594	-0.885348	19.6092	33.9079	14.0824	40.4582	31.3287	4.839	65.6429	14.249	9.71907	3.70498	12.01	19.5984	10.3834	29.3374	16.1818	2.54136	56.9122	14.5094	9.86472	6.84387	unknown	Ribosome	Ribosome	unknown	Ribosome	unknown	unknown	Ribosome	unknown	unknown	Nucleus	Nucleus	unknown	Nucleus	Nucleus	unknown
G3GTB9	Q8BHY8	Snx14	Sorting nexin-14	0.175807	-0.141667	0.419846	-0.472576	0.563693	0.606241	1.03985	-1.23804	-0.0909071	-0.473305	16.4691	3.72788	8.52573	5.90318	20.3586	13.7031	25.7031	3.33149	22.25	13.6612	14.5796	4.11251	6.37302	8.19116	13.774	9.00162	12.5015	7.85826	23.6972	18.9657	unknown	Plasma membrane	Plasma membrane	unknown	Endoplasmic reticulum	Endoplasmic reticulum	unknown	Plasma membrane	unknown	unknown	Endoplasmic reticulum	Endoplasmic reticulum	unknown	Endoplasmic reticulum	unknown	unknown
G3GTC7	P06801	Me1	NADP-dependent malic enzyme	-1.33924	2.25779	2.069	2.1489	0.861982	0.0953492	1.56743	1.2618	-0.81703	-0.165398	6.35968	32.0903	24.7143	45.1504	22.7935	10.9197	49.6086	19.0457	13.7723	15.2613	16.0911	6.7098	5.89002	10.1807	12.5409	10.2214	16.7384	7.94249	24.2637	17.1152	unknown	Nucleus	unknown	unknown	Cytosol	Cytosol	unknown	Cytosol	unknown	unknown	Endoplasmic reticulum	Endoplasmic reticulum	unknown	Golgi apparatus	unknown	unknown
G3GTC9	Q9CYR6	Pgm3	Phosphoacetylglucosamine mutase	-0.0669624	0.834074	-0.17127	0.550389	1.16446	0.852311	-1.06667	0.21895	0.232871	-0.640465	2.0219	34.5779	27.3359	58.2753	20.6664	9.54486	35.1777	25.9479	11.5865	17.3425	2.11795	19.3962	30.7816	39.7925	9.21994	5.28687	73.6828	22.2942	9.85944	27.034	unknown	Cytosol	Cytosol	unknown	Cytosol	Cytosol	unknown	Cytosol	Cytosol	unknown	Cytosol	Cytosol	unknown	Cytosol	Cytosol	unknown
G3GTD0	Q8BL99-3	Dopey1	Protein dopey-1	-0.984837	0.665565	0.262454	0.436989	-0.509649	0.206671	-0.0409336	0.567627	-1.30851	-0.0664941	12.3557	26.313	14.2735	32.1161	20.6556	7.93748	48.9059	10.9981	11.9667	7.82103	24.4531	16.5888	11.8994	23.7233	29.4074	6.8781	50.3133	7.4207	29.6398	8.18994	unknown	Ribosome	unknown	unknown	Ribosome	unknown	unknown	Ribosome	unknown	unknown	Nucleus	unknown	unknown	Nucleus	unknown	unknown
G3GTD6	P16858	Gapdh	Glyceraldehyde-3-phosphate dehydrogenase	0.332061	1.22061	0.420088	1.02142	1.23275	1.13434	-0.34768	0.435033	0.16873	-0.243787	8.70953	23.5651	20.1798	37.4855	18.1743	9.37827	32.6265	16.0487	12.1468	12.2856	6.91886	10.1118	15.082	18.4666	7.73324	4.2722	41.5176	11.8708	10.8061	14.5474	unknown	Nucleus	unknown	unknown	Cytosol;Nucleus	Cytosol;unknown	unknown	Cytosol;Nucleus	unknown	unknown	Nucleus	Nucleus	unknown	Nucleus	Nucleus	unknown
G3GTE4	Q60631	Grb2	Growth factor receptor-bound protein 2	-0.184617	0.621968	-0.342663	0.251511	0.532905	0.67698	-1.14764	-0.197576	-0.0898405	-0.703013	5.97244	18.1748	14.7249	28.8443	11.8908	7.886	21.3839	11.9852	12.8706	11.0567	6.78777	11.8097	18.6726	24.2297	8.21846	4.93248	47.3765	13.7443	13.6975	17.9992	unknown	Nucleus	unknown	unknown	Cytosol	unknown	unknown	Nucleus	unknown	unknown	Nucleus	unknown	unknown	Nucleus	unknown	unknown
G3GTE9	Q8BMI3	Gga3	ADP-ribosylation factor-binding protein GGA3	0.506648	0.771249	-0.165587	0.51101	0.842322	1.04397	-1.30485	0.161733	0.312262	-0.687054	5.55851	30.1217	24.0622	50.7085	17.4339	9.86899	30.6042	22.2804	13.2045	15.3355	3.91239	17.6486	26.9887	35.5838	9.7237	4.78637	75.6099	19.9176	10.6347	24.6901	unknown	Cytosol	unknown	unknown	Cytosol	Cytosol	unknown	Cytosol	Cytosol	unknown	Cytosol	Cytosol	unknown	Cytosol	Cytosol	unknown
G3GTF0	Q8R480	Nup85	Nuclear pore complex protein Nup85	1.99185	0.364132	0.381582	0.0637338	1.17408	0.723074	0.0148059	0.0820208	1.20988	-0.0590386	29.5541	20.9169	29.8219	29.8896	16.8819	6.72539	58.046	19.3062	28.8294	19.2806	7.43036	16.2511	22.8911	28.598	7.48151	4.07428	57.4533	18.2392	12.4631	20.086	unknown	Nucleus	unknown	unknown	Nucleus	unknown	unknown	Nucleus	unknown	unknown	Cytosol	unknown	unknown	Nucleus	Nucleus	unknown
G3GTF3	Q9JM14	Nt5c	5'(3')-deoxyribonucleotidase, cytosolic type	0.159507	0.674521	-0.342194	0.362344	0.643958	0.641051	-1.36467	-0.0951469	0.342598	-0.752044	5.1276	28.3779	21.4229	45.1879	17.2342	9.12408	29.0576	19.1084	13.2802	14.7842	4.5909	17.7799	27.1575	35.1516	11.0291	5.85078	74.8283	20.4111	10.473	24.8991	unknown	Cytosol	unknown	unknown	Cytosol	Cytosol	unknown	Cytosol	unknown	unknown	Cytosol	Cytosol	unknown	Cytosol	unknown	unknown
G3GTF9	Q9DCX2	Atp5h	ATP synthase subunit d, mitochondrial	0.215308	0.00327667	0.732885	-0.442876	0.272977	0.661798	1.49129	-0.465448	-0.200395	-0.514928	49.8678	24.0068	44.2112	24.8197	2.28301	44.7038	69.1798	27.4716	65.8309	38.2165	42.9543	23.9523	26.6019	33.7377	1.88944	28.2568	24.6069	37.9313	75.6406	54.6084	Mitochondrion	Mitochondrion	Mitochondrion	Mitochondrion	Mitochondrion	Mitochondrion	Mitochondrion	Mitochondrion	Mitochondrion	Mitochondrion	Mitochondrion	Mitochondrion	Mitochondrion	Mitochondrion	Mitochondrion	Mitochondrion
G3GTG0	Q8R035	Ict1	Peptidyl-tRNA hydrolase ICT1, mitochondrial	0.522264	0.282953	0.993908	-0.209392	-0.309523	1.02442	1.71794	-0.199211	0.131386	-0.308339	50.3285	24.8642	45.0107	26.0211	1.99062	44.332	73.3312	27.6578	65.8766	37.8573	35.0427	20.4361	22.6006	30.0857	2.46697	21.794	22.2913	31.7531	60.1423	46.878	Mitochondrion	Mitochondrion	Mitochondrion	Mitochondrion	Mitochondrion	Mitochondrion	Mitochondrion	Mitochondrion	Mitochondrion	Mitochondrion	Mitochondrion	Mitochondrion	Mitochondrion	Mitochondrion	Mitochondrion	Mitochondrion
G3GTG7	Q61578	Fdxr	NADPH:adrenodoxin oxidoreductase, mitochondrial	0.423359	0.203274	0.913296	-0.266548	0.920194	0.896095	1.79564	-0.292111	0.0603066	-0.371662	50.7017	24.7907	45.4294	26.1167	2.77403	45.1458	73.9588	27.7395	67.0235	38.3081	37.8075	21.5326	24.1217	31.4164	1.4659	24.2586	21.3034	33.9651	64.2796	49.5646	Mitochondrion	Mitochondrion	Mitochondrion	Mitochondrion	Mitochondrion	Mitochondrion	Mitochondrion	Mitochondrion	Mitochondrion	Mitochondrion	Mitochondrion	Mitochondrion	Mitochondrion	Mitochondrion	Mitochondrion	Mitochondrion
G3GTI5	Q9Z160	Cog1	Conserved oligomeric Golgi complex subunit 1	0.178771	0.724825	-0.303832	0.530287	0.74033	0.77778	-1.09491	0.0554357	0.179812	-0.712088	4.53449	26.8197	20.2532	44.9369	15.7189	7.4019	29.1151	18.8537	9.89491	13.1539	4.00602	16.2278	25.001	31.1151	9.4094	4.31726	62.1897	18.143	8.7354	21.5484	unknown	Cytosol	unknown	unknown	Cytosol	Cytosol	unknown	Cytosol	unknown	unknown	Cytosol	unknown	unknown	Cytosol	Cytosol	unknown
G3GTK4	B1AY13	Usp24	Ubiquitin carboxyl-terminal hydrolase 24	-0.262899	0.905498	-0.130375	0.711621	0.889981	0.8994	-0.822447	0.190535	0.0247297	-0.745998	3.53127	28.3329	20.73	45.4439	15.7611	7.17958	31.7906	18.729	8.16816	12.5167	4.23713	15.1254	22.6906	27.7496	8.50503	3.84904	56.2185	16.4118	8.02934	20.9921	unknown	Cytosol	unknown	unknown	Cytosol	Cytosol	unknown	Cytosol	unknown	unknown	Cytosol	unknown	unknown	Cytosol	unknown	unknown
G3GTL7	Q921S7	Mrpl37	39S ribosomal protein L37, mitochondrial	0.345054	0.162709	0.909515	-0.268009	0.144147	0.825181	1.83867	-0.325905	-0.0383469	-0.409699	50.7231	24.9219	45.2974	25.8413	1.42212	45.658	74.0395	27.8605	66.9991	38.7157	39.9332	22.2639	24.1147	31.1166	1.28689	25.7699	20.6999	34.9218	68.8038	51.4303	Mitochondrion	Mitochondrion	Mitochondrion	Mitochondrion	Mitochondrion	Mitochondrion	Mitochondrion	Mitochondrion	Mitochondrion	Mitochondrion	Mitochondrion	Mitochondrion	Mitochondrion	Mitochondrion	Mitochondrion	Mitochondrion
G3GTM5;REV__G3GSR8	Q8VCB1	Ndc1	Nucleoporin NDC1	0.243917	-0.201798	0.419508	-0.457658	0.714384	0.846322	1.16101	-1.05151	0.09577	-0.395074	14.6351	4.35734	9.61889	7.98259	19.1604	12.3482	25.372	4.5868	19.754	12.3279	12.3586	5.01152	7.19185	10.9626	11.6776	6.8681	11.3463	9.50708	18.4853	16.2113	unknown	Endoplasmic reticulum	unknown	unknown	Plasma membrane	unknown	unknown	Endoplasmic reticulum	unknown	unknown	Peroxisome	unknown	unknown	Endoplasmic reticulum	unknown	unknown
G3GTN1	P61327	Magoh	Protein mago nashi homolog	-0.0773735	-0.0187474	0.303108	0.0171941	0.283214	1.05008	-0.0439352	-0.583246	-0.639291	-0.47628	16.3954	26.4208	17.3211	38.4707	27.5586	6.61233	56.2694	13.7744	8.79542	7.85718	17.2987	26.7663	14.0389	38.0149	22.6465	3.19338	58.0094	20.6371	13.6994	10.9305	unknown	Ribosome	unknown	unknown	Proteasome	unknown	unknown	Proteasome	unknown	unknown	Nucleus	Nucleus	unknown	Nucleus	Nucleus	unknown
G3GTN2	Q8BHG2		UPF0587 protein C1orf123 homolog	-0.341638	1.27603	0.257489	1.02491	1.55216	1.39165	-0.728806	0.645766	0.39479	-0.241123	2.82387	34.1439	27.3014	58.452	20.6383	9.58208	34.8998	26.3562	11.3431	17.1314	3.5784	14.099	22.8388	28.7256	7.03765	3.652	57.8382	16.8456	8.62759	20.2478	unknown	Cytosol	Cytosol	unknown	Cytosol	Cytosol	unknown	Cytosol	Cytosol	unknown	Cytosol	unknown	unknown	Cytosol	unknown	unknown
G3GTN3	P52825	Cpt2	Carnitine O-palmitoyltransferase 2, mitochondrial	0.304018	0.0945805	0.865526	-0.320973	0.775742	0.788463	1.73313	-0.371962	-0.082408	-0.484674	49.9482	24.284	44.5574	25.6	2.44134	44.1959	73.2221	27.447	65.3623	37.6682	40.4577	22.7431	24.4552	31.9788	1.42596	25.5877	22.0251	35.5195	69.2046	52.708	Mitochondrion	Mitochondrion	Mitochondrion	Mitochondrion	Mitochondrion	Mitochondrion	Mitochondrion	Mitochondrion	Mitochondrion	Mitochondrion	Mitochondrion	Mitochondrion	Mitochondrion	Mitochondrion	Mitochondrion	Mitochondrion
G3GTP7	Q91VA6	Poldip2	Polymerase delta-interacting protein 2	0.377499	0.177658	0.9207	-0.197112	-0.840179	0.867736	1.74621	-0.3072	-0.0107597	-0.378868	47.5936	23.5385	42.5369	24.7106	1.6338	42.3196	70.2816	26.1669	62.2981	36.3191	36.6362	20.8113	22.4703	28.3282	2.92494	23.1914	20.9498	32.3764	62.7645	47.2265	unknown	Mitochondrion	Mitochondrion	unknown	Mitochondrion	Mitochondrion	unknown	Mitochondrion	Mitochondrion	unknown	Mitochondrion	Mitochondrion	unknown	Mitochondrion	Mitochondrion	unknown
G3GTP8	Q5SYH2	Tmem199	Transmembrane protein 199	0.126071	0.401411	0.0451197	0.134512	0.203363	0.600123	0.855884	-0.569493	0.0481221	-0.335198	17.7784	3.13267	6.09293	6.8243	15.5168	15.3006	15.1748	4.48455	25.5862	15.1065	16.2908	2.3718	5.90532	6.21678	13.4767	10.0937	8.38447	6.65508	24.7468	19.0576	unknown	Plasma membrane	unknown	unknown	Endoplasmic reticulum	Endoplasmic reticulum	unknown	Endoplasmic reticulum	Endoplasmic reticulum	unknown	Endoplasmic reticulum	Endoplasmic reticulum	unknown	Endoplasmic reticulum	Endoplasmic reticulum	unknown
G3GTQ1	Q61025	Ift20	Intraflagellar transport protein 20 homolog	0.772561	0.676484	-0.843496	0.247589	0.782878	1.63208	-0.286177	-0.442593	0.735237	-0.402491	12.9399	17.3146	7.93158	21.2595	14.8139	10.6485	30.6832	7.82668	17.5928	8.7563	7.5747	10.8335	14.2324	17.9069	8.60992	3.43546	37.4153	10.6368	10.5683	11.574	unknown	Plasma membrane	unknown	unknown	Plasma membrane	unknown	unknown	Ribosome	unknown	unknown	Nucleus	Nucleus	unknown	Nucleus	unknown	unknown
G3GTQ9	Q04690-2	Nf1	Neurofibromin	-0.0589541	1.6555	1.2681	1.31077	0.894694	-0.309029	0.932366	0.903448	-1.20964	-1.44141	12.9892	30.3621	13.0309	36.1548	25.284	5.10831	55.2593	12.3393	8.27428	2.59834	13.5309	9.63777	5.41052	14.5742	13.5993	6.32855	28.9558	6.59667	19.1368	7.05671	unknown	Ribosome	Ribosome	unknown	Ribosome	Ribosome	unknown	Ribosome	Ribosome	unknown	Plasma membrane	unknown	unknown	Nucleus	unknown	unknown
G3GTR4	Q8VCY6	Utp6	U3 small nucleolar RNA-associated protein 6 homolog	1.46029	0.719322	1.70822	0.674309	0.664514	0.665803	0.618696	0.635827	1.19496	1.09278	42.8011	34.9186	47.2618	49.4008	27.0629	3.03943	92.5253	27.897	40.0156	27.9439	15.5548	21.2089	14.4639	30.9562	17.074	1.91587	60.258	17.9537	17.4788	13.1017	Nucleus	Nucleus	Nucleus	Nucleus	Nucleus	Nucleus	Nucleus	Nucleus	Nucleus	Nucleus	Nucleus	Nucleus	Nucleus	Nucleus	Nucleus	Nucleus
G3GTS0	Q8BG51	Rhot1	Mitochondrial Rho GTPase 1	0.498247	0.384025	1.13838	-0.198542	0.867625	1.028	1.8318	-0.114703	0.154321	-0.280127	44.208	21.495	37.6318	21.443	4.7903	39.6614	56.9688	24.8454	59.8503	34.8784	31.2978	16.4715	17.095	24.6067	2.62531	19.4495	16.0033	26.9014	53.7788	42.3529	unknown	Mitochondrion	Mitochondrion	unknown	Mitochondrion	Mitochondrion	unknown	Mitochondrion	Mitochondrion	unknown	Mitochondrion	Mitochondrion	unknown	Mitochondrion	Mitochondrion	unknown
G3GTS4	Q9JMD0-3	Znf207	BUB3-interacting and GLEBS motif-containing protein ZNF207	0.0804127	0.675534	0.690607	0.444797	0.600798	0.645221	0.122582	-0.0617513	-0.741163	0.0176796	18.3545	34.7099	16.6932	43.0848	29.4527	3.43966	62.6744	14.3502	9.74172	6.10994	17.3594	21.7319	10.343	31.6539	19.4208	2.1993	57.5691	14.9778	16.2835	6.03553	unknown	Nucleus	Nucleus	unknown	Nucleus	Nucleus	unknown	Nucleus	unknown	unknown	Nucleus	Nucleus	unknown	Nucleus	Nucleus	unknown
G3GTS6	Q8BG32	Psmd11	26S proteasome non-ATPase regulatory subunit 11	-0.109633	0.269985	0.127438	0.111631	0.0724843	0.198516	-0.315703	-0.664541	0.0194015	-0.740683	11.8044	34.4828	18.3706	45.2503	26.311	4.31576	57.5578	13.8662	2.04857	7.5612	12.7364	28.5975	16.8175	41.881	25.0217	3.76095	71.6374	21.9788	2.0212	12.6345	Proteasome	Proteasome	Proteasome	Proteasome	Proteasome	Proteasome	Proteasome	Proteasome	Proteasome	Proteasome	Proteasome	Proteasome	Proteasome	Proteasome	Proteasome	Proteasome
G3GTU0	Q8R1N0	Znf830	Zinc finger protein 830	0.148425	0.839167	0.498343	0.604818	0.73834	0.157664	0.124074	-0.121107	-1.02856	-0.566872	15.423	33.3355	16.6944	42.856	27.7381	2.56332	59.808	13.1036	5.91234	6.10098	13.9152	18.6334	11.8183	28.1801	16.627	2.29796	54.8794	14.2511	12.0611	9.03743	unknown	Nucleus	unknown	unknown	Nucleus	unknown	unknown	Nucleus	unknown	unknown	Nucleus	Nucleus	unknown	Nucleus	Nucleus	unknown
G3GTU1	P97386-2	Lig3	DNA ligase 3	1.29107	-0.192897	1.30659	-0.180574	-0.526161	1.14169	-0.0133521	0.0097292	1.78231	1.07362	39.1832	27.2415	43.5436	40.1121	18.356	7.30374	82.0141	24.334	38.3073	26.0311	16.0121	31.1386	17.6036	45.4604	26.4344	3.31027	82.7767	24.1704	11.1366	12.368	unknown	Nucleus	unknown	unknown	Nucleus	unknown	unknown	Nucleus	unknown	unknown	Nucleus	Nucleus	unknown	Nucleus	Nucleus	unknown
G3GTU4	Q6ZQM0	Rffl	E3 ubiquitin-protein ligase rififylin	0.126964	0.243569	0.298456	-0.316703	0.289995	0.50414	0.40103	0.573546	-0.531531	0.198379	20.5833	11.5928	11.2149	11.3972	27.5918	12.9434	40.9824	6.29914	19.621	10.9044	18.8493	9.79193	9.11905	14.195	22.5674	9.12615	31.0367	4.23279	28.3615	9.50347	unknown	Plasma membrane	unknown	unknown	Plasma membrane	unknown	unknown	Plasma membrane	unknown	unknown	Plasma membrane	Plasma membrane	unknown	Plasma membrane	Plasma membrane	unknown
G3GTU8	Q8VEJ4	Nle1	Notchless protein homolog 1	0.928059	0.922344	0.027063	0.695316	1.25415	0.524567	0.278587	-0.144838	0.485659	-1.39322	16.4332	32.4279	16.4951	41.1384	30.7156	3.82858	60.8093	13.3855	8.45722	5.37238	8.63669	17.1106	16.1886	25.406	12.8772	2.66151	50.1311	14.7991	6.0399	14.1113	unknown	Nucleus	Nucleus	unknown	Nucleus	unknown	unknown	Nucleus	unknown	unknown	Nucleus	unknown	unknown	Nucleus	Nucleus	unknown
G3GTV7	Q9D7B6	Acad8	Isobutyryl-CoA dehydrogenase, mitochondrial	0.273293	0.0572185	0.751431	-0.442185	0.146764	0.73609	1.68273	-0.427907	-0.108829	-0.511043	44.641	21.6787	38.3088	21.7774	2.39368	39.8753	64.1842	24.4555	58.5262	33.2159	36.9373	20.8357	22.756	29.5881	2.16215	23.9397	19.9929	32.8995	63.1119	47.3353	Mitochondrion	Mitochondrion	Mitochondrion	Mitochondrion	Mitochondrion	Mitochondrion	Mitochondrion	Mitochondrion	Mitochondrion	Mitochondrion	Mitochondrion	Mitochondrion	Mitochondrion	Mitochondrion	Mitochondrion	Mitochondrion
G3GTV8	Q91YJ3	Thyn1	Thymocyte nuclear protein 1	0.224824	0.950584	0.683526	0.778239	0.973152	0.269976	0.20798	0.0384632	-0.882368	-0.424603	14.1627	31.1193	15.8231	39.4725	26.3649	2.86929	55.9149	12.4192	6.58979	5.1748	12.119	16.1018	9.85212	23.0156	13.4301	2.37959	48.4083	12.0924	12.1476	6.94563	unknown	Ribosome	unknown	unknown	Proteasome	unknown	unknown	Nucleus	Nucleus	unknown	Nucleus	Nucleus	unknown	Nucleus	Nucleus	unknown
G3GTV9	Q8C0E2-2	Vps26b	Vacuolar protein sorting-associated protein 26B	0.669719	-0.046114	0.611141	-0.296733	0.541101	1.0695	0.542707	0.0831551	0.0865261	0.473395	25.494	10.2473	20.5201	14.5499	31.7705	16.4412	46.5366	8.18981	25.4377	15.1346	16.0263	10.5802	13.434	17.8725	21.8341	7.83397	31.9465	7.73111	23.9569	10.901	unknown	Nucleus	unknown	unknown	Nucleus	unknown	unknown	Nucleus	unknown	unknown	Plasma membrane	unknown	unknown	Nucleus	unknown	unknown
G3GTW0	Q6ZQK0	Ncapd3	Condensin-2 complex subunit D3	0.211029	1.10759	0.917941	0.903774	1.05825	-0.873931	0.437679	0.372297	-0.849692	-0.227952	18.3613	39.2401	20.0346	47.8167	33.8105	1.80524	71.7959	16.42	9.98867	7.02051	15.8627	18.2101	10.6036	25.5574	16.2363	3.30838	53.0084	12.6853	18.0007	8.22222	unknown	Nucleus	Nucleus	unknown	Nucleus	Nucleus	unknown	Nucleus	Nucleus	unknown	Nucleus	Nucleus	unknown	Nucleus	Nucleus	unknown
G3GTY6	Q8CG48	Smc2	Structural maintenance of chromosomes protein 2	0.185132	0.961299	0.834407	0.710436	0.975291	0.585471	0.384341	0.181971	-1.14524	-0.48777	17.0847	37.7819	16.8703	45.9955	32.7725	2.46768	68.0315	15.5037	7.00613	4.05403	15.0272	19.4046	9.46108	28.1095	16.6693	1.64454	52.1209	13.6664	15.4963	5.68487	unknown	Ribosome	unknown	unknown	Nucleus	Nucleus	unknown	Nucleus	Nucleus	unknown	Nucleus	Nucleus	unknown	Nucleus	Nucleus	unknown
G3GTZ7	Q6X893	Slc44a1	Choline transporter-like protein 1	0.09103	-0.202114	-0.373855	-0.583914	-0.22596	0.538432	0.419889	1.42788	-0.124502	0.0804919	20.0817	6.52004	7.49544	5.53525	17.2452	17.548	23.1223	5.14186	28.808	17.3624	18.8537	7.50055	9.71267	8.29684	20.1692	12.0821	17.2835	1.91112	31.4045	16.4203	unknown	Plasma membrane	Plasma membrane	unknown	Golgi apparatus	unknown	unknown	Plasma membrane	unknown	unknown	Plasma membrane	Plasma membrane	unknown	Plasma membrane	Plasma membrane	unknown
G3GU10	Q3V3R1	Mthfd1l	Monofunctional C1-tetrahydrofolate synthase, mitochondrial	0.347526	0.152211	0.893232	-0.267697	-0.0144066	0.820976	1.72173	-0.344423	-0.0497264	-0.409549	50.343	24.8078	44.79	25.8754	1.43061	45.1305	71.9324	27.496	66.0716	38.2591	39.5661	22.3238	24.1152	31.151	1.44496	25.5465	21.8088	34.91	68.3886	50.8185	Mitochondrion	Mitochondrion	Mitochondrion	Mitochondrion	Mitochondrion	Mitochondrion	Mitochondrion	Mitochondrion	Mitochondrion	Mitochondrion	Mitochondrion	Mitochondrion	Mitochondrion	Mitochondrion	Mitochondrion	Mitochondrion
G3GU30	P47911	Rpl6	60S ribosomal protein L6	0.0566299	0.391265	0.69093	0.00853514	0.531676	1.04378	-0.0877612	-0.210244	-0.52905	1.28639	18.5038	27.2574	13.8378	31.0558	26.8165	7.40794	52.0544	11.7866	12.987	4.47371	17.7915	20.7827	8.57191	30.8726	18.5503	3.59325	55.3193	13.6357	18.74	1.83411	Ribosome	Ribosome	Ribosome	Ribosome	Ribosome	Ribosome	Ribosome	Ribosome	Ribosome	Ribosome	Ribosome	Ribosome	Ribosome	Ribosome	Ribosome	Ribosome
G3GU35	Q6DID3	Scaf8	Protein SCAF8	0.519886	1.11594	0.533746	1.05879	1.15192	-0.4779	0.607232	0.219615	-0.231968	-0.900959	17.3008	40.4542	19.2417	49.0397	34.0821	2.15943	71.7547	16.6878	8.04893	5.94869	12.0661	18.6652	13.2914	23.5408	15.3379	3.00747	47.1038	14.3314	9.45295	11.108	unknown	Nucleus	Nucleus	unknown	Nucleus	Nucleus	unknown	Nucleus	Nucleus	unknown	Nucleus	Nucleus	unknown	Nucleus	Nucleus	unknown
G3GU41	Q8R3C6	Rbm19	Probable RNA-binding protein 19	0.622966	0.575269	0.825493	0.316156	0.630841	-0.6894	0.202304	-0.129199	0.227429	-0.0661115	24.9111	32.9815	28.9507	42.7864	27.2102	1.30997	71.7106	18.6061	22.1031	15.2234	16.1757	22.1359	16.3366	34.3664	17.5723	2.11248	62.3281	20.3492	18.8795	15.9372	unknown	Nucleus	Nucleus	unknown	Nucleus	Nucleus	unknown	Nucleus	Nucleus	unknown	Nucleus	Nucleus	unknown	Nucleus	Nucleus	unknown
G3GU57	Q5BL07	Pex1	Peroxisome biogenesis factor 1	0.0173766	3.22292	1.31404	2.26684	1.3619	-2.25839	2.74644	0.49018	-1.47473	-1.60778	15.3579	34.4289	18.0916	42.5675	28.1767	2.00692	61.9162	13.7068	8.34894	6.41124	15.1741	3.68745	7.27635	8.84485	10.9627	9.60227	9.22662	9.75837	23.2043	19.5403	unknown	Nucleus	Nucleus	unknown	Nucleus	Nucleus	unknown	Nucleus	Nucleus	unknown	Endoplasmic reticulum	unknown	unknown	Endoplasmic reticulum	Endoplasmic reticulum	unknown
G3GU60	P70296	Pebp1	Hippocampal cholinergic neurostimulating peptide;Phosphatidylethanolamine-binding protein 1	0.182862	0.815548	-0.179621	0.51527	1.17138	0.811903	-1.16004	0.180479	0.206165	-0.652624	2.56438	35.1397	27.4138	59.5514	21.5652	9.84722	35.5084	26.6482	12.2647	17.6704	2.2591	19.9661	31.0485	41.6658	9.57484	5.60927	79.3481	23.5147	10.6315	27.7783	unknown	Cytosol	Cytosol	unknown	Cytosol	Cytosol	unknown	Cytosol	Cytosol	unknown	Cytosol	Cytosol	unknown	Cytosol	Cytosol	unknown
G3GU61	Q8BYC6	Taok3	Serine/threonine-protein kinase TAO3	-0.30567	-0.0108235	0.453607	0.360561	-0.225887	-0.0330439	0.656066	1.26768	-0.581512	-0.358034	15.4722	6.6436	13.2827	10.9122	17.7201	12.5112	27.2773	5.81475	20.8717	13.0394	19.1235	6.69363	9.69923	8.49908	20.7236	12.801	17.3104	2.41503	31.2328	16.7123	unknown	Plasma membrane	unknown	unknown	Plasma membrane	Plasma membrane	unknown	Plasma membrane	unknown	unknown	Plasma membrane	Plasma membrane	unknown	Plasma membrane	Plasma membrane	unknown
G3GU69	P49025-3	Cit	Citron Rho-interacting kinase	0.00189332	1.35108	1.18408	1.28155	1.61364	0.19716	0.904578	0.115474	-0.703529	-0.899776	17.6063	31.5565	18.367	37.6176	25.5036	12.3587	53.9895	14.9469	18.3004	10.1971	17.5833	12.3701	8.08338	15.4741	8.3339	10.78	28.8406	13.7972	29.8018	19.0254	unknown	Ribosome	unknown	unknown	Ribosome	unknown	unknown	Ribosome	unknown	unknown	Mitochondrion	unknown	unknown	Mitochondrion	unknown	unknown
G3GU73	Q6PHN9	Rab35	Ras-related protein Rab-35	0.121143	0.00655208	0.275395	-0.647388	0.501888	0.534988	1.42491	-1.14201	-0.278796	-0.197406	17.704	6.25001	9.4691	6.3038	22.5845	13.7112	32.9537	1.87802	21.7083	12.6105	16.2781	6.22169	7.8236	9.87382	15.9487	9.46295	12.2734	4.14457	26.3361	14.4596	unknown	Plasma membrane	Plasma membrane	unknown	Plasma membrane	Plasma membrane	unknown	Plasma membrane	Plasma membrane	unknown	Plasma membrane	unknown	unknown	Plasma membrane	Plasma membrane	unknown
G3GU75	E9PVA8	Gcn1l1		-0.172889	1.19965	1.04467	0.989748	0.557841	0.22776	0.675802	0.915291	-1.22041	-0.670846	14.6207	30.3616	13.7346	35.8259	25.8594	5.26302	55.7143	13.0264	8.91789	2.84774	16.4822	13.2189	6.65794	18.0407	17.5668	4.4944	34.8762	6.9071	20.7798	4.53363	unknown	Ribosome	Ribosome	unknown	Ribosome	Ribosome	unknown	Ribosome	Ribosome	unknown	Ribosome	unknown	unknown	Nucleus	unknown	unknown
G3GU76;G3HDY7;G3HSW6	P14869;P14869;P14869	Rplp0	60S acidic ribosomal protein P0	-0.289529	0.620787	0.591181	0.337423	0.56781	0.323899	0.190766	0.0332356	-1.16904	-0.314401	14.7527	31.9868	13.1241	38.3691	27.7706	4.81114	58.7713	13.4422	8.44608	1.58115	18.0314	20.8016	8.71178	30.3674	18.7351	3.84366	51.4919	13.1361	18.992	1.96615	Ribosome	Ribosome	Ribosome	Ribosome	Ribosome	Ribosome	Ribosome	Ribosome	Ribosome	Ribosome	Ribosome	Ribosome	Ribosome	Ribosome	Ribosome	Ribosome
G3GU82	Q3UA16-2	Spc25	Kinetochore protein Spc25	0.0455669	1.12292	-0.0144181	0.870814	0.622832	-0.452963	0.0841406	-0.138085	-1.13548	-1.25393	9.8025	26.315	14.1739	33.944	19.6583	3.72544	45.2993	10.3428	5.16719	5.30616	9.49773	12.0829	14.3163	18.5619	12.766	5.09956	42.7329	11.3816	11.3519	12.6547	unknown	Ribosome	unknown	unknown	Proteasome	unknown	unknown	Ribosome	unknown	unknown	Nucleus	Nucleus	unknown	Nucleus	Nucleus	unknown
G3GU87	A2AR02	Ppig	Peptidyl-prolyl cis-trans isomerase G	-0.283597	0.706436	0.259878	0.391229	0.409986	0.0219944	-0.235826	-0.271986	-0.941397	-0.888807	12.7735	28.3501	14.8411	35.0645	23.2347	3.29458	51.7714	11.5181	8.76278	4.86547	15.5482	17.3739	12.3946	26.736	17.4871	3.24473	60.965	13.9077	16.8279	9.00911	unknown	Ribosome	unknown	unknown	Ribosome	unknown	unknown	Ribosome	unknown	unknown	Nucleus	Nucleus	unknown	Nucleus	Nucleus	unknown
G3GU92	P32067	Ssb	Lupus La protein homolog	0.444005	0.836491	-0.065754	0.71902	0.813957	0.900477	-0.407758	0.0213213	0.0362739	-0.778893	9.56901	26.4508	18.3242	39.9876	17.7328	5.39837	39.8425	14.6985	6.77926	9.58281	7.0341	14.8125	19.1787	24.2929	10.0868	2.89196	52.8559	14.4829	6.61094	16.4423	unknown	Nucleus	unknown	unknown	Proteasome	unknown	unknown	Nucleus	unknown	unknown	Nucleus	unknown	unknown	Nucleus	Nucleus	unknown
G3GUB2	O88487	Dync1i2	Cytoplasmic dynein 1 intermediate chain 2	1.32879	0.603349	1.35738	0.496803	0.699871	0.395159	0.319461	0.324311	1.29768	0.64751	22.259	23.8067	25.1776	32.4308	20.5692	3.90274	53.63	15.3761	20.7857	13.2392	8.86136	15.6702	9.82661	22.9829	12.6629	2.96767	42.9775	12.2806	8.45521	8.45166	unknown	Nucleus	Nucleus	unknown	Nucleus	Nucleus	unknown	Nucleus	Nucleus	unknown	Nucleus	Nucleus	unknown	Nucleus	Nucleus	unknown
G3GUB3	Q8BH59	Slc25a12	Calcium-binding mitochondrial carrier protein Aralar1	0.457775	0.250047	0.976195	-0.188493	0.756387	0.927516	1.81296	-0.228539	0.0728884	-0.304089	51.5223	25.311	45.6265	25.881	2.21163	46.2904	77.3896	28.3061	68.4595	38.9048	37.5138	21.2832	23.1928	29.4933	1.30923	24.3378	22.0256	33.1648	65.0867	48.0334	Mitochondrion	Mitochondrion	Mitochondrion	Mitochondrion	Mitochondrion	Mitochondrion	Mitochondrion	Mitochondrion	Mitochondrion	Mitochondrion	Mitochondrion	Mitochondrion	Mitochondrion	Mitochondrion	Mitochondrion	Mitochondrion
G3GUB4	Q8BY71	Hat1	Histone acetyltransferase type B catalytic subunit	-0.0525621	0.81903	-0.203376	0.51544	0.975699	0.891394	-1.08213	0.151832	0.247148	-0.681847	3.7112	36.2905	27.7212	59.5552	21.0913	10.3565	36.8576	26.3191	12.3668	17.8379	3.84891	20.5703	31.9179	41.6636	10.7248	5.58313	78.0333	23.69	10.4198	28.6155	unknown	Cytosol	Cytosol	unknown	Cytosol	unknown	unknown	Cytosol	Cytosol	unknown	Cytosol	Cytosol	unknown	Nucleus	unknown	unknown
G3GUC8	Q9CZ30-2	Ola1	Obg-like ATPase 1	0.854331	0.824462	-0.0872692	0.601718	1.24979	0.892044	-0.989594	0.279151	0.0786575	-0.594547	2.75419	34.1002	27.9621	59.4296	21.4801	9.35902	37.103	26.5055	9.96782	17.2446	1.5234	19.2561	29.7058	39.1623	9.0326	5.04311	73.6726	21.8426	9.43892	26.0393	unknown	Cytosol	Cytosol	unknown	Cytosol	Cytosol	unknown	Cytosol	Cytosol	unknown	Cytosol	Cytosol	unknown	Cytosol	Cytosol	unknown
G3GUD0	Q9DA19-3	Cir1	Corepressor interacting with RBPJ 1	-0.643134	0.21786	0.155287	-0.0275857	-0.181176	0.680848	-0.39735	-0.283111	-0.715744	-0.336688	12.6795	23.1326	12.284	28.6771	18.3251	7.41979	42.5846	10.321	13.2304	6.60495	19.8018	19.8903	11.0305	29.2307	20.7771	4.62845	56.0875	12.5587	21.7287	8.34109	unknown	Ribosome	unknown	unknown	Ribosome	unknown	unknown	Ribosome	unknown	unknown	Nucleus	Nucleus	unknown	Nucleus	Nucleus	unknown
G3GUD8	Q9EST5	Anp32b	Acidic leucine-rich nuclear phosphoprotein 32 family member B	0.0731552	1.58174	0.596217	1.45439	1.45023	1.22171	-0.586455	0.962851	0.537597	-0.0125533	3.9678	41.3757	32.6451	71.3906	25.4882	11.3494	42.8514	32.3697	11.929	20.5331	3.77162	13.8228	21.5943	26.0511	9.32772	4.86633	64.3437	16.607	8.21808	20.7125	unknown	Cytosol	Cytosol	unknown	Cytosol	Cytosol	unknown	Cytosol	unknown	unknown	Cytosol	Cytosol	unknown	Cytosol	Cytosol	unknown
G3GUD9	Q8K0B2	Lmbrd1	Probable lysosomal cobalamin transporter	0.155743	0.270934	0.177304	-0.586597	0.214316	0.554774	0.658995	0.812387	-0.210875	0.266395	21.1055	11.3637	10.0602	8.92098	24.1741	15.8146	40.5401	5.66613	25.2369	14.2391	18.9458	9.418	8.89676	13.3966	20.837	10.766	25.6748	3.22652	29.2089	11.8383	unknown	Plasma membrane	unknown	unknown	Plasma membrane	unknown	unknown	Plasma membrane	unknown	unknown	Plasma membrane	Plasma membrane	unknown	Plasma membrane	unknown	unknown
G3GUF0;G3IPQ2	P84099	Rpl19	60S ribosomal protein L19	-0.376473	0.797157	0.461595	0.50002	0.414928	0.00696736	0.0237647	0.352558	-1.25688	-0.392378	14.7731	32.1269	13.3252	38.2791	27.5963	5.20158	57.8675	13.7398	8.59826	2.31059	19.1779	18.4884	9.67654	27.067	20.6988	5.17652	56.9221	10.761	20.548	3.03277	Ribosome	Ribosome	Ribosome	Ribosome	Ribosome	Ribosome	Ribosome	Ribosome	Ribosome	Ribosome	Ribosome	Ribosome	Ribosome	Ribosome	Ribosome	Ribosome
G3GUG7	Q7TNV0	Dek	Protein DEK	1.80094	0.573114	1.39869	0.478001	0.289274	0.192935	0.756406	0.459439	1.54853	0.880047	50.8596	33.7591	52.5602	48.5505	21.1765	3.42241	92.3701	31.3589	48.2711	32.5422	14.5961	22.6917	19.9347	34.8579	17.329	2.99401	54.6802	22.8064	16.5019	17.6818	unknown	Nucleus	Nucleus	unknown	Nucleus	Nucleus	unknown	Nucleus	Nucleus	unknown	Nucleus	Nucleus	unknown	Nucleus	unknown	unknown
G3GUH8	Q6A0A9	FAM120A	Constitutive coactivator of PPAR-gamma-like protein 1	0.809954	0.821837	0.551723	0.510613	1.02618	0.589789	0.345604	-0.0361167	0.0154077	-1.21139	18.6707	32.487	13.5693	38.7707	30.0116	4.31621	63.3948	13.3575	8.91254	2.69116	10.6498	18.3786	9.25704	27.2141	14.7359	2.86786	49.8903	13.6961	8.81786	6.23165	unknown	Ribosome	Ribosome	unknown	Ribosome	Ribosome	unknown	Ribosome	unknown	unknown	Nucleus	Nucleus	unknown	Nucleus	Nucleus	unknown
G3GUI3;REV__G3HWJ7;REV__G3GXD8	P30416	Fkbp4	Peptidyl-prolyl cis-trans isomerase FKBP4;Peptidyl-prolyl cis-trans isomerase FKBP4, N-terminally processed	0.514332	0.851265	-0.157066	0.548795	1.20241	0.890161	-1.15198	0.200518	0.218623	-0.654099	1.58482	34.8284	27.0224	58.1204	19.9791	9.21723	34.1608	25.6807	10.8372	16.8581	1.10956	19.3053	30.1304	39.7306	8.68189	4.97319	75.9118	22.3484	9.31337	26.5285	unknown	Cytosol	Cytosol	unknown	Cytosol	Cytosol	unknown	Cytosol	Cytosol	unknown	Cytosol	Cytosol	unknown	Cytosol	Cytosol	unknown
G3GUJ0	O88413	Tulp3	Tubby-related protein 3	-0.559761	1.02365	-0.130168	0.74261	0.0776827	-0.120742	-0.640458	0.317212	-0.512881	-0.706072	7.21719	17.9153	12.2435	28.1931	12.0276	7.07947	25.993	11.0205	12.639	9.37474	10.6383	8.81199	13.3996	16.8498	11.3971	7.69747	40.5185	8.84525	18.0345	15.2935	unknown	Nucleus	unknown	unknown	Cytosol	unknown	unknown	Nucleus	unknown	unknown	Endoplasmic reticulum	unknown	unknown	Nucleus	unknown	unknown
G3GUK0	Q8BZA9	Tigar	Fructose-2,6-bisphosphatase TIGAR	0.467649	1.02853	0.0422478	0.774454	1.29479	1.23486	-0.971342	0.381411	0.601723	-0.342773	4.00982	30.1851	23.7102	50.2994	19.1541	9.52641	31.4438	22.2681	12.3669	15.7167	2.89967	14.797	23.026	29.4055	7.80716	4.04761	61.6507	17.0949	8.14937	19.9317	unknown	Cytosol	Cytosol	unknown	Cytosol	unknown	unknown	Cytosol	Cytosol	unknown	Cytosol	Cytosol	unknown	Cytosol	unknown	unknown
G3GUK6	Q9DC69	Ndufa9	NADH dehydrogenase [ubiquinone] 1 alpha subcomplex subunit 9, mitochondrial	0.211572	-0.0257061	0.753027	-0.39259	0.0132988	0.689176	1.57771	-0.463501	-0.17191	-0.552077	45.881	22.7688	41.4146	24.0814	2.89318	40.4902	67.9322	25.4768	60.6354	34.689	39.6226	23.1781	24.5736	31.6128	2.86663	25.1123	22.7582	35.1295	68.3088	50.8608	Mitochondrion	Mitochondrion	Mitochondrion	Mitochondrion	Mitochondrion	Mitochondrion	Mitochondrion	Mitochondrion	Mitochondrion	Mitochondrion	Mitochondrion	Mitochondrion	Mitochondrion	Mitochondrion	Mitochondrion	Mitochondrion
G3GUL5	Q9CYH6	Rrs1	Ribosome biogenesis regulatory protein homolog	0.183336	0.760631	0.910331	0.513943	0.744866	0.841172	0.209908	0.11848	-0.250216	0.271201	22.2216	45.5118	24.9122	55.5447	38.9462	3.82777	83.4027	20.2621	14.9709	11.1153	19.5698	26.8628	13.2549	38.8983	23.2401	2.13662	72.1093	18.6646	17.8062	9.2105	Nucleus	Nucleus	Nucleus	Nucleus	Nucleus	Nucleus	Nucleus	Nucleus	Nucleus	Nucleus	Nucleus	Nucleus	Nucleus	Nucleus	Nucleus	Nucleus
G3GUM5	Q8K2Z4-2	Ncapd2	Condensin complex subunit 1	0.438849	1.11122	0.820822	0.908196	1.16793	0.541161	0.529628	0.266862	-0.881864	-0.591807	18.0494	41.399	18.4756	49.9288	35.4476	1.75502	74.628	16.9106	6.87522	4.99432	13.3154	19.1637	10.4594	26.6046	15.7763	1.20608	51.6973	14.0549	12.6693	7.5271	unknown	Nucleus	unknown	unknown	Nucleus	Nucleus	unknown	Nucleus	Nucleus	unknown	Nucleus	Nucleus	unknown	Nucleus	Nucleus	unknown
G3GUN0;G3ICL9	Q6PDQ2;A2A8L1	Chd4;Chd5	Chromodomain-helicase-DNA-binding protein 4;Chromodomain-helicase-DNA-binding protein 5	1.75696	1.08635	1.44571	0.898517	1.28485	-0.422547	1.80604	0.428764	1.17625	0.373753	67.8938	43.0779	69.6965	62.5423	26.8962	2.86361	122.518	40.8767	63.8617	44.0832	20.0878	20.2876	25.5864	33.5501	11.0386	3.83807	35.0369	30.3672	28.2588	34.0222	unknown	Nucleus	Nucleus	unknown	Nucleus	unknown	unknown	Nucleus	Nucleus	unknown	Nucleus	Nucleus	unknown	Nucleus	Nucleus	unknown
G3GUN6	Q9CZ04	Cops7a	COP9 signalosome complex subunit 7a	0.651403	0.323728	-0.943519	0.014358	0.474276	0.534893	-0.995952	-0.542524	0.374298	-1.1618	5.81587	23.587	14.3873	35.7556	14.5834	6.95897	30.3096	13.6193	10.059	11.0604	3.70274	18.8461	27.6698	35.4015	10.4976	4.80315	60.4494	19.8368	7.76032	24.7461	unknown	Cytosol	unknown	unknown	Cytosol	Cytosol	unknown	Plasma membrane	unknown	unknown	Cytosol	Cytosol	unknown	Cytosol	Cytosol	unknown
G3GUN7	Q99KX1	Mlf2	Myeloid leukemia factor 2	0.45116	0.306155	-0.498575	-0.36382	0.674914	1.26581	0.181243	-1.00156	0.492336	-0.354751	19.2581	10.1601	8.08402	11.9376	15.2269	17.6371	18.0919	7.69713	27.7944	16.754	14.0864	8.21743	11.4212	15.3616	9.53766	7.33464	15.956	15.4109	19.7583	21.4244	unknown	Endoplasmic reticulum	unknown	unknown	Golgi apparatus	unknown	unknown	Plasma membrane	unknown	unknown	Golgi apparatus	unknown	unknown	Nucleus	unknown	unknown
G3GUP6	Q99M54-2	Cdca3	Cell division cycle-associated protein 3	-0.117064	0.0726455	-0.352736	-0.318044	-0.153197	0.326526	-0.275421	0.0318817	-0.342148	-0.323382	14.1225	7.59712	7.85023	9.48799	14.2425	12.0825	20.7407	5.1856	20.2948	10.9745	15.3162	7.22405	10.0246	11.8281	15.8381	9.63526	25.1034	5.07226	25.7266	13.732	unknown	Plasma membrane	Plasma membrane	unknown	Plasma membrane	unknown	unknown	Plasma membrane	unknown	unknown	Plasma membrane	unknown	unknown	Plasma membrane	Plasma membrane	unknown
G3GUP7;G3IHE3;G3I007	P56399;P56399	Usp5	Ubiquitin carboxyl-terminal hydrolase 5	0.0517626	0.88972	-0.0667165	0.605954	1.20044	0.992046	-1.27147	0.252988	0.430114	-0.559864	1.8692	32.643	26.1908	54.9921	19.4554	9.20364	32.0983	24.3601	11.5704	16.6148	1.80332	17.618	27.4304	36.1318	8.46589	4.62726	77.4877	20.4419	8.58757	24.4924	unknown	Cytosol	Cytosol	unknown	Cytosol	Cytosol	unknown	Cytosol	Cytosol	unknown	Cytosol	Cytosol	unknown	Cytosol	Cytosol	unknown
G3GUQ4	O35127	Grcc10	Protein C10	0.176133	0.275273	-0.929871	-0.223413	0.307873	0.524467	-1.22194	-0.809016	0.0772855	-0.913255	6.48165	16.6964	10.9496	23.9158	11.4288	7.51553	23.5254	8.86782	12.6954	9.8033	5.73673	13.7961	20.8602	27.9215	9.23252	5.22491	54.8752	15.5366	12.0332	18.4625	unknown	Nucleus	unknown	unknown	Cytosol	unknown	unknown	Plasma membrane	unknown	unknown	Cytosol	unknown	unknown	Nucleus	unknown	unknown
G3GUQ6	O35129	Phb2	Prohibitin-2	0.302012	0.0481848	0.813536	-0.432715	-0.281209	0.842829	1.64345	-0.415	-0.0438985	-0.503135	51.0409	24.6621	45.2716	25.3556	1.67228	45.9229	74.7217	27.8294	67.5244	38.3817	41.4004	23.852	25.7589	34.2243	2.03217	25.6043	23.9177	37.1049	69.6106	54.3979	unknown	Mitochondrion	Mitochondrion	unknown	Mitochondrion	Mitochondrion	unknown	Mitochondrion	Mitochondrion	unknown	Mitochondrion	Mitochondrion	unknown	Mitochondrion	Mitochondrion	unknown
G3GUQ7	O35130	Emg1	Ribosomal RNA small subunit methyltransferase NEP1	0.323324	0.687419	0.911941	0.509418	0.796881	0.393557	0.170716	-0.0456779	-0.174732	0.00736541	19.931	36.3715	22.613	45.7945	32.2521	2.41579	68.6319	16.0589	13.6576	9.64818	15.9294	22.5854	12.0181	32.1709	18.5641	1.83902	60.9727	16.5755	15.416	9.59905	unknown	Nucleus	Nucleus	unknown	Nucleus	Nucleus	unknown	Nucleus	Nucleus	unknown	Nucleus	Nucleus	unknown	Nucleus	Nucleus	unknown
G3GUR5	O09012	Pex5	Peroxisomal targeting signal 1 receptor	-1.17196	1.65465	0.777647	1.41511	0.341015	0.210429	-0.0674504	0.51198	-0.405089	-0.414691	5.16009	19.0378	15.8283	31.4597	12.5439	7.71372	21.5576	13.1428	12.6814	11.334	11.6266	6.0467	9.23292	11.7968	9.9032	6.66682	22.5894	9.21653	16.7923	15.1083	unknown	Cytosol	unknown	unknown	Cytosol	unknown	unknown	Cytosol	unknown	unknown	Endoplasmic reticulum	unknown	unknown	Nucleus	unknown	unknown
G3GUR8	Q3URD3-2	Slmap	Sarcolemmal membrane-associated protein	0.185494	-0.27246	1.05448	-0.704782	0.817358	0.59768	0.710799	-1.20791	-0.0559635	-0.139889	16.0263	4.15995	9.69239	5.48981	20.6831	13.171	27.6708	2.6336	20.8293	12.8903	14.0927	5.02466	4.66661	8.94784	11.7372	8.70361	16.9064	6.0837	21.6532	14.2027	unknown	Plasma membrane	Plasma membrane	unknown	Endoplasmic reticulum	unknown	unknown	Plasma membrane	Plasma membrane	unknown	Endoplasmic reticulum	unknown	unknown	Endoplasmic reticulum	unknown	unknown
G3GUS2	P61750	Arf4	ADP-ribosylation factor 4	0.212831	-0.469131	-0.941368	-0.85335	-0.39201	1.10243	-1.78227	-1.10565	0.208699	-0.5229	12.169	10.0896	9.67897	14.5606	11.8934	11.1976	17.0912	7.27057	17.9762	11.1063	10.4999	13.9668	18.587	26.3065	15.6067	5.21508	58.7878	15.6459	15.5551	15.9579	unknown	Endoplasmic reticulum	unknown	unknown	Plasma membrane	unknown	unknown	Plasma membrane	unknown	unknown	Nucleus	unknown	unknown	Nucleus	unknown	unknown
G3GUS6	Q3TIU4	Pde12	2',5'-phosphodiesterase 12	0.804266	0.178321	0.216922	-0.23969	0.229472	1.22324	-0.262801	-0.149586	0.477538	-0.212279	28.7719	16.9871	24.6361	20.5937	6.64252	25.0849	42.6398	17.2375	38.5017	21.4449	16.4763	15.012	21.1969	24.3158	5.66572	10.7444	51.1595	19.1207	27.652	24.8443	unknown	Mitochondrion	unknown	unknown	Mitochondrion	unknown	unknown	Mitochondrion	unknown	unknown	Mitochondrion	unknown	unknown	Mitochondrion	Mitochondrion	unknown
G3GUU4	Q91YD3	Dcp1a	mRNA-decapping enzyme 1A	-0.0247339	1.09096	0.456566	0.766932	0.603402	-0.683329	0.285959	0.367763	-1.44013	-1.09562	19.1114	40.0713	17.1301	48.2653	33.7684	2.79111	73.026	16.3436	7.92719	4.97959	19.4418	18.8114	12.483	28.3639	22.2264	4.48208	59.8956	12.666	21.5101	10.6416	unknown	Ribosome	unknown	unknown	Nucleus	unknown	unknown	Nucleus	unknown	unknown	Nucleus	Nucleus	unknown	Nucleus	Nucleus	unknown
G3GUU5	P40142	Tkt	Transketolase	0.480882	0.679188	-0.319835	0.373426	0.88931	0.30661	-1.16002	-0.0666363	-0.194652	-0.909787	4.79942	29.3377	22.8043	48.4886	17.3227	7.54596	33.2724	19.9437	8.11774	13.7202	3.43898	18.3219	28.464	37.4306	9.35206	6.1012	74.3505	20.8865	9.29033	25.777	unknown	Cytosol	unknown	unknown	Cytosol	unknown	unknown	Cytosol	Cytosol	unknown	Cytosol	Cytosol	unknown	Cytosol	Cytosol	unknown
G3GUU6;G3GR67	Q02111;P28867-2	Prkcd;Prkcq	Protein kinase C delta type;Protein kinase C delta type catalytic subunit;Protein kinase C delta type regulatory subunit;Protein kinase C theta type	-1.35932	0.430595	0.198365	0.325876	-0.244137	1.18002	-0.998053	0.0940211	-0.459148	-0.0160422	4.84465	20.7869	15.9321	33.3098	12.2302	6.27048	26.3168	13.3526	9.384	9.90127	12.4296	15.423	13.8854	26.575	14.4853	2.76745	52.5626	12.5102	12.9005	10.012	unknown	Nucleus	unknown	unknown	Cytosol	Cytosol	unknown	Cytosol	unknown	unknown	Nucleus	Nucleus	unknown	Nucleus	Nucleus	unknown
G3GUX2	Q9EPK7	Xpo7	Exportin-7	-2.14106	1.12809	0.179679	0.996035	1.3849	0.223567	-0.700584	0.45253	-0.82372	-0.668415	2.01855	32.1505	24.4782	53.2932	18.1941	8.31406	33.8046	22.9838	9.59286	15.2425	8.90353	14.7095	21.6118	26.72	6.96683	7.12054	54.9381	16.7956	16.979	24.2253	unknown	Cytosol	Cytosol	unknown	Cytosol	Cytosol	unknown	Cytosol	Cytosol	unknown	Cytosol	Cytosol	unknown	Mitochondrion	Mitochondrion	unknown
G3GUX6	Q8K072	Reep4	Receptor expression-enhancing protein 4	0.0883402	0.0259898	0.0764015	-0.749275	0.531788	0.573313	0.577189	-1.72965	0.0443192	-0.602163	13.5062	5.73212	7.53772	7.34658	16.3917	11.2713	25.0822	2.93847	18.8132	10.7381	12.704	5.62978	7.14893	12.3492	11.3381	7.57511	16.8118	9.74535	18.2441	16.3003	unknown	Plasma membrane	Plasma membrane	unknown	Plasma membrane	Plasma membrane	unknown	Plasma membrane	unknown	unknown	Endoplasmic reticulum	unknown	unknown	Endoplasmic reticulum	unknown	unknown
G3GUY1	Q91WD1	Polr3d	DNA-directed RNA polymerase III subunit RPC4	-0.118109	0.314907	0.170226	0.17802	0.137229	-0.071885	-0.555071	-0.617239	-0.669751	-0.727855	12.4131	34.9741	18.5673	46.9785	27.5021	4.56825	56.9379	14.4233	3.19332	7.86922	13.4721	28.1157	16.5008	41.525	25.0067	4.80163	83.6554	22.1245	5.07993	13.0328	unknown	Proteasome	Proteasome	unknown	Proteasome	Proteasome	unknown	Proteasome	Proteasome	unknown	Proteasome	Proteasome	unknown	Proteasome	Proteasome	unknown
G3GUY5	Q8VDP4	Ccar2	Cell cycle and apoptosis regulator protein 2	2.01993	1.37469	-0.329087	0.802038	1.99686	-0.877857	0.385851	-0.0361223	0.0333728	-1.72974	19.9209	45.0824	20.3831	55.2455	38.8188	2.33137	79.9347	18.1646	7.17958	6.87333	4.9119	17.3853	25.6056	31.6854	9.72583	4.28422	61.1762	18.6252	7.01541	22.7966	unknown	Nucleus	Nucleus	unknown	Nucleus	Nucleus	unknown	Nucleus	unknown	unknown	Cytosol	unknown	unknown	Cytosol	unknown	unknown
G3GV17	Q59J78	Ndufaf2	Mimitin, mitochondrial	0.317805	0.11434	0.83179	-0.357977	0.2798	0.779289	1.86163	-0.377966	-0.0429661	-0.491575	46.0016	21.91	39.928	22.7894	2.64885	41.2515	65.5437	24.9023	61.5531	33.9438	36.9066	20.2406	22.4328	29.2076	2.18187	24.0354	18.0353	32.3608	63.4139	47.7242	Mitochondrion	Mitochondrion	Mitochondrion	Mitochondrion	Mitochondrion	Mitochondrion	Mitochondrion	Mitochondrion	Mitochondrion	Mitochondrion	Mitochondrion	Mitochondrion	Mitochondrion	Mitochondrion	Mitochondrion	Mitochondrion
G3GV26	Q9D0D4	Dimt1	Probable dimethyladenosine transferase	0.138032	0.968358	0.571322	0.627116	0.987615	-0.197274	0.0902892	0.163036	-1.12171	-0.226148	16.0464	35.4868	16.2946	43.6416	30.617	2.39073	64.874	14.0512	6.67345	4.26605	14.5823	18.1369	10.9662	28.2566	15.4405	2.74104	60.9384	12.5497	14.5217	4.99003	unknown	Nucleus	unknown	unknown	Ribosome	unknown	unknown	Nucleus	Nucleus	unknown	Nucleus	unknown	unknown	Nucleus	unknown	unknown
G3GV27	Q8K2V6	Ipo11	Importin-11	0.944389	0.464823	-0.442467	0.0299032	0.918617	0.924013	-1.2125	-0.394012	0.415832	-0.936255	3.75133	25.9053	21.5068	39.0018	17.2453	9.10915	31.4634	16.5773	12.4757	13.8753	1.94938	18.7699	29.2262	38.2017	9.12305	4.8009	72.9132	21.7833	9.35161	26.5512	unknown	Cytosol	unknown	unknown	Cytosol	Cytosol	unknown	Cytosol	unknown	unknown	Cytosol	Cytosol	unknown	Cytosol	Cytosol	unknown
G3GV30	Q3UMY5-4	Eml4	Echinoderm microtubule-associated protein-like 4	-0.0460169	0.673101	0.758231	0.406633	0.710975	-0.698569	0.264011	-0.171782	-1.334	-0.173148	19.7709	46.1513	20.67	56.3431	39.335	2.20407	82.1062	18.5776	7.06764	6.52666	20.4117	28.9442	12.2205	42.5042	24.03	3.57698	68.3755	20.9267	17.8176	7.35891	unknown	Nucleus	unknown	unknown	Nucleus	Nucleus	unknown	Nucleus	unknown	unknown	Nucleus	Nucleus	unknown	Nucleus	Nucleus	unknown
G3GV38	A8C756	Thada	Thyroid adenoma-associated protein homolog	0.394127	0.751338	-0.312176	0.456198	0.932423	0.855496	-1.00013	0.000704269	0.387957	-0.794423	3.02108	29.0245	21.6848	45.989	16.6702	8.11791	33.0697	19.4264	10.3154	13.9987	2.29889	17.2421	26.9234	33.5216	8.73483	4.48657	66.1454	19.4169	7.88313	24.2791	unknown	Cytosol	Cytosol	unknown	Cytosol	Cytosol	unknown	Cytosol	Cytosol;unknown	unknown	Cytosol	Cytosol	unknown	Cytosol	Cytosol	unknown
G3GV42;G3H5F7	Q8BP47;Q8BP47	Nars	Asparagine--tRNA ligase, cytoplasmic	1.67342	0.516247	-0.388681	0.27789	1.03302	1.1355	-1.06282	-0.166276	0.59099	-0.749908	6.42972	22.9059	18.8714	37.1184	15.4332	8.55467	29.8387	15.8472	11.3314	12.9524	2.01577	16.0156	24.7064	30.6151	7.542	3.89388	62.3336	17.783	7.52274	21.7819	unknown	Cytosol	unknown	unknown	Cytosol;Plasma membrane	Cytosol;unknown	unknown	Cytosol;Nucleus	Cytosol;unknown	unknown	Cytosol	Cytosol	unknown	Cytosol	Cytosol	unknown
G3GV47	Q6PB66	Lrpprc	Leucine-rich PPR motif-containing protein, mitochondrial	0.302678	0.131662	0.891795	-0.268775	0.00391846	0.768889	1.73528	-0.363823	-0.109954	-0.454136	50.1821	24.8297	45.3435	26.0067	1.50453	44.828	75.3588	27.6065	65.9034	38.228	40.685	22.6641	24.4376	31.3325	1.50045	26.3082	22.634	35.525	71.1225	52.3709	Mitochondrion	Mitochondrion	Mitochondrion	Mitochondrion	Mitochondrion	Mitochondrion	Mitochondrion	Mitochondrion	Mitochondrion	Mitochondrion	Mitochondrion	Mitochondrion	Mitochondrion	Mitochondrion	Mitochondrion	Mitochondrion
G3GV75	P63321	Rala	Ras-related protein Ral-A	-0.141584	-0.185823	-0.559596	-0.210825	-0.0784773	0.0702279	1.13216	-0.467989	-0.508525	-0.503763	16.6894	6.43475	8.26863	7.28713	20.1918	12.8266	31.6025	2.72174	20.7819	11.7806	18.4104	7.3193	12.1868	8.43376	21.3206	12.2172	14.4181	3.76465	29.5642	16.7037	unknown	Plasma membrane	unknown	unknown	Plasma membrane	Plasma membrane	unknown	Plasma membrane	Plasma membrane	unknown	Plasma membrane	Plasma membrane	unknown	Plasma membrane	Plasma membrane	unknown
G3GV77	Q69ZA1	Cdk13	Cyclin-dependent kinase 13	0.0274265	0.839365	0.541682	0.615657	0.723501	-0.249298	0.368772	0.037678	-1.07299	-0.639006	18.9629	42.1012	18.3236	51.4951	35.6404	2.99185	74.9256	17.4316	7.31862	5.91552	18.6058	23.5299	12.5878	33.6074	21.5847	3.55619	58.0255	16.9822	15.3968	9.21197	unknown	Nucleus	unknown	unknown	Nucleus	Nucleus	unknown	Nucleus	unknown	unknown	Nucleus	Nucleus	unknown	Nucleus	unknown	unknown
G3GV81	Q3ULJ0-2	Gpd1l	Glycerol-3-phosphate dehydrogenase 1-like protein	0.911969	0.422103	-0.55637	0.209907	0.83852	1.37258	-1.37688	-0.26826	0.763694	-0.617619	8.24712	17.4916	13.6414	28.3308	11.1124	8.48901	19.1633	12.087	14.7992	11.4266	4.38301	13.0546	20.0605	24.4946	6.21427	3.27847	49.7683	14.557	8.71651	17.5323	unknown	Endoplasmic reticulum	unknown	unknown	Golgi apparatus	unknown	unknown	Nucleus	unknown	unknown	Nucleus	unknown	unknown	Nucleus	unknown	unknown
G3GV85	Q3TDQ1	Stt3b	Dolichyl-diphosphooligosaccharide--protein glycosyltransferase subunit STT3B	-0.258633	-0.352642	-0.431587	-0.266287	-0.0823052	0.151155	0.55805	-0.926497	-0.257335	-0.823055	18.804	3.00452	6.48862	7.51167	15.6848	15.967	13.3537	5.45623	27.4867	16.2466	22.4961	3.83646	8.75131	9.03435	16.6056	14.3788	9.07011	10.3704	32.854	28.7427	Endoplasmic reticulum	Endoplasmic reticulum	Endoplasmic reticulum	Endoplasmic reticulum	Endoplasmic reticulum	Endoplasmic reticulum	Endoplasmic reticulum	Endoplasmic reticulum	Endoplasmic reticulum	Endoplasmic reticulum	Endoplasmic reticulum	Endoplasmic reticulum	Endoplasmic reticulum	Endoplasmic reticulum	Endoplasmic reticulum	Endoplasmic reticulum
G3GV90	Q8BWL5-2	Rbms3	RNA-binding motif, single-stranded-interacting protein 3	0.562267	0.681439	0.394586	0.358944	0.882833	1.01914	0.155257	-0.19744	0.294561	-0.867023	14.291	26.7751	12.8785	31.3096	24.5543	6.78628	51.012	11.0596	11.1962	4.59134	9.6784	16.6954	9.79675	24.4132	13.3159	3.34842	45.8073	12.6816	9.1285	8.37413	unknown	Ribosome	unknown	unknown	Ribosome	Ribosome	unknown	Ribosome	Ribosome	unknown	Nucleus	Nucleus	unknown	Nucleus	Nucleus	unknown
G3GVA8	Q8R010	Aimp2	Aminoacyl tRNA synthase complex-interacting multifunctional protein 2	-0.653169	-0.218452	-0.220354	-0.531872	-0.394027	0.199584	-0.767303	-1.16833	0.779856	-0.788689	10.9335	32.3406	15.865	39.1548	25.7549	5.8301	55.9553	12.9147	5.68837	6.67187	17.1942	37.6278	18.483	56.6102	33.8433	5.07686	95.2407	29.026	3.31305	11.5257	unknown	Proteasome	unknown	unknown	Proteasome	unknown	unknown	Ribosome	unknown	unknown	Proteasome	unknown	unknown	Nucleus	unknown	unknown
G3GVB5;G3GXC8;G3IEW6	P63001;P60764	Rac1;Rac3	Ras-related C3 botulinum toxin substrate 1;Ras-related C3 botulinum toxin substrate 3	0.0709844	0.218253	0.134377	-0.223008	0.434233	0.279761	0.847996	-1.24458	-0.459846	-0.410594	16.6431	7.04782	10.3798	8.13147	22.0553	11.9441	33.6276	3.15706	18.8276	11.1644	15.844	6.05835	9.45668	9.49076	16.3229	9.83872	18.682	7.48061	25.8955	14.8401	unknown	Plasma membrane	Plasma membrane	unknown	Plasma membrane	unknown	unknown	Plasma membrane	Plasma membrane	unknown	Endoplasmic reticulum	unknown	unknown	Plasma membrane	Plasma membrane	unknown
G3GVD0;G3GX66;G3GX23;G3HPM7	P60710;P68134;P60710;P63260	Acta1;Actb;Actg1	Actin, alpha skeletal muscle;Actin, cytoplasmic 1;Actin, cytoplasmic 1, N-terminally processed;Actin, cytoplasmic 2;Actin, cytoplasmic 2, N-terminally processed	-0.777333	1.15027	0.10862	0.901691	0.349649	0.379074	-0.816862	0.493491	-0.229951	-0.260342	5.31425	25.9822	21.1739	41.3663	16.7813	9.23761	27.0624	18.3669	13.6458	14.7034	9.1084	11.706	19.6383	22.1417	13.1695	7.10309	47.6723	13.0461	16.0037	17.6112	unknown	Nucleus	unknown	unknown	Cytosol	Cytosol;unknown	unknown	Cytosol	unknown	unknown	Endoplasmic reticulum;Nucleus	unknown	unknown	Nucleus	unknown	unknown
G3GVD7	Q80W47	Wipi2	WD repeat domain phosphoinositide-interacting protein 2	-0.384459	0.725727	-0.304874	0.439596	0.815141	0.828583	-1.36945	-0.0277502	0.134771	-0.719113	3.49791	28.1776	21.0423	46.0449	15.898	8.1247	28.3684	19.9824	11.3296	14.1735	4.56607	17.0388	25.9938	33.9508	9.03567	4.57487	73.2963	20.3705	10.3191	23.332	unknown	Cytosol	unknown	unknown	Cytosol	Cytosol	unknown	Cytosol	Cytosol	unknown	Cytosol	unknown	unknown	Cytosol	unknown	unknown
G3GVE0	Q3U829	Ap5z1	AP-5 complex subunit zeta-1	-0.413966	1.67399	0.530323	1.69478	0.366674	-0.948879	1.04266	0.451546	-1.62136	-1.58415	12.7293	27.8202	14.7423	34.4962	22.2924	6.05862	48.4705	12.2645	8.67875	5.36196	16.9598	8.71846	10.2075	10.6559	17.2893	11.6954	23.5292	8.96853	26.7015	16.0768	unknown	Nucleus	unknown	unknown	Ribosome	Ribosome	unknown	Ribosome	Ribosome	unknown	Endoplasmic reticulum	unknown	unknown	Nucleus	unknown	unknown
G3GVF5	Q8CFD4	Snx8	Sorting nexin-8	0.509358	0.2483	0.659647	-0.341185	0.436083	0.5905	0.980512	0.0461851	-0.299232	0.22984	30.3065	12.6765	18.7235	13.9482	37.8013	16.5241	58.4742	6.94869	25.9935	13.3628	21.2914	10.6722	11.8526	17.6696	27.9404	10.9738	29.6347	6.72977	31.9848	11.3948	unknown	Nucleus	unknown	unknown	Nucleus	unknown	unknown	Nucleus	unknown	unknown	Plasma membrane	unknown	unknown	Nucleus	unknown	unknown
G3GVF8	Q9WTX8	Mad1l1	Mitotic spindle assembly checkpoint protein MAD1	0.749083	0.340187	-0.610802	0.0832306	0.325004	0.331806	-0.876851	-0.532703	-0.0785557	-1.07082	13.2319	25.1666	18.755	38.2559	13.9505	6.18659	35.7186	16.8915	14.4492	12.2394	7.87274	19.8801	28.6408	36.1113	11.1366	4.9155	65.5923	24.4359	15.2578	25.7104	unknown	Nucleus	unknown	unknown	Cytosol	unknown	unknown	Nucleus	unknown	unknown	Cytosol	Cytosol	unknown	Cytosol	unknown	unknown
G3GVG3	Q6P4S8	Ints1	Integrator complex subunit 1	0.491331	1.04158	0.860793	0.801203	1.09294	-0.226256	0.431209	0.203037	-0.236806	-0.265446	20.7871	45.0569	22.4791	54.979	39.3788	2.56478	82.6457	19.5262	11.5829	8.10979	14.7873	21.8884	12.3781	31.5508	18.461	3.00026	61.2934	16.9628	13.6491	9.74803	unknown	Nucleus	Nucleus	unknown	Nucleus	Nucleus	unknown	Nucleus	Nucleus	unknown	Nucleus	Nucleus	unknown	Nucleus	Nucleus	unknown
G3GVG7	Q5SRX1	Tom1l2	TOM1-like protein 2	1.55174	-0.302655	-0.631429	-0.707465	1.33259	1.07299	-0.235445	-1.05194	0.455078	-0.932697	18.7503	11.8918	14.495	17.3162	25.9073	10.9524	44.765	7.76047	17.5058	10.7143	6.39571	14.6675	22.4542	28.2762	10.2866	5.20602	52.7005	16.0899	12.7699	20.452	unknown	Nucleus	unknown	unknown	Plasma membrane	unknown	unknown	Plasma membrane	unknown	unknown	Nucleus	unknown	unknown	Nucleus	unknown	unknown
G3GVH4	Q9QXB9	Drg2	Developmentally-regulated GTP-binding protein 2	-1.13601	1.22052	0.3	1.10935	0.614479	1.19615	-0.436302	0.523037	-0.308274	-0.13983	3.95578	27.0227	19.1063	43.6407	15.556	6.92019	32.8225	17.7715	8.14304	12.0459	8.69372	11.5962	15.5192	20.2275	10.1606	3.02024	44.4132	12.3673	10.0829	13.2719	unknown	Cytosol	unknown	unknown	Cytosol	Cytosol	unknown	Cytosol	unknown	unknown	Nucleus	Nucleus	unknown	Nucleus	Nucleus	unknown
G3GVH7	Q80Y17	Llgl1	Lethal(2) giant larvae protein homolog 1	-0.169129	0.113593	-0.376573	-0.143929	-0.306908	0.280734	-0.203618	-0.679373	-0.196458	-0.291887	12.6531	6.72263	7.27967	8.30353	12.7454	11.7975	18.4192	3.1621	20.2684	11.7973	14.2269	6.21361	9.45086	9.17465	15.7667	9.71134	21.2112	5.06392	23.2252	14.4427	unknown	Plasma membrane	Plasma membrane	unknown	Plasma membrane	Plasma membrane	unknown	Plasma membrane	unknown	unknown	Plasma membrane	unknown	unknown	Plasma membrane	unknown	unknown
G3GVH8	Q9JJ28	Flii	Protein flightless-1 homolog	-0.131671	1.5026	0.297171	1.10189	0.591066	-0.154548	0.311152	0.480608	-1.50175	-0.657346	8.97738	24.885	13.87	34.1671	18.2772	4.18306	40.9671	10.8099	5.30773	6.10936	9.83528	8.78231	11.2881	15.9186	12.1334	4.65605	33.0194	7.74722	15.0308	9.63555	unknown	Ribosome	unknown	unknown	Proteasome	unknown	unknown	Ribosome	unknown	unknown	Nucleus	unknown	unknown	Nucleus	unknown	unknown
G3GVI3	P50431	Shmt1	Serine hydroxymethyltransferase, cytosolic	1.46728	0.706859	-0.896951	0.0442744	1.00194	0.136389	-0.723709	-0.851289	-0.136686	-1.66913	8.7427	25.2551	13.5572	31.4954	18.7448	5.95837	41.9515	9.96953	7.78798	6.97274	3.16192	15.4726	25.2452	30.5435	9.35978	5.42088	69.2796	17.9862	8.56193	22.1749	unknown	Nucleus	unknown	unknown	Ribosome	unknown	unknown	Ribosome	unknown	unknown	Cytosol	Cytosol	unknown	Cytosol	Cytosol	unknown
G3GVI4	Q99J47-2	Dhrs7b	Dehydrogenase/reductase SDR family member 7B	0.125904	-0.112529	0.139586	-0.37794	0.203832	0.54272	2.11594	-0.90762	0.151864	-0.551136	19.2503	3.65318	7.27806	7.74422	14.2601	15.4409	15.332	5.80206	27.43	15.5241	17.6416	3.94953	6.60688	10.0635	12.3812	10.5998	3.537	10.8844	24.6894	22.7465	unknown	Plasma membrane	unknown	unknown	Endoplasmic reticulum	Endoplasmic reticulum	unknown	Endoplasmic reticulum	Endoplasmic reticulum	unknown	Peroxisome	unknown	unknown	Peroxisome	Peroxisome	unknown
G3GVI7;G3H849	O09110;P70236	Map2k3;Map2k6	Dual specificity mitogen-activated protein kinase kinase 3;Dual specificity mitogen-activated protein kinase kinase 6	1.3822	0.357168	-0.899614	-0.114909	0.796189	0.0135769	-0.965644	-0.81981	-0.736853	-1.65984	7.3313	23.8322	15.1834	34.4179	15.323	4.84286	35.4395	12.0471	6.20375	7.68922	2.81253	18.6057	28.3257	37.2714	8.82404	4.7975	69.2111	21.2652	10.3388	24.2966	unknown	Nucleus	unknown	unknown	Nucleus	unknown	unknown	Ribosome	unknown	unknown	Cytosol	Cytosol	unknown	Cytosol	Cytosol	unknown
G3GVJ0	P47740	Aldh3a2	Fatty aldehyde dehydrogenase	0.0230518	0.406761	-0.199309	-0.2864	0.104394	0.485203	1.67221	-0.842506	0.0179108	-0.578505	16.887	3.06438	6.09685	7.15344	14.6014	13.9361	16.4474	5.37291	24.4348	14.2534	16.6193	2.31151	7.00009	8.72428	13.5822	9.95588	5.16075	9.63451	24.1333	21.2846	unknown	Endoplasmic reticulum	Endoplasmic reticulum	unknown	Endoplasmic reticulum	unknown	unknown	Endoplasmic reticulum	Endoplasmic reticulum	unknown	Endoplasmic reticulum	unknown	unknown	Endoplasmic reticulum	Endoplasmic reticulum	unknown
G3GVJ7	Q8R574	Prpsap2	Phosphoribosyl pyrophosphate synthase-associated protein 2	0.125488	0.72255	0.0229712	0.598154	0.504392	0.969313	-0.462894	0.0670481	0.880496	-0.377072	7.53594	25.1956	18.7692	36.5604	18.2328	9.6526	36.3583	16.1895	12.0638	13.029	6.90815	15.2692	18.4727	24.1518	12.8534	4.93006	50.1128	15.4543	6.55282	16.9208	unknown	Cytosol	Cytosol	unknown	Cytosol;Nucleus	unknown	unknown	Cytosol;Plasma membrane	unknown	unknown	Nucleus	unknown	unknown	Nucleus	Nucleus	unknown
G3GVK9	Q9CXS4	Cenpv	Centromere protein V	0.0943691	0.225736	-0.109604	-0.234223	1.11651	-0.115985	1.03438	-1.06355	-0.7244	-1.58995	26.8657	28.1461	28.2546	37.7195	31.1546	5.12219	74.0071	18.5604	21.5833	14.2768	25.1646	24.0694	30.4848	44.3685	14.3687	5.55099	36.1321	38.7926	35.6601	42.9787	unknown	Nucleus	unknown	unknown	Ribosome	unknown	unknown	Nucleus	unknown	unknown	Nucleus	Nucleus	unknown	Nucleus	Nucleus	unknown
G3GVL1	Q9WTR1	Trpv2	Transient receptor potential cation channel subfamily V member 2	-0.106224	-1.06236	-0.579801	0.211086	-0.327798	0.21987	0.429957	0.410723	-0.294864	-0.38258	17.6849	2.76351	6.19296	6.41492	14.4809	14.8053	13.9338	3.38094	25.758	14.5731	19.0361	5.77117	9.25627	5.54176	18.175	12.7124	10.3428	2.5433	31.5992	18.9985	unknown	Endoplasmic reticulum	Endoplasmic reticulum	unknown	Endoplasmic reticulum	unknown	unknown	Endoplasmic reticulum	unknown	unknown	Plasma membrane	unknown	unknown	Plasma membrane	Plasma membrane	unknown
G3GVM9	Q9CR86	Carhsp1	Calcium-regulated heat stable protein 1	-0.191445	0.977312	0.00303883	0.762333	1.09343	0.956612	-1.08483	0.39223	0.357136	-0.455039	3.03052	36.0839	27.6645	60.0203	21.0792	9.6043	35.1016	26.51	11.9901	17.6293	3.46057	18.3279	27.6063	35.3845	9.87867	4.94877	74.455	20.1993	9.36086	24.1666	unknown	Cytosol	Cytosol	unknown	Cytosol	Cytosol	unknown	Cytosol	Cytosol	unknown	Cytosol	Cytosol	unknown	Cytosol	Cytosol	unknown
G3GVN0	Q9Z2M7	Pmm2	Phosphomannomutase 2	1.12661	0.728947	-0.208574	0.434679	1.12137	0.977144	-1.25388	0.0639644	0.500591	-0.642972	3.25079	28.6647	23.378	48.0227	17.521	8.92467	30.2344	20.9756	11.7588	15.1347	1.48883	17.2947	27.0144	35.53	8.05365	4.5336	72.1036	20.0659	8.31132	23.6334	unknown	Cytosol	Cytosol	unknown	Cytosol	Cytosol	unknown	Cytosol	Cytosol	unknown	Cytosol	Cytosol	unknown	Cytosol	Cytosol	unknown
G3GVN6	Q9Z0H4-2	Celf2	CUGBP Elav-like family member 2	0.887962	1.10744	0.64098	0.950198	1.34657	0.416337	0.675798	0.194334	-0.0839238	-0.599951	19.1767	27.9904	16.1	34.5356	28.3484	4.96396	60.6544	12.1091	11.9158	6.43937	10.3627	12.9909	10.3246	17.8743	11.1474	3.71962	37.9688	10.5831	12.6295	9.75993	unknown	Ribosome	unknown	unknown	Ribosome	unknown	unknown	Ribosome	unknown	unknown	Nucleus	Nucleus	unknown	Nucleus	Nucleus	unknown
G3GVP1	A2AT37	Upf2		0.723407	1.14525	0.494703	0.930789	1.22683	0.165416	0.573664	0.203374	-0.141428	-1.04444	16.8328	39.9427	17.6356	48.4524	33.6717	2.28825	71.659	16.1498	5.97991	4.75594	10.195	18.0586	12.5162	25.4168	14.3864	2.04037	48.1483	14.0263	6.59582	9.80945	unknown	Nucleus	unknown	unknown	Nucleus;Ribosome	Nucleus;unknown	unknown	Nucleus	Nucleus;unknown	unknown	Nucleus	Nucleus	unknown	Nucleus	Nucleus	unknown
G3GVP7	Q9JKX6	Nudt5	ADP-sugar pyrophosphatase	0.834462	0.54145	-0.432715	0.167712	0.896876	0.906966	-1.21338	-0.22502	0.387936	-0.838123	4.05629	29.8675	23.6591	46.6905	18.4365	10.1046	32.5718	20.2246	13.4151	15.7424	2.27473	20.5214	31.9344	41.5664	9.9013	5.38883	75.5273	23.6384	10.2521	28.143	unknown	Cytosol	unknown	unknown	Cytosol	Cytosol	unknown	Cytosol	Cytosol	unknown	Cytosol	Cytosol	unknown	Cytosol	Cytosol	unknown
G3GVP9	Q8CII2-2	Cdc123	Cell division cycle protein 123 homolog	0.971181	0.358836	-0.63252	0.0808063	0.724023	0.433103	-1.21074	-0.342206	-0.0999066	-1.09435	3.59474	25.6865	20.1528	42.9018	15.2873	7.20004	30.8051	18.0376	9.33669	12.697	1.83364	20.0302	31.2422	40.5649	9.25504	5.33283	71.3001	22.8661	10.0062	27.1102	unknown	Cytosol	unknown	unknown	Cytosol	Cytosol	unknown	Cytosol	unknown	unknown	Cytosol	Cytosol	unknown	Cytosol	Cytosol	unknown
G3GVQ7	O35386	Phyh	Phytanoyl-CoA dioxygenase, peroxisomal	0.576863	0.998819	-0.461067	-0.129795	0.586796	1.02066	0.724086	-0.543542	0.565241	-0.0441007	22.2982	8.39365	5.55757	9.518	16.8358	18.3481	15.2264	6.83584	29.8296	18.3884	14.9491	4.20026	7.65033	10.414	11.2096	9.04362	9.21778	9.96356	20.1601	18.9592	unknown	Golgi apparatus	unknown	unknown	Peroxisome	Peroxisome	unknown	Lysosome	unknown	unknown	Endoplasmic reticulum	unknown	unknown	Endoplasmic reticulum	unknown	unknown
G3GVQ8	Q8BH69	Sephs1	Selenide, water dikinase 1	1.91065	0.834514	0.331149	0.358261	0.584786	-0.102786	-0.093333	0.29389	0.766204	-0.45176	26.6294	25.6337	27.5418	36.9579	15.5664	5.78312	52.0404	20.7283	25.2703	17.7389	7.08268	14.3747	21.8931	28.831	10.3788	6.21017	55.5184	16.9081	14.858	24.2616	unknown	Nucleus	unknown	unknown	Nucleus	unknown	unknown	Nucleus	unknown	unknown	Cytosol	Cytosol	unknown	Nucleus	unknown	unknown
G3GVS1	Q80UU2	Rpp38	Ribonuclease P protein subunit p38	0.43369	1.02164	0.394927	0.771716	1.00647	0.344379	0.24804	-0.00197175	-0.869021	-1.06104	15.6829	38.822	18.0072	47.7615	32.2851	2.624	67.7287	15.0267	4.53338	5.41851	11.6111	19.122	13.695	27.9749	16.0703	2.06679	57.0302	15.0473	8.27986	11.3054	unknown	Nucleus	unknown	unknown	Proteasome	unknown	unknown	Nucleus	unknown	unknown	Nucleus	unknown	unknown	Nucleus	Nucleus	unknown
G3GVS4	O70311	Nmt2	Glycylpeptide N-tetradecanoyltransferase 2	-0.109434	0.479125	0.152904	0.230736	0.436236	0.970781	0.0430076	-0.287942	-0.879066	-0.681625	15.9161	23.994	11.4236	28.5236	24.1693	5.8226	48.5304	9.19755	9.8052	4.7679	17.1703	17.2136	10.2749	24.3078	17.8626	2.97087	47.105	11.2293	18.0336	7.64744	unknown	Ribosome	unknown	unknown	Ribosome	Ribosome;unknown	unknown	Ribosome	unknown	unknown	Nucleus	Nucleus	unknown	Nucleus	Nucleus	unknown
G3GVT2	Q91WJ8-2	Fubp1	Far upstream element-binding protein 1	1.38448	1.13675	0.0109431	0.815201	1.66266	0.81028	0.386475	-0.00756753	0.669205	-1.14079	21.0425	30.3334	16.9184	37.1254	31.8269	5.10948	66.0903	13.3381	12.1915	6.33685	8.05986	13.7951	16.7906	21.0994	10.0527	2.91379	50.5589	13.4082	7.66666	13.9729	unknown	Ribosome	unknown	unknown	Ribosome	unknown	unknown	Nucleus	unknown	unknown	Nucleus	Nucleus	unknown	Nucleus	Nucleus	unknown
G3GVT5	Q8R5K2	Usp33	Ubiquitin carboxyl-terminal hydrolase 33	-0.0956926	0.308471	-0.433239	-0.449703	0.143234	0.398586	1.08616	-1.17729	-0.0786815	-0.502997	14.6164	4.04264	5.52414	5.64132	14.7891	12.6086	19.5842	3.17406	21.6138	12.7142	15.6188	3.26442	7.45904	7.70469	13.3913	9.56491	9.22441	7.17818	22.8253	18.018	unknown	Plasma membrane	Plasma membrane	unknown	Plasma membrane	unknown	unknown	Endoplasmic reticulum	unknown	unknown	Endoplasmic reticulum	Endoplasmic reticulum	unknown	Endoplasmic reticulum	Endoplasmic reticulum	unknown
G3GVV2	P63154	Crnkl1	Crooked neck-like protein 1	0.284182	0.880229	0.688483	0.636394	0.92697	-0.164305	0.276537	0.0218224	-0.70374	-0.313891	18.4173	39.7885	18.3259	48.8557	34.2082	1.84831	72.2004	15.8314	7.94898	6.05853	15.1244	21.6163	11.3713	31.4298	17.9922	2.07126	59.6065	15.5937	12.9467	7.53109	unknown	Nucleus	Nucleus	unknown	Nucleus	Nucleus	unknown	Nucleus	Nucleus	unknown	Nucleus	Nucleus	unknown	Nucleus	Nucleus	unknown
G3GVV9	Q9DD18	Dtd1	D-tyrosyl-tRNA(Tyr) deacylase 1	-0.960762	1.05172	0.283765	1.11113	0.788128	0.507608	-0.519586	0.422444	-0.500824	-0.259124	4.35943	24.2219	18.5022	39.5175	14.9801	6.6229	28.7503	16.1584	8.37526	11.4598	8.48492	11.6844	15.1985	18.2939	8.67492	4.65847	41.2148	12.0568	11.8512	13.7145	unknown	Cytosol	unknown	unknown	Cytosol	Cytosol	unknown	Cytosol	unknown	unknown	Nucleus	Nucleus	unknown	Nucleus	Nucleus	unknown
G3GVW1	Q921X6	Polr3f	DNA-directed RNA polymerase III subunit RPC6	0.0171224	-0.70534	-0.864489	-0.928729	-0.461241	0.733413	-0.954595	-1.72553	1.48898	-1.10204	12.0855	16.8086	10.1152	21.3373	16.897	7.32257	35.8158	6.26609	11.2036	6.66632	11.9429	27.4069	18.4167	40.6177	23.2625	4.40437	69.4122	20.722	3.99146	14.3098	unknown	Plasma membrane	unknown	unknown	Ribosome	unknown	unknown	Ribosome	unknown	unknown	Proteasome	Proteasome	unknown	Proteasome	Proteasome	unknown
G3GVW9	Q9D8U8	Snx5	Sorting nexin-5	1.75544	0.311794	-0.238563	0.00206472	1.1165	1.74446	-1.03881	-0.304116	1.0317	-0.520992	12.3617	19.8858	21.1151	32.7713	19.5092	12.8827	29.745	15.0851	18.4657	15.1914	3.66134	16.0208	24.912	32.7244	8.99786	3.84479	61.1122	18.625	9.03219	21.7987	unknown	Nucleus	unknown	unknown	Nucleus	unknown	unknown	Nucleus	unknown	unknown	Cytosol	unknown	unknown	Cytosol	Cytosol	unknown
G3GVX1	Q99PL5-12	Rrbp1	Ribosome-binding protein 1	0.228397	0.161604	0.384048	0.0541243	0.0576875	0.461617	0.342706	-0.0555728	0.102692	-0.459837	22.0145	4.05034	9.75512	8.60132	14.5357	16.9641	15.9886	8.81321	30.7374	16.7902	18.7912	3.62113	7.4752	8.28461	13.966	12.3188	12.608	9.15932	28.6255	23.0931	unknown	Endoplasmic reticulum	Endoplasmic reticulum	unknown	Endoplasmic reticulum	Endoplasmic reticulum	unknown	Endoplasmic reticulum	Endoplasmic reticulum	unknown	Endoplasmic reticulum	Endoplasmic reticulum	unknown	Endoplasmic reticulum	Endoplasmic reticulum	unknown
G3GVX2	Q9R0P5	Dstn	Destrin	0.340314	0.763537	-0.223197	0.433105	0.970519	1.2188	-1.13086	0.0121043	0.498789	-0.57117	3.91048	27.6087	21.5466	44.0734	16.2894	9.43858	29.0834	18.946	13.6677	15.1744	3.08877	16.2629	25.1517	32.6436	8.31283	4.05519	63.6895	18.7877	9.67266	22.5451	unknown	Cytosol	unknown	unknown	Cytosol	Cytosol	unknown	Cytosol	Cytosol	unknown	Cytosol	Cytosol	unknown	Cytosol	Cytosol	unknown
G3GVX8	P54731	Faf1	FAS-associated factor 1	0.00410334	0.810351	-0.0553276	0.581593	1.17966	1.34451	-1.1625	0.184033	0.474818	-0.506401	2.85474	27.5599	23.3989	46.1806	17.7503	9.0337	28.9161	20.054	11.4208	14.9724	2.84663	15.7158	24.3137	30.8591	7.83593	3.55735	64.7271	17.6523	8.21791	21.2684	unknown	Cytosol	Cytosol	unknown	Cytosol	unknown	unknown	Cytosol	Cytosol	unknown	Cytosol	unknown	unknown	Cytosol	Cytosol	unknown
G3GVY6	A2A8Z1	Osbpl9	Oxysterol-binding protein-related protein 9	-0.960183	1.34992	0.371835	1.15602	0.740339	0.35694	-0.36744	0.574268	-0.463706	-0.327404	5.32421	23.0623	18.1495	38.6395	14.038	7.79581	24.5415	16.8562	12.0893	12.7547	10.3585	9.04767	14.0259	17.3395	8.40313	6.08712	31.66	11.3211	16.6722	16.004	unknown	Nucleus	unknown	unknown	Cytosol	Cytosol	unknown	Cytosol	unknown	unknown	Endoplasmic reticulum	unknown	unknown	Nucleus	unknown	unknown
G3GVY7	Q8BHG1	Nrd1	Nardilysin	-0.0946683	0.829972	-0.165097	0.557704	1.12532	0.844785	-1.10501	0.195329	0.259608	-0.669934	1.48242	32.7416	25.8752	54.8615	18.9477	8.88821	33.1709	24.0695	10.7611	16.224	1.58295	18.4185	29.0124	37.272	8.68566	4.9489	71.3506	21.0216	8.98889	25.8123	unknown	Cytosol	Cytosol	unknown	Cytosol	Cytosol	unknown	Cytosol	Cytosol	unknown	Cytosol	Cytosol	unknown	Cytosol	Cytosol	unknown
G3GVZ1	Q9CQH7	Btf3l4	Transcription factor BTF3 homolog 4	0.42675	0.659216	-0.179602	0.549716	0.859257	0.946802	-0.672097	0.0662131	0.154673	-0.701442	8.95856	24.8277	20.2358	42.213	19.2327	8.48428	35.2575	17.998	9.48285	12.3881	6.66459	15.7214	22.9185	28.838	10.6018	4.40148	56.1788	17.1906	8.51879	20.1447	unknown	Nucleus	unknown	unknown	Cytosol	unknown	unknown	Cytosol	unknown	unknown	Nucleus	unknown	unknown	Nucleus	unknown	unknown
G3GVZ4	Q8BRN9	Cc2d1b	Coiled-coil and C2 domain-containing protein 1B	0.838867	1.00541	-0.307956	0.60855	1.30806	0.101016	-0.0479142	-0.332405	-0.445524	-1.65337	10.1896	26.378	14.2276	34.3624	19.909	3.51809	44.6442	10.8642	6.00494	5.20785	5.69685	13.1396	17.6131	22.5368	8.04056	3.28018	46.1518	13.6792	8.17758	16.3822	unknown	Nucleus	unknown	unknown	Proteasome	unknown	unknown	Ribosome	unknown	unknown	Nucleus	Nucleus	unknown	Nucleus	Nucleus	unknown
G3GW00;G3I797	Q4FK66;Q4FK66-2	Prpf38a	Pre-mRNA-splicing factor 38A	0.17798	0.0523045	0.511948	-0.0719926	0.238759	0.3279	-0.0674149	-0.514815	-0.224698	-0.153854	16.7278	23.4424	18.006	30.772	22.5262	3.76877	51.9076	11.9473	12.1732	7.99353	14.7864	22.6077	12.6271	32.3465	19.0904	3.00256	54.3907	17.0704	14.2247	8.8931	unknown	Nucleus	unknown	unknown	Ribosome	unknown	unknown	Nucleus	unknown	unknown	Nucleus	Nucleus	unknown	Nucleus	Nucleus	unknown
G3GW01;G3ILT8	B2RX14;B2RX14	Zcchc11	Terminal uridylyltransferase 4	0.747255	1.56996	0.639257	1.32009	1.62966	-0.219032	0.754429	0.672067	-0.927419	-1.1228	17.2195	39.7861	17.2593	48.3172	33.9633	2.44931	71.2448	16.2579	6.07414	4.04991	10.2583	13.4007	11.0812	19.3515	10.9757	2.85088	42.2326	10.2036	11.5522	8.81943	unknown	Nucleus	unknown	unknown	Nucleus	unknown	unknown	Nucleus	unknown	unknown	Nucleus	Nucleus	unknown	Nucleus	Nucleus	unknown
G3GW11	P32020-2	Scp2	Non-specific lipid-transfer protein	0.588317	0.041786	-0.187503	-0.598602	0.865005	1.06183	0.541745	-0.874704	0.562594	-0.285417	24.5959	6.09105	8.03959	9.49439	18.7147	19.2853	4.95175	7.7386	32.9827	19.546	16.3592	5.91716	9.15541	14.3769	10.2752	9.23813	3.40155	14.1898	22.3321	23.8219	unknown	Peroxisome	unknown	unknown	Peroxisome	Peroxisome	unknown	Peroxisome	unknown	unknown	Peroxisome	Peroxisome	unknown	Peroxisome	unknown	unknown
G3GW33	Q91VX9	Tmem168	Transmembrane protein 168	0.143604	0.210786	-0.226789	-0.448583	0.204575	1.11759	0.237416	-0.177956	-0.0015405	0.543456	17.4415	12.0975	4.65385	10.7402	17.9969	14.0928	35.0292	5.78633	23.0733	12.6934	15.789	10.453	5.44607	14.6572	15.6176	6.49483	29.714	6.54596	23.0979	8.70927	unknown	Plasma membrane	unknown	unknown	Golgi apparatus	unknown	unknown	Plasma membrane	unknown	unknown	Ribosome	unknown	unknown	Nucleus	unknown	unknown
G3GW36	Q80X71	Tmem106b	Transmembrane protein 106B	0.0410946	0.563799	0.0569439	-0.219969	0.230654	0.309642	1.72841	-0.0438587	-0.268119	-0.261333	22.4309	10.753	9.77353	5.36723	20.5829	17.9706	35.0293	5.81655	30.4671	17.4581	21.801	7.27463	9.39528	6.25126	17.5418	14.4994	10.5713	5.99609	36.6896	20.925	unknown	Lysosome	unknown	unknown	Plasma membrane	unknown	unknown	Plasma membrane	Plasma membrane	unknown	Plasma membrane	unknown	unknown	Lysosome	unknown	unknown
G3GW47	Q9D0I9	Rars	Arginine--tRNA ligase, cytoplasmic	-0.543904	-0.0642114	-0.15736	-0.267084	-0.274951	0.235274	-0.67479	-1.00949	1.34766	-0.944427	10.0121	30.6514	15.3663	39.6406	23.6941	4.96318	51.7936	12.2662	5.20351	6.33033	14.5967	32.0464	17.1372	47.7025	28.6687	4.21633	82.6814	24.6943	2.04462	12.1822	unknown	Proteasome	unknown	unknown	Proteasome	unknown	unknown	Ribosome	unknown	unknown	Proteasome	Proteasome	unknown	Proteasome	Proteasome	unknown
G3GW54;G3I1V6	O54916-2;Q80XA6	Reps1;Reps2	RalBP1-associated Eps domain-containing protein 1;RalBP1-associated Eps domain-containing protein 2	-1.15395	1.77084	0.727442	1.92807	-0.170905	-0.384673	0.0398274	1.67966	-0.978367	-0.483477	7.1195	21.2529	16.6304	34.8109	13.1942	8.27437	20.7516	14.9781	14.0219	12.2889	15.8425	6.22792	10.0443	9.14763	14.8535	10.8027	20.1865	4.6755	27.6263	17.1812	unknown	Nucleus	unknown	unknown	Cytosol	unknown	unknown	Nucleus	unknown	unknown	Plasma membrane	unknown	unknown	Plasma membrane	unknown	unknown
G3GW69	Q8K019-2	Bclaf1	Bcl-2-associated transcription factor 1	0.122165	0.59649	0.472741	0.36692	0.594539	0.262908	0.106583	-0.277797	-0.602195	-0.442934	18.8534	40.1465	18.8734	49.8842	35.4049	3.18549	71.9535	16.1835	7.42437	6.90897	17.3227	26.5513	13.6	38.682	23.4471	2.65481	66.8293	19.6199	11.2704	9.39182	unknown	Nucleus	Nucleus	unknown	Nucleus	Nucleus	unknown	Nucleus	unknown	unknown	Nucleus	Nucleus	unknown	Nucleus	Nucleus	unknown
G3GW85	Q6ZQL4	Wdr43	WD repeat-containing protein 43	1.42773	0.696115	1.60776	0.688965	0.63003	0.177665	0.663687	0.56597	1.23789	0.886154	45.3178	35.5192	49.8852	51.6251	27.5933	2.52333	93.2086	29.5584	42.8211	29.7918	16.8453	21.9236	16.3677	32.023	17.8298	2.23096	58.8391	19.9667	18.1558	16.119	Nucleus	Nucleus	Nucleus	Nucleus	Nucleus	Nucleus	Nucleus	Nucleus	Nucleus	Nucleus	Nucleus	Nucleus	Nucleus	Nucleus	Nucleus	Nucleus
G3GW88	P62141	Ppp1cb	Serine/threonine-protein phosphatase PP1-beta catalytic subunit	0.371083	0.770109	-0.716686	0.193468	0.842951	0.235761	-0.451934	-0.705579	-0.26254	-1.56725	8.76684	19.2306	10.7027	25.0968	15.3717	5.79523	35.7542	7.72876	9.92527	5.20504	6.77853	11.2763	17.5889	21.9472	8.56978	4.92153	48.9072	12.604	11.9062	15.4246	unknown	Nucleus	unknown	unknown	Nucleus	unknown	unknown	Ribosome	unknown	unknown	Nucleus	unknown	unknown	Nucleus	unknown	unknown
G3GW93	Q8K3W0-6	Bre	BRCA1-A complex subunit BRE	1.14469	0.511358	-0.607898	-0.13968	1.03767	1.30509	-1.19795	-0.540325	0.519555	-0.739392	8.26317	22.0664	15.5436	29.2369	18.4667	11.7557	33.0135	12.8465	14.6035	13.2956	3.73732	15.481	23.6891	32.2092	8.99534	4.75746	75.7372	18.6826	10.1872	22.1966	unknown	Plasma membrane	unknown	unknown	Cytosol	unknown	unknown	Nucleus	unknown	unknown	Cytosol	Cytosol	unknown	Cytosol	Cytosol	unknown
G3GW97	Q8VCE2	Gpn1	GPN-loop GTPase 1	1.35539	1.16421	0.00624132	0.924871	1.52756	1.35541	-0.529305	0.614009	0.37538	-0.312943	7.16406	42.5821	28.7232	70.8052	26.1574	12.3563	48.4636	32.4301	13.4562	19.7712	2.79992	19.0005	28.5992	37.295	9.07304	4.82917	69.9443	21.1891	10.3734	24.5606	unknown	Cytosol	unknown	unknown	Nucleus	unknown	unknown	Cytosol	Cytosol	unknown	Cytosol	Cytosol	unknown	Cytosol	Cytosol	unknown
G3GWA8	P42859-2	Htt	Huntingtin	-1.1249	1.16159	0.818497	1.20999	0.160163	0.636236	-0.161955	0.797908	-1.37655	0.409556	6.15388	27.1407	18.7154	41.4957	16.7118	5.69305	36.492	15.3666	5.80807	10.4523	13.4207	12.1324	10.6123	17.9374	14.9558	3.66285	40.8274	8.83863	15.0805	7.86905	unknown	Cytosol	unknown	unknown	Cytosol	unknown	unknown	Proteasome	unknown	unknown	Nucleus	Nucleus	unknown	Nucleus	Nucleus	unknown
G3GWB3	P55302	Lrpap1	Alpha-2-macroglobulin receptor-associated protein	0.168935	-0.0484145	0.26454	0.105756	0.13432	0.454958	0.235275	-0.625375	0.0252026	-0.499944	21.9995	3.13107	7.77398	7.59218	14.8728	17.219	14.4918	6.82453	30.2141	16.6642	19.5686	3.23792	6.47156	7.05555	13.5506	12.5618	12.3111	10.5276	29.6908	23.5658	unknown	Endoplasmic reticulum	Endoplasmic reticulum	unknown	Endoplasmic reticulum	Endoplasmic reticulum	unknown	Endoplasmic reticulum	Endoplasmic reticulum	unknown	Endoplasmic reticulum	Endoplasmic reticulum	unknown	Endoplasmic reticulum	Endoplasmic reticulum	unknown
G3GWB9	Q9EPL9	Acox3	Peroxisomal acyl-coenzyme A oxidase 3	0.494481	0.430818	-0.20772	-0.582446	0.678946	0.99864	-0.495629	-0.800394	0.527145	-0.194758	23.7127	7.05347	7.63506	9.12371	18.5276	19.0759	3.2851	7.65944	32.848	20.1938	16.8317	5.23255	8.81744	13.6617	11.5727	9.54693	4.63178	13.3395	22.7941	23.1124	unknown	Peroxisome	Peroxisome	unknown	Peroxisome	Peroxisome	unknown	Peroxisome	unknown	unknown	Peroxisome	unknown	unknown	Peroxisome	Peroxisome	unknown
G3GWC4	Q99LP6	Grpel1	GrpE protein homolog 1, mitochondrial	0.319921	0.124167	0.865812	-0.266667	0.419103	0.760085	1.68202	-0.383978	-0.0889843	-0.426634	49.9127	24.841	45.0023	26.4531	2.04093	44.1472	74.5818	27.0126	65.075	38.0219	39.9857	22.7925	24.6945	31.8238	1.52639	26.0672	23.2432	35.2496	69.2151	51.1051	Mitochondrion	Mitochondrion	Mitochondrion	Mitochondrion	Mitochondrion	Mitochondrion	Mitochondrion	Mitochondrion	Mitochondrion	Mitochondrion	Mitochondrion	Mitochondrion	Mitochondrion	Mitochondrion	Mitochondrion	Mitochondrion
G3GWD2	Q9CQL7	Mrfap1	MORF4 family-associated protein 1	0.787359	0.444888	-0.408386	0.251618	0.483747	0.504004	-1.2274	-0.141378	0.354931	-0.638667	11.3154	22.8249	18.6864	35.9626	14.4955	8.46865	27.2429	16.3165	13.7637	12.6372	6.55618	16.7681	24.8006	30.2069	10.366	5.97164	63.7877	17.9964	10.762	19.6747	unknown	Nucleus	unknown	unknown	Cytosol	unknown	unknown	Cytosol	unknown	unknown	Cytosol	unknown	unknown	Cytosol	unknown	unknown
G3GWD3	O54782	Man2b2	Epididymis-specific alpha-mannosidase	0.597673	1.3116	-0.00153817	0.68769	0.237571	0.865628	1.30219	0.554645	0.355553	0.0472276	38.273	17.1406	11.1912	3.18571	21.161	31.4239	32.6895	13.0257	51.3825	29.1489	25.2915	6.90547	11.2031	1.97784	17.9481	17.2457	13.2559	8.86822	40.1591	28.2101	unknown	Lysosome	Lysosome	unknown	Lysosome	Lysosome	unknown	Lysosome	Lysosome	unknown	Lysosome	Lysosome	unknown	Lysosome	Lysosome	unknown
G3GWD5	P56695	Wfs1	Wolframin	0.204872	-1.59609	0.59499	-1.0926	0.55544	0.760798	-0.0234377	-1.03945	0.115753	-0.0975939	15.3245	2.05524	7.33507	5.67555	16.8898	13.4062	18.8925	3.71578	22.2698	13.7228	13.2958	6.21349	4.85617	12.1035	11.4927	7.91195	19.202	7.63759	20.5528	14.6832	unknown	Endoplasmic reticulum	unknown	unknown	Endoplasmic reticulum	Endoplasmic reticulum	unknown	Endoplasmic reticulum	Endoplasmic reticulum	unknown	Endoplasmic reticulum	unknown	unknown	Endoplasmic reticulum	unknown	unknown
G3GWE3	Q8VDS8	Stx18	Syntaxin-18	0.0381628	-0.483736	0.553459	-0.178939	0.349344	0.58003	1.00066	-0.207593	-0.0437424	-0.0859995	15.6096	3.33199	8.77633	6.51417	19.3391	14.0666	22.681	4.59302	22.3434	14.3725	15.2021	4.65932	5.98005	7.37438	15.1801	9.40985	11.3353	5.30384	23.0312	15.2553	unknown	Plasma membrane	unknown	unknown	Endoplasmic reticulum	Endoplasmic reticulum	unknown	Plasma membrane	unknown	unknown	Endoplasmic reticulum	unknown	unknown	Endoplasmic reticulum	unknown	unknown
G3GWE6	Q08288	Lyar	Cell growth-regulating nucleolar protein	-0.249434	0.405724	0.284786	0.131658	0.363851	-1.10061	0.00320752	-0.433631	-1.53906	-0.579996	18.0791	40.4539	17.4645	49.6474	34.2835	1.83681	71.5995	16.1859	6.12782	5.14979	21.4913	30.537	14.3359	45.3173	26.6413	3.93896	71.4405	21.8612	17.8078	7.69814	unknown	Nucleus	unknown	unknown	Nucleus	Nucleus	unknown	Nucleus	unknown	unknown	Nucleus	Nucleus	unknown	Nucleus	Nucleus	unknown
G3GWF4	Q61699-2	Hsph1	Heat shock protein 105 kDa	0.166876	0.99631	-0.010316	0.723503	1.34328	1.11326	-1.00866	0.361219	0.544626	-0.435163	2.03077	32.9116	25.2343	54.5907	19.2199	9.14036	32.6335	24.0783	12.2016	16.4899	1.80895	16.498	25.4154	33.0615	7.57503	4.22511	65.6599	18.7451	8.36502	22.2953	unknown	Cytosol	Cytosol	unknown	Cytosol	Cytosol	unknown	Cytosol	Cytosol	unknown	Cytosol	Cytosol	unknown	Cytosol	Cytosol	unknown
G3GWG7	Q09143	Slc7a1	High affinity cationic amino acid transporter 1	-0.232093	-0.246645	-0.391407	-0.477099	-0.0387845	0.00069619	0.956099	-0.000616948	-0.564673	-0.457371	16.6082	5.97336	8.95023	6.86973	21.0519	12.659	30.7723	2.67114	20.9303	12.0581	19.5069	7.08706	11.7398	9.56227	21.6255	12.6529	15.8616	2.67228	30.957	16.5562	unknown	Plasma membrane	Plasma membrane	unknown	Plasma membrane	Plasma membrane	unknown	Plasma membrane	Plasma membrane	unknown	Plasma membrane	Plasma membrane	unknown	Plasma membrane	Plasma membrane	unknown
G3GWH6	Q640Q5	Pan3	PAB-dependent poly(A)-specific ribonuclease subunit PAN3	0.527795	0.806477	0.415622	0.544953	1.11516	0.787166	0.515692	-0.122991	-0.271649	-1.02438	14.6364	25.2203	12.1144	30.0497	24.0806	6.66455	51.1755	10.7417	10.1698	4.25222	10.152	14.4204	9.08213	20.5965	11.1166	3.86198	35.7951	11.6976	12.2769	8.64938	unknown	Ribosome	Ribosome	unknown	Ribosome	Ribosome	unknown	Ribosome	unknown	unknown	Nucleus	Nucleus	unknown	Nucleus	Nucleus	unknown
G3GWI9	Q9D9M2	Usp12	Ubiquitin carboxyl-terminal hydrolase 12	-0.386755	0.15281	0.0962319	-0.126952	0.251753	-0.0991068	0.102157	-0.501975	-0.960418	-0.362322	13.8497	12.0888	9.16682	14.4745	18.7761	8.82149	36.1453	4.31477	13.4555	7.38703	18.1078	10.8739	8.57531	15.8059	15.7696	9.44878	33.6744	6.11037	26.1827	9.49597	unknown	Plasma membrane	unknown	unknown	Plasma membrane	unknown	unknown	Plasma membrane	unknown	unknown	Plasma membrane	unknown	unknown	Nucleus	unknown	unknown
G3GWK6	Q80U30-3	Clec16a	Protein CLEC16A	-0.693206	1.00103	0.328501	0.777739	0.0269705	-0.5429	0.241998	0.578147	-1.71836	-0.922925	12.7895	28.4764	13.8332	35.0833	23.5675	4.59723	50.4325	11.5544	7.82984	4.59985	20.6791	14.228	11.0162	20.4634	23.131	6.6977	42.6443	7.7394	25.7651	8.72112	unknown	Ribosome	unknown	unknown	Ribosome	unknown	unknown	Ribosome	unknown	unknown	Ribosome	unknown	unknown	Nucleus	unknown	unknown
G3GWL5	Q8K2W3	Txndc11	Thioredoxin domain-containing protein 11	0.111959	0.423451	-0.00272247	-0.154389	-0.0984158	0.521914	0.608078	-0.546856	0.0849357	-0.643701	20.0873	2.90698	6.67449	6.41117	12.9482	15.9444	13.4797	6.46215	28.2999	15.1688	18.5874	2.16755	6.6871	7.13532	13.8623	11.1044	8.84363	9.44055	26.6819	23.6986	unknown	Endoplasmic reticulum	Endoplasmic reticulum	unknown	Endoplasmic reticulum	Endoplasmic reticulum	unknown	Endoplasmic reticulum	Endoplasmic reticulum	unknown	Endoplasmic reticulum	Endoplasmic reticulum	unknown	Endoplasmic reticulum	Endoplasmic reticulum	unknown
G3GWM0	Q8R050	Gspt1	Eukaryotic peptide chain release factor GTP-binding subunit ERF3A	0.631921	0.714015	-0.356698	0.489236	1.05562	0.785839	-1.04109	0.061137	0.148774	-0.779339	3.51814	27.991	20.5309	46.1767	15.8976	7.25891	30.9016	19.7171	9.07351	13.0533	2.27031	17.0639	26.2896	32.8964	7.64815	4.21027	63.5889	18.899	8.18446	22.4039	unknown	Cytosol	unknown	unknown	Cytosol	Cytosol	unknown	Cytosol	unknown	unknown	Cytosol	Cytosol	unknown	Cytosol	Cytosol	unknown
G3GWQ0;G3HND4	P62245;P62245	Rps15a	40S ribosomal protein S15a	0.456587	0.608001	0.833435	0.319804	1.16563	1.1453	0.467858	0.0647151	-0.364562	0.821333	22.8464	32.0667	16.1448	38.9127	42.0446	8.53986	83.1497	15.0182	12.2473	4.19442	16.6484	21.0391	9.06032	31.176	18.7422	3.86084	60.1203	14.3594	15.7682	2.3737	Ribosome	Ribosome	Ribosome	Ribosome	Ribosome	Ribosome	Ribosome	Ribosome	Ribosome	Ribosome	Ribosome	Ribosome	Ribosome	Ribosome	Ribosome	Ribosome
G3GWQ1	Q64727	Vcl	Vinculin	1.28704	0.735655	-0.271978	0.455464	1.09067	0.782778	-1.17641	0.149165	0.214925	-0.678113	4.36293	32.1292	24.6878	54.0859	19.0644	8.66704	30.1507	24.2831	11.261	15.9052	1.78789	19.295	29.8095	39.4435	8.95152	5.03769	68.1446	21.8978	9.70234	25.449	unknown	Cytosol	unknown	unknown	Cytosol	Cytosol	unknown	Cytosol	Cytosol	unknown	Cytosol	Cytosol	unknown	Cytosol	Cytosol	unknown
G3GWR2	Q60930	Vdac2	Voltage-dependent anion-selective channel protein 2	0.332091	0.131728	0.916547	-0.372338	0.300998	0.846777	1.77833	-0.346561	-0.0499355	-0.467372	49.9604	23.6746	43.8288	23.8948	2.18955	45.501	71.5562	26.965	66.5806	37.5099	39.6878	21.6086	23.2194	30.9307	1.77723	25.2997	20.8601	34.2868	68.9255	51.8608	Mitochondrion	Mitochondrion	Mitochondrion	Mitochondrion	Mitochondrion	Mitochondrion	Mitochondrion	Mitochondrion	Mitochondrion	Mitochondrion	Mitochondrion	Mitochondrion	Mitochondrion	Mitochondrion	Mitochondrion	Mitochondrion
G3GWR8	Q9Z2U0	Psma7	Proteasome subunit alpha type-7	-0.414553	0.00806216	-0.140203	-0.179986	-0.1828	-0.436813	-0.468417	-0.96813	-0.619325	-1.06184	11.9594	35.5064	18.4527	46.0839	27.6273	4.53449	59.3713	14.0389	2.00871	7.70897	15.9405	35.3086	20.336	52.2071	31.3593	6.13794	82.1455	27.4644	3.08569	16.0931	Proteasome	Proteasome	Proteasome	Proteasome	Proteasome	Proteasome	Proteasome	Proteasome	Proteasome	Proteasome	Proteasome	Proteasome	Proteasome	Proteasome	Proteasome	Proteasome
G3GWS0;G3INZ0	Q8CGC4;Q8CGC4	Lsm14b	Protein LSM14 homolog B	0.675343	1.30821	0.695679	1.1662	1.35896	0.339311	0.931399	0.463046	-0.588656	-0.78547	17.7337	35.9191	15.7201	43.9877	32.5359	3.71089	67.1191	14.9615	7.58893	4.42909	11.1045	14.5049	9.70586	19.6006	12.6846	2.93316	35.1939	10.8538	11.4126	7.63422	unknown	Ribosome	unknown	unknown	Ribosome	unknown	unknown	Ribosome	unknown	unknown	Nucleus	Nucleus	unknown	Nucleus	Nucleus	unknown
G3GWT5	Q922L6	Nelfcd	Negative elongation factor D	0.500869	1.33962	0.736248	1.14031	1.29133	-0.135328	0.615088	0.3891	-0.873502	-0.566466	17.2939	38.2156	17.4546	46.8959	32.3352	1.96825	68.7807	14.9847	6.48928	5.45861	12.2213	15.1	10.478	21.2749	13.2113	2.16182	44.9063	11.4424	11.889	8.08361	unknown	Nucleus	unknown	unknown	Nucleus	Nucleus	unknown	Nucleus	Nucleus	unknown	Nucleus	Nucleus	unknown	Nucleus	Nucleus	unknown
G3GWT7	Q6R0H7	Gnas	Guanine nucleotide-binding protein G(s) subunit alpha isoforms XLas	-0.259709	-0.605219	-0.219075	-0.435598	-0.0780699	0.0475739	0.940122	-0.37674	-0.546351	-0.385488	16.8907	4.95136	8.6806	5.80675	20.3033	13.8222	28.1197	1.53824	22.8246	13.4475	20.2221	7.53206	10.1041	7.85346	21.4322	13.3738	14.6557	1.99725	33.3327	17.5665	unknown	Plasma membrane	Plasma membrane	unknown	Plasma membrane	Plasma membrane	unknown	Plasma membrane	Plasma membrane	unknown	Plasma membrane	Plasma membrane	unknown	Plasma membrane	Plasma membrane	unknown
G3GWU0	Q8BVI5	Stx16	Syntaxin-16	0.739023	0.501816	0.98944	0.0869275	0.997622	1.11697	0.805554	0.39993	-0.0669386	0.937954	31.0144	19.3379	15.94	20.9825	40.9653	13.5676	70.0844	8.24751	21.9438	9.78786	18.5821	13.6567	8.02854	19.7556	20.5165	6.25548	40.0982	6.25075	22.9859	5.10899	unknown	Nucleus	unknown	unknown	Nucleus	unknown	unknown	Ribosome	unknown	unknown	Ribosome	unknown	unknown	Nucleus	unknown	unknown
G3GWU4	Q9QY76	Vapb	Vesicle-associated membrane protein-associated protein B	0.0514815	-0.00771008	0.320558	-0.304269	0.471317	0.503051	1.03995	-0.689021	-0.034002	-0.394803	16.515	2.77321	7.95055	7.09533	17.6043	14.2344	17.3838	5.2992	23.7666	14.4936	15.9361	2.78807	6.36648	8.76127	12.6981	10.044	8.45452	8.54332	24.3334	19.0556	unknown	Endoplasmic reticulum	Endoplasmic reticulum	unknown	Endoplasmic reticulum	Endoplasmic reticulum	unknown	Endoplasmic reticulum	Endoplasmic reticulum	unknown	Endoplasmic reticulum	Endoplasmic reticulum	unknown	Endoplasmic reticulum	Endoplasmic reticulum	unknown
G3GWU6	P35285	Rab22a	Ras-related protein Rab-22A	0.370725	0.139743	0.758219	-0.377309	0.642419	0.88573	1.11353	-0.804936	-0.205641	0.144278	20.0119	8.2684	11.795	8.3615	27.2785	13.1171	41.6332	3.03649	19.6789	11.3326	15.4771	7.50506	6.97354	10.8609	17.4756	7.09915	19.2412	5.30495	22.6937	10.2541	unknown	Plasma membrane	unknown	unknown	Plasma membrane	Plasma membrane	unknown	Plasma membrane	Plasma membrane	unknown	Plasma membrane	unknown	unknown	Plasma membrane	Plasma membrane	unknown
G3GWV8	Q4PJX1	Odr4	Protein odr-4 homolog	-0.153439	-0.482364	-0.320558	0.0953347	0.0998542	0.249977	1.17958	-0.888316	-0.1967	-0.66396	17.154	1.53651	5.9074	6.48945	16.0158	14.4448	14.5394	4.14849	24.9212	14.8817	19.079	2.14655	7.37724	6.07448	14.9448	12.1467	6.41889	7.67892	28.5615	23.579	unknown	Endoplasmic reticulum	Endoplasmic reticulum	unknown	Endoplasmic reticulum	Endoplasmic reticulum	unknown	Endoplasmic reticulum	Endoplasmic reticulum	unknown	Endoplasmic reticulum	Endoplasmic reticulum	unknown	Lysosome	unknown	unknown
G3GWV9	F6ZDS4	Tpr	Nucleoprotein TPR	1.38255	0.769864	0.0188394	0.683606	0.680063	0.686968	-0.436297	0.186791	1.20208	-0.506185	16.5268	27.9932	22.1157	43.0981	16.5346	5.76731	41.1123	18.6403	15.2945	13.3716	6.33868	16.4172	21.8288	26.8332	10.3199	3.58241	55.6301	16.3766	6.64775	18.9916	unknown	Nucleus	unknown	unknown	Nucleus	unknown	unknown	Nucleus	unknown	unknown	Nucleus	unknown	unknown	Nucleus	Nucleus	unknown
G3GWX0	Q9D4H1	Exoc2	Exocyst complex component 2	-0.118873	1.53104	0.197549	1.04643	0.698793	-0.0214036	0.772362	0.281258	-0.690374	-1.29469	10.284	20.8728	9.97611	25.1382	17.0025	6.37716	37.9196	8.01715	11.081	4.50343	11.1672	7.22255	8.69947	12.1711	10.475	6.47247	22.2003	6.5971	17.8815	11.0481	unknown	Ribosome	unknown	unknown	Ribosome	unknown	unknown	Ribosome	unknown	unknown	Endoplasmic reticulum	unknown	unknown	Nucleus	unknown	unknown
G3GWX3	Q8K0C9	Gmds	GDP-mannose 4,6 dehydratase	0.180743	0.857761	-0.04197	0.537279	1.13965	1.36364	-0.984921	0.0827975	0.51419	-0.425797	3.82739	25.4321	21.4635	40.1476	16.1521	9.39874	28.1274	16.7573	12.6794	14.406	3.37671	14.0337	22.0971	27.6645	7.33095	3.65236	55.6698	15.8227	8.87794	19.3518	unknown	Cytosol	Cytosol	unknown	Cytosol	Cytosol	unknown	Cytosol	Cytosol	unknown	Nucleus	unknown	unknown	Cytosol	Cytosol	unknown
G3GWX5	Q91XU0	Wrnip1	ATPase WRNIP1	-0.14316	0.832609	-0.315246	0.590156	0.850771	0.682578	-0.992954	0.0558403	0.23216	-0.737199	3.78602	27.1858	18.9688	44.0273	15.6511	7.39891	31.3833	18.6342	9.71319	13.0161	4.18098	15.2652	23.6014	29.2461	8.67834	4.6099	62.4607	17.9267	8.26941	21.697	unknown	Cytosol	Cytosol	unknown	Cytosol	Cytosol	unknown	Cytosol	unknown	unknown	Cytosol	unknown	unknown	Cytosol	Cytosol	unknown
G3GWY2	Q8C5L7	Rbm34	RNA-binding protein 34	0.286867	0.871134	1.0896	0.641803	0.777971	-0.116388	0.280864	0.277063	-0.255615	0.243731	21.3817	39.3266	24.4941	48.7773	33.5594	1.93008	74.8343	18.5805	15.4924	10.8537	17.5261	21.5005	11.5096	31.2619	19.5714	2.09224	61.596	15.3339	18.4956	9.16656	Nucleus	Nucleus	Nucleus	Nucleus	Nucleus	Nucleus	Nucleus	Nucleus	Nucleus	Nucleus	Nucleus	Nucleus	Nucleus	Nucleus	Nucleus	Nucleus
G3GWZ6	Q9CQA9	Ntpcr	Cancer-related nucleoside-triphosphatase homolog	-0.341075	0.230748	0.723796	0.0936221	0.0901531	0.183962	-0.209071	-0.155064	-0.776383	0.316415	14.6207	24.7763	15.6166	30.9273	22.0416	3.70409	48.3804	11.1412	10.8589	5.99048	18.5201	21.1142	9.45587	28.984	20.7064	3.26064	55.925	12.4054	18.5994	4.81073	unknown	Nucleus	unknown	unknown	Ribosome	unknown	unknown	Ribosome	unknown	unknown	Nucleus	Nucleus	unknown	Ribosome	unknown	unknown
G3GX06	Q6PGF7	Exoc8	Exocyst complex component 8	0.274435	0.682818	0.252141	0.41711	0.0341451	0.414709	0.0870175	0.310459	0.0533254	-0.160641	13.0424	10.8717	10.535	15.8262	10.7521	8.73422	27.0406	8.01002	18.0043	10.3767	10.7831	6.77251	8.84571	11.8526	10.5007	6.55216	25.4579	6.45916	17.351	11.5989	unknown	Plasma membrane	unknown	unknown	Plasma membrane	unknown	unknown	Endoplasmic reticulum	unknown	unknown	Nucleus	unknown	unknown	Nucleus	unknown	unknown
G3GX08	P98192	Gnpat	Dihydroxyacetone phosphate acyltransferase	0.396652	0.209304	-0.234274	-0.522082	0.539107	0.831226	-0.869154	-1.01394	0.412003	-0.282983	21.7291	5.43436	7.19475	8.87945	17.3562	17.4445	1.4317	6.26851	29.9862	18.3955	16.5059	4.70048	8.46329	12.7511	11.9445	9.80473	2.61514	12.6587	22.537	22.382	Peroxisome	Peroxisome	Peroxisome	Peroxisome	Peroxisome	Peroxisome	Peroxisome	Peroxisome	Peroxisome	Peroxisome	Peroxisome	Peroxisome	Peroxisome	Peroxisome	Peroxisome	Peroxisome
G3GX17	Q6PB93	Galnt2	Polypeptide N-acetylgalactosaminyltransferase 2;Polypeptide N-acetylgalactosaminyltransferase 2 soluble form	0.290295	-0.0230137	1.04217	-1.38778	0.80073	0.692428	0.141095	-0.808387	0.094714	-0.335884	23.8803	9.30495	3.21502	4.86069	16.6992	19.56	24.1341	7.0163	32.9376	18.6797	19.5277	9.45457	1.5612	12.7192	9.58632	12.1039	21.8856	12.2873	30.8447	23.5766	unknown	Golgi apparatus	unknown	unknown	Golgi apparatus	Golgi apparatus	unknown	Golgi apparatus	unknown	unknown	Golgi apparatus	Golgi apparatus	unknown	Golgi apparatus	Golgi apparatus	unknown
G3GX21	Q8R0G9	Nup133	Nuclear pore complex protein Nup133	1.53085	0.334738	0.297522	0.158688	0.900944	1.22792	0.196289	-0.101485	0.861971	-0.223061	27.931	20.065	28.0235	29.3249	16.6387	6.60433	55.3836	18.6133	27.4274	17.919	9.66615	15.9101	22.8013	26.2704	8.91062	2.81961	48.3384	19.9698	15.0906	20.9152	unknown	Nucleus	unknown	unknown	Nucleus	unknown	unknown	Nucleus	unknown	unknown	Nucleus	Nucleus	unknown	Nucleus	Nucleus	unknown
G3GX32	Q91XD7	Creld1	Cysteine-rich with EGF-like domain protein 1	-0.00607128	0.124445	0.0719175	-0.138847	0.268589	0.417296	1.18949	-0.890681	-0.0473491	-0.509563	16.7448	2.13364	7.30039	7.14922	15.9278	14.0859	15.5515	4.65456	24.7317	14.3686	16.8154	1.95731	6.94539	7.87146	13.2222	10.5479	6.81867	8.6298	25.5569	20.4554	unknown	Endoplasmic reticulum	Endoplasmic reticulum	unknown	Endoplasmic reticulum	Endoplasmic reticulum	unknown	Endoplasmic reticulum	Endoplasmic reticulum	unknown	Endoplasmic reticulum	Endoplasmic reticulum	unknown	Endoplasmic reticulum	Endoplasmic reticulum	unknown
G3GX34	Q99KI3	Emc3	ER membrane protein complex subunit 3	-0.0480787	0.306614	-0.18262	0.224696	0.0539098	0.370224	-0.29106	-0.699044	-0.123218	-0.523586	18.5581	3.02426	7.10451	8.26389	16.5888	15.5279	8.37906	5.23105	26.3708	16.3187	19.187	2.44523	8.06321	7.07204	15.9803	12.0134	10.2521	8.49223	28.7221	23.4585	unknown	Endoplasmic reticulum	unknown	unknown	Endoplasmic reticulum	Endoplasmic reticulum	unknown	Endoplasmic reticulum	Endoplasmic reticulum	unknown	Endoplasmic reticulum	Endoplasmic reticulum	unknown	Endoplasmic reticulum	Endoplasmic reticulum	unknown
G3GX35	Q80V62	Fancd2	Fanconi anemia group D2 protein homolog	1.56427	0.711127	-0.358663	0.478535	0.918015	0.722268	-0.641054	0.0023005	0.51171	-0.789801	12.3762	29.3996	21.2915	46.5944	17.4283	7.40105	39.9882	20.244	12.6458	13.3468	4.18498	17.9586	27.3008	33.4411	9.2237	4.4861	62.3603	20.2118	8.86967	23.0744	unknown	Nucleus	unknown	unknown	Cytosol	unknown	unknown	Nucleus	unknown	unknown	Cytosol	unknown	unknown	Cytosol	Cytosol	unknown
G3GX38	Q91VR8	Brk1	Protein BRICK1	-0.298694	1.28147	0.574075	0.958625	0.549342	-0.075343	0.441463	0.180652	-1.04198	-0.665819	9.59727	21.896	10.953	27.4124	17.1525	5.83966	39.2852	8.11966	8.62599	5.07499	11.8049	9.00752	7.35734	14.105	11.7209	6.15273	28.9292	7.16401	17.7614	8.05131	unknown	Ribosome	unknown	unknown	Nucleus	unknown	unknown	Ribosome	unknown	unknown	Nucleus	unknown	unknown	Nucleus	unknown	unknown
G3GX44	Q9D1M0	Sec13	Protein SEC13 homolog	2.01421	0.171534	-1.04826	-0.317921	0.837216	0.663503	-1.12558	-0.967073	0.359651	-1.504	9.0017	18.3809	12.3966	26.2309	13.5207	6.42656	30.6339	9.63359	10.6572	8.10994	2.22837	16.3204	25.6364	32.6977	7.56786	4.05737	66.8398	18.8324	8.30569	23.0021	unknown	Nucleus	unknown	unknown	Cytosol	unknown	unknown	Nucleus	unknown	unknown	Cytosol	Cytosol	unknown	Cytosol	Cytosol	unknown
G3GX54	P0C0A3	Chmp6	Charged multivesicular body protein 6	0.0929281	0.180257	-0.114918	-0.226846	0.411366	0.257848	1.47906	-1.18078	-0.425085	-0.589866	18.0523	8.03414	8.93711	7.53951	23.4486	12.42	38.2255	2.81263	20.0753	11.2743	16.9262	7.09049	9.67811	8.82329	17.6313	10.3873	13.7124	6.37621	26.9541	16.969	unknown	Plasma membrane	Plasma membrane	unknown	Plasma membrane	Plasma membrane	unknown	Plasma membrane	Plasma membrane	unknown	Plasma membrane	unknown	unknown	Plasma membrane	unknown	unknown
G3GX57	Q62036	Cep131	Centrosomal protein of 131 kDa	0.280909	0.943854	-0.0319947	0.552355	0.728336	0.779583	0.339882	0.1638	-0.697037	-0.860652	17.2645	24.5555	10.3153	29.2866	25.7021	6.37801	53.8201	9.73133	10.6527	3.87774	14.2099	12.765	10.5466	19.9707	15.5138	3.71541	42.5236	8.68687	17.2699	7.04142	unknown	Ribosome	Ribosome	unknown	Ribosome	unknown	unknown	Ribosome	Ribosome	unknown	Nucleus	Nucleus	unknown	Nucleus	unknown	unknown
G3GX68	P60670	Nploc4	Nuclear protein localization protein 4 homolog	0.401784	1.4903	-0.0562559	0.998195	1.51468	-0.181449	0.232299	-0.0750682	-0.926718	-1.36293	9.95464	25.5893	13.8181	34.3827	18.7508	3.67142	42.9115	10.7644	6.0571	5.78332	7.53488	9.10819	14.3675	17.2129	6.56229	4.16347	36.5296	11.3393	11.5142	14.8751	unknown	Nucleus	unknown	unknown	Proteasome	unknown	unknown	Ribosome	unknown	unknown	Nucleus	unknown	unknown	Nucleus	unknown	unknown
G3GX71	Q8R0K4	Ccdc137	Coiled-coil domain-containing protein 137	0.0220213	0.512682	0.654271	0.2699	0.489373	0.208816	-0.0405771	-0.194025	-0.3864	-0.08235	19.3516	37.5962	20.9493	46.2349	32.028	3.16416	68.7425	16.5857	13.4634	9.00267	19.0585	26.3519	13.3111	38.3462	22.8147	2.73778	70.7034	18.9732	17.5984	9.5315	unknown	Nucleus	Nucleus	unknown	Nucleus	Nucleus	unknown	Nucleus	Nucleus	unknown	Nucleus	Nucleus	unknown	Nucleus	Nucleus	unknown
G3GX75	Q99LI8	Hgs	Hepatocyte growth factor-regulated tyrosine kinase substrate	1.80177	-0.28609	-0.156261	-0.591421	1.4505	1.6281	-0.635443	-0.619399	0.943034	-0.352834	20.4678	12.4974	20.4916	20.2092	27.2176	15.7987	37.0456	10.6458	23.8465	15.7267	5.87063	15.2385	22.8357	30.4497	9.95876	5.1111	57.5472	16.3544	12.4034	20.084	unknown	Nucleus	unknown	unknown	Nucleus	unknown	unknown	Nucleus	unknown	unknown	Cytosol	unknown	unknown	Nucleus	unknown	unknown
G3GX80	Q3UGS4	Fam195b	Protein FAM195B	0.293464	1.78633	0.432568	1.43398	1.34549	-0.103197	0.774379	0.374734	-0.820438	-1.95205	12.9357	29.0002	12.3688	34.4225	23.6755	5.22168	52.1576	11.9712	8.38416	2.83591	10.5547	8.40738	9.16454	12.74	9.31674	5.60888	30.4934	9.23272	14.8059	10.9728	unknown	Ribosome	Ribosome	unknown	Ribosome	Ribosome	unknown	Ribosome	Ribosome	unknown	Nucleus	unknown	unknown	Nucleus	unknown	unknown
G3GX84	P97770-3	Thumpd3	THUMP domain-containing protein 3	1.49716	0.148937	-0.834542	-0.515545	0.963181	1.3953	-1.17838	-0.959095	0.958124	-0.856993	6.7099	18.7348	14.6468	23.1419	16.748	11.0217	29.5451	9.87522	15.0657	12.8314	2.37699	16.8972	26.1195	33.0821	8.59047	4.19007	66.867	19.1983	7.75469	23.241	unknown	Nucleus	unknown	unknown	Nucleus	unknown	unknown	Plasma membrane	unknown	unknown	Cytosol	Cytosol	unknown	Cytosol	Cytosol	unknown
G3GX96	P59999	Arpc4	Actin-related protein 2/3 complex subunit 4	0.447266	1.76768	0.201826	1.24451	1.4681	-0.154894	0.705525	0.386044	-1.02354	-1.99936	11.6815	28.2829	13.1218	34.6113	23.1969	3.95295	50.4885	10.8443	6.73323	2.78735	8.56762	8.30613	11.4087	14.6078	8.38474	4.40098	30.9605	8.29833	13.688	11.1445	unknown	Ribosome	unknown	unknown	Ribosome	Ribosome	unknown	Ribosome	unknown	unknown	Nucleus	unknown	unknown	Nucleus	Nucleus	unknown
G3GXA9	P09103	P4hb	Protein disulfide-isomerase	0.196697	-0.180751	-0.117006	-0.0193429	0.124439	0.521304	0.0470182	-0.585629	0.123559	-0.49307	22.312	3.18592	7.22787	8.04894	15.2182	17.1642	11.3591	6.83472	31.3879	17.0898	19.4682	3.61115	7.83849	8.15758	13.9606	11.959	10.9948	10.2568	28.8116	24.0528	Endoplasmic reticulum	Endoplasmic reticulum	Endoplasmic reticulum	Endoplasmic reticulum	Endoplasmic reticulum	Endoplasmic reticulum	Endoplasmic reticulum	Endoplasmic reticulum	Endoplasmic reticulum	Endoplasmic reticulum	Endoplasmic reticulum	Endoplasmic reticulum	Endoplasmic reticulum	Endoplasmic reticulum	Endoplasmic reticulum	Endoplasmic reticulum
G3GXB0	Q99PT1	Arhgdia	Rho GDP-dissociation inhibitor 1	-0.610656	0.773109	-0.157809	0.496199	0.865928	0.663947	-1.27865	0.130637	0.22161	-0.684436	2.0924	30.879	25.7803	52.164	18.9858	9.1655	31.6168	22.9313	11.6649	16.2573	3.195	18.069	28.7603	36.9828	10.4174	5.7848	76.7059	20.9461	10.0039	26.1267	unknown	Cytosol	Cytosol	unknown	Cytosol	Cytosol	unknown	Cytosol	Cytosol	unknown	Cytosol	Cytosol	unknown	Cytosol	Cytosol	unknown
G3GXB1	O08583-2	Alyref	THO complex subunit 4	0.210006	0.765832	0.708459	0.432058	0.6794	0.83329	0.219119	0.0654076	-0.63387	0.131448	23.2823	42.9588	18.8987	51.3196	37.8488	4.60322	80.204	18.4854	12.0489	7.23294	20.1283	25.2647	11.5655	38.0383	23.6337	2.58354	68.9024	17.6661	18.6965	6.60306	unknown	Nucleus	unknown	unknown	Nucleus	unknown	unknown	Nucleus	unknown	unknown	Nucleus	Nucleus	unknown	Nucleus	Nucleus	unknown
G3GXB5	Q922E4	Pcyt2	Ethanolamine-phosphate cytidylyltransferase	0.00151764	0.745227	-0.232568	0.456814	1.0076	0.807138	-1.18235	0.109067	0.223663	-0.69303	2.04519	34.1242	26.7579	56.6884	19.5796	9.37679	33.9361	24.9669	11.6374	16.9599	2.04304	20.3576	31.4385	41.3028	9.73836	5.35897	77.0166	23.149	9.96615	27.4186	unknown	Cytosol	Cytosol	unknown	Cytosol	Cytosol	unknown	Cytosol	Cytosol	unknown	Cytosol	Cytosol	unknown	Cytosol	Cytosol	unknown
G3GXC5	Q8VBT9	Aspscr1	Tether containing UBX domain for GLUT4	0.149469	0.984112	-0.031517	0.753542	1.34204	1.1585	-0.786692	0.296026	0.456142	-0.440634	3.99152	28.6229	21.4663	46.7005	17.9512	8.48081	33.0041	19.8099	10.8501	14.4043	3.59868	14.4699	21.9404	27.7002	7.08107	3.79922	56.9359	16.135	7.90902	19.5495	unknown	Cytosol	Cytosol	unknown	Cytosol	Cytosol	unknown	Cytosol	unknown	unknown	Cytosol	unknown	unknown	Cytosol	unknown	unknown
G3GXD5	Q99LD4	Gps1	COP9 signalosome complex subunit 1	0.497509	0.647933	-0.432899	0.433191	0.724424	0.656519	-0.775428	-0.136978	-0.0135116	-0.998362	4.97129	27.6692	18.8759	43.0779	16.3263	6.65191	34.9841	16.5115	7.45767	11.4038	3.52131	17.6583	25.4814	31.9045	9.8813	4.22002	59.8822	18.156	7.52784	22.7817	unknown	Cytosol	unknown	unknown	Cytosol	Cytosol	unknown	Cytosol	unknown	unknown	Cytosol	Cytosol	unknown	Cytosol	Cytosol	unknown
G3GXD7	P19096	Fasn	[Acyl-carrier-protein] S-acetyltransferase;[Acyl-carrier-protein] S-malonyltransferase;3-hydroxyacyl-[acyl-carrier-protein] dehydratase;3-oxoacyl-[acyl-carrier-protein] reductase;3-oxoacyl-[acyl-carrier-protein] synthase;Enoyl-[acyl-carrier-protein] reductase;Fatty acid synthase;Oleoyl-[acyl-carrier-protein] hydrolase	-0.23599	0.780897	-0.0915304	0.659111	0.787389	0.91346	-0.85545	0.202234	0.40016	-0.631545	3.21989	29.6955	22.84	48.5991	17.1701	7.86931	32.7205	20.0131	8.91066	14.1596	3.79211	17.2829	24.336	30.7763	9.94822	4.1779	59.202	17.3954	6.75227	21.9365	Cytosol	Cytosol	Cytosol	Cytosol	Cytosol	Cytosol	Cytosol	Cytosol	Cytosol	Cytosol	Cytosol	Cytosol	Cytosol	Cytosol	Cytosol	Cytosol
G3GXE0	Q9DC28	Csnk1d	Casein kinase I isoform delta	0.077924	0.976242	0.416724	0.737356	0.724956	0.257072	0.447602	0.158318	-0.647712	-1.11956	14.9786	35.3214	15.4655	42.1531	29.5681	5.51239	64.5255	15.2884	8.50025	4.1688	14.191	17.954	11.5856	25.285	17.8892	4.61268	47.314	13.6995	13.3172	9.05798	unknown	Ribosome	unknown	unknown	Ribosome	Ribosome	unknown	Ribosome	Ribosome	unknown	Nucleus	Nucleus	unknown	Nucleus	Nucleus	unknown
G3GXE8	Q9D136	Ogfod3	2-oxoglutarate and iron-dependent oxygenase domain-containing protein 3	0.054258	-0.272197	-0.348635	-0.348021	0.106682	0.528822	0.533418	-0.94903	0.025465	-0.676693	19.0867	1.83525	6.462	7.77958	15.0693	15.4961	12.3516	5.41194	26.5661	15.5706	18.3822	2.21633	8.22842	9.90196	13.9952	10.7407	8.53392	10.4481	26.1013	24.8892	unknown	Endoplasmic reticulum	Endoplasmic reticulum	unknown	Endoplasmic reticulum	Endoplasmic reticulum	unknown	Endoplasmic reticulum	Endoplasmic reticulum	unknown	Endoplasmic reticulum	Endoplasmic reticulum	unknown	Endoplasmic reticulum	Endoplasmic reticulum	unknown
G3GXG0	Q9WTX6	Cul1	Cullin-1	0.190763	0.854623	-0.0601785	0.69684	0.805451	0.667308	0.0108924	-0.213781	-0.172382	-1.0667	8.13622	22.1623	12.8768	30.5674	15.8738	4.70821	36.1958	9.85396	7.91502	6.27465	7.12849	12.256	13.4253	18.8577	9.08272	2.96467	35.9236	11.4279	8.91957	13.1431	unknown	Ribosome	unknown	unknown	Nucleus	unknown	unknown	Ribosome	unknown	unknown	Nucleus	Nucleus	unknown	Nucleus	Nucleus	unknown
G3GXG1	Q61188	Ezh2	Histone-lysine N-methyltransferase EZH2	1.65742	0.652419	1.18345	0.577368	0.552256	0.600672	0.730236	0.344992	1.29994	0.468522	38.4025	29.1351	40.1607	40.8541	20.5025	3.85995	76.3602	24.1338	35.8546	24.2165	12.1738	18.5361	17.6827	27.3798	13.9817	2.54543	46.0304	19.0008	14.5621	17.5014	Nucleus	Nucleus	Nucleus	Nucleus	Nucleus	Nucleus	Nucleus	Nucleus	Nucleus	Nucleus	Nucleus	Nucleus	Nucleus	Nucleus	Nucleus	Nucleus
G3GXG4	Q8K0C4	Cyp51a1	Lanosterol 14-alpha demethylase	-0.0765406	-0.0605291	-0.0585844	-0.112349	0.101841	0.419842	1.40536	-1.01496	-0.138707	-0.531219	16.4567	2.07612	7.27064	6.57735	18.06	14.2053	20.3536	3.83193	23.6086	14.4678	17.3534	2.16508	7.57196	7.11003	16.8291	10.6186	7.68398	7.74375	25.9911	20.9081	Endoplasmic reticulum	Endoplasmic reticulum	Endoplasmic reticulum	Endoplasmic reticulum	Endoplasmic reticulum	Endoplasmic reticulum	Endoplasmic reticulum	Endoplasmic reticulum	Endoplasmic reticulum	Endoplasmic reticulum	Endoplasmic reticulum	Endoplasmic reticulum	Endoplasmic reticulum	Endoplasmic reticulum	Endoplasmic reticulum	Endoplasmic reticulum
G3GXG6	Q6ZPS6	Ankib1	Ankyrin repeat and IBR domain-containing protein 1	-0.0332346	0.594431	0.496332	0.499442	0.394569	0.435606	0.0349351	0.328511	-0.387727	0.221602	13.0829	10.833	10.9827	15.6854	18.0843	9.76661	28.4577	6.64604	15.8062	10.3909	13.3878	7.17478	7.78571	11.0956	13.757	7.22127	27.7769	5.29263	20.6798	8.91141	unknown	Plasma membrane	unknown	unknown	Plasma membrane	unknown	unknown	Plasma membrane	unknown	unknown	Plasma membrane	unknown	unknown	Plasma membrane	unknown	unknown
G3GXG9	Q5BL07-2	Pex1	Peroxisome biogenesis factor 1	0.356911	0.436311	-0.452408	-0.0443565	0.402173	0.664861	-0.527089	-0.725143	0.226819	-0.293483	19.4331	4.98964	5.31772	8.57705	14.4872	15.2236	6.40285	5.9032	27.1548	15.9435	15.1741	3.68745	7.27635	8.84485	10.9627	9.60227	9.22662	9.75837	23.2043	19.5403	unknown	Endoplasmic reticulum	unknown	unknown	Peroxisome	unknown	unknown	Peroxisome	unknown	unknown	Endoplasmic reticulum	unknown	unknown	Endoplasmic reticulum	Endoplasmic reticulum	unknown
G3GXH1;G3HTT4	Q9CVI2-2;Q9CVI2-2	Fam133b	Protein FAM133B	-0.104504	-0.351775	0.666189	-0.448988	-0.604068	1.27858	-0.549628	-0.364355	0.129356	1.00591	13.7243	11.9788	12.566	17.0399	9.72028	9.16887	29.6198	8.1011	18.1368	9.53732	14.7553	15.2865	7.91871	23.2608	14.7748	3.77943	43.3547	10.4286	16.5814	4.74916	unknown	Plasma membrane	unknown	unknown	Plasma membrane	unknown	unknown	Nucleus	unknown	unknown	Ribosome	Ribosome	unknown	Nucleus	Nucleus	unknown
G3GXH4;G3HTW4	Q64261;Q80YP0	Cdk3;Cdk6	Cyclin-dependent kinase 3;Cyclin-dependent kinase 6	-1.21123	0.469976	0.148699	0.519158	0.262821	1.10271	-0.801935	0.0402436	0.212337	-0.249203	4.35032	25.1508	18.8479	39.9416	16.3037	7.27467	29.658	16.8546	11.0878	12.3854	10.0725	18.1583	17.002	27.8704	13.5884	3.38739	51.7069	16.391	9.5703	14.7207	unknown	Cytosol	Cytosol	unknown	Cytosol;Nucleus	Cytosol;unknown	unknown	Cytosol;Nucleus	Cytosol;unknown	unknown	Nucleus	unknown	unknown	Nucleus	Nucleus;unknown	unknown
G3GXH9	Q8CI71	Ccdc132	Coiled-coil domain-containing protein 132	0.731767	0.733764	-0.374558	0.446273	0.912222	0.727511	0.0231291	-0.42472	0.435275	-1.50464	10.9517	23.7635	12.3121	29.6914	18.8358	4.5108	45.1643	9.67238	8.93968	4.7653	6.59477	14.2898	15.962	21.7916	10.0087	2.72428	44.446	12.9834	6.61137	13.5218	unknown	Ribosome	Ribosome	unknown	Nucleus	unknown	unknown	Ribosome	unknown	unknown	Nucleus	Nucleus	unknown	Nucleus	Nucleus	unknown
G3GXI6	O35623	Bet1	BET1 homolog	0.0156567	-0.561242	0.20622	-0.856233	0.0673986	1.00257	0.136489	-0.596216	-0.110889	0.484139	15.9838	5.84082	8.00613	6.98235	18.0438	13.5874	27.8949	3.74549	21.7766	12.9722	15.8113	8.61836	6.93976	12.6402	17.2202	6.78159	25.3768	5.66222	23.5164	9.27413	unknown	Plasma membrane	unknown	unknown	Plasma membrane	unknown	unknown	Plasma membrane	unknown	unknown	Plasma membrane	unknown	unknown	Plasma membrane	Plasma membrane	unknown
G3GXJ1	Q9CZN8	Qrsl1	Glutamyl-tRNA(Gln) amidotransferase subunit A, mitochondrial	0.771857	0.36598	1.21627	0.0224835	-1.41333	1.20735	1.40294	0.0524397	0.414146	0.0767768	48.9775	23.9833	43.7785	25.0444	1.38506	43.6417	70.9492	26.9198	64.5453	37.1246	28.6843	18.6096	18.842	24.6571	3.68913	18.8996	26.8301	25.9589	48.4389	35.2006	Mitochondrion	Mitochondrion	Mitochondrion	Mitochondrion	Mitochondrion	Mitochondrion	Mitochondrion	Mitochondrion	Mitochondrion	Mitochondrion	Mitochondrion	Mitochondrion	Mitochondrion	Mitochondrion	Mitochondrion	Mitochondrion
G3GXK1	Q8VHE0	Sec63	Translocation protein SEC63 homolog	-0.0792682	0.276339	-0.15956	0.166072	0.0341689	0.393761	0.354053	-0.65566	-0.0840471	-0.591773	18.16	2.03675	6.77316	7.52271	16.0202	15.1781	12.9995	5.56034	26.3948	15.7787	19.1857	1.68171	7.56526	6.70474	15.6452	11.5527	10.1706	8.75941	27.9782	23.78	Endoplasmic reticulum	Endoplasmic reticulum	Endoplasmic reticulum	Endoplasmic reticulum	Endoplasmic reticulum	Endoplasmic reticulum	Endoplasmic reticulum	Endoplasmic reticulum	Endoplasmic reticulum	Endoplasmic reticulum	Endoplasmic reticulum	Endoplasmic reticulum	Endoplasmic reticulum	Endoplasmic reticulum	Endoplasmic reticulum	Endoplasmic reticulum
G3GXK5	O70492	Snx3	Sorting nexin-3	0.609962	-0.122781	0.826171	-0.451407	0.484199	1.03214	0.98248	0.571826	0.104692	0.799017	32.9342	11.084	25.2931	12.9086	40.9727	22.1213	56.9997	10.7433	33.5539	20.5273	21.579	12.0686	14.2659	17.6509	29.2911	10.8169	28.8481	7.22769	31.2053	11.7979	unknown	Nucleus	unknown	unknown	Nucleus	unknown	unknown	Nucleus	unknown	unknown	Plasma membrane	unknown	unknown	Nucleus	unknown	unknown
G3GXL8	Q8VDP3-2	Mical1	Protein-methionine sulfoxide oxidase MICAL1	0.401856	0.78947	-0.112818	0.711867	0.92313	1.46768	-0.900096	0.281134	0.689148	-0.497181	6.09396	23.2608	18.1889	39.4698	14.8822	8.23572	25.3297	17.5786	12.6289	12.7333	4.61242	13.4577	19.6684	24.0974	7.84835	2.97774	47.2701	14.4662	7.8327	17.9725	unknown	Nucleus	unknown	unknown	Cytosol	unknown	unknown	Cytosol;Nucleus	unknown	unknown	Nucleus	Nucleus	unknown	Nucleus	unknown	unknown
G3GXM5	Q9DC48	Cdc40	Pre-mRNA-processing factor 17	0.115053	0.843738	0.854748	0.537151	0.828017	-0.0114853	0.292183	0.0758137	-0.876373	0.0355989	20.0895	44.2047	20.0896	53.8094	38.4005	2.12472	80.2617	18.6993	9.11823	6.52539	18.5497	24.6308	11.1088	37.0817	21.6311	2.1417	65.5469	17.742	16.7388	6.36635	unknown	Nucleus	Nucleus	unknown	Nucleus	Nucleus	unknown	Nucleus	Nucleus	unknown	Nucleus	Nucleus	unknown	Nucleus	Nucleus	unknown
G3GXN3	Q9Z0R6	Itsn2	Intersectin-2	0.122737	1.09665	0.550608	1.7155	-0.502038	0.342982	1.17653	0.656432	-0.035445	-0.498105	19.0161	8.71737	11.4842	12.6073	10.6054	14.3992	21.8528	6.76369	27.1106	13.2343	17.4652	4.07625	7.84065	3.8389	15.0195	11.3525	9.668	4.2912	27.7849	18.6915	unknown	Endoplasmic reticulum	unknown	unknown	Plasma membrane	unknown	unknown	Plasma membrane	unknown	unknown	Endoplasmic reticulum	unknown	unknown	Endoplasmic reticulum	Endoplasmic reticulum	unknown
G3GXQ2;G3HSB8	P61027;P62821	Rab10;Rab1A	Ras-related protein Rab-10;Ras-related protein Rab-1A	0.351573	0.478157	0.605932	-0.0816004	0.849243	0.783204	0.905695	-0.819866	-0.237964	-0.0860442	18.0077	10.3648	9.20726	10.2789	24.9997	12.0087	42.4316	3.52561	18.6262	9.76695	14.1132	7.44085	6.0496	10.877	13.8767	6.97798	22.6489	6.22355	21.9663	10.3672	unknown	Plasma membrane	unknown	unknown	Plasma membrane	Plasma membrane;unknown	unknown	Plasma membrane	Plasma membrane;unknown	unknown	Endoplasmic reticulum;Golgi apparatus	unknown	unknown	Nucleus;Plasma membrane	unknown	unknown
G3GXQ3	Q8BMS1	Hadha	Long chain 3-hydroxyacyl-CoA dehydrogenase;Long-chain enoyl-CoA hydratase;Trifunctional enzyme subunit alpha, mitochondrial	0.299514	0.0660949	0.81791	-0.415032	-0.710588	0.780965	1.60025	-0.400735	-0.0923171	-0.496551	50.395	24.3569	44.7522	25.2164	1.55611	45.3225	73.0624	27.3399	66.8512	38.0985	40.9472	23.2662	25.3863	33.6217	2.54652	26.3767	24.0974	36.0936	71.2688	53.7507	Mitochondrion	Mitochondrion	Mitochondrion	Mitochondrion	Mitochondrion	Mitochondrion	Mitochondrion	Mitochondrion	Mitochondrion	Mitochondrion	Mitochondrion	Mitochondrion	Mitochondrion	Mitochondrion	Mitochondrion	Mitochondrion
G3GXQ4	Q99JY0	Hadhb	3-ketoacyl-CoA thiolase;Trifunctional enzyme subunit beta, mitochondrial	0.312843	0.0762146	0.80759	-0.462952	-0.74474	0.84539	1.66606	-0.392569	-0.0569889	-0.54365	50.242	24.5584	44.409	25.3973	1.74366	45.0065	73.2957	27.4317	66.6522	37.7515	40.4475	23.2947	25.3724	35.0066	2.9218	25.0488	23.0964	36.0104	69.3378	55.0287	Mitochondrion	Mitochondrion	Mitochondrion	Mitochondrion	Mitochondrion	Mitochondrion	Mitochondrion	Mitochondrion	Mitochondrion	Mitochondrion	Mitochondrion	Mitochondrion	Mitochondrion	Mitochondrion	Mitochondrion	Mitochondrion
G3GXR9	Q8BM55	Tmem214	Transmembrane protein 214	-0.124877	-0.409415	-0.109556	-0.605415	-0.073439	0.356662	1.12888	-1.1954	-0.0805758	-0.947808	17.9307	3.28462	8.49225	8.76255	13.5866	14.0847	18.4612	5.74538	24.9447	14.1251	19.5519	4.36246	9.16225	13.3315	14.2961	10.9997	8.44174	13.1574	26.3775	27.2465	unknown	Endoplasmic reticulum	Endoplasmic reticulum	unknown	Endoplasmic reticulum	Endoplasmic reticulum	unknown	Endoplasmic reticulum	Endoplasmic reticulum	unknown	Endoplasmic reticulum	unknown	unknown	Endoplasmic reticulum	Endoplasmic reticulum	unknown
G3GXS8	Q9WUQ2	Preb	Prolactin regulatory element-binding protein	-0.0871502	0.59758	-0.362533	-0.0158256	0.0881742	0.297041	0.328038	-0.728843	-0.150792	-0.566812	17.8949	3.30883	5.98957	6.80357	15.7663	14.9441	10.489	4.69257	25.6511	15.6486	19.0092	2.18667	7.70068	6.87861	14.8316	12.1633	8.35576	7.77704	28.4773	23.1795	unknown	Endoplasmic reticulum	unknown	unknown	Endoplasmic reticulum	Endoplasmic reticulum	unknown	Endoplasmic reticulum	unknown	unknown	Endoplasmic reticulum	Endoplasmic reticulum	unknown	Endoplasmic reticulum	unknown	unknown
G3GXT2;G3H4W9	B2RQC6-2;Q8C196	Cad;Cps1	Aspartate carbamoyltransferase;CAD protein;Carbamoyl-phosphate synthase [ammonia], mitochondrial;Dihydroorotase;Glutamine-dependent carbamoyl-phosphate synthase	0.206154	0.610069	-0.129472	0.4478	0.488103	0.600166	-0.211879	-0.286902	0.24289	-0.90363	8.96904	31.3345	18.2729	42.2371	22.6517	5.76376	49.1044	13.7029	4.85579	9.30652	7.77477	20.5293	19.9886	30.9666	16.1498	3.80222	56.8725	16.7178	4.10339	17.4103	unknown	Proteasome	unknown	unknown	Proteasome	unknown	unknown	Proteasome	unknown	unknown	Proteasome	unknown	unknown	Proteasome	unknown	unknown
G3GXT7	Q8BL74	Gtf3c2	General transcription factor 3C polypeptide 2	1.48257	0.871987	1.22507	0.744516	0.823767	0.52497	0.767569	0.37332	1.12956	0.507127	36.2797	30.2317	40.3304	41.0278	23.0231	4.31122	80.4924	23.6318	35.4037	23.9154	12.9827	16.5184	17.2524	24.4882	13.0072	2.99619	47.2817	18.2439	16.1814	16.8274	unknown	Nucleus	Nucleus	unknown	Nucleus	Nucleus	unknown	Nucleus	unknown	unknown	Nucleus	Nucleus	unknown	Nucleus	Nucleus	unknown
G3GXT8	Q61749-2	Eif2b4	Translation initiation factor eIF-2B subunit delta	0.303177	0.766268	0.0153332	0.621246	0.653306	0.758211	-0.11164	-0.108317	0.23847	-0.770561	8.78376	31.92	19.2759	44.3941	22.3464	5.8184	49.8833	14.6714	5.00547	9.82773	7.11893	18.767	19.0721	28.861	14.2083	3.44001	53.8967	15.8154	4.24285	16.7654	unknown	Proteasome	unknown	unknown	Cytosol	unknown	unknown	Proteasome	unknown	unknown	Proteasome	unknown	unknown	Nucleus	unknown	unknown
G3GXT9	Q8BVL3	Snx17	Sorting nexin-17	0.913299	0.111597	0.765554	-0.28103	1.16157	1.13009	0.932351	0.0873167	0.216607	0.409744	25.2454	8.19648	19.0959	10.735	33.3526	16.6823	48.9292	6.81026	25.2761	15.3124	13.4045	7.58636	11.2327	13.0437	14.9095	7.62194	25.6391	6.41031	21.7523	11.5265	unknown	Nucleus	unknown	unknown	Nucleus	unknown	unknown	Plasma membrane	unknown	unknown	Plasma membrane	unknown	unknown	Plasma membrane	unknown	unknown
G3GXU1	Q61074	Ppm1g	Protein phosphatase 1G	0.59418	0.951328	-0.00270292	0.658348	1.32164	0.904437	-0.99696	0.345494	0.245575	-0.532214	2.94247	39.9538	31.9106	67.6842	23.6943	10.6862	39.1007	30.3549	12.0788	19.5829	1.94915	20.6624	31.9704	42.8849	9.4796	5.709	78.0367	23.8904	10.1882	28.3197	unknown	Cytosol	Cytosol	unknown	Cytosol	Cytosol	unknown	Cytosol	unknown	unknown	Cytosol	Cytosol	unknown	Cytosol	Cytosol	unknown
G3GXU2	Q99J45	Nrbp1	Nuclear receptor-binding protein	-0.751738	0.732946	-0.422614	0.319886	0.617068	0.561605	-1.18429	-0.246752	0.240954	-0.814315	2.87534	27.1377	20.7102	41.0498	16.3868	8.77516	31.829	17.1603	12.1472	13.7199	4.84155	16.3281	27.7589	32.8864	10.6841	5.94559	72.3321	20.3613	10.2788	24.1259	unknown	Nucleus	unknown	unknown	Cytosol	Cytosol	unknown	Cytosol	Cytosol	unknown	Cytosol	Cytosol	unknown	Nucleus	unknown	unknown
G3GXX1	Q64701-2	Rbl1	Retinoblastoma-like protein 1	2.06194	0.534047	-0.517734	0.110753	0.964211	0.183182	-0.966267	-0.432841	0.518813	-1.16419	13.7004	25.952	18.8104	38.5607	16.8807	5.64092	38.281	15.2432	12.2465	10.4869	3.28116	17.9229	26.9309	35.7112	8.65235	4.96829	74.7926	20.5766	8.54738	23.502	unknown	Nucleus	unknown	unknown	Nucleus	unknown	unknown	Nucleus	unknown	unknown	Cytosol	Cytosol	unknown	Cytosol	Cytosol	unknown
G3GXX3	Q9DBG6	Rpn2	Dolichyl-diphosphooligosaccharide--protein glycosyltransferase subunit 2	0.0190929	0.0595069	-0.289016	-0.255068	-0.0531703	0.408388	0.34685	-0.57574	-0.0399904	-0.751563	20.9285	3.25162	7.01833	7.92447	15.1697	17.0078	15.3975	6.91646	29.0457	16.2049	20.6534	3.12022	8.57504	9.457	15.7392	12.8148	12.1071	10.3086	29.8621	27.2829	Endoplasmic reticulum	Endoplasmic reticulum	Endoplasmic reticulum	Endoplasmic reticulum	Endoplasmic reticulum	Endoplasmic reticulum	Endoplasmic reticulum	Endoplasmic reticulum	Endoplasmic reticulum	Endoplasmic reticulum	Endoplasmic reticulum	Endoplasmic reticulum	Endoplasmic reticulum	Endoplasmic reticulum	Endoplasmic reticulum	Endoplasmic reticulum
G3GXY1	Q9CWL8	Ctnnbl1	Beta-catenin-like protein 1	0.0287323	1.10352	0.0549706	1.00657	0.956746	1.31748	-0.569893	0.608555	0.611204	-0.255867	7.50551	34.1682	23.4331	56.4911	20.7248	9.48972	38.1895	25.3936	12.2167	16.4553	7.35751	15.9012	22.557	28.1171	10.6778	3.80761	56.689	16.6545	7.99764	19.6485	unknown	Cytosol	unknown	unknown	Cytosol	unknown	unknown	Cytosol	unknown	unknown	Nucleus	unknown	unknown	Nucleus	unknown	unknown
G3GXY4	Q9CSU0	Rprd1b	Regulation of nuclear pre-mRNA domain-containing protein 1B	1.49239	0.598101	-0.364921	0.291231	0.843233	0.67337	-0.768665	-0.369284	0.533065	-0.906324	13.5151	24.2669	18.6825	36.3514	14.4248	5.97093	37.1745	15.1547	13.704	11.6119	4.80359	16.0313	24.0595	29.7065	8.04027	3.74401	63.3339	19.5755	9.47062	21.7637	unknown	Nucleus	unknown	unknown	Cytosol	unknown	unknown	Nucleus	unknown	unknown	Cytosol	Cytosol	unknown	Cytosol	Cytosol	unknown
G3GY01	Q9D7I8	Fam83d	Protein FAM83D	0.679554	1.13257	0.615966	0.902969	0.808123	0.959838	0.444002	0.66576	0.290876	0.263205	18.5132	27.2065	16.6483	34.4195	23.1273	13.3823	43.3775	16.6593	21.9446	12.2225	11.5589	12.409	10.8629	18.4071	13.2086	6.88006	31.8865	10.5013	17.9377	10.1842	unknown	Nucleus	unknown	unknown	Ribosome	Ribosome	unknown	Nucleus	unknown	unknown	Nucleus	unknown	unknown	Nucleus	unknown	unknown
G3GY17	Q6ZQ38	Cand1	Cullin-associated NEDD8-dissociated protein 1	0.252721	0.771763	-0.28434	0.557981	0.969688	0.848146	-0.875941	0.0537574	0.169516	-0.824539	3.67097	25.9361	19.1455	42.3017	15.3461	6.57208	30.6872	17.3298	7.88161	11.7495	3.08109	15.1908	23.3164	28.7335	7.83597	3.65078	56.3173	16.6959	7.00786	20.808	unknown	Cytosol	unknown	unknown	Cytosol	Cytosol	unknown	Cytosol	unknown	unknown	Cytosol	unknown	unknown	Cytosol	Cytosol	unknown
G3GY22	Q99JI6	Rap1b	Ras-related protein Rap-1b	0.0905643	0.273883	0.225701	-0.185132	0.418211	0.372275	1.33164	-0.677892	-0.270828	-0.325583	17.8496	6.42669	9.42963	6.23259	23.1872	13.8158	36.0079	2.21254	21.7734	13.1293	16.7635	5.31546	8.06403	7.08596	17.3522	10.6736	14.3065	3.53962	26.2697	16.4532	unknown	Plasma membrane	Plasma membrane	unknown	Plasma membrane	Plasma membrane	unknown	Plasma membrane	Plasma membrane	unknown	Plasma membrane	unknown	unknown	Plasma membrane	Plasma membrane	unknown
G3GY25	Q8BH74	Nup107	Nuclear pore complex protein Nup107	1.37509	0.218262	0.17019	0.0782766	0.75779	1.37227	0.152066	-0.268391	0.776637	-0.267809	25.4932	18.1293	25.0702	26.8071	14.6153	6.79595	48.7841	16.2684	25.7923	16.7094	9.82839	15.5839	22.2806	25.3914	8.64354	2.62516	43.9038	19.5947	15.0556	20.1178	unknown	Nucleus	unknown	unknown	Plasma membrane	unknown	unknown	Nucleus	unknown	unknown	Nucleus	Nucleus	unknown	Nucleus	Nucleus	unknown
G3GY31	Q6NVF9	Cpsf6	Cleavage and polyadenylation specificity factor subunit 6	1.5129	1.33726	-0.209215	0.811143	1.75962	-0.059805	0.444194	0.11427	0.24665	-1.58802	17.1702	36.8219	17.0866	43.8991	30.6333	3.13239	66.6089	15.7054	8.27697	5.55891	6.01652	14.573	19.7532	25.0194	9.0468	3.26497	48.9572	14.5095	6.97625	16.7121	unknown	Ribosome	unknown	unknown	Nucleus	unknown	unknown	Nucleus	Nucleus	unknown	Nucleus	unknown	unknown	Nucleus	Nucleus	unknown
G3GY44	Q61879	Myh10	Myosin-10	0.365569	0.51189	0.383693	0.178591	-0.550381	0.667285	-0.118793	0.263507	0.135537	0.196919	15.7221	13.5629	13.0039	18.9547	10.8189	11.2038	26.6036	8.40519	21.0737	10.4756	12.2029	9.51173	9.96712	16.7477	15.844	7.05493	28.8869	7.00203	19.1841	9.139	unknown	Plasma membrane	unknown	unknown	Nucleus	unknown	unknown	Plasma membrane	unknown	unknown	Plasma membrane	unknown	unknown	Nucleus	unknown	unknown
G3GY47;G3GR58;G3HPH6;G3HHK7	P61255;P61255	Rpl26	60S ribosomal protein L26	-0.32055	0.538324	0.514967	0.233298	0.426565	0.224238	0.059068	-0.123126	-1.22656	0.0759741	14.5346	29.8904	12.3083	35.9557	26.1841	5.00006	55.6035	12.3789	8.57	2.52321	18.1509	20.5816	8.61349	30.587	19.4818	4.28029	53.3729	13.4817	20.0545	2.39377	Ribosome	Ribosome	Ribosome	Ribosome	Ribosome	Ribosome	Ribosome	Ribosome	Ribosome	Ribosome	Ribosome	Ribosome	Ribosome	Ribosome	Ribosome	Ribosome
G3GY52	Q5SUR0	Pfas	Phosphoribosylformylglycinamidine synthase	0.230363	0.46329	-0.45407	0.0888225	0.804636	0.656671	-1.50531	-0.313758	0.283916	-0.929754	2.69874	26.4634	22.1984	42.3132	16.8342	8.97942	29.0718	18.0845	12.143	14.5629	2.30046	19.1947	30.4095	39.7867	9.63771	5.69601	82.5304	22.478	9.97374	27.7416	unknown	Cytosol	Cytosol	unknown	Cytosol	Cytosol	unknown	Cytosol	Cytosol	unknown	Cytosol	Cytosol	unknown	Cytosol	Cytosol	unknown
G3GY55	P63024	Vamp3	Vesicle-associated membrane protein 3	0.419212	-0.150628	0.322731	-0.764258	0.57059	0.815097	0.0727646	-0.67558	-0.242862	0.0233398	27.0878	14.2353	14.9546	14.8578	36.5642	13.6683	60.4062	5.88293	21.6527	10.3587	20.2571	15.802	11.957	25.2359	24.6202	7.76866	57.4351	9.39644	25.6225	10.1925	unknown	Plasma membrane	unknown	unknown	Plasma membrane	unknown	unknown	Plasma membrane	unknown	unknown	Nucleus	unknown	unknown	Nucleus	unknown	unknown
G3GY60	Q5NCF2	Trappc1	Trafficking protein particle complex subunit 1	-0.543635	0.0935836	0.249425	-0.00874693	-0.115246	0.722209	-0.348347	0.0817246	-1.00056	0.930506	13.7932	18.2815	12.1445	24.4165	20.4838	8.06862	39.1258	9.0958	11.5713	7.42109	20.1056	17.1332	10.2163	24.565	22.1872	4.89094	49.8111	8.59487	23.1516	3.89366	unknown	Nucleus	unknown	unknown	Nucleus	unknown	unknown	Ribosome	unknown	unknown	Ribosome	Ribosome	unknown	Ribosome	unknown	unknown
G3GY70	Q9WVR4	Fxr2	Fragile X mental retardation syndrome-related protein 2	0.654025	1.26968	0.999892	1.07274	1.14805	0.916068	0.891931	0.868905	-0.543638	0.365004	24.9408	32.5185	14.0435	38.7588	36.622	7.14312	72.4227	13.7563	13.3882	4.8573	15.85	13.4871	7.02225	18.4265	16.5251	3.78551	39.028	7.53242	19.5152	3.77153	unknown	Ribosome	unknown	unknown	Ribosome	unknown	unknown	Ribosome	unknown	unknown	Ribosome	unknown	unknown	Nucleus	unknown	unknown
G3GY75	P60843	Eif4a1	Eukaryotic initiation factor 4A-I	0.534439	0.608736	-0.659146	0.309532	0.753335	1.11318	-0.243874	-0.613443	0.48811	-1.41779	10.9969	22.1547	10.2876	27.0104	18.1432	5.97306	40.5981	8.65492	8.83642	5.13077	7.59254	14.5284	16.2456	21.7948	10.7631	2.7612	48.075	13.2412	6.3	13.7082	unknown	Ribosome	unknown	unknown	Nucleus	unknown	unknown	Ribosome	unknown	unknown	Nucleus	Nucleus	unknown	Nucleus	Nucleus	unknown
G3GY76	Q9EP97	Senp3	Sentrin-specific protease 3	-0.191287	0.270326	0.397926	-0.0408986	0.263904	0.285999	-0.279655	-0.604024	-0.776094	-0.290579	17.3475	38.4595	19.0866	47.1654	32.577	3.18995	70.6108	15.6762	9.08407	7.23093	19.8071	31.888	14.4857	48.5216	27.1311	2.61632	85.7148	23.8271	15.5564	8.84438	unknown	Nucleus	Nucleus	unknown	Nucleus	Nucleus	unknown	Nucleus	Nucleus	unknown	Nucleus	Nucleus	unknown	Nucleus	Nucleus	unknown
G3GY78	P08775	Polr2a	DNA-directed RNA polymerase II subunit RPB1	1.23702	0.37648	0.0954899	0.26471	0.212011	0.43807	-0.165091	-0.188815	1.63813	-0.431808	18.8492	25.3526	20.9065	34.5456	17.0613	4.52773	48.8903	14.4231	17.1085	12.3303	7.99674	19.5295	19.5676	28.7546	14.7296	3.34202	54.8176	16.4398	5.4965	16.6327	unknown	Nucleus	Nucleus	unknown	Nucleus	Nucleus	unknown	Nucleus	unknown	unknown	Proteasome	unknown	unknown	Nucleus	unknown	unknown
G3GY95	P63242	Eif5a	Eukaryotic translation initiation factor 5A-1	0.298907	0.928407	-0.278682	0.632028	0.981298	1.02619	-0.115182	-0.290897	-0.253089	-1.1973	8.91713	24.4505	13.2201	32.3938	17.8341	4.25605	40.6728	10.0749	5.96174	5.8416	7.24845	12.8472	16.0371	20.9027	9.0334	2.08974	44.0532	12.3256	7.10493	13.3954	unknown	Ribosome	unknown	unknown	Proteasome	unknown	unknown	Ribosome	unknown	unknown	Nucleus	Nucleus	unknown	Nucleus	Nucleus	unknown
G3GYA2	P50544	Acadvl	Very long-chain specific acyl-CoA dehydrogenase, mitochondrial	0.341716	0.177161	0.952784	-0.231723	0.989882	0.845153	1.79979	-0.306754	-0.0572612	-0.423927	50.088	24.4678	45.1418	25.7794	2.21542	45.0016	72.9459	27.7307	65.7617	38.2536	39.5246	21.6403	23.3218	30.2711	1.11551	25.0502	20.9512	34.3007	68.4243	51.3201	Mitochondrion	Mitochondrion	Mitochondrion	Mitochondrion	Mitochondrion	Mitochondrion	Mitochondrion	Mitochondrion	Mitochondrion	Mitochondrion	Mitochondrion	Mitochondrion	Mitochondrion	Mitochondrion	Mitochondrion	Mitochondrion
G3GYB0	Q9DBD5	Pelp1	Proline-, glutamic acid- and leucine-rich protein 1	-0.0839936	0.388158	0.454828	0.0842267	0.358394	-0.289442	-0.219874	-0.425394	-0.505907	-0.196948	18.9472	40.5402	19.7577	49.3311	34.6909	2.14805	72.6283	16.842	10.6418	7.2172	20.0831	30.977	14.4151	46.5335	27.0601	2.62528	84.5852	22.6178	15.1116	8.27287	unknown	Nucleus	Nucleus	unknown	Nucleus	Nucleus	unknown	Nucleus	Nucleus	unknown	Nucleus	Nucleus	unknown	Nucleus	Nucleus	unknown
G3GYC4	Q9CR62	Slc25a11	Mitochondrial 2-oxoglutarate/malate carrier protein	0.331989	0.178797	0.907102	-0.311299	0.397945	0.858986	1.81961	-0.336643	-0.0293579	-0.432459	47.6168	23.6532	41.6901	24.053	2.70447	43.3774	68.7388	26.246	63.0219	36.6313	37.8287	20.8962	22.2315	29.8456	2.05253	23.9157	19.4735	33.1439	64.3175	49.4351	Mitochondrion	Mitochondrion	Mitochondrion	Mitochondrion	Mitochondrion	Mitochondrion	Mitochondrion	Mitochondrion	Mitochondrion	Mitochondrion	Mitochondrion	Mitochondrion	Mitochondrion	Mitochondrion	Mitochondrion	Mitochondrion
G3GYC8	Q7TNE3	Spag7	Sperm-associated antigen 7	1.33065	0.0265984	-1.02354	-0.394023	0.419411	0.394266	-1.31709	-0.905306	-0.0476567	-1.38778	8.85547	22.2194	16.3172	34.1267	15.2548	8.00504	32.1818	13.7418	11.5281	11.1028	3.52084	21.8136	33.1712	44.8442	11.4065	6.09085	80.1851	25.7375	11.9153	29.0532	unknown	Nucleus	unknown	unknown	Cytosol	unknown	unknown	Nucleus	unknown	unknown	Cytosol	Cytosol	unknown	Cytosol	Cytosol	unknown
G3GYD2	O35551-4	Rabep1	Rab GTPase-binding effector protein 1	-0.873722	1.23787	0.218355	1.01354	1.13444	1.13865	-0.8061	0.641533	0.323214	-0.167094	2.77102	31.8917	24.6856	53.9877	18.5095	8.44637	32.0553	23.8339	10.4355	15.7783	5.07758	13.522	21.2184	26.7416	8.43126	3.8362	56.048	15.2783	8.34095	17.7158	unknown	Cytosol	Cytosol	unknown	Cytosol	Cytosol	unknown	Cytosol	Cytosol	unknown	Nucleus	unknown	unknown	Nucleus	unknown	unknown
G3GYD3	Q8CEC0-3	Nup88	Nuclear pore complex protein Nup88	1.18515	0.193339	-0.16323	-0.156956	0.831314	1.0716	-0.30704	-0.620006	0.589468	-0.7077	17.157	15.9963	18.2666	21.9098	13.2865	6.78253	39.4447	11.3261	18.0689	11.5659	7.5453	13.9901	20.4547	24.4279	7.46723	3.22708	48.7997	17.4069	12.0084	18.8894	unknown	Nucleus	unknown	unknown	Plasma membrane	unknown	unknown	Nucleus	unknown	unknown	Nucleus	unknown	unknown	Nucleus	unknown	unknown
G3GYD5	O35658	C1qbp	Complement component 1 Q subcomponent-binding protein, mitochondrial	0.380123	0.20514	1.00194	-0.158932	-0.0582831	0.813513	1.95162	-0.302839	-0.024225	-0.344704	49.2725	24.1893	44.5279	25.8635	1.70596	43.7125	74.6263	26.8263	64.3427	37.6159	37.8596	20.9831	22.234	28.8755	1.77629	24.8722	19.2929	33.0921	65.4322	47.768	Mitochondrion	Mitochondrion	Mitochondrion	Mitochondrion	Mitochondrion	Mitochondrion	Mitochondrion	Mitochondrion	Mitochondrion	Mitochondrion	Mitochondrion	Mitochondrion	Mitochondrion	Mitochondrion	Mitochondrion	Mitochondrion
G3GYF2	Q8BHG9	Cggbp1	CGG triplet repeat-binding protein 1	0.272333	0.481674	0.690372	0.266327	0.531837	0.799923	0.100967	-0.286098	0.036506	-0.544526	17.532	27.3281	20.9586	34.7272	23.0864	3.89762	55.946	14.2012	15.6736	9.19578	14.5161	19.5709	12.9879	28.8734	15.9683	2.23871	52.1645	17.3161	15.282	13.4124	unknown	Nucleus	unknown	unknown	Nucleus	unknown	unknown	Nucleus	Nucleus	unknown	Nucleus	Nucleus	unknown	Nucleus	Nucleus	unknown
G3GYH9	Q91XC9	Pex16	Peroxisomal membrane protein PEX16	0.388291	0.192729	-0.132032	-0.338779	0.681592	0.902732	-0.0865314	-0.864244	0.259079	-0.378289	22.8649	6.14263	7.53201	10.1762	18.6091	18.591	3.5274	7.05086	30.4512	18.9937	17.4696	5.37449	8.25384	12.8696	11.6024	9.94383	3.74544	12.8353	25.4457	24.688	Peroxisome	Peroxisome	Peroxisome	Peroxisome	Peroxisome	Peroxisome	Peroxisome	Peroxisome	Peroxisome	Peroxisome	Peroxisome	Peroxisome	Peroxisome	Peroxisome	Peroxisome	Peroxisome
G3GYJ1	Q5FWK3	Arhgap1	Rho GTPase-activating protein 1	0.489534	0.571225	-0.368369	0.268546	0.92181	0.820188	-1.27727	-0.118099	0.152361	-0.812101	3.22567	26.4553	21.0924	43.7177	15.7257	7.7606	28.0433	18.8773	10.2308	13.3933	2.2975	17.8056	27.228	36.2925	8.30075	4.39536	67.9715	20.4876	9.20547	23.5156	unknown	Cytosol	unknown	unknown	Cytosol	Cytosol	unknown	Cytosol	Cytosol	unknown	Cytosol	Cytosol	unknown	Cytosol	Cytosol	unknown
G3GYJ5	A2AGT5	Ckap5	Cytoskeleton-associated protein 5	0.31822	0.852178	1.18407	0.656619	0.925944	0.522581	0.352535	0.174767	-0.151209	0.215977	15.7311	29.6853	18.2349	37.1251	25.9606	3.92579	56.1623	13.7287	12.3321	6.8155	12.6173	16.4441	8.0253	23.5508	13.664	2.73284	43.9867	12.1624	13.6948	5.86789	unknown	Nucleus	unknown	unknown	Nucleus	unknown	unknown	Nucleus	unknown	unknown	Ribosome	unknown	unknown	Nucleus	unknown	unknown
G3GYJ9	Q99K28	Arfgap2	ADP-ribosylation factor GTPase-activating protein 2	1.20977	-0.0563026	-1.3834	-0.709537	0.824282	1.38073	-1.29331	-1.4317	0.917857	-1.11009	10.902	13.4704	8.27954	16.8798	12.0634	9.52011	23.5848	6.159	16.9656	8.86479	4.71335	14.0065	21.5999	27.6031	6.81295	3.65595	57.8039	16.6148	8.97979	19.1354	unknown	Plasma membrane	unknown	unknown	Plasma membrane	unknown	unknown	Plasma membrane	unknown	unknown	Cytosol	unknown	unknown	Nucleus	unknown	unknown
G3GYK5	Q80U28-13	Madd	MAP kinase-activating death domain protein	-1.20052	0.872832	0.555553	0.757569	-0.0975958	0.251209	-0.460814	0.423579	-1.50732	-0.07931	6.52005	23.958	16.4021	35.4202	15.381	5.62473	34.3528	13.061	6.65451	8.62504	14.9845	13.0828	11.1599	20.9507	16.4575	4.72585	47.2804	9.73792	18.9175	9.11246	unknown	Nucleus	unknown	unknown	Cytosol	unknown	unknown	Ribosome	unknown	unknown	Nucleus	Nucleus	unknown	Nucleus	unknown	unknown
G3GYK8	O88685	Psmc3	26S protease regulatory subunit 6A	0.0208059	0.376415	0.199689	0.242897	0.20436	0.174697	-0.288568	-0.532697	-0.361365	-0.619136	12.295	34.6838	18.5749	46.2964	27.1112	4.29082	56.9818	14.1791	1.80627	7.86085	12.119	26.7186	16.1738	39.1226	23.5304	3.80146	69.5991	20.5119	2.32041	12.0739	Proteasome	Proteasome	Proteasome	Proteasome	Proteasome	Proteasome	Proteasome	Proteasome	Proteasome	Proteasome	Proteasome	Proteasome	Proteasome	Proteasome	Proteasome	Proteasome
G3GYL0	P28659-4	Celf1	CUGBP Elav-like family member 1	0.723607	1.10404	0.697042	0.695825	0.879591	0.258569	0.50605	0.147861	-0.0705731	-0.316239	19.6047	31.7854	17.8747	38.083	28.7894	6.00322	65.3116	15.5273	14.3652	7.77822	11.8722	14.7869	11.0258	23.5108	15.6477	5.01819	45.989	14.0147	15.0854	9.68451	unknown	Ribosome	unknown	unknown	Ribosome	unknown	unknown	Ribosome	unknown	unknown	Nucleus	unknown	unknown	Nucleus	Nucleus	unknown
G3GYL3	Q9DCT2	Ndufs3	NADH dehydrogenase [ubiquinone] iron-sulfur protein 3, mitochondrial	0.321077	0.0899011	0.848505	-0.359298	0.277166	0.823024	1.80155	-0.379377	-0.0369951	-0.463561	50.5315	24.4834	44.8955	25.6446	1.90192	45.1643	75.8013	27.6421	67.0141	38.2937	40.449	23.0043	24.9331	32.8969	1.56949	25.5294	21.7449	35.9563	68.7548	52.8048	Mitochondrion	Mitochondrion	Mitochondrion	Mitochondrion	Mitochondrion	Mitochondrion	Mitochondrion	Mitochondrion	Mitochondrion	Mitochondrion	Mitochondrion	Mitochondrion	Mitochondrion	Mitochondrion	Mitochondrion	Mitochondrion
G3GYL9	Q6ZQ03-3	Fnbp4	Formin-binding protein 4	2.22749	0.807782	-0.650633	0.231992	1.41367	-0.546703	-0.396369	-0.610059	-0.228227	-1.5434	14.5654	32.5056	17.86	44.2808	25.8573	3.6636	55.6154	14.0375	8.25834	8.42445	3.11016	18.5691	28.0376	37.7033	9.70567	5.35158	73.2005	21.4257	9.67377	24.5557	unknown	Nucleus	Nucleus	unknown	Proteasome	unknown	unknown	Nucleus	unknown	unknown	Cytosol	Cytosol	unknown	Cytosol	Cytosol	unknown
G3GYM0	Q9Z0W3	Nup160	Nuclear pore complex protein Nup160	1.24617	0.235704	0.294238	0.136023	0.763282	1.29214	0.425802	-0.224474	0.678206	-0.273371	28.1538	19.3543	28.1506	28.4734	16.1419	6.79203	55.599	18.068	27.5309	18.1782	11.8686	16.437	22.9569	25.9115	9.51007	2.77349	41.3893	21.1098	17.2052	21.9707	unknown	Nucleus	unknown	unknown	Plasma membrane	unknown	unknown	Nucleus	unknown	unknown	Nucleus	Nucleus	unknown	Nucleus	Nucleus	unknown
G3GYM8	O08914	Faah	Fatty-acid amide hydrolase 1	-0.260211	-1.35161	-0.645038	-0.590406	0.0576378	0.114768	1.31834	-1.64166	-0.444603	-0.768912	15.9762	1.96287	7.05513	6.39931	17.6783	13.7669	20.4055	3.55056	22.5045	14.0385	19.134	5.00919	11.0327	9.63525	16.986	12.7141	8.18256	11.0786	30.6273	23.9213	unknown	Endoplasmic reticulum	unknown	unknown	Endoplasmic reticulum	Endoplasmic reticulum	unknown	Endoplasmic reticulum	Endoplasmic reticulum	unknown	Endoplasmic reticulum	Endoplasmic reticulum	unknown	Endoplasmic reticulum	Endoplasmic reticulum	unknown
G3GYN0	P99028	Uqcrh	Cytochrome b-c1 complex subunit 6, mitochondrial	0.44435	0.116826	0.791556	-0.44618	-0.730033	1.02359	1.72918	-0.331993	0.130873	-0.363439	52.3775	25.2874	46.0509	25.499	2.3442	47.5398	74.8489	28.7861	68.7292	39.3085	38.493	23.3204	26.6046	34.7405	3.88827	23.3844	22.5762	36.2345	62.7689	50.57	Mitochondrion	Mitochondrion	Mitochondrion	Mitochondrion	Mitochondrion	Mitochondrion	Mitochondrion	Mitochondrion	Mitochondrion	Mitochondrion	Mitochondrion	Mitochondrion	Mitochondrion	Mitochondrion	Mitochondrion	Mitochondrion
O70473;G3GYP7	Q9JII6;Q9JII6	Akr1a1	Alcohol dehydrogenase [NADP(+)]	-0.0385035	0.548836	-0.402465	0.240803	0.95558	0.765663	-1.31002	-0.185576	0.368982	-0.803742	2.39516	25.6681	21.0617	41.3281	16.477	8.18622	28.6105	17.4686	11.0436	13.699	2.45994	17.546	27.8386	34.9749	8.49609	4.815	70.9386	19.8665	8.55134	23.9133	unknown	Cytosol	Cytosol	unknown	Cytosol	Cytosol	unknown	Cytosol	Cytosol	unknown	Cytosol	Cytosol	unknown	Cytosol	Cytosol	unknown
G3GYP9	P35700	Prdx1	Peroxiredoxin-1	1.39896	1.07055	-0.28658	0.486918	1.68213	0.813754	-0.250819	-0.37695	-0.605106	-1.07512	9.98796	32.2523	19.59	43.151	24.2931	6.56891	51.1144	13.8018	5.60427	9.80055	3.78746	15.3565	23.8948	30.7903	7.57027	3.73705	60.8201	17.923	8.52461	20.6488	unknown	Nucleus	unknown	unknown	Proteasome	unknown	unknown	Ribosome	unknown	unknown	Cytosol	unknown	unknown	Cytosol	unknown	unknown
G3GYQ4	Q9D2E2-2	Toe1	Target of EGR1 protein 1	0.186141	0.926041	0.352817	0.667612	0.921407	0.433205	0.324635	-0.054395	-1.18473	-1.1469	15.103	39.5134	18.6031	48.0314	32.7201	3.13389	69.8272	15.6429	4.62658	5.2386	13.2748	20.796	14.5672	30.238	17.276	2.321	55.757	16.244	10.5172	11.6002	unknown	Proteasome	unknown	unknown	Ribosome	unknown	unknown	Nucleus	unknown	unknown	Nucleus	Nucleus	unknown	Nucleus	Nucleus	unknown
G3GYQ9	P70697	Urod	Uroporphyrinogen decarboxylase	0.699456	0.455721	-0.490513	-0.0221021	0.765179	0.832874	-1.36909	-0.512516	0.369604	-0.952968	4.45959	24.8666	20.2944	36.4361	16.3113	9.38108	31.2618	14.84	12.4836	13.4016	2.74624	18.1314	28.5126	36.9986	9.59722	5.26663	80.7515	21.1698	9.66222	25.9435	unknown	Cytosol	unknown	unknown	Cytosol	unknown	unknown	Cytosol	unknown	unknown	Cytosol	Cytosol	unknown	Cytosol	Cytosol	unknown
G3GYR1	Q3U487	Hectd3	E3 ubiquitin-protein ligase HECTD3	-1.3411	-0.289611	0.0642036	-0.235414	-0.774573	0.0384941	-1.03637	-0.71816	0.262071	-0.307935	6.33093	29.7029	20.3177	45.2514	18.8628	6.30782	40.4133	16.5935	5.73027	11.3417	16.039	36.3062	19.4333	53.272	32.2683	6.14174	82.8901	27.2976	4.77841	14.0402	unknown	Cytosol	unknown	unknown	Cytosol	unknown	unknown	Proteasome	unknown	unknown	Proteasome	Proteasome	unknown	Proteasome	Proteasome	unknown
G3GYR9;G3IM64;G3HRD4	P62242;P62242;P62242	Rps8	40S ribosomal protein S8	-0.0278889	0.646144	0.682598	0.307572	0.653561	0.467854	0.0487275	-0.139282	-1.11761	1.18907	15.6024	30.8331	13.4267	36.7302	26.7924	4.73287	56.6719	12.5363	7.70806	3.48062	15.9069	19.7019	8.36538	29.678	17.0322	3.42205	54.7897	13.807	16.7255	1.52655	Ribosome	Ribosome	Ribosome	Ribosome	Ribosome	Ribosome	Ribosome	Ribosome	Ribosome	Ribosome	Ribosome	Ribosome	Ribosome	Ribosome	Ribosome	Ribosome
G3GYS0;G3HX21	Q922S8;Q8C0N1	Kif2b;Kif2c	Kinesin-like protein KIF2B;Kinesin-like protein KIF2C	0.872829	0.69823	1.04279	0.552755	0.761805	0.443003	0.450095	0.0316253	0.698729	0.0497264	23.1584	31.3447	27.8527	40.1047	25.5501	2.80961	67.3878	17.43	21.0662	13.8285	12.6462	19.3186	13.5194	27.3401	15.0684	2.06675	49.3275	17.052	12.9792	13.36	unknown	Nucleus	unknown	unknown	Nucleus	unknown	unknown	Nucleus	Nucleus	unknown	Nucleus	Nucleus	unknown	Nucleus	Nucleus	unknown
G3GYU5	Q811I0	Atpaf1	ATP synthase mitochondrial F1 complex assembly factor 1	0.527188	0.360712	1.06129	-0.100127	-1.43705	0.94726	1.57831	-0.142242	0.189061	-0.170752	43.6193	21.4223	39.2219	22.4528	2.42779	38.2608	65.2339	24.0329	57.1619	32.6883	30.2677	16.6833	18.7952	24.0664	6.57366	19.8427	21.8451	26.5232	50.1411	36.7954	Mitochondrion	Mitochondrion	Mitochondrion	Mitochondrion	Mitochondrion	Mitochondrion	Mitochondrion	Mitochondrion	Mitochondrion	Mitochondrion	Mitochondrion	Mitochondrion	Mitochondrion	Mitochondrion	Mitochondrion	Mitochondrion
G3GYU9	O35607	Bmpr2	Bone morphogenetic protein receptor type-2	-0.0644011	-0.333836	-0.0303262	-0.61886	-0.257536	0.331619	0.0112895	0.137237	-0.309431	0.08127	18.1928	7.06076	12.2248	8.24166	19.2125	15.207	27.4842	5.75968	25.5087	15.7091	19.0233	8.8991	12.4845	12.6564	22.9672	12.0842	27.27	5.23704	31.6108	14.8486	unknown	Plasma membrane	unknown	unknown	Endoplasmic reticulum	unknown	unknown	Plasma membrane	unknown	unknown	Plasma membrane	Plasma membrane	unknown	Nucleus	unknown	unknown
G3GYV4	Q9JJA4	Wdr12	Ribosome biogenesis protein WDR12	0.724491	0.883602	0.2662	0.901489	0.620361	1.33185	-0.34269	0.27551	0.607937	-0.355833	13.4804	28.5281	21.6943	43.7086	16.6834	6.27193	39.7636	18.5198	12.7053	12.4854	8.15849	15.4626	18.039	23.3987	10.8527	2.49157	50.425	15.3003	8.33635	15.9778	unknown	Nucleus	unknown	unknown	Nucleus	unknown	unknown	Nucleus	unknown	unknown	Nucleus	unknown	unknown	Nucleus	Nucleus	unknown
G3GYV9	P62484	Abi2	Abl interactor 2	-0.431866	1.77013	0.885819	1.37183	0.576766	-0.172885	0.996012	1.42872	-0.97705	-0.722273	11.056	24.8732	11.7812	29.5813	20.34	7.30738	46.8961	11.0451	11.7933	5.50345	14.9143	7.29236	6.37577	11.4303	13.6372	8.23769	23.513	4.10282	23.2143	9.07947	unknown	Ribosome	unknown	unknown	Ribosome	unknown	unknown	Ribosome	unknown	unknown	Plasma membrane	unknown	unknown	Plasma membrane	unknown	unknown
G3GYX1	Q6DFW4	Nop58	Nucleolar protein 58	0.951248	0.686074	0.637232	0.746471	0.724314	1.55364	0.218188	0.0733358	0.636677	-0.059623	21.2546	27.4253	23.886	38.9036	20.9893	4.14511	54.1598	16.4012	18.6263	13.491	10.9925	17.046	15.3574	23.1889	12.7045	1.41203	46.5582	15.5883	11.9803	14.0602	Nucleus	Nucleus	Nucleus	Nucleus	Nucleus	Nucleus	Nucleus	Nucleus	Nucleus	Nucleus	Nucleus	Nucleus	Nucleus	Nucleus	Nucleus	Nucleus
G3GYX4	Q99LI7	Cstf3	Cleavage stimulation factor subunit 3	1.12985	0.967944	0.494792	0.76135	1.24618	0.885036	0.452169	0.111754	0.697934	-0.385786	20.6541	33.6318	19.6385	41.3734	31.486	3.62623	67.2367	14.9695	13.4546	8.39829	9.43814	17.1937	13.9367	24.408	13.2733	1.96351	49.1462	13.8537	8.29413	10.973	unknown	Nucleus	unknown	unknown	Nucleus	unknown	unknown	Nucleus	Nucleus	unknown	Nucleus	Nucleus	unknown	Nucleus	Nucleus	unknown
G3GYX8	Q9DC63-3	Fbxo3	F-box only protein 3	-0.0800987	0.820456	-0.200142	0.508446	0.998373	0.645114	-1.0797	0.070211	-0.0396196	-0.817879	4.1728	31.1334	24.7162	51.6086	18.0774	8.8981	32.4008	22.3331	10.1611	14.8115	4.41102	17.6297	28.3942	36.2797	9.04892	5.68982	68.4825	21.2723	10.444	26.1098	unknown	Cytosol	Cytosol	unknown	Cytosol	unknown	unknown	Cytosol	Cytosol	unknown	Cytosol	Cytosol	unknown	Nucleus	unknown	unknown
G3GYY2	Q60865	Caprin1	Caprin-1	-0.309104	0.529619	0.221038	0.232619	0.202689	-0.217202	0.105601	-0.040948	-1.50032	-1.47738	17.6552	30.1021	12.7601	36.2568	27.2897	3.99323	58.8886	11.8473	8.3407	2.3826	21.8737	20.8529	10.9475	30.8578	23.7128	4.64204	54.7321	12.1884	23.5963	6.63415	unknown	Ribosome	Ribosome	unknown	Ribosome	Ribosome	unknown	Ribosome	Ribosome	unknown	Nucleus	unknown	unknown	Nucleus	unknown	unknown
G3GYY4	Q8K224	Nat10	N-acetyltransferase 10	0.163349	0.950741	0.861768	0.760447	0.906794	-0.488633	0.359027	0.211605	-0.683164	-0.101679	19.4757	40.3255	21.7333	49.7066	35.422	1.63939	74.1077	17.4461	11.5986	8.17519	17.3908	20.863	11.9593	29.3425	18.893	2.30025	57.781	15.0661	18.6234	8.77216	Nucleus	Nucleus	Nucleus	Nucleus	Nucleus	Nucleus	Nucleus	Nucleus	Nucleus	Nucleus	Nucleus	Nucleus	Nucleus	Nucleus	Nucleus	Nucleus
G3GYY6	P24270	Cat	Catalase	0.245549	0.675694	-0.109614	-0.298658	0.473584	0.708999	0.355738	-0.9524	0.286777	-0.429354	20.2409	6.66487	7.42012	10.0891	16.4086	16.1765	3.19626	6.31989	27.7738	17.2378	17.0731	4.17241	8.00586	12.4095	11.817	9.89588	2.49778	12.2295	22.7671	23.213	Peroxisome	Peroxisome	Peroxisome	Peroxisome	Peroxisome	Peroxisome	Peroxisome	Peroxisome	Peroxisome	Peroxisome	Peroxisome	Peroxisome	Peroxisome	Peroxisome	Peroxisome	Peroxisome
G3GYY9	Q9WVQ5	Apip	Methylthioribulose-1-phosphate dehydratase	1.14368	0.69402	-0.0813112	0.416774	1.53347	0.963423	-0.667672	0.146643	0.0661395	-0.784432	10.162	30.504	27.6848	52.1692	30.8204	11.166	52.6136	24.5464	12.1736	16.0259	4.59939	18.8554	29.2899	39.0799	10.6468	5.72636	83.577	22.174	11.6281	27.6032	unknown	Cytosol	unknown	unknown	Cytosol	unknown	unknown	Cytosol	Cytosol	unknown	Cytosol	Cytosol	unknown	Cytosol	Cytosol	unknown
G3GYZ1	P15379-12	Cd44	CD44 antigen	-0.143783	-0.55249	-0.115237	-0.405389	0.0113462	0.249375	0.381799	0.323769	-0.425687	-0.237171	16.8665	5.10051	9.34759	7.05634	19.7445	14.2692	25.5079	3.22179	22.8492	13.9738	18.6341	7.48049	10.1249	9.34574	19.5898	12.0041	19.5768	2.57415	30.6913	16.4706	unknown	Plasma membrane	unknown	unknown	Plasma membrane	unknown	unknown	Plasma membrane	Plasma membrane	unknown	Plasma membrane	Plasma membrane	unknown	Plasma membrane	Plasma membrane	unknown
G3GZ00	Q8K2Q0	Commd9	COMM domain-containing protein 9	0.22883	0.510009	0.375946	0.362045	0.171017	0.218751	0.637051	0.0270551	-0.400937	-0.434766	17.3496	14.0403	16.6428	19.6526	22.6076	11.5869	37.0372	8.26447	17.0151	11.364	14.8049	9.85933	12.8249	15.2909	20.0805	9.9567	23.8159	8.11093	22.4661	15.3606	unknown	Nucleus	unknown	unknown	Plasma membrane	unknown	unknown	Nucleus	unknown	unknown	Plasma membrane	unknown	unknown	Nucleus	unknown	unknown
G3GZ09	P0C7N9	Psmg4	Proteasome assembly chaperone 4	0.202897	0.745433	-0.216349	0.443145	0.994433	0.751492	-1.08427	0.0578472	0.114312	-0.82137	3.9287	30.9392	25.1648	50.5727	19.8186	9.14485	34.0077	22.1827	10.6765	15.3734	3.41327	18.4549	29.2362	37.1977	9.94763	5.43194	72.1068	21.3108	9.86317	27.1661	unknown	Cytosol	Cytosol	unknown	Cytosol	unknown	unknown	Cytosol	unknown	unknown	Cytosol	Cytosol	unknown	Cytosol	unknown	unknown
G3GZ20	Q61136	Prpf4b	Serine/threonine-protein kinase PRP4 homolog	-0.20328	0.444035	0.570355	0.178713	0.448567	0.367861	-0.113312	-0.453142	-1.20299	-0.0297198	17.6543	40.286	19.4764	50.612	34.3278	2.96858	70.7703	15.7363	7.37223	7.1308	20.3256	29.6133	13.1164	44.7152	25.1544	2.30044	76.5528	21.5433	16.9721	7.27922	unknown	Nucleus	unknown	unknown	Nucleus	Nucleus	unknown	Nucleus	unknown	unknown	Nucleus	Nucleus	unknown	Nucleus	Nucleus	unknown
G3GZ21	Q9WUR2-2	Eci2	Enoyl-CoA delta isomerase 2, mitochondrial	0.492535	0.054106	0.814202	-0.527674	0.135563	0.973805	2.03709	-0.42758	0.228624	-0.463958	34.3618	13.1203	26.1675	15.0724	7.12116	29.081	44.6555	17.0954	45.3132	24.4334	24.4235	12.6374	14.882	21.7284	6.48249	14.8069	10.8805	22.9929	38.6725	33.7015	unknown	Mitochondrion	unknown	unknown	Mitochondrion	unknown	unknown	Mitochondrion	unknown	unknown	Mitochondrion	Mitochondrion	unknown	Mitochondrion	Mitochondrion	unknown
G3GZ26	Q8K215	Lyrm4	LYR motif-containing protein 4	0.594907	0.323614	1.03743	-0.181396	-0.421653	1.13475	1.90453	-0.12741	0.245499	-0.214305	51.1169	24.8036	45.224	25.4066	1.79678	45.8861	73.4083	28.1373	67.4564	38.5952	33.8438	19.8197	22.033	28.8106	2.40672	20.8971	19.6077	30.7352	56.9011	44.7761	unknown	Mitochondrion	Mitochondrion	unknown	Mitochondrion	Mitochondrion	unknown	Mitochondrion	Mitochondrion	unknown	Mitochondrion	Mitochondrion	unknown	Mitochondrion	Mitochondrion	unknown
G3GZ27	Q99M01	Fars2	Phenylalanine--tRNA ligase, mitochondrial	0.487987	0.29324	1.03819	-0.146851	0.0167947	0.962068	1.83507	-0.189246	0.0914793	-0.283006	48.4233	23.6986	43.5282	24.5066	2.05676	43.1193	72.3782	26.6307	63.731	36.396	34.5268	19.3396	21.1955	27.1325	2.03295	22.134	20.286	30.3634	59.8154	44.284	Mitochondrion	Mitochondrion	Mitochondrion	Mitochondrion	Mitochondrion	Mitochondrion	Mitochondrion	Mitochondrion	Mitochondrion	Mitochondrion	Mitochondrion	Mitochondrion	Mitochondrion	Mitochondrion	Mitochondrion	Mitochondrion
G3GZ46	P47809	Map2k4	Dual specificity mitogen-activated protein kinase kinase 4	0.834854	0.605599	-0.404018	0.231814	0.751542	0.855411	-0.896199	-0.378167	0.3413	-0.931424	6.75956	25.4161	19.5894	39.6064	16.6924	7.52469	35.7121	15.3165	11.4266	12.0512	3.78968	16.7034	25.9205	33.7274	9.91477	4.15896	66.4659	19.9067	9.01939	22.9836	unknown	Cytosol	unknown	unknown	Cytosol	unknown	unknown	Cytosol	unknown	unknown	Cytosol	unknown	unknown	Cytosol	unknown	unknown
G3GZ50	Q80Y81-2	Elac2	Zinc phosphodiesterase ELAC protein 2	0.561493	0.707476	0.0445724	0.63415	1.30861	0.912585	-0.466421	0.192453	0.160681	-0.338711	20.5448	23.7668	22.1329	37.9283	13.4855	18.2631	38.0483	20.4262	27.4467	18.0005	13.9212	14.5546	21.4596	24.438	5.44423	9.70195	52.5705	17.8753	24.5539	22.7639	unknown	Nucleus	unknown	unknown	Nucleus	unknown	unknown	Nucleus	unknown	unknown	Nucleus	unknown	unknown	Nucleus	unknown	unknown
G3GZ54	Q6P2B1-3	Tnpo3	Transportin-3	-0.829311	0.789103	-0.251222	0.53477	0.634096	0.42732	-0.731279	0.135841	-0.424709	-0.822218	3.36549	28.3649	22.3035	47.5851	16.353	7.71732	29.9474	20.8767	9.20761	13.53	5.97992	16.4149	26.546	32.8465	10.537	5.73892	49.716	19.0007	12.3594	23.9227	unknown	Cytosol	unknown	unknown	Cytosol	Cytosol	unknown	Cytosol	Cytosol	unknown	Endoplasmic reticulum	unknown	unknown	Nucleus	unknown	unknown
G3GZ70	Q99NF3	Cep41	Centrosomal protein of 41 kDa	-0.300914	1.65357	0.291506	1.12854	1.75567	-0.417302	0.762035	-0.173106	-0.936328	-1.96598	12.1071	26.2231	14.0585	31.8196	20.9568	6.78137	47.0006	11.195	12.0299	5.40372	14.915	8.33508	11.4865	14.5536	6.20605	9.05603	27.7145	12.6222	23.0211	21.1111	unknown	Ribosome	unknown	unknown	Ribosome	unknown	unknown	Ribosome	unknown	unknown	Mitochondrion	unknown	unknown	Mitochondrion	unknown	unknown
G3GZ72	Q9QXK3-2	Copg2	Coatomer subunit gamma-2	0.407648	0.236515	-0.266257	0.277886	0.194661	1.55809	-1.07309	-0.241526	0.628954	0.13189	12.4666	13.1985	8.28132	19.7244	10.4812	10.628	16.079	8.13881	18.7483	10.7087	9.39793	11.2028	9.95981	16.2686	9.15822	3.60929	33.8292	9.62205	12.1235	9.77312	unknown	Endoplasmic reticulum	unknown	unknown	Nucleus	unknown	unknown	Plasma membrane	unknown	unknown	Nucleus	Nucleus	unknown	Nucleus	Nucleus	unknown
G3GZ81;G3HH93;G3H8Q0	P84084;P84078	Arf1;Arf5	ADP-ribosylation factor 1;ADP-ribosylation factor 5	0.839381	-0.24201	-1.115	-0.808806	0.449421	1.27795	-1.38516	-0.874222	0.62687	-0.732764	11.0786	14.5323	11.8171	19.4763	14.8343	11.2828	23.0324	10.9068	17.3151	13.2328	6.19165	17.1865	25.5952	34.1179	10.8637	4.65281	60.1607	19.9924	11.2129	21.9906	unknown	Endoplasmic reticulum	unknown	unknown	Plasma membrane	unknown	unknown	Nucleus	unknown	unknown	Cytosol;Nucleus	unknown	unknown	Nucleus	unknown	unknown
G3GZ85	Q78PY7	Snd1	Staphylococcal nuclease domain-containing protein 1	0.159256	1.95376	0.974708	1.49659	1.18341	-0.266673	1.73868	0.471228	-0.855138	-1.98835	17.0812	23.5006	10.7542	27.6313	25.9	7.74098	51.877	10.5229	12.3309	4.21644	15.2959	6.06652	5.47219	9.79229	11.404	9.31263	15.5446	7.59067	22.3058	16.7302	unknown	Ribosome	Ribosome	unknown	Ribosome	Ribosome	unknown	Ribosome	Ribosome	unknown	Endoplasmic reticulum	unknown	unknown	Golgi apparatus	unknown	unknown
G3GZ87	Q8CGC6	Rbm28	RNA-binding protein 28	0.0670585	0.895258	0.69435	0.637317	0.824315	-0.180428	0.162292	0.0962097	-0.890247	-0.465104	18.4375	41.9015	20.1974	50.9506	35.8201	1.73043	74.9683	17.5852	9.30554	6.62773	17.6001	22.5284	12.4817	32.7565	20.2294	1.96096	66.992	16.4507	17.2478	9.14903	Nucleus	Nucleus	Nucleus	Nucleus	Nucleus	Nucleus	Nucleus	Nucleus	Nucleus	Nucleus	Nucleus	Nucleus	Nucleus	Nucleus	Nucleus	Nucleus
G3GZ89	P50096	Impdh1	Inosine-5'-monophosphate dehydrogenase 1	0.249096	0.92984	-0.0639605	0.631736	1.1173	1.03742	-0.593996	0.029031	0.185282	-0.651898	4.58553	27.9165	20.0355	42.0141	17.0933	7.5078	36.8019	15.9006	8.78798	12.3533	3.85837	14.6538	20.9438	27.1159	7.87927	3.65779	55.5496	15.5838	7.72883	19.4099	unknown	Cytosol	Cytosol	unknown	Cytosol	Cytosol	unknown	Cytosol	unknown	unknown	Cytosol	unknown	unknown	Cytosol	unknown	unknown
G3GZ90;G3H4X7	Q3UZD7;O35887	Calu;Fam71f1	Calumenin;Protein FAM71F1	0.164794	-0.329228	-0.243067	0.354143	0.0402237	0.444993	0.352114	-0.322121	0.0290337	-0.456549	20.3535	2.74174	6.50905	7.63841	14.9999	15.9574	12.6031	6.44408	29.1762	16.2684	18.1564	3.44456	7.7035	5.9758	14.5875	11.7221	9.87373	8.05618	28.5949	22.3244	Endoplasmic reticulum	Endoplasmic reticulum	Endoplasmic reticulum	Endoplasmic reticulum	Endoplasmic reticulum	Endoplasmic reticulum	Endoplasmic reticulum	Endoplasmic reticulum	Endoplasmic reticulum	Endoplasmic reticulum	Endoplasmic reticulum	Endoplasmic reticulum	Endoplasmic reticulum	Endoplasmic reticulum	Endoplasmic reticulum	Endoplasmic reticulum
G3GZ95	Q9D1K2	Atp6v1f	V-type proton ATPase subunit F	-0.288581	1.09569	0.234066	0.979424	-0.35559	0.259607	0.557818	0.349908	-0.213764	-0.471775	12.3783	9.62315	8.81737	13.3251	10.1613	11.662	17.5957	6.8335	20.0429	11.9695	15.1194	4.50278	7.49684	6.75823	13.0015	9.74148	11.9532	5.3618	23.2439	16.5995	unknown	Plasma membrane	unknown	unknown	Plasma membrane	unknown	unknown	Endoplasmic reticulum	unknown	unknown	Endoplasmic reticulum	Endoplasmic reticulum	unknown	Endoplasmic reticulum	unknown	unknown
G3GZA7	Q9ER73	Elp4	Elongator complex protein 4	0.901788	1.03168	-0.130852	0.750817	1.21064	0.420242	0.201968	-0.117962	-0.209977	-1.52444	13.3918	34.1501	15.6515	42.2772	27.9557	4.33136	61.7746	13.7561	4.93881	5.34123	7.1676	16.7042	17.1374	25.1239	12.079	3.23682	53.7046	14.9282	5.71257	15.3654	unknown	Proteasome	unknown	unknown	Ribosome	unknown	unknown	Proteasome	unknown	unknown	Nucleus	unknown	unknown	Nucleus	Nucleus	unknown
G3GZA9	Q05186	Rcn1	Reticulocalbin-1	0.128241	-0.42178	-0.0701512	-0.0108839	0.0674058	0.432015	0.168308	-0.64808	0.025423	-0.405428	20.5623	3.47742	7.26299	7.55082	14.8855	16.8826	13.3889	6.55979	29.582	16.6333	18.8134	4.65828	7.62488	7.608	14.206	12.5138	11.9146	10.2797	29.0652	22.0305	Endoplasmic reticulum	Endoplasmic reticulum	Endoplasmic reticulum	Endoplasmic reticulum	Endoplasmic reticulum	Endoplasmic reticulum	Endoplasmic reticulum	Endoplasmic reticulum	Endoplasmic reticulum	Endoplasmic reticulum	Endoplasmic reticulum	Endoplasmic reticulum	Endoplasmic reticulum	Endoplasmic reticulum	Endoplasmic reticulum	Endoplasmic reticulum
G3GZB1	Q99JX4	Eif3m	Eukaryotic translation initiation factor 3 subunit M	-0.611315	-0.567248	-0.356413	-0.755858	-0.617385	0.0793733	-0.90311	-1.54344	-0.216651	-0.98376	11.589	24.1084	12.5822	31.3886	20.2364	4.06676	45.2027	9.6182	5.89801	4.80075	17.704	35.7212	16.1083	53.004	31.0444	3.84907	84.5333	28.036	6.85368	9.49403	unknown	Ribosome	unknown	unknown	Ribosome	unknown	unknown	Ribosome	unknown	unknown	Nucleus	unknown	unknown	Nucleus	unknown	unknown
G3GZB2	Q9WV54	Asah1	Acid ceramidase;Acid ceramidase subunit alpha;Acid ceramidase subunit beta	0.702824	1.38856	-0.0746579	0.109575	0.25155	0.978004	1.20342	0.71816	0.461356	0.150903	37.8075	15.9018	10.0289	2.16599	21.6134	30.3214	32.2601	12.255	50.2912	28.3695	23.2277	6.07362	10.5615	2.00757	18.1551	15.3936	14.0088	7.44945	36.5266	25.552	Lysosome	Lysosome	Lysosome	Lysosome	Lysosome	Lysosome	Lysosome	Lysosome	Lysosome	Lysosome	Lysosome	Lysosome	Lysosome	Lysosome	Lysosome	Lysosome
G3GZB3	Q9R0L6-2	Pcm1	Pericentriolar material 1 protein	1.16096	0.397551	1.06743	-0.286008	1.447	1.25934	0.84458	-0.510957	0.216226	0.325797	29.3132	14.76	16.1622	15.1893	39.3771	13.3648	65.4409	5.69267	21.2448	9.99039	13.1093	11.205	7.7121	18.5197	14.4428	5.58292	36.4423	8.11203	18.2878	7.97091	unknown	Nucleus	unknown	unknown	Plasma membrane	unknown	unknown	Ribosome	unknown	unknown	Ribosome	unknown	unknown	Nucleus	unknown	unknown
G3GZC4	Q60809	Cnot7	CCR4-NOT transcription complex subunit 7	0.346542	0.646394	0.786153	0.382495	1.01806	0.962232	0.683853	0.245211	-0.614561	0.337577	21.8664	26.3952	13.5727	31.3128	35.6222	8.64455	74.5639	11.7571	12.8862	4.94596	17.1972	16.8632	7.87066	24.0204	17.5895	4.43692	46.416	9.91934	19.73	3.91408	unknown	Ribosome	Ribosome	unknown	Ribosome	unknown	unknown	Ribosome	Ribosome	unknown	Ribosome	Ribosome	unknown	Ribosome	Ribosome	unknown
G3GZE6;G3HYZ9	Q99JY9;Q641P0	Actr3;Actr3b	Actin-related protein 3;Actin-related protein 3B	0.124162	1.68931	0.233961	1.19175	1.06952	-0.688807	0.805018	0.400522	-1.35722	-2.29475	12.0021	27.5881	12.264	33.1519	22.2372	3.99632	49.9338	10.6794	6.95228	2.45768	11.0123	8.55438	10.4281	14.5129	10.5955	6.44188	28.5798	8.09057	17.8112	12.0591	unknown	Ribosome	unknown	unknown	Ribosome	Ribosome	unknown	Ribosome	Ribosome	unknown	Nucleus;Plasma membrane	unknown	unknown	Nucleus	unknown	unknown
G3GZF3	Q8R4G6	Mgat5	Alpha-1,6-mannosylglycoprotein 6-beta-N-acetylglucosaminyltransferase A	0.270775	0.200011	-0.148318	-0.637277	0.562047	0.754385	0.168255	-0.604214	0.106342	-0.284955	20.9765	9.23262	2.41332	7.1135	15.1587	17.2653	21.427	6.73172	30.0243	16.2628	17.3869	8.0374	2.67463	11.0643	10.2676	10.2349	19.0683	10.2332	27.8908	19.8142	Golgi apparatus	Golgi apparatus	Golgi apparatus	Golgi apparatus	Golgi apparatus	Golgi apparatus	Golgi apparatus	Golgi apparatus	Golgi apparatus	Golgi apparatus	Golgi apparatus	Golgi apparatus	Golgi apparatus	Golgi apparatus	Golgi apparatus	Golgi apparatus
G3GZG1	Q9Z0P5-2	Twf2	Twinfilin-2	-1.1292	0.979613	-0.0373501	0.682462	0.903566	0.75361	-1.00636	0.304377	-0.143588	-0.589864	2.46971	29.3145	22.6222	49.1356	16.8141	7.92156	29.2701	21.0693	10.3077	14.293	5.40217	14.8659	23.2155	30.6164	8.98822	4.69842	58.7989	17.0618	11.3864	21.5124	unknown	Cytosol	Cytosol	unknown	Cytosol	Cytosol	unknown	Cytosol	Cytosol	unknown	Cytosol	unknown	unknown	Cytosol	unknown	unknown
G3GZG5	P47758	Srprb	Signal recognition particle receptor subunit beta	-0.0285849	0.142872	0.0391614	0.219133	0.219846	0.384294	0.494187	-0.495567	-0.0929703	-0.622512	18.9552	2.54298	7.28743	8.4165	16.5611	15.5264	11.7523	6.11682	27.024	15.9085	19.3345	2.30322	7.09227	7.23046	14.2203	11.8956	8.34367	8.62395	28.8228	24.492	Endoplasmic reticulum	Endoplasmic reticulum	Endoplasmic reticulum	Endoplasmic reticulum	Endoplasmic reticulum	Endoplasmic reticulum	Endoplasmic reticulum	Endoplasmic reticulum	Endoplasmic reticulum	Endoplasmic reticulum	Endoplasmic reticulum	Endoplasmic reticulum	Endoplasmic reticulum	Endoplasmic reticulum	Endoplasmic reticulum	Endoplasmic reticulum
G3GZG7	Q6ZQF0	Topbp1	DNA topoisomerase 2-binding protein 1	1.29447	1.06191	0.909082	1.02558	1.09685	0.584041	0.71347	0.417718	0.952037	0.211061	23.2315	29.1694	25.8617	37.1892	23.022	4.70092	59.5837	16.846	20.6849	14.2954	9.47113	13.9721	13.772	18.2678	10.7636	3.13595	36.3372	12.611	10.692	12.3498	unknown	Nucleus	unknown	unknown	Nucleus	unknown	unknown	Nucleus	Nucleus	unknown	Nucleus	Nucleus	unknown	Nucleus	Nucleus	unknown
G3GZH1	Q8VE47	Uba5	Ubiquitin-like modifier-activating enzyme 5	0.524204	0.63782	-0.384718	0.311058	0.81835	0.729483	-1.35026	-0.158109	0.223149	-0.858349	3.52008	25.8324	19.7981	42.0525	14.8682	7.69102	27.7461	17.4452	10.3136	12.7057	2.44766	16.602	25.8485	33.8965	8.43161	4.63861	70.7409	19.4658	8.83562	23.0349	unknown	Cytosol	Cytosol	unknown	Cytosol	Cytosol	unknown	Cytosol	unknown	unknown	Cytosol	Cytosol	unknown	Cytosol	Cytosol	unknown
G3GZH2	Q80XL6	Acad11	Acyl-CoA dehydrogenase family member 11	0.409461	0.407288	-0.255337	-0.501554	0.525825	0.856056	-0.216257	-0.862441	0.416849	-0.344191	22.2896	5.61523	6.37587	8.39349	17.1647	17.6046	1.78505	6.49499	30.7084	18.3524	16.7819	4.23411	7.61033	11.883	11.922	9.72588	2.07372	11.8086	23.0024	23.2973	unknown	Peroxisome	Peroxisome	unknown	Peroxisome	Peroxisome	unknown	Peroxisome	Peroxisome	unknown	Peroxisome	Peroxisome	unknown	Peroxisome	Peroxisome	unknown
G3GZH9	Q6P8I4	Pcnp	PEST proteolytic signal-containing nuclear protein	2.24123	0.225477	-0.301346	-0.29507	0.900739	1.40492	-0.255849	-0.277478	1.10073	-0.63408	24.2659	23.355	24.4913	32.1267	22.9777	17.7714	65.4565	18.182	24.8911	17.1518	5.13239	19.9758	30.1805	39.4177	12.3072	6.71117	78.1575	22.0379	11.6062	26.6187	unknown	Nucleus	unknown	unknown	Mitochondrion;Nucleus	Mitochondrion;unknown	unknown	Mitochondrion;Ribosome	unknown	unknown	Cytosol	Cytosol	unknown	Nucleus	unknown	unknown
G3GZI6;G3GRX6	A7L9Z8;Q80XR2	Atp2c1;Atp2c2	Calcium-transporting ATPase type 2C member 1;Calcium-transporting ATPase type 2C member 2	0.306217	-0.112387	-0.196717	-1.09929	0.111901	1.33633	-0.0190968	-0.523556	0.269148	0.621651	18.1522	8.76831	4.13448	6.2759	15.1423	15.1168	24.9662	4.60526	25.7276	14.5327	14.6808	9.47868	4.73848	13.4461	14.0122	5.98663	25.2989	6.62004	21.349	9.44519	unknown	Golgi apparatus	unknown	unknown	Golgi apparatus	Golgi apparatus	unknown	Golgi apparatus	unknown	unknown	Golgi apparatus	unknown	unknown	Endoplasmic reticulum	unknown	unknown
G3GZI7	Q8VD65	Pik3r4	Phosphoinositide 3-kinase regulatory subunit 4	0.25397	0.482619	0.0961515	0.219406	0.714027	1.68928	-0.0182328	-0.608415	0.0260531	-0.222949	12.0089	19.2613	11.6211	23.9481	17.9574	7.58101	39.2022	7.40398	11.2028	7.39956	10.0705	13.7849	10.8718	20.5695	10.9471	2.35073	39.7008	11.288	11.0023	8.63616	unknown	Ribosome	unknown	unknown	Nucleus;Plasma membrane	unknown	unknown	Ribosome	unknown	unknown	Nucleus	Nucleus	unknown	Nucleus	Nucleus	unknown
G3GZJ6	O70480	Vamp4	Vesicle-associated membrane protein 4	-0.0424793	-0.168498	-0.102033	-0.640018	0.250649	1.21788	0.118659	-0.22046	-0.24232	1.30656	19.4309	14.224	8.42329	14.5942	26.2503	13.3436	47.8774	6.55917	20.4214	11.1985	20.0115	15.9862	9.04059	22.7429	22.0638	5.73664	44.0972	7.64213	24.1563	4.52737	unknown	Plasma membrane	unknown	unknown	Plasma membrane	unknown	unknown	Plasma membrane	unknown	unknown	Ribosome	Ribosome	unknown	Nucleus	unknown	unknown
G3GZJ7	Q91YR5	Mettl13	Methyltransferase-like protein 13	1.37788	0.784076	-0.819732	0.115786	1.24339	0.00334582	-0.608059	-0.840738	-0.497063	-2.08813	10.4077	25.73	13.4206	32.4905	19.8425	4.15539	45.8002	10.1588	5.96362	4.91878	4.00471	14.942	23.6885	29.9848	8.38107	4.14576	69.8089	18.194	8.41668	20.9146	unknown	Ribosome	unknown	unknown	Proteasome	unknown	unknown	Ribosome	unknown	unknown	Cytosol	Cytosol	unknown	Cytosol	unknown	unknown
G3GZL2	Q8BIP0	Dars2	Aspartate--tRNA ligase, mitochondrial	0.293407	0.0949145	0.829169	-0.326929	0.083796	0.774586	1.68908	-0.389407	-0.090435	-0.454787	47.3164	23.4978	42.2385	24.7314	1.83531	42.2955	70.9531	26.0892	62.4007	36.2497	38.6089	22.0016	23.7741	31.0216	1.73174	24.7241	22.0044	34.1731	66.4375	49.6831	Mitochondrion	Mitochondrion	Mitochondrion	Mitochondrion	Mitochondrion	Mitochondrion	Mitochondrion	Mitochondrion	Mitochondrion	Mitochondrion	Mitochondrion	Mitochondrion	Mitochondrion	Mitochondrion	Mitochondrion	Mitochondrion
G3GZL5;G3HN43;G3GWG3;G3HUE9;G3HGH1;G3I6M7	P63158;P63158;P63158;P63158;P30681	Hmgb1;Hmgb2	High mobility group protein B1;High mobility group protein B2	0.563738	0.429175	0.669274	0.349922	0.21086	1.07756	-0.166983	0.0600722	0.573099	0.0675835	16.1262	22.6839	19.1187	30.2579	16.0656	5.17488	43.4708	13.508	14.9476	10.1208	10.9101	16.8471	12.0223	23.7411	13.8811	2.45201	48.805	12.9571	10.0473	9.65764	Nucleus	Nucleus	unknown	Nucleus;unknown	Cytosol;Nucleus	Nucleus;unknown	Nucleus;unknown	Nucleus;Ribosome	Nucleus;unknown	Nucleus;unknown	Nucleus	Nucleus	Nucleus;unknown	Nucleus	Nucleus	Nucleus;unknown
G3GZL7	Q9CXW3	Cacybp	Calcyclin-binding protein	0.87782	0.890468	-0.448464	0.464046	1.29401	0.425216	-0.423753	-0.433057	-0.656544	-1.37081	8.33295	24.5933	15.0629	34.9973	17.5397	4.36231	39.4422	11.4336	4.88762	7.08221	4.5347	13.2666	20.5546	25.3713	7.15296	3.24873	52.9082	15.4364	7.70436	18.3157	unknown	Nucleus	unknown	unknown	Proteasome	unknown	unknown	Ribosome	unknown	unknown	Nucleus	unknown	unknown	Nucleus	unknown	unknown
G3GZN8	Q8R349	Cdc16	Cell division cycle protein 16 homolog	0.118078	0.0789608	0.215419	0.0866175	-0.305395	1.11879	-0.788899	-0.331061	1.09697	-0.126228	13.1237	25.4245	18.2034	36.8885	16.6357	5.51635	40.3544	14.9043	12.7606	10.9715	12.0923	24.0704	15.6785	34.7389	20.5577	2.54016	69.7226	18.7487	5.96554	11.9747	unknown	Nucleus	unknown	unknown	Cytosol	unknown	unknown	Nucleus	unknown	unknown	Nucleus	unknown	unknown	Proteasome	unknown	unknown
G3GZQ4	Q80UJ7	Rab3gap1	Rab3 GTPase-activating protein catalytic subunit	-1.24267	0.601517	0.537885	0.712671	-0.80115	0.607214	-0.955341	0.848894	-0.778363	0.719883	6.98621	17.2524	13.536	27.8191	10.9915	7.58297	20.5182	11.5413	12.5703	10.0469	16.5319	11.3704	9.32331	16.9749	19.1526	4.97794	39.7856	6.40784	21.5603	6.09992	unknown	Endoplasmic reticulum	unknown	unknown	Cytosol	unknown	unknown	Nucleus	unknown	unknown	Nucleus	unknown	unknown	Nucleus	unknown	unknown
G3GZQ8	Q8VCH8	Ubxn4	UBX domain-containing protein 4	0.0584227	-0.341556	0.00784974	-0.408011	0.0844115	0.517065	0.193649	-0.646804	-0.076585	-0.412678	14.9328	3.05074	7.95868	6.77319	16.8502	13.1979	15.8363	4.87195	22.0628	13.5414	14.3402	3.86566	7.91549	8.98704	15.8926	9.2226	13.8471	7.62798	23.2656	18.0257	Endoplasmic reticulum	Endoplasmic reticulum	Endoplasmic reticulum	Endoplasmic reticulum	Endoplasmic reticulum	Endoplasmic reticulum	Endoplasmic reticulum	Endoplasmic reticulum	Endoplasmic reticulum	Endoplasmic reticulum	Endoplasmic reticulum	Endoplasmic reticulum	Endoplasmic reticulum	Endoplasmic reticulum	Endoplasmic reticulum	Endoplasmic reticulum
G3GZQ9	P97311	Mcm6	DNA replication licensing factor MCM6	1.81175	0.727696	-0.205446	0.555279	0.725688	0.697133	-0.618944	0.128886	1.0555	-0.673307	14.9717	28.7341	21.2347	43.7851	16.4445	6.57824	39.3409	19.0899	14.9006	13.5299	4.26462	17.3516	24.4846	29.7969	9.94413	4.05744	60.4179	17.4585	7.1691	21.5764	unknown	Nucleus	unknown	unknown	Cytosol	unknown	unknown	Nucleus	unknown	unknown	Cytosol	unknown	unknown	Cytosol	unknown	unknown
G3GZR1;G3ILI0	Q922B2	Dars	Aspartate--tRNA ligase, cytoplasmic	-0.539367	-0.122515	-0.276423	-0.341539	-0.306746	-0.0340696	-0.703897	-1.11285	1.02368	-1.24643	10.3073	30.2057	14.9643	38.5098	23.7781	4.39923	51.1608	11.697	4.68914	5.24386	14.9799	32.8828	18.1245	48.7961	29.4114	4.50435	83.3357	25.2974	2.30641	12.4412	unknown	Proteasome	unknown	unknown	Proteasome	unknown	unknown	Ribosome	unknown	unknown	Proteasome	Proteasome	unknown	Proteasome	Proteasome	unknown
G3GZU9	Q9ET30	Tm9sf3	Transmembrane 9 superfamily member 3	0.18295	-0.243394	0.61381	-1.30912	0.748238	0.607677	-0.39487	-0.89687	-0.135693	-0.529027	24.6856	8.8983	4.28546	6.00899	16.4944	20.4061	19.1939	7.57884	33.4935	18.8896	21.7456	10.5336	2.80041	14.8896	9.81964	13.3916	25.2366	14.112	36.7966	27.2568	unknown	Golgi apparatus	unknown	unknown	Golgi apparatus	unknown	unknown	Lysosome	unknown	unknown	Golgi apparatus	Golgi apparatus	unknown	Golgi apparatus	unknown	unknown
G3GZW7	Q6P5B0	Rrp12	RRP12-like protein	0.00218287	0.3454	0.184166	0.109629	0.322816	-0.247272	-0.241202	-0.621286	-0.647125	-0.890403	16.5507	38.6385	19.1038	47.998	32.3869	2.30183	68.6115	15.1447	7.3113	6.59667	16.5257	30.412	16.8144	44.4858	25.8935	2.73218	81.0972	23.2963	11.4498	12.2282	Nucleus	Nucleus	Nucleus	Nucleus	Nucleus	Nucleus	Nucleus	Nucleus	Nucleus	Nucleus	Nucleus	Nucleus	Nucleus	Nucleus	Nucleus	Nucleus
G3GZW8;G3HM99	Q9DBJ1;O70250	Pgam1;Pgam2	Phosphoglycerate mutase 1;Phosphoglycerate mutase 2	-0.0596805	0.52684	-0.317583	0.144923	0.684265	0.596733	-1.47152	-0.28841	0.274828	-0.792624	3.78121	24.1758	21.0063	37.3912	16.7023	9.67468	26.7263	16.0899	13.7129	14.4711	3.94091	16.7798	26.1789	33.8176	10.3942	6.39738	74.1157	19.6505	11.3344	25.0671	unknown	Cytosol	unknown	unknown	Cytosol	Cytosol	unknown	Cytosol	unknown	unknown	Cytosol	Cytosol	unknown	Cytosol	Cytosol	unknown
G3GZX2	Q9D071	Mms19	MMS19 nucleotide excision repair protein homolog	-0.154728	0.896205	-0.169378	0.690165	1.00149	0.882788	-1.0336	0.208583	0.184098	-0.636696	3.1438	27.8005	20.6641	46.0293	16.0726	7.81248	30.569	19.6447	10.1034	13.5839	3.49971	14.9372	23.2383	28.5282	8.02802	4.23685	62.5786	17.0003	8.89297	21.1198	unknown	Cytosol	Cytosol	unknown	Cytosol	Cytosol	unknown	Cytosol	Cytosol	unknown	Cytosol	Cytosol	unknown	Cytosol	Cytosol	unknown
G3GZX7	Q2TBE6	Pi4k2a	Phosphatidylinositol 4-kinase type 2-alpha	0.416703	0.190087	0.689836	-0.347159	0.735822	0.745082	0.985709	0.320997	-0.341023	0.455446	24.9651	12.7041	13.7023	12.2133	33.5158	14.1866	57.5947	5.22343	21.9976	11.7504	18.7022	11.1358	8.49441	15.536	20.1254	8.46424	29.084	4.18144	27.8634	8.5694	unknown	Plasma membrane	unknown	unknown	Plasma membrane	unknown	unknown	Plasma membrane	unknown	unknown	Plasma membrane	unknown	unknown	Plasma membrane	unknown	unknown
G3GZZ0	P05201	Got1	Aspartate aminotransferase, cytoplasmic	-0.16845	0.731071	-0.180969	0.437427	1.08942	0.675893	-1.11914	0.152197	0.0036802	-0.711295	2.85826	38.1819	31.1498	65.7404	23.7938	10.6181	39.5382	29.756	11.692	19.0937	3.21225	23.0029	35.3128	48.546	11.1819	6.64637	85.8841	26.7768	11.6622	31.2616	Cytosol	Cytosol	Cytosol	Cytosol	Cytosol	Cytosol	Cytosol	Cytosol	Cytosol	Cytosol	Cytosol	Cytosol	Cytosol	Cytosol	Cytosol	Cytosol
G3GZZ7	P70700	Polr1b	DNA-directed RNA polymerase I subunit RPA2	1.10871	0.883019	-0.0986324	0.667823	1.0526	-0.0196684	0.177276	-0.158835	0.300467	-1.13921	13.5635	31.3507	17.0094	41.2286	24.8791	3.08992	53.8196	12.8583	6.9854	7.1418	6.28952	16.9993	18.2129	25.9516	11.9942	3.13233	47.5965	14.3548	5.67207	15.7305	unknown	Nucleus	unknown	unknown	Proteasome	unknown	unknown	Nucleus	Nucleus	unknown	Nucleus	unknown	unknown	Nucleus	Nucleus	unknown
G3H002	Q8BKU8-2	Tmem87b	Transmembrane protein 87B	0.108045	0.360313	0.257902	-0.219381	0.488509	0.80105	0.416783	-0.114092	-0.413845	0.451649	18.3237	14.238	8.02056	14.7347	24.2196	11.6194	45.7976	5.50194	18.1592	9.47383	17.0016	11.0913	6.70762	17.1547	17.2628	6.66875	34.3067	5.95471	24.1922	6.92733	unknown	Plasma membrane	unknown	unknown	Plasma membrane	unknown	unknown	Plasma membrane	unknown	unknown	Plasma membrane	unknown	unknown	Plasma membrane	unknown	unknown
G3H008	P53995	Anapc1	Anaphase-promoting complex subunit 1	-0.143002	0.0623708	0.120755	0.0668304	-0.413383	0.726917	-0.820943	-0.423693	0.77668	-0.306597	10.6391	23.9525	16.851	34.8644	14.8618	4.76588	36.8045	13.2981	10.5654	9.36536	11.7477	22.9391	15.4979	33.2862	19.793	2.87951	65.0174	17.8375	6.16711	11.583	unknown	Nucleus	unknown	unknown	Nucleus	unknown	unknown	Nucleus	unknown	unknown	Proteasome	unknown	unknown	Proteasome	unknown	unknown
G3H018	P62270	Rps18	40S ribosomal protein S18	-0.248936	0.453854	0.564715	0.107974	0.499072	0.515849	-0.000242774	-0.335688	-1.11164	-0.0762552	14.7185	34.0785	14.7654	40.7596	28.6703	4.61673	61.2902	14.3523	8.02513	2.71705	17.4905	24.8804	9.98274	37.8204	20.286	3.22885	61.3005	18.1123	17.3416	2.86452	Ribosome	Ribosome	Ribosome	Ribosome	Ribosome	Ribosome	Ribosome	Ribosome	Ribosome	Ribosome	Ribosome	Ribosome	Ribosome	Ribosome	Ribosome	Ribosome
G3H036	Q99KN2	Ciao1	Probable cytosolic iron-sulfur protein assembly protein CIAO1	0.538264	0.597911	-0.324011	0.282655	1.00556	0.880711	-1.04055	-0.0396119	0.613119	-0.653181	4.83352	26.3127	22.3628	41.6466	19.3457	10.1446	31.3673	19.0179	13.4878	15.5033	3.32836	17.385	27.9939	34.2367	9.63567	5.50953	64.5228	19.5473	8.81807	24.381	unknown	Cytosol	Cytosol	unknown	Cytosol;Nucleus	Cytosol;unknown	unknown	Cytosol;Nucleus	Cytosol;unknown	unknown	Cytosol	Cytosol	unknown	Cytosol	Cytosol	unknown
G3H037	Q6P4T2	Snrnp200	U5 small nuclear ribonucleoprotein 200 kDa helicase	0.0462746	0.485107	0.427749	0.22197	0.473312	-0.0824948	-0.131708	-0.489969	-0.581478	-0.493785	16.6533	38.5596	18.4072	47.8097	32.3517	2.2892	68.4797	14.9005	7.1628	6.39063	16.1276	27.5486	13.6843	40.9918	23.3032	2.42392	75.0256	20.9265	10.7183	8.99887	unknown	Nucleus	Nucleus	unknown	Nucleus	Nucleus	unknown	Nucleus	Nucleus	unknown	Nucleus	Nucleus	unknown	Nucleus	Nucleus	unknown
G3H042	Q8C156	Ncaph	Condensin complex subunit 2	0.356937	1.06756	0.779627	0.892707	1.08398	0.306664	0.404654	0.240318	-0.966457	-0.447631	17.7794	39.509	17.5436	48.7168	34.4045	1.8309	70.6705	15.8737	6.35732	4.98129	13.8825	18.8508	10.2195	26.239	16.2295	1.4803	53.3857	13.438	12.4224	6.79347	unknown	Nucleus	Nucleus	unknown	Nucleus	Nucleus	unknown	Nucleus	Nucleus	unknown	Nucleus	Nucleus	unknown	Nucleus	Nucleus	unknown
G3H049	Q80U87	Usp8	Ubiquitin carboxyl-terminal hydrolase 8	0.671499	1.48152	0.21956	1.1106	1.51153	0.153245	0.549855	0.381074	-0.804188	-1.83185	15.2846	37.7919	16.2394	44.968	31.2836	3.20285	66.4233	15.1996	5.94882	3.3061	9.59651	13.5337	13.9469	20.8248	10.9724	2.88008	45.373	11.6712	10.3876	11.7695	unknown	Ribosome	unknown	unknown	Ribosome	unknown	unknown	Ribosome	unknown	unknown	Nucleus	Nucleus	unknown	Nucleus	Nucleus	unknown
G3H056	Q8BGS0-2	Mak16	Protein MAK16 homolog	0.758985	0.818185	1.21466	0.692016	0.954913	0.229111	0.465488	0.181579	0.365627	0.366868	25.1709	34.696	29.7044	45.0397	30.319	3.06194	70.8221	18.6836	21.7322	15.308	14.8738	19.678	12.7988	27.8791	15.6407	2.61233	51.2912	16.474	16.867	11.8708	unknown	Nucleus	Nucleus	unknown	Nucleus	Nucleus	unknown	Nucleus	Nucleus	unknown	Nucleus	unknown	unknown	Nucleus	Nucleus	unknown
G3H065	Q6PGB6-3	Naa50	N-alpha-acetyltransferase 50	0.221501	0.9349	0.0636314	0.764374	0.896823	0.902412	-0.0740369	0.0295206	-0.425981	-0.642399	9.74741	21.5343	12.9892	30.5851	17.4774	4.84297	39.7842	10.4722	6.98703	6.92535	8.36009	11.2641	12.4287	18.0057	9.38656	2.59095	41.8792	10.2601	9.38698	10.8099	unknown	Ribosome	unknown	unknown	Nucleus	unknown	unknown	Ribosome	unknown	unknown	Nucleus	Nucleus	unknown	Nucleus	Nucleus	unknown
G3H066	P50516	Atp6v1a	V-type proton ATPase catalytic subunit A	-0.890254	1.40995	0.439792	1.53193	-0.0398677	-0.291902	0.391438	0.965603	-0.948456	-0.544685	8.03042	17.9804	13.9347	28.6937	12.8145	7.99875	26.6627	11.4448	13.0247	10.7143	14.8844	6.76647	10.2732	9.92266	13.1736	9.79249	20.3268	5.86049	25.1352	15.629	unknown	Nucleus	unknown	unknown	Cytosol	unknown	unknown	Plasma membrane	unknown	unknown	Plasma membrane	unknown	unknown	Nucleus	unknown	unknown
G3H071	B8ZXI1	Qtrtd1	Queuine tRNA-ribosyltransferase subunit QTRTD1	1.6844	0.458031	-0.434648	0.0730243	0.776314	1.39631	-1.09573	-0.301789	0.845551	-0.775974	11.8178	21.2141	18.1802	32.0289	12.4623	11.2224	28.3116	14.2843	17.0415	12.6986	3.67689	15.4434	24.5721	30.448	7.27623	4.26338	60.5077	17.6078	9.48358	21.7444	unknown	Nucleus	unknown	unknown	Nucleus	unknown	unknown	Nucleus	unknown	unknown	Cytosol	unknown	unknown	Cytosol	Cytosol	unknown
G3H088	Q9CPX6	Atg3	Ubiquitin-like-conjugating enzyme ATG3	-0.570569	0.879289	-0.123468	0.568681	1.11706	0.816469	-1.2285	0.189411	0.18921	-0.635835	2.00134	32.201	25.1829	53.818	18.8536	8.70953	31.6807	23.8037	11.301	15.9679	2.97221	17.5056	27.433	36.2859	8.69212	4.94553	74.2353	20.875	9.91192	24.8115	unknown	Cytosol	Cytosol	unknown	Cytosol	Cytosol	unknown	Cytosol	Cytosol	unknown	Cytosol	Cytosol	unknown	Cytosol	Cytosol	unknown
G3H0A3	Q61550	Rad21	Double-strand-break repair protein rad21 homolog	1.71965	0.907351	1.79755	0.932716	0.739419	0.0422951	1.21553	0.717851	1.42091	0.905328	50.2098	34.6615	53.6094	51.1352	24.226	2.49412	98.8816	31.154	47.8648	32.753	15.2449	18.4802	15.4214	26.7883	14.5109	2.42206	42.5799	18.9417	17.8764	17.4872	Nucleus	Nucleus	Nucleus	Nucleus	Nucleus	Nucleus	Nucleus	Nucleus	Nucleus	Nucleus	Nucleus	Nucleus	Nucleus	Nucleus	Nucleus	Nucleus
G3H0A7	Q91WK2	Eif3h	Eukaryotic translation initiation factor 3 subunit H	-0.416659	-0.767618	-0.523275	-0.980902	-0.439781	1.11492	-0.849707	-1.51968	0.755586	-0.287449	12.5696	19.3934	10.6189	24.9951	21.1994	7.34529	47.8162	8.90214	10.956	7.38086	16.7783	33.0164	15.2616	49.3328	28.7548	3.39145	86.1712	25.525	6.48932	9.0082	unknown	Ribosome	unknown	unknown	Plasma membrane	unknown	unknown	Ribosome	unknown	unknown	Nucleus	Nucleus	unknown	Nucleus	Nucleus	unknown
G3H0B5	Q9D6R2	Idh3a	Isocitrate dehydrogenase [NAD] subunit alpha, mitochondrial	0.246883	0.0997387	0.810042	-0.308781	0.00203793	0.706029	1.61337	-0.40231	-0.156417	-0.471258	51.2405	25.301	45.9482	26.2823	2.47093	46.0344	72.8227	28.2265	67.0457	39.2638	43.1811	23.611	26.2073	32.5548	2.46744	28.2193	23.8009	37.3048	74.7235	54.4322	Mitochondrion	Mitochondrion	Mitochondrion	Mitochondrion	Mitochondrion	Mitochondrion	Mitochondrion	Mitochondrion	Mitochondrion	Mitochondrion	Mitochondrion	Mitochondrion	Mitochondrion	Mitochondrion	Mitochondrion	Mitochondrion
G3H0B9	Q9ERF3	Wdr61	WD repeat-containing protein 61;WD repeat-containing protein 61, N-terminally processed	-0.0763467	0.673891	0.343486	0.645591	0.688006	1.47898	0.0349406	0.113303	-0.870699	-0.274579	11.07	24.384	15.775	36.9265	21.1587	5.45994	47.9512	13.3578	5.98824	7.74283	11.6716	15.2842	12.4329	23.6046	13.1335	1.95871	46.8038	12.3488	10.9498	9.36604	unknown	Ribosome	unknown	unknown	Nucleus	unknown	unknown	Ribosome	unknown	unknown	Nucleus	Nucleus	unknown	Nucleus	Nucleus	unknown
G3H0C2	Q9R1P0	Psma4	Proteasome subunit alpha type-4	-0.00297165	0.347074	0.000567259	0.0565153	0.204557	-0.192557	-0.217538	-0.68075	0.186981	-1.15703	14.272	39.9433	19.5138	49.4937	32.9274	4.95313	70.6006	15.3691	2.98935	6.96081	14.3014	31.4025	19.5061	47.5923	28.5745	5.66038	82.0906	24.6362	2.62597	15.5224	Proteasome	Proteasome	Proteasome	Proteasome	Proteasome	Proteasome	Proteasome	Proteasome	Proteasome	Proteasome	Proteasome	Proteasome	Proteasome	Proteasome	Proteasome	Proteasome
G3H0C8	Q78JE5	Fbxo22	F-box only protein 22	-0.196874	0.642853	-0.341736	0.346982	0.871001	0.579264	-1.19281	-0.0358427	0.182776	-0.802726	2.87373	31.9636	25.2346	53.0022	18.4242	9.07529	32.6896	23.2422	11.6799	16.0772	3.2939	20.4709	31.9793	41.6718	10.0737	6.07414	74.7275	23.8269	10.2901	28.0451	unknown	Cytosol	Cytosol	unknown	Cytosol	Cytosol	unknown	Cytosol	Cytosol	unknown	Cytosol	Cytosol	unknown	Cytosol	unknown	unknown
G3H0D2	Q8BP92	Rcn2	Reticulocalbin-2	0.158403	-0.113404	0.134515	0.277553	0.0633625	0.485016	0.284885	-0.515003	0.0399296	-0.498689	21.1268	2.5004	7.71716	7.31936	14.5375	16.2822	13.2029	6.79576	29.4789	16.2879	18.9299	2.70488	7.03015	6.03839	13.9128	11.6334	10.8371	9.71111	28.6742	23.0137	unknown	Endoplasmic reticulum	Endoplasmic reticulum	unknown	Endoplasmic reticulum	Endoplasmic reticulum	unknown	Endoplasmic reticulum	Endoplasmic reticulum	unknown	Endoplasmic reticulum	Endoplasmic reticulum	unknown	Endoplasmic reticulum	Endoplasmic reticulum	unknown
G3H0E9	O35239	Ptpn9	Tyrosine-protein phosphatase non-receptor type 9	0.449906	0.666499	0.598046	0.372608	0.693401	0.867566	0.621173	0.395282	-0.472164	0.529123	27.8254	26.3965	14.7812	30.7553	37.2298	9.76041	70.2659	11.0282	17.2371	6.5348	20.3707	16.6307	9.76517	23.755	23.0227	5.34939	45.6828	8.38521	23.9111	4.52846	unknown	Ribosome	unknown	unknown	Ribosome	unknown	unknown	Ribosome	unknown	unknown	Ribosome	Ribosome	unknown	Nucleus	unknown	unknown
G3H0F0	Q60520	Sin3a	Paired amphipathic helix protein Sin3a	1.05619	0.623223	0.277449	0.525308	0.738552	0.0584838	0.278205	-0.236963	0.623898	-0.444258	20.8707	28.0271	23.8139	37.519	21.741	2.24998	56.0713	15.3864	18.0931	12.593	10.0368	18.1958	19.6476	26.0686	13.0303	2.16059	46.2373	18.1331	11.7409	17.1343	unknown	Nucleus	unknown	unknown	Nucleus	Nucleus	unknown	Nucleus	Nucleus	unknown	Nucleus	Nucleus	unknown	Nucleus	Nucleus	unknown
G3H0F1	Q91W89	Man2c1	Alpha-mannosidase 2C1	0.0551593	0.771744	-0.325501	0.570781	0.575124	0.270952	-0.529687	-0.185469	-0.276277	-1.04169	5.78099	28.1454	18.3422	40.9906	17.8839	6.02437	39.7	14.6532	6.07597	10.2957	5.56414	16.485	22.9846	27.597	12.0042	4.99283	57.3116	16.6634	7.35839	21.1952	unknown	Nucleus	unknown	unknown	Cytosol	unknown	unknown	Ribosome	unknown	unknown	Cytosol	unknown	unknown	Nucleus	unknown	unknown
G3H0G0	Q9D7Z3	Nol7	Nucleolar protein 7	1.12083	0.886283	1.19686	0.72871	0.794165	-0.552101	0.449319	0.466117	0.867711	0.61152	28.657	33.9119	32.887	44.2482	27.51	1.94558	76.9948	20.9538	26.3874	18.0254	13.1773	18.3465	14.3461	26.7013	15.8644	2.85264	56.3901	15.1687	14.4607	11.7978	Nucleus	Nucleus	Nucleus	Nucleus	Nucleus	Nucleus	Nucleus	Nucleus	Nucleus	Nucleus	Nucleus	Nucleus	Nucleus	Nucleus	Nucleus	Nucleus
G3H0J2	Q8BJM7	Tyw1	S-adenosyl-L-methionine-dependent tRNA 4-demethylwyosine synthase	-0.099951	0.392148	0.219688	-0.169863	0.17975	0.366894	1.06281	-0.86164	-0.256453	-0.643557	16.8113	3.46112	7.16142	6.42864	16.2388	14.29	17.1712	4.37351	23.1993	13.96	18.0173	2.63735	6.14988	7.23191	14.3365	11.0812	8.21987	7.94711	27.7125	21.8079	unknown	Endoplasmic reticulum	Endoplasmic reticulum	unknown	Plasma membrane	unknown	unknown	Endoplasmic reticulum	unknown	unknown	Endoplasmic reticulum	Endoplasmic reticulum	unknown	Endoplasmic reticulum	unknown	unknown
G3H0L9	P10605	Ctsb	Cathepsin B;Cathepsin B heavy chain;Cathepsin B light chain	0.255012	0.587284	-1.18985	0.20854	-0.0528245	0.532426	0.71658	-0.0752657	-0.0459644	-0.275014	27.0953	10.2066	4.6252	3.07579	16.6987	21.8272	24.5263	7.46468	35.6861	20.7819	22.7054	6.79343	10.5514	2.66183	17.3215	15.0911	14.9252	7.86445	36.8414	25.1463	Lysosome	Lysosome	Lysosome	Lysosome	Lysosome	Lysosome	Lysosome	Lysosome	Lysosome	Lysosome	Lysosome	Lysosome	Lysosome	Lysosome	Lysosome	Lysosome
G3H0M3	Q6PCM2	Ints6	Integrator complex subunit 6	0.355054	0.794273	0.640588	0.578892	0.779699	1.44465e-05	0.2548	-0.00797698	-0.151838	-0.377584	19.7122	44.5086	21.985	53.7605	37.7023	2.52775	79.6921	18.9499	11.136	7.99813	15.4118	25.6652	14.1023	35.9914	21.9612	2.52773	66.7903	19.055	12.3719	10.3909	unknown	Nucleus	Nucleus	unknown	Nucleus	Nucleus	unknown	Nucleus	Nucleus	unknown	Nucleus	Nucleus	unknown	Nucleus	Nucleus	unknown
G3H0N2	Q8K019-3	Bclaf1	Bcl-2-associated transcription factor 1	0.102521	0.626732	0.438148	0.367044	0.530361	-0.0680146	0.120422	-0.275571	-0.560491	-0.539989	18.5985	40.997	18.4262	49.8885	33.8644	2.53255	72.647	16.2084	7.64212	6.45947	17.3227	26.5513	13.6	38.682	23.4471	2.65481	66.8293	19.6199	11.2704	9.39182	unknown	Nucleus	Nucleus	unknown	Nucleus	Nucleus	unknown	Nucleus	unknown	unknown	Nucleus	Nucleus	unknown	Nucleus	Nucleus	unknown
G3H0P3	Q9D338	Mrpl19	39S ribosomal protein L19, mitochondrial	0.424436	0.139876	0.951054	-0.24241	-0.395396	0.902354	1.5485	-0.265906	0.0388194	-0.303305	50.083	24.5966	44.6066	25.3433	1.87246	44.4897	71.7911	27.9188	65.4247	38.0405	37.3183	22.3238	23.0729	29.9803	2.46285	23.8026	24.5428	33.5693	63.6878	46.9407	Mitochondrion	Mitochondrion	Mitochondrion	Mitochondrion	Mitochondrion	Mitochondrion	Mitochondrion	Mitochondrion	Mitochondrion	Mitochondrion	Mitochondrion	Mitochondrion	Mitochondrion	Mitochondrion	Mitochondrion	Mitochondrion
G3H0Q0	P62754	Rps6	40S ribosomal protein S6	-0.237064	0.320701	0.394727	0.0367746	0.422199	0.600813	-0.0998065	-0.508285	-1.12743	0.554997	14.2108	28.3094	11.9805	34.9538	25.3691	4.49773	53.8889	11.4111	7.40778	2.64739	16.7487	22.6668	9.11276	34.0741	18.9326	2.96572	57.7489	16.2307	16.1837	1.80197	Ribosome	Ribosome	Ribosome	Ribosome	Ribosome	Ribosome	Ribosome	Ribosome	Ribosome	Ribosome	Ribosome	Ribosome	Ribosome	Ribosome	Ribosome	Ribosome
G3H0R3	Q8BGW1-4	Fto	Alpha-ketoglutarate-dependent dioxygenase FTO	0.393019	0.878376	-0.176813	0.568386	1.06384	0.832056	-1.1084	0.159534	0.355205	-0.63771	3.17323	31.0939	23.9815	50.6166	18.0211	8.80819	31.6356	21.9378	11.5664	15.328	2.41652	16.9144	27.1083	34.1343	8.62054	4.94781	68.2082	19.6412	9.04213	23.8482	unknown	Cytosol	Cytosol	unknown	Cytosol	Cytosol	unknown	Cytosol	Cytosol	unknown	Cytosol	Cytosol	unknown	Cytosol	Cytosol	unknown
G3H0T0	Q3UHA3	Spg11	Spatacsin	0.113044	1.45493	0.471532	1.19652	1.10849	-0.286067	0.912335	0.2502	-1.00125	-2.05937	12.6064	28.6835	12.2674	34.6012	23.6898	5.23085	51.3451	11.4059	8.51288	2.84127	11.6563	10.463	8.84725	15.0974	10.9869	6.37803	27.2809	9.58987	17.0405	11.8426	unknown	Ribosome	Ribosome	unknown	Ribosome	Ribosome	unknown	Ribosome	Ribosome	unknown	Endoplasmic reticulum	unknown	unknown	Nucleus	unknown	unknown
G3H0T1	Q3UGC7	Eif3j1	Eukaryotic translation initiation factor 3 subunit J-A	-0.886694	-0.484368	-0.207967	-0.544159	-0.724488	0.238021	-0.953205	-1.16769	-0.105965	-0.520477	10.8535	27.6703	15.0221	39.0022	20.976	5.46765	46.2583	13.1517	7.3297	7.18501	20.0674	38.71	17.3514	56.8719	34.6589	4.63606	89.564	29.5455	7.88833	10.3064	unknown	Proteasome	unknown	unknown	Proteasome	unknown	unknown	Ribosome	unknown	unknown	Nucleus	Nucleus	unknown	Nucleus	unknown	unknown
G3H0T4	Q6P2L7	Casc4	Protein CASC4	0.13553	0.499598	0.69529	-0.24281	0.966755	0.566516	0.789874	-0.640657	0.0123398	-0.556192	20.087	12.4372	3.36205	10.1259	17.6657	16.8989	32.3602	7.48242	28.3259	15.2233	18.2859	8.79686	2.07635	11.982	9.03877	11.4109	18.717	11.6654	28.0846	22.3842	unknown	Golgi apparatus	unknown	unknown	Golgi apparatus	Golgi apparatus	unknown	Golgi apparatus	Golgi apparatus	unknown	Golgi apparatus	Golgi apparatus	unknown	Golgi apparatus	Golgi apparatus	unknown
G3H0T7	C0HKD8			0.452881	0.304705	0.388019	0.144053	0.257118	1.02763	-0.211188	-0.235591	0.422243	-0.0299998	17.2108	23.1784	18.193	31.0082	18.9667	4.99301	47.1614	12.1749	14.6526	10.27	12.5739	18.7654	13.9027	28.0616	15.8705	2.44915	54.5959	14.3346	10.9347	10.4858	unknown	Nucleus	unknown	unknown	Nucleus	Nucleus	unknown	Nucleus	unknown	unknown	Nucleus	Nucleus	unknown	Nucleus	Nucleus	unknown
G3H0T9	Q9CR41	Hypk	Huntingtin-interacting protein K	0.204409	0.84045	-0.269011	0.582569	0.543159	0.671488	-0.486267	-0.0254359	0.0398312	-0.793902	7.97714	25.0216	17.1375	38.7499	15.7098	6.32089	36.1766	14.5991	8.25142	10.3293	6.92331	13.9738	20.6504	25.8762	10.7811	3.96863	50.6767	14.8588	8.02672	17.9085	unknown	Nucleus	unknown	unknown	Cytosol	unknown	unknown	Ribosome	unknown	unknown	Nucleus	unknown	unknown	Nucleus	unknown	unknown
G3H0U6	P27773	Pdia3	Protein disulfide-isomerase A3	0.208309	0.244282	-0.053631	0.0749679	0.0914816	0.595445	0.230097	-0.4505	0.16247	-0.454384	21.1403	2.73177	6.76478	7.48354	14.5701	16.4571	10.6997	6.88357	29.7496	16.618	18.298	2.30626	7.02099	7.1046	13.6748	10.8919	9.12229	9.4065	26.5811	22.7699	Endoplasmic reticulum	Endoplasmic reticulum	Endoplasmic reticulum	Endoplasmic reticulum	Endoplasmic reticulum	Endoplasmic reticulum	Endoplasmic reticulum	Endoplasmic reticulum	Endoplasmic reticulum	Endoplasmic reticulum	Endoplasmic reticulum	Endoplasmic reticulum	Endoplasmic reticulum	Endoplasmic reticulum	Endoplasmic reticulum	Endoplasmic reticulum
G3H0V3	Q9D4F8	Tubgcp4	Gamma-tubulin complex component 4	0.192482	1.11802	0.683587	0.950623	1.05546	0.259662	0.443207	0.384379	-0.992151	-0.649769	15.3115	33.1668	15.5109	40.8474	29.3365	4.48184	61.3316	13.5418	7.54967	4.23074	13.399	15.2808	9.65735	21.1348	14.115	3.74361	45.1092	10.3745	15.0174	6.63769	unknown	Ribosome	unknown	unknown	Ribosome	Ribosome	unknown	Ribosome	unknown	unknown	Nucleus	Nucleus	unknown	Nucleus	Nucleus	unknown
G3H0W2	O70481	Ubr1	E3 ubiquitin-protein ligase UBR1	0.210481	0.894398	-0.0797464	0.61533	1.08131	0.836735	-1.09883	0.246807	0.262474	-0.575203	3.33047	30.8473	23.9474	50.4855	17.6055	8.60877	30.4755	22.2547	10.7922	15.13	2.87835	16.595	25.3083	32.956	8.32037	4.82013	65.2726	18.7554	8.99698	22.542	unknown	Cytosol	unknown	unknown	Cytosol	Cytosol	unknown	Cytosol	Cytosol	unknown	Cytosol	Cytosol	unknown	Cytosol	Cytosol	unknown
G3H0X2	Q9D1G5	Lrrc57	Leucine-rich repeat-containing protein 57	0.0430936	-0.350191	0.229469	-0.718334	0.305936	0.460758	0.88836	-0.846509	-0.330482	-0.0686707	16.8289	5.12155	9.88686	5.88871	21.7623	13.1958	31.4777	1.58139	20.8337	12.4853	16.3337	6.52859	8.43298	9.68859	17.6039	9.58809	17.0051	2.84356	26.1969	13.094	unknown	Plasma membrane	Plasma membrane	unknown	Plasma membrane	Plasma membrane	unknown	Plasma membrane	Plasma membrane	unknown	Plasma membrane	Plasma membrane	unknown	Plasma membrane	Plasma membrane	unknown
G3H0Y4	Q8R5L3-2	Vps39	Vam6/Vps39-like protein	0.264439	0.704924	0.247363	0.241493	0.302996	0.696156	1.23485	0.0631258	-0.0860597	0.141207	17.0176	11.7568	10.7296	12.6278	20.3454	13.4321	39.2433	5.0113	20.3023	11.9946	14.1675	7.21249	9.03895	10.6814	16.4913	8.29049	16.674	4.79676	21.5502	10.8762	unknown	Plasma membrane	unknown	unknown	Plasma membrane	unknown	unknown	Plasma membrane	unknown	unknown	Plasma membrane	unknown	unknown	Plasma membrane	Plasma membrane	unknown
G3H0Y9	Q9EQP2	Ehd4	EH domain-containing protein 4	-0.358768	1.24127	0.0396393	1.01174	-0.0162475	-0.126568	1.21873	0.944055	-0.764093	-0.877882	12.5777	11.0112	8.07812	12.9141	16.6807	9.6707	31.0633	4.41227	15.411	8.27802	16.1288	4.65775	7.85919	6.40474	16.8696	10.5574	13.3467	2.29337	26.1726	15.2123	unknown	Plasma membrane	Plasma membrane	unknown	Plasma membrane	unknown	unknown	Plasma membrane	unknown	unknown	Plasma membrane	unknown	unknown	Plasma membrane	Plasma membrane	unknown
G3H0Z8	Q80TE0-2	Rpap1	RNA polymerase II-associated protein 1	1.17305	0.526385	-0.523259	0.0500695	0.867457	1.08555	-0.878459	-0.545789	0.431187	-1.12183	6.02842	23.3703	16.5009	31.1404	15.236	8.22005	34.0659	11.7244	10.2478	9.81505	2.67351	16.2258	23.7151	30.0782	8.35105	3.87338	62.6272	17.1154	7.60026	21.3598	unknown	Nucleus	unknown	unknown	Plasma membrane	unknown	unknown	Cytosol	unknown	unknown	Cytosol	Cytosol	unknown	Cytosol	Cytosol	unknown
G3H0Z9	Q80TE0	Rpap1	RNA polymerase II-associated protein 1	1.44663	0.786684	-0.0905275	0.612285	1.03001	1.32983	-0.944859	0.191723	0.634442	-0.562402	7.28722	27.9912	22.2727	45.98	17.0532	9.73662	32.5336	19.548	11.7982	14.4643	2.67351	16.2258	23.7151	30.0782	8.35105	3.87338	62.6272	17.1154	7.60026	21.3598	unknown	Cytosol	unknown	unknown	Cytosol	unknown	unknown	Cytosol	unknown	unknown	Cytosol	Cytosol	unknown	Cytosol	Cytosol	unknown
G3H102	A2AQ19	Rtf1	RNA polymerase-associated protein RTF1 homolog	-0.969581	0.477573	-0.479564	0.199995	0.593119	0.285522	-1.29161	-0.187803	-0.166158	-0.947916	2.16778	31.5357	24.85	52.518	18.0729	8.52569	31.4075	22.915	10.5896	15.4221	4.2451	22.6484	34.6489	45.7198	11.9807	6.99486	76.8859	26.1008	11.8822	29.7505	unknown	Cytosol	Cytosol	unknown	Cytosol	Cytosol	unknown	Cytosol	Cytosol	unknown	Cytosol	Cytosol	unknown	Cytosol	unknown	unknown
G3H103	Q9CWX2	Ndufaf1	Complex I intermediate-associated protein 30, mitochondrial	0.264459	0.0731724	0.852049	-0.247568	-0.211138	0.675692	1.68226	-0.411419	-0.166119	-0.45353	47.7694	23.3571	43.2875	25.1693	1.87852	41.9831	71.5696	26.2347	62.7086	36.4326	39.7686	22.2019	23.9812	29.8811	2.17458	26.2828	22.3006	34.892	70.3612	49.8903	Mitochondrion	Mitochondrion	Mitochondrion	Mitochondrion	Mitochondrion	Mitochondrion	Mitochondrion	Mitochondrion	Mitochondrion	Mitochondrion	Mitochondrion	Mitochondrion	Mitochondrion	Mitochondrion	Mitochondrion	Mitochondrion
G3H110;G3HFK9	P61022;P61022	Chp1	Calcineurin B homologous protein 1	-0.0265299	0.368197	-0.06068	-0.0388794	0.232651	0.457148	1.30524	-0.689579	-0.120709	-0.369946	16.1675	3.54515	6.37734	6.23965	16.2904	14.0722	20.5129	3.88164	23.1128	13.8698	16.4676	2.7466	6.65129	6.41009	13.8642	10.2505	8.30062	6.26036	25.1298	17.9239	unknown	Plasma membrane	unknown	unknown	Endoplasmic reticulum	unknown	unknown	Endoplasmic reticulum	unknown	unknown	Endoplasmic reticulum	Endoplasmic reticulum	unknown	Endoplasmic reticulum	Endoplasmic reticulum	unknown
G3H125	O35874	Slc1a4	Neutral amino acid transporter A	0.114435	0.321158	0.341171	0.108615	0.533357	0.0807601	1.598	0.712979	-0.69109	-0.505669	21.9684	9.40152	13.6694	9.27774	30.5454	13.796	50.5622	4.21476	20.7374	12.2992	20.2932	7.52523	10.7906	8.6049	21.1052	13.0449	16.7025	2.57125	33.4807	17.4622	unknown	Plasma membrane	unknown	unknown	Plasma membrane	Plasma membrane	unknown	Plasma membrane	Plasma membrane	unknown	Plasma membrane	Plasma membrane	unknown	Plasma membrane	Plasma membrane	unknown
G3H128	Q80WT5-2	Aftph	Aftiphilin	-1.1392	0.835692	0.617736	0.936429	0.181199	0.923283	-0.424939	0.517268	-0.877947	0.222299	6.0073	25.0897	18.9796	41.1964	16.4003	6.06272	33.7369	15.9194	7.17331	11.0904	13.2316	14.0581	12.3689	21.5261	14.4646	3.19692	45.2923	11.1228	13.1828	9.50671	unknown	Cytosol	unknown	unknown	Cytosol	unknown	unknown	Ribosome	unknown	unknown	Nucleus	Nucleus	unknown	Nucleus	Nucleus	unknown
G3H130	Q8VED9	Lgalsl	Galectin-related protein	0.586304	1.35479	0.40862	1.17415	1.76351	1.70002	-0.593028	0.743463	0.491708	0.0268354	8.22964	41.7235	32.7441	71.0784	26.718	13.4721	42.9109	32.1899	15.0559	21.1405	5.48132	16.3135	24.6675	31.498	7.86928	4.14647	64.7271	19.2272	10.7075	20.7509	unknown	Cytosol	unknown	unknown	Cytosol	unknown	unknown	Nucleus	unknown	unknown	Cytosol	unknown	unknown	Cytosol	unknown	unknown
G3H133	Q62348	Tsn	Translin	1.26823	0.50003	-0.56022	0.185161	0.940748	0.559001	-1.09015	-0.373984	-0.242204	-1.14972	4.69373	26.0947	19.7065	42.2227	16.9081	7.08562	33.2169	16.2796	7.61505	11.9289	1.94869	18.4514	29.0571	37.137	8.80847	4.80952	70.7176	21.0972	9.00707	26.4667	unknown	Cytosol	unknown	unknown	Cytosol	unknown	unknown	Ribosome	unknown	unknown	Cytosol	Cytosol	unknown	Cytosol	Cytosol	unknown
G3H160	Q569Z5	Ddx46	Probable ATP-dependent RNA helicase DDX46	-0.757987	0.0297107	0.0335588	-0.000462105	-0.0578041	1.58118	-0.589832	-0.707433	-0.410402	-0.430493	8.38415	21.7217	13.0485	30.4534	17.1308	5.15555	37.7658	9.71712	8.00344	7.08963	14.1787	21.2789	12.7484	30.4631	17.8311	1.72303	56.8402	15.867	10.637	9.55465	unknown	Nucleus	unknown	unknown	Plasma membrane	unknown	unknown	Ribosome	unknown	unknown	Nucleus	Nucleus	unknown	Nucleus	Nucleus	unknown
G3H162	Q99KF1	Tmed9	Transmembrane emp24 domain-containing protein 9	-0.106891	-0.550532	-0.656312	-1.10866	-0.226858	0.777372	0.368851	-0.508809	-0.244216	0.328225	16.7347	6.52881	5.33909	5.98106	18.6482	13.8472	28.5659	3.57973	22.7533	13.4461	18.0217	9.56226	8.41466	12.8978	21.8237	8.07884	22.1214	5.09351	26.9501	10.71	unknown	Plasma membrane	Plasma membrane	unknown	Plasma membrane	unknown	unknown	Plasma membrane	unknown	unknown	Plasma membrane	Plasma membrane	unknown	Plasma membrane	unknown	unknown
G3H166	Q91VN6	Ddx41	Probable ATP-dependent RNA helicase DDX41	-0.0225537	0.768263	0.797367	0.554075	0.740892	0.0156645	0.153163	-0.11166	-1.14673	-0.254592	15.6479	37.408	17.7008	45.8854	30.9179	2.25451	66.9265	14.4611	6.42573	5.30583	15.8945	21.9632	10.185	31.2523	18.5003	2.23017	60.1854	15.6248	14.2273	6.32985	unknown	Ribosome	unknown	unknown	Nucleus	unknown	unknown	Nucleus	Nucleus	unknown	Nucleus	Nucleus	unknown	Nucleus	Nucleus	unknown
G3H171;G3IC84	O70293-2;Q8VEB1	Grk5;Grk6	G protein-coupled receptor kinase 5;G protein-coupled receptor kinase 6	-0.435493	0.820838	-0.25442	0.518687	-0.206426	-0.0609632	0.775289	0.935818	-0.743385	-0.545428	13.0834	11.0845	7.57232	11.7526	16.1429	10.9698	29.9738	4.44394	17.1722	10.1768	17.6937	6.27508	9.03269	8.20336	18.6261	11.4433	17.5128	2.32305	28.748	14.8525	unknown	Plasma membrane	Plasma membrane	unknown	Plasma membrane	Plasma membrane	unknown	Plasma membrane	unknown	unknown	Plasma membrane	Plasma membrane	unknown	Plasma membrane	Plasma membrane	unknown
G3H177	Q9DBH5	Lman2	Vesicular integral-membrane protein VIP36	-0.199953	-0.656467	-0.163511	-0.96391	-0.146047	0.898867	0.0461293	-0.554784	-0.345126	0.562031	15.3013	6.76922	6.31875	7.42987	18.5533	12.7125	28.7946	3.28143	19.9515	11.68	17.576	10.6698	7.07706	14.4926	20.5298	6.81784	27.8884	4.82025	25.3436	7.91143	unknown	Plasma membrane	Plasma membrane	unknown	Plasma membrane	unknown	unknown	Plasma membrane	unknown	unknown	Plasma membrane	unknown	unknown	Plasma membrane	unknown	unknown
G3H193	Q3TDN2	Faf2	FAS-associated factor 2	0.308091	0.137254	0.391617	-0.243667	0.110196	0.755121	0.96084	-0.382015	0.186718	-0.376012	17.7971	4.50837	8.3927	7.48645	14.1487	14.6937	22.6968	6.63475	24.7828	13.7734	14.3749	4.09923	6.39755	8.86395	13.1082	8.70598	11.6607	8.64615	21.7743	17.8744	unknown	Endoplasmic reticulum	unknown	unknown	Endoplasmic reticulum	unknown	unknown	Endoplasmic reticulum	Endoplasmic reticulum	unknown	Endoplasmic reticulum	Endoplasmic reticulum	unknown	Endoplasmic reticulum	unknown	unknown
G3H194	Q6IRU5	Cltb	Clathrin light chain B	-0.546067	1.13532	0.247164	0.878854	0.106348	0.0565732	-0.603935	0.435351	-0.557794	-0.329208	7.74292	18.4909	14.2519	29.7829	11.4739	7.88459	19.5333	12.4866	13.9041	10.865	11.3054	8.4177	12.008	16.1959	10.6585	7.58139	29.6879	9.23401	20.467	13.6499	unknown	Endoplasmic reticulum	unknown	unknown	Cytosol	unknown	unknown	Nucleus	unknown	unknown	Nucleus	unknown	unknown	Nucleus	unknown	unknown
G3H1A1	Q8VE80	Thoc3	THO complex subunit 3	0.495598	0.701126	0.903559	0.419501	0.818641	0.698374	0.334985	0.044956	-0.0437269	0.483428	23.7509	37.4486	21.0426	46.0373	35.2299	4.46414	73.0542	17.0221	15.3727	10.0573	16.8458	23.0343	11.2487	34.4214	19.9745	2.7511	57.9168	16.4998	15.8458	7.19376	unknown	Nucleus	unknown	unknown	Nucleus	unknown	unknown	Nucleus	unknown	unknown	Nucleus	Nucleus	unknown	Nucleus	Nucleus	unknown
G3H1A4	Q99JR1	Sfxn1	Sideroflexin-1	0.322365	0.106831	0.828848	-0.496761	0.0994634	0.856427	1.50299	-0.375303	-0.0814071	-0.562445	47.8696	23.4414	41.9747	23.3762	3.36728	43.166	66.1346	26.3262	63.5172	36.3387	38.2841	21.7683	23.6309	32.9848	3.14295	23.8414	23.3336	34.1481	67.2043	53.6639	Mitochondrion	Mitochondrion	Mitochondrion	Mitochondrion	Mitochondrion	Mitochondrion	Mitochondrion	Mitochondrion	Mitochondrion	Mitochondrion	Mitochondrion	Mitochondrion	Mitochondrion	Mitochondrion	Mitochondrion	Mitochondrion
G3H1B1	Q9JJT9	Phax	Phosphorylated adapter RNA export protein	-0.687897	0.554856	-0.0132368	0.573145	0.495327	1.15746	-0.835646	0.131308	0.579059	-0.489093	4.61848	24.9418	22.018	42.983	16.9494	8.63868	29.5026	18.7915	10.7849	13.9853	7.44007	16.9785	22.221	28.891	12.0239	3.87273	52.652	17.1567	7.21941	19.6293	unknown	Cytosol	unknown	unknown	Cytosol	unknown	unknown	Cytosol	unknown	unknown	Proteasome	unknown	unknown	Nucleus	unknown	unknown
G3H1B2	Q9DBF1-2	Aldh7a1	Alpha-aminoadipic semialdehyde dehydrogenase	0.934055	0.296607	0.530318	-0.17538	0.301158	1.36949	0.0877095	0.035103	0.551566	0.0208781	33.8565	18.2695	29.8965	20.9175	5.76967	29.7941	50.377	19.6075	44.1032	25.9039	17.72	14.8744	20.7004	23.6214	4.68267	11.5312	47.4056	19.1362	30.0907	25.5317	unknown	Mitochondrion	unknown	unknown	Mitochondrion	Mitochondrion	unknown	Mitochondrion	Mitochondrion	unknown	Mitochondrion	Mitochondrion	unknown	Mitochondrion	Mitochondrion	unknown
G3H1B3	P14733	Lmnb1	Lamin-B1	1.86638	1.24412	1.47785	1.02568	1.37895	0.414553	1.86001	0.491693	1.32336	0.488736	61.4861	39.5013	63.777	57.17	24.8639	4.97881	111.895	36.7017	58.7852	40.4851	16.8632	16.6761	22.8975	28.0807	9.56015	3.73536	30.8244	26.1019	23.4908	28.8517	unknown	Nucleus	unknown	unknown	Nucleus	unknown	unknown	Nucleus	unknown	unknown	Nucleus	unknown	unknown	Nucleus	unknown	unknown
G3H1B7	Q3UPH1	Prrc1	Protein PRRC1	-1.05956	0.336709	0.183932	0.302146	-0.752867	0.900258	-1.05354	0.271908	-0.496285	0.430586	8.75003	16.6165	14.5221	24.5965	13.2519	10.1828	20.2876	10.5493	16.5832	12.2122	18.2377	13.1577	12.7838	19.9489	22.3313	5.45585	42.1092	8.73717	23.3919	9.06097	unknown	Plasma membrane	unknown	unknown	Plasma membrane	unknown	unknown	Nucleus	unknown	unknown	Nucleus	unknown	unknown	Nucleus	unknown	unknown
G3H1C9	Q9R1C6	Dgke	Diacylglycerol kinase epsilon	0.0138186	0.523828	0.332665	0.132161	0.353443	0.57985	1.14103	-0.296936	-0.0150722	-0.400397	17.6403	4.77097	11.0591	9.03273	20.7993	15.8986	23.7368	7.00533	25.9796	16.7852	17.4722	3.31832	8.78172	8.24203	16.2799	10.6367	10.7631	8.60628	26.2525	22.1543	unknown	Endoplasmic reticulum	Endoplasmic reticulum	unknown	Endoplasmic reticulum	Endoplasmic reticulum	unknown	Nucleus	unknown	unknown	Endoplasmic reticulum	Endoplasmic reticulum	unknown	Endoplasmic reticulum	Endoplasmic reticulum	unknown
G3H1D2	Q61510	Trim25	E3 ubiquitin/ISG15 ligase TRIM25	-0.119483	0.865841	0.878554	0.567574	0.788899	-0.104033	0.280684	0.146054	-1.63518	0.0132075	16.8883	40.5106	17.7525	48.8671	34.2855	2.26358	72.1529	16.5296	5.84019	4.00782	18.3465	22.2293	9.65579	32.9731	19.8439	2.43283	59.3963	14.9382	18.1412	3.9713	unknown	Ribosome	unknown	unknown	Nucleus	unknown	unknown	Nucleus	unknown	unknown	Nucleus	unknown	unknown	Nucleus	Nucleus	unknown
G3H1D5	Q920A5	Scpep1	Retinoid-inducible serine carboxypeptidase	0.58008	1.20674	-0.0940294	-0.322009	0.181912	0.874562	0.877895	0.453762	0.34386	-0.0532501	40.9793	17.8402	11.7926	2.55954	22.7278	33.2603	36.2783	13.935	53.7225	30.2622	27.4121	7.7292	12.5868	3.19961	20.0353	18.1408	19.7412	10.1744	42.3296	31.4001	unknown	Lysosome	Lysosome	unknown	Lysosome	Lysosome	unknown	Lysosome	Lysosome	unknown	Lysosome	Lysosome	unknown	Lysosome	unknown	unknown
G3H1D7;G3I9W6;G3H5N3;G3I1U7;G3GTW6;G3HY45;G3HLH9;G3H891;G3GTA5;G3HI21;G3H210	P47915;P47915;P47915;P47915;P47915;P47915;P47915	Rpl29	60S ribosomal protein L29	0.252166	0.712485	0.718744	0.304563	0.495899	0.736294	-0.208446	0.0814335	-0.204333	0.162392	20.9193	28.9433	16.0077	34.4329	26.8043	11.0868	51.7635	13.1091	19.3866	6.18085	17.5645	17.6631	9.72672	27.8799	19.0075	6.6552	59.8098	12.3897	22.3363	5.52285	Ribosome	Ribosome	Ribosome	Ribosome	Ribosome	Ribosome	Ribosome	Ribosome	Ribosome	Ribosome	Ribosome	Ribosome	Ribosome	Ribosome	Ribosome	Ribosome
G3H1D8;G3I6R3	Q920Q6;Q61474-2	Msi1;Msi2	RNA-binding protein Musashi homolog 1;RNA-binding protein Musashi homolog 2	0.961348	1.5164	0.599516	1.22643	1.66708	0.624788	0.804132	0.535646	-0.192109	-1.80579	17.4196	32.0217	13.3512	38.1842	29.3916	5.0339	61.5854	13.7039	9.46374	2.39744	8.94631	11.1934	8.81148	16.3189	9.25512	3.26456	35.2703	9.45363	10.8117	8.38192	unknown	Ribosome	Ribosome	unknown	Ribosome	Ribosome	unknown	Ribosome	Ribosome	unknown	Nucleus	Nucleus	unknown	Nucleus	Nucleus	unknown
G3H1E0	Q8VE22	Mrps23	28S ribosomal protein S23, mitochondrial	0.329143	0.111731	0.869561	-0.329352	0.192274	0.802085	1.69766	-0.3602	-0.0579439	-0.437891	50.5933	24.4632	44.795	25.1372	1.45498	45.3011	73.0428	27.603	66.4839	37.899	40.2727	22.6402	24.5169	31.5835	1.27344	25.9811	22.5181	35.4314	69.2085	51.3389	Mitochondrion	Mitochondrion	Mitochondrion	Mitochondrion	Mitochondrion	Mitochondrion	Mitochondrion	Mitochondrion	Mitochondrion	Mitochondrion	Mitochondrion	Mitochondrion	Mitochondrion	Mitochondrion	Mitochondrion	Mitochondrion
G3H1E5;G3HI52	Q9D0M5;Q9D0M5	Dynll2	Dynein light chain 2, cytoplasmic	1.0011	1.06347	0.445734	0.87866	1.21294	1.19075	-0.023924	0.403636	0.454987	-0.263481	14.1415	23.042	18.7758	33.5013	17.683	7.38485	36.5194	14.5767	13.9871	10.4993	7.06537	11.0251	13.7854	18.2204	7.62824	3.23513	37.1301	11.0193	10.2038	12.6031	unknown	Nucleus	unknown	unknown	Nucleus	unknown	unknown	Nucleus	unknown	unknown	Nucleus	Nucleus	unknown	Nucleus	Nucleus	unknown
G3H1F2;G3H1F1	P52482;P52482	Ube2e1	Ubiquitin-conjugating enzyme E2 E1	0.280857	1.28759	0.101172	0.963274	0.856881	0.471152	-0.0937379	0.103958	-0.743013	-0.731035	8.46625	24.4568	15.4241	35.3911	16.2076	4.94441	37.1017	12.418	6.22611	8.0925	6.96858	10.0183	14.3795	18.1518	8.94894	3.56684	39.5924	11.5546	10.4204	13.4322	unknown	Nucleus	unknown	unknown	Proteasome	unknown	unknown	Ribosome	unknown	unknown	Nucleus	Nucleus	unknown	Nucleus	Nucleus	unknown
G3H1F4	Q9CZM2	Rpl15	60S ribosomal protein L15	-0.141692	1.12633	0.862062	0.817071	0.739572	0.121811	0.269883	0.654406	-1.21422	0.368871	15.355	35.632	14.8448	42.417	29.8684	4.88427	63.7691	15.7262	8.53561	2.51639	16.9396	16.3223	8.16709	24.0756	17.8887	4.48881	52.8893	9.99146	19.8039	1.94866	Ribosome	Ribosome	Ribosome	Ribosome	Ribosome	Ribosome	Ribosome	Ribosome	Ribosome	Ribosome	Ribosome	Ribosome	Ribosome	Ribosome	Ribosome	Ribosome
G3H1G2	Q60876	Eif4ebp1	Eukaryotic translation initiation factor 4E-binding protein 1	0.643931	-0.239996	-1.28099	-1.02178	0.232141	0.563898	-1.32509	-1.30839	0.480236	-1.30429	11.1694	18.1581	13.5731	21.2069	16.519	11.5293	31.3965	9.95046	17.8629	11.7846	7.14804	21.4445	32.9833	43.059	14.0638	7.79928	78.6635	24.6438	12.8052	29.1035	unknown	Nucleus	unknown	unknown	Plasma membrane	unknown	unknown	Plasma membrane	unknown	unknown	Cytosol	Cytosol	unknown	Nucleus	unknown	unknown
G3H1G7	Q9Z2Y8	Prosc	Proline synthase co-transcribed bacterial homolog protein	0.392434	0.824824	-0.176042	0.69469	1.25334	0.816099	-0.797939	0.190243	0.113355	-0.407731	11.1749	24.4224	18.7122	39.6244	14.1847	10.9789	30.2859	18.0972	15.9606	14.032	8.51354	13.7877	21.1407	24.4816	5.95013	6.23577	52.6556	15.8614	14.7545	18.6149	unknown	Nucleus	unknown	unknown	Cytosol	unknown	unknown	Nucleus	unknown	unknown	Nucleus	unknown	unknown	Nucleus	Nucleus	unknown
G3H1G8	Q8BFZ9	Erlin2	Erlin-2	-0.11834	0.186168	0.143375	0.186318	0.260376	0.363882	0.847571	-0.637902	-0.151238	-0.454537	16.5361	2.68765	8.51074	7.905	18.341	14.627	15.69	4.58051	24.4262	15.3612	17.9497	2.36228	7.70561	6.94728	15.3124	11.3662	8.71924	7.12757	27.1258	21.0501	Endoplasmic reticulum	Endoplasmic reticulum	Endoplasmic reticulum	Endoplasmic reticulum	Endoplasmic reticulum	Endoplasmic reticulum	Endoplasmic reticulum	Endoplasmic reticulum	Endoplasmic reticulum	Endoplasmic reticulum	Endoplasmic reticulum	Endoplasmic reticulum	Endoplasmic reticulum	Endoplasmic reticulum	Endoplasmic reticulum	Endoplasmic reticulum
G3H1H6	Q61239	Fnta	Protein farnesyltransferase/geranylgeranyltransferase type-1 subunit alpha	-0.478444	0.566414	-0.347585	0.289055	0.68298	0.613939	-1.47175	-0.0654978	0.0846752	-0.845071	3.22232	30.1136	24.7338	50.6488	18.1055	9.03367	30.994	22.5759	11.5208	15.5641	4.48946	20.3355	31.4721	41.4529	11.2775	5.90269	85.9645	23.6245	10.8641	27.9585	unknown	Cytosol	Cytosol	unknown	Cytosol	Cytosol	unknown	Cytosol	Cytosol	unknown	Cytosol	Cytosol	unknown	Nucleus	unknown	unknown
G3H1I3	Q91X20	Ash2l	Set1/Ash2 histone methyltransferase complex subunit ASH2	2.51991	0.885373	0.39413	0.548079	1.32965	-0.257741	0.00425408	0.187658	1.68955	-0.225993	24.6784	26.3626	26.6437	35.8863	18.9802	2.82246	58.2674	16.9666	22.4218	15.0343	4.30278	14.2713	20.2745	24.5437	7.55154	3.37455	58.0959	14.8972	6.95127	17.5838	unknown	Nucleus	Nucleus	unknown	Nucleus	Nucleus	unknown	Nucleus	Nucleus	unknown	Cytosol	unknown	unknown	Nucleus	unknown	unknown
G3H1I6	Q8VC85	Lsm1	U6 snRNA-associated Sm-like protein LSm1	0.661778	1.1607	0.769609	1.08488	1.25985	1.03694	0.466305	0.344915	-0.605682	0.125256	16.6173	30.3887	20.5838	43.8358	29.4237	7.64204	58.9561	14.9787	8.35124	10.6726	10.5038	13.5928	12.074	20.6656	12.287	3.72442	42.6733	11.7936	12.7081	9.78507	unknown	Nucleus	unknown	unknown	Proteasome	unknown	unknown	Proteasome	Proteasome	unknown	Nucleus	Nucleus	unknown	Nucleus	Nucleus	unknown
G3H1K6	Q61072	Adam9	Disintegrin and metalloproteinase domain-containing protein 9	0.485539	0.291065	0.73593	-0.223697	0.672208	0.559812	0.751024	0.223347	-0.322772	0.0973945	26.309	13.1005	14.756	13.0687	35.9166	13.4668	56.7077	5.1614	21.4451	10.51	18.7907	10.7071	8.85996	15.2606	22.5393	9.13576	33.6947	4.42113	26.8221	9.82386	unknown	Plasma membrane	unknown	unknown	Plasma membrane	unknown	unknown	Plasma membrane	unknown	unknown	Plasma membrane	Plasma membrane	unknown	Plasma membrane	Plasma membrane	unknown
G3H1K9	Q7TPR4	Actn1	Alpha-actinin-1	-1.18101	1.67275	0.801452	1.73176	0.0635179	-0.211404	-0.24392	1.64719	-0.775108	-0.0504282	6.37775	27.7573	22.1278	46.6365	17.0204	9.15554	27.1106	21.1718	13.8243	15.2351	14.4607	8.70619	12.6963	14.0415	16.2873	10.6004	32.1045	6.75935	23.6578	15.777	unknown	Cytosol	unknown	unknown	Cytosol	unknown	unknown	Cytosol	unknown	unknown	Plasma membrane	unknown	unknown	Nucleus	unknown	unknown
G3H1L5	Q5DU37-3	Zfyve26	Zinc finger FYVE domain-containing protein 26	0.144899	1.3896	0.691947	1.01241	1.05607	-0.517646	0.617054	0.264703	-1.15095	-2.19986	13.5466	28.9191	11.9829	34.1663	24.9609	5.09147	53.1778	11.6958	8.25087	2.56926	12.2521	11.0376	7.41765	16.9369	12.0047	7.28903	34.672	9.73525	18.3219	11.804	unknown	Ribosome	Ribosome	unknown	Ribosome	Ribosome	unknown	Ribosome	Ribosome	unknown	Endoplasmic reticulum	unknown	unknown	Nucleus	unknown	unknown
G3H1L7	O88384	Vti1b	Vesicle transport through interaction with t-SNAREs homolog 1B	-0.11555	-0.736828	0.227387	-1.25447	0.0439021	0.687149	-0.119014	0.0274501	-0.36837	0.699737	16.8405	6.44117	9.86965	6.87108	20.966	13.4022	29.8415	4.92623	21.1264	13.3213	18.2448	10.7343	8.43047	16.393	20.3376	8.32383	32.4076	4.83338	27.2719	8.2017	unknown	Plasma membrane	Plasma membrane	unknown	Plasma membrane	unknown	unknown	Endoplasmic reticulum	unknown	unknown	Plasma membrane	unknown	unknown	Plasma membrane	Plasma membrane	unknown
G3H1M4	Q6ZWX6	Eif2s1	Eukaryotic translation initiation factor 2 subunit 1	0.400301	0.897646	0.462137	0.692259	0.916167	0.374695	0.303288	-0.0812369	-0.823977	-0.807589	15.8953	37.3595	16.8974	46.3398	30.9229	2.30499	65.3624	14.4532	4.64713	5.07645	12.0439	20.0532	12.266	28.679	16.3865	1.77776	52.9699	15.2904	8.22671	8.88523	unknown	Ribosome	unknown	unknown	Nucleus	unknown	unknown	Proteasome	unknown	unknown	Nucleus	Nucleus	unknown	Nucleus	Nucleus	unknown
G3H1M5	P57746	Atp6v1d	V-type proton ATPase subunit D	-1.03508	1.58883	0.668734	1.74537	-0.0827496	-0.30904	0.61474	1.07505	-0.993906	-0.446064	7.34539	19.1356	15.5826	30.1938	12.957	8.01927	26.4605	12.121	12.678	11.2449	15.0523	6.36143	9.80233	9.00554	13.7219	9.93494	17.2799	5.75332	25.2491	15.3191	unknown	Nucleus	unknown	unknown	Cytosol	unknown	unknown	Nucleus	unknown	unknown	Plasma membrane	unknown	unknown	Nucleus	unknown	unknown
G3H1N0	Q9D6K5	Synj2bp	Synaptojanin-2-binding protein	0.27137	0.0564513	0.767049	-0.417522	0.805191	0.84806	1.47383	-0.475199	-0.082991	-0.564799	42.3062	20.3308	36.0819	21.7541	3.66565	38.1632	57.34	22.4798	56.0286	31.9639	35.0521	19.5506	21.2024	29.0555	2.0978	21.2009	20.6438	31.2494	59.3461	47.2805	unknown	Mitochondrion	Mitochondrion	unknown	Mitochondrion	Mitochondrion	unknown	Mitochondrion	Mitochondrion	unknown	Mitochondrion	Mitochondrion	unknown	Mitochondrion	Mitochondrion	unknown
G3H1N7	O35326	Srsf5	Serine/arginine-rich splicing factor 5	0.118442	0.734995	0.59038	0.413956	0.655473	0.479796	0.153966	-0.0800885	-0.686421	-0.397757	16.9284	41.5379	18.4131	49.2451	34.1643	3.73771	74.0664	17.6478	6.66506	5.16201	15.5941	24.9568	12.2294	36.9615	21.6898	2.68024	66.5691	18.6552	10.726	6.80073	unknown	Ribosome	unknown	unknown	Nucleus	unknown	unknown	Nucleus	unknown	unknown	Nucleus	Nucleus	unknown	Nucleus	Nucleus	unknown
G3H1P3	P84089	Erh	Enhancer of rudimentary homolog	0.0137275	0.349797	0.533535	0.0511407	0.372142	0.547175	-0.111192	-0.52281	-0.32038	-0.0752795	18.664	37.5644	19.4567	46.534	32.0489	3.60377	69.0943	15.6462	11.6475	8.38758	18.4873	29.4766	13.4419	44.9134	24.7621	2.46627	74.6302	22.4796	14.5437	8.83687	unknown	Nucleus	Nucleus	unknown	Nucleus	Nucleus	unknown	Nucleus	Nucleus	unknown	Nucleus	Nucleus	unknown	Nucleus	Nucleus	unknown
G3H1Q6	Q8R5C5	Actr1b	Beta-centractin	0.358375	0.230035	-0.181447	-0.0761752	0.0834295	1.18861	-0.587365	-0.418996	0.677359	-0.313552	12.0204	23.2564	12.027	28.9221	17.8409	9.05333	36.4559	11.321	13.0466	8.92552	9.37639	19.8288	13.6389	30.4902	16.8384	3.97191	54.7751	15.1362	8.15818	11.0923	unknown	Nucleus	unknown	unknown	Ribosome	unknown	unknown	Ribosome	unknown	unknown	Nucleus	Nucleus	unknown	Nucleus	unknown	unknown
G3H1Q7	P19536	Cox5b	Cytochrome c oxidase subunit 5B, mitochondrial	0.357007	0.193447	0.914985	-0.254293	0.439241	0.829161	1.83992	-0.303869	-0.0229599	-0.349753	51.8971	25.4061	45.9719	25.9774	2.56445	47.4391	76.1552	28.7049	68.8715	39.3806	40.5204	22.218	24.3812	30.9845	1.89134	26.7014	21.2729	35.4348	69.9763	50.1844	Mitochondrion	Mitochondrion	Mitochondrion	Mitochondrion	Mitochondrion	Mitochondrion	Mitochondrion	Mitochondrion	Mitochondrion	Mitochondrion	Mitochondrion	Mitochondrion	Mitochondrion	Mitochondrion	Mitochondrion	Mitochondrion
G3H1R3	Q32NY4-2	Cnnm3	Metal transporter CNNM3	-0.208413	-0.191332	-0.520667	0.0479796	-0.141645	0.166349	1.36274	-0.181526	-0.392607	-0.500084	16.1844	4.81778	6.55225	6.63582	17.8816	13.8044	23.6563	2.9762	22.6979	12.9508	18.6997	5.50102	9.39997	6.41876	19.7263	12.301	9.1986	3.37526	29.797	18.3163	unknown	Plasma membrane	Plasma membrane	unknown	Plasma membrane	Plasma membrane	unknown	Plasma membrane	unknown	unknown	Plasma membrane	Plasma membrane	unknown	Plasma membrane	Plasma membrane	unknown
G3H1R4	Q69ZF7	Cnnm4	Metal transporter CNNM4	-0.16704	-0.379835	-0.519133	0.0989429	-0.172596	0.196858	0.900388	0.0201997	-0.345144	-0.431047	15.9813	4.18812	6.1647	6.55462	15.669	13.5461	21.5442	2.79748	23.1182	12.9961	17.9431	5.44955	8.8346	6.12016	17.6602	11.8183	11.5421	2.75858	29.3666	17.5214	unknown	Plasma membrane	unknown	unknown	Plasma membrane	Plasma membrane	unknown	Plasma membrane	unknown	unknown	Plasma membrane	Plasma membrane	unknown	Plasma membrane	Plasma membrane	unknown
G3H1S2	Q6P5E4	Uggt1	UDP-glucose:glycoprotein glucosyltransferase 1	0.154743	-0.165294	-0.0335266	0.168167	0.124429	0.553421	0.536076	-0.529997	0.12493	-0.5047	20.1622	1.7065	6.67096	7.02375	14.2629	15.888	12.9079	6.24702	28.4186	15.9172	18.1116	1.91365	6.8278	6.25094	13.0843	10.8261	8.90188	9.02024	26.0612	22.5838	Endoplasmic reticulum	Endoplasmic reticulum	Endoplasmic reticulum	Endoplasmic reticulum	Endoplasmic reticulum	Endoplasmic reticulum	Endoplasmic reticulum	Endoplasmic reticulum	Endoplasmic reticulum	Endoplasmic reticulum	Endoplasmic reticulum	Endoplasmic reticulum	Endoplasmic reticulum	Endoplasmic reticulum	Endoplasmic reticulum	Endoplasmic reticulum
G3H1T8	Q8C0I1	Agps	Alkyldihydroxyacetonephosphate synthase, peroxisomal	0.417655	0.541561	-0.189632	-0.348668	0.514352	0.789137	0.0562224	-0.73716	0.366207	-0.255256	22.6309	5.75279	7.38129	9.1008	18.0539	18.162	2.92063	6.94173	30.853	18.8405	16.9424	3.95232	8.41816	11.5888	12.6397	10.5102	2.809	11.5711	23.9364	22.487	Peroxisome	Peroxisome	Peroxisome	Peroxisome	Peroxisome	Peroxisome	Peroxisome	Peroxisome	Peroxisome	Peroxisome	Peroxisome	Peroxisome	Peroxisome	Peroxisome	Peroxisome	Peroxisome
G3H1U2;G3GTK0;G3HRU8;G3IJ98;G3IEG9	Q8BG05-2;Q8BG05-2;Q8BG05-2;Q8BG05-2;Q8BG05-2	Hnrnpa3	Heterogeneous nuclear ribonucleoprotein A3	0.994471	0.423574	1.07478	0.252662	0.786729	1.2044	0.237578	0.0681572	0.920348	0.693747	25.7797	28.4908	26.7334	36.696	30.4597	6.23891	72.667	16.9262	20.1862	13.8312	12.9394	21.242	12.6915	30.8007	17.6562	2.70737	61.6338	16.1452	10.666	8.55106	unknown	Nucleus	unknown	unknown	Nucleus	unknown	unknown	Nucleus	unknown	unknown	Nucleus	Nucleus	unknown	Nucleus	Nucleus	unknown
G3H1U4	O88441	Mtx2	Metaxin-2	0.26655	0.0926033	0.859977	-0.315434	0.0671913	0.725814	1.67244	-0.388117	-0.144297	-0.502605	50.1501	24.1252	44.0173	24.7848	1.95508	44.6704	72.1143	27.3252	66.0659	37.5494	41.69	22.6253	24.2519	30.8419	1.86612	27.0102	22.6238	35.76	73.0156	53.1988	Mitochondrion	Mitochondrion	Mitochondrion	Mitochondrion	Mitochondrion	Mitochondrion	Mitochondrion	Mitochondrion	Mitochondrion	Mitochondrion	Mitochondrion	Mitochondrion	Mitochondrion	Mitochondrion	Mitochondrion	Mitochondrion
G3H1V1;G3HB45;G3H621;G3IK92;G3HUC9	O09167;O09167;O09167;O09167;O09167	Rpl21	60S ribosomal protein L21	-0.124305	1.20737	1.04648	1.05418	0.803254	0.509213	0.296277	0.968829	-1.13874	1.45486	15.5056	35.6064	17.1679	47.4858	31.7558	7.20308	65.7397	18.5013	9.12593	6.32803	16.9009	15.4196	8.31183	22.8678	18.1978	5.06092	53.5352	9.4527	20.0943	2.3084	Ribosome	Ribosome	Ribosome	Ribosome	Ribosome	Ribosome;unknown	Ribosome	Ribosome	Ribosome;unknown	Ribosome	Ribosome	Ribosome	Ribosome	Ribosome	Ribosome	Ribosome
G3H1V2	Q7TQ95	Lnp	Protein lunapark	0.0783849	0.595587	0.255667	-0.333818	0.567236	0.523304	1.81137	-1.09819	-0.0490844	-0.425317	16.7524	3.24028	7.77662	6.15126	19.0588	14.3067	22.7402	3.67592	23.1167	14.4936	15.8665	2.14433	6.51369	7.7527	12.863	9.95424	6.47915	7.86966	23.9167	19.4629	unknown	Endoplasmic reticulum	unknown	unknown	Endoplasmic reticulum	Endoplasmic reticulum	unknown	Endoplasmic reticulum	unknown	unknown	Endoplasmic reticulum	Endoplasmic reticulum	unknown	Endoplasmic reticulum	Endoplasmic reticulum	unknown
G3H1W9	Q9ESX4	Zcchc17	Nucleolar protein of 40 kDa	-0.17452	0.641406	0.786187	0.371376	0.66058	0.328717	0.144923	-0.0983278	-1.33457	0.717805	15.2781	33.0179	14.9531	40.7952	29.1219	3.84556	59.692	13.2736	7.21873	3.50844	17.2426	21.1674	8.67094	31.5366	18.4232	3.06201	53.9871	14.2098	18.2056	2.13321	unknown	Ribosome	unknown	unknown	Ribosome	unknown	unknown	Ribosome	unknown	unknown	Ribosome	Ribosome	unknown	Ribosome	Ribosome	unknown
G3H1X1	Q80U78	Pum1	Pumilio homolog 1	0.798107	1.33144	0.667448	1.07099	1.45492	0.875297	0.679839	0.470417	-0.275147	-0.938826	18.4643	33.8101	14.7523	40.196	31.4695	4.56459	66.4817	14.2767	9.10317	3.77666	10.6189	13.4352	9.28837	19.1329	11.4793	2.48835	41.5002	10.3043	11.0159	7.23973	unknown	Ribosome	Ribosome	unknown	Ribosome	unknown	unknown	Ribosome	unknown	unknown	Nucleus	Nucleus	unknown	Nucleus	Nucleus	unknown
G3H1X7	Q9DCS3	Mecr	Trans-2-enoyl-CoA reductase, mitochondrial	0.36375	0.195246	0.920383	-0.234934	0.0814066	0.851602	1.75905	-0.309108	-0.0171126	-0.399348	49.0719	24.2235	44.0132	25.3172	1.66548	43.8929	72.3262	27.079	64.5409	37.312	38.1358	21.1574	23.2552	29.7946	1.57411	24.3241	21.3683	33.5493	65.311	49.2112	Mitochondrion	Mitochondrion	Mitochondrion	Mitochondrion	Mitochondrion	Mitochondrion	Mitochondrion	Mitochondrion	Mitochondrion	Mitochondrion	Mitochondrion	Mitochondrion	Mitochondrion	Mitochondrion	Mitochondrion	Mitochondrion
G3H1X8	Q8VE97	Srsf4	Serine/arginine-rich splicing factor 4	-0.289154	0.516219	0.626073	0.392463	0.320576	1.04517	-0.173815	-0.325466	-1.21675	0.136534	12.2213	31.3751	17.2633	41.8688	24.0336	4.073	50.4108	13.0479	4.6693	7.40907	14.9335	21.9376	11.1856	31.8968	19.2449	1.97372	56.8652	16.3499	10.8525	6.74005	unknown	Proteasome	unknown	unknown	Proteasome	unknown	unknown	Proteasome	unknown	unknown	Nucleus	Nucleus	unknown	Nucleus	Nucleus	unknown
G3H1Y0	P48193	Epb41	Protein 4.1	-0.460322	0.16763	-0.359857	0.781369	-0.649455	-0.142793	-0.17048	0.915229	-0.553818	-0.586915	14.0142	7.46853	7.93185	12.1709	11.9057	11.9139	12.5582	5.30072	21.5177	12.5244	19.2814	6.64927	10.1789	7.08118	18.675	13.1534	14.1334	2.81076	31.5872	18.812	unknown	Endoplasmic reticulum	unknown	unknown	Plasma membrane	unknown	unknown	Endoplasmic reticulum	unknown	unknown	Plasma membrane	unknown	unknown	Plasma membrane	Plasma membrane	unknown
G3H1Y2	Q91YT7	Ythdf2	YTH domain-containing family protein 2	-0.275105	0.918631	0.910544	0.756394	0.608274	0.0738541	0.28072	0.32861	-1.59654	0.338292	13.0207	29.8791	13.4394	37.4501	24.0177	3.70259	53.7489	11.8715	5.99543	3.67837	15.7561	15.8063	7.14954	22.1695	15.7551	3.51782	44.2451	9.45331	18.1313	2.9095	unknown	Ribosome	unknown	unknown	Ribosome	unknown	unknown	Ribosome	unknown	unknown	Ribosome	Ribosome	unknown	Ribosome	Ribosome	unknown
G3H1Z4	Q6NZB0	Dnajc8	DnaJ homolog subfamily C member 8	1.62815	0.932374	-0.658478	0.423285	1.42751	-0.51745	-0.0602905	-0.509707	-0.108194	-2.28771	13.2941	30.359	14.7105	37.9304	24.8121	2.7065	54.3912	11.8566	6.53509	4.10667	4.30067	15.908	23.2193	28.2856	9.22443	3.87415	56.7124	16.8809	7.04403	20.052	unknown	Ribosome	unknown	unknown	Ribosome	unknown	unknown	Nucleus	unknown	unknown	Cytosol	unknown	unknown	Cytosol	unknown	unknown
G3H201	Q62193	Rpa2	Replication protein A 32 kDa subunit	-0.983733	-0.273211	-0.0143178	-0.315528	-0.726293	0.373259	-0.957066	-0.888754	0.274094	-0.259333	8.10227	27.894	16.4179	40.6082	17.8146	5.76894	41.7377	14.1247	6.46051	9.12276	16.0229	33.7097	16.5817	50.5356	29.4723	4.45383	81.0278	26.1529	5.34265	10.9193	unknown	Ribosome	unknown	unknown	Cytosol	unknown	unknown	Nucleus	unknown	unknown	Proteasome	unknown	unknown	Nucleus	unknown	unknown
G3H204	Q9ER00	Stx12	Syntaxin-12	0.653624	0.306451	0.742797	-0.202866	0.942412	0.910252	0.649564	-0.0125193	-0.24646	0.530705	31.6735	17.4039	16.082	18.4833	41.9043	13.9957	69.4346	6.92809	22.3535	9.93929	20.1343	14.0733	9.61028	21.274	21.8054	7.44701	44.2626	6.98847	26.5178	6.88014	unknown	Nucleus	unknown	unknown	Nucleus	unknown	unknown	Ribosome	unknown	unknown	Ribosome	unknown	unknown	Nucleus	unknown	unknown
G3H213	Q9D0G0	Mrps30	28S ribosomal protein S30, mitochondrial	0.215735	0.0581155	0.83019	-0.33712	0.15596	0.673523	1.65477	-0.43237	-0.20099	-0.499837	47.7668	23.6703	42.8564	24.1757	2.29513	42.6391	68.9858	26.4478	62.084	36.4531	41.1324	22.7358	24.1048	30.5396	2.05996	26.7336	21.9091	35.6899	71.3647	51.5466	Mitochondrion	Mitochondrion	Mitochondrion	Mitochondrion	Mitochondrion	Mitochondrion	Mitochondrion	Mitochondrion	Mitochondrion	Mitochondrion	Mitochondrion	Mitochondrion	Mitochondrion	Mitochondrion	Mitochondrion	Mitochondrion
G3H215	P14206	Rpsa	40S ribosomal protein SA	-0.219074	0.510254	0.54217	0.203997	0.47399	0.67604	-0.113239	-0.240501	-0.915124	0.970969	13.6782	29.314	12.6343	35.7104	24.4749	5.37721	54.8792	12.2745	8.83109	3.97494	15.9212	20.5813	8.67647	31.0017	17.6212	3.36549	59.3602	14.5011	16.6531	2.02787	Ribosome	Ribosome	Ribosome	Ribosome	Ribosome	Ribosome;unknown	Ribosome	Ribosome	Ribosome;unknown	Ribosome	Ribosome	Ribosome	Ribosome	Ribosome	Ribosome	Ribosome
G3H229	Q3THK7	Gmps	GMP synthase [glutamine-hydrolyzing]	0.550293	0.744675	-0.230782	0.487221	1.06356	0.90106	-1.21057	0.0538271	0.394046	-0.738602	2.67587	28.2102	22.5663	46.8261	16.2823	8.18693	29.7155	20.0951	10.4596	14.1416	1.82731	16.8359	26.4809	33.4056	7.79027	4.38405	68.7704	19.3592	7.95971	23.5961	unknown	Cytosol	Cytosol	unknown	Cytosol	Cytosol	unknown	Cytosol	Cytosol	unknown	Cytosol	Cytosol	unknown	Cytosol	Cytosol	unknown
G3H231	Q99J27	Slc33a1	Acetyl-coenzyme A transporter 1	0.094951	-0.286465	-0.00812044	-0.422086	0.20689	0.62599	1.79355	-1.15704	0.0808271	-0.403339	16.3681	2.09	6.59957	6.19026	16.5024	14.2572	17.2939	3.69378	24.2531	14.5141	15.3255	2.54907	6.63683	8.2941	14.2977	9.23832	4.98861	8.2371	22.9317	19.1958	unknown	Endoplasmic reticulum	Endoplasmic reticulum	unknown	Endoplasmic reticulum	Endoplasmic reticulum	unknown	Endoplasmic reticulum	Endoplasmic reticulum	unknown	Endoplasmic reticulum	Endoplasmic reticulum	unknown	Endoplasmic reticulum	Endoplasmic reticulum	unknown
G3H237	Q9WVM3	Anapc7	Anaphase-promoting complex subunit 7	1.12952	0.0378539	1.32759	-0.109403	-0.136607	-0.653266	-0.258968	0.00287955	1.52126	1.29337	33.3697	29.4599	36.7073	40.6882	22.6718	2.42476	73.2247	21.789	31.5394	21.0745	15.2522	28.697	14.6254	43.8937	24.9235	3.81348	87.6224	21.7456	10.9878	8.5983	unknown	Nucleus	unknown	unknown	Nucleus	Nucleus	unknown	Nucleus	unknown	unknown	Nucleus	Nucleus	unknown	Nucleus	Nucleus	unknown
G3H239;G3HS95	O55143;Q64518-3	Atp2a2;Atp2a3	Sarcoplasmic/endoplasmic reticulum calcium ATPase 2;Sarcoplasmic/endoplasmic reticulum calcium ATPase 3	-0.0175686	0.345665	0.0149916	-0.0361213	0.277312	0.436097	1.35473	-1.03311	-0.076493	-0.465906	16.9355	2.2221	7.0326	6.58137	17.4551	14.677	17.1362	3.50343	24.3332	15.1301	17.143	1.74867	6.9599	6.74823	14.4027	10.8482	6.70042	7.16956	25.6582	20.8975	Endoplasmic reticulum	Endoplasmic reticulum	Endoplasmic reticulum	Endoplasmic reticulum	Endoplasmic reticulum	Endoplasmic reticulum	Endoplasmic reticulum	Endoplasmic reticulum	Endoplasmic reticulum	Endoplasmic reticulum;unknown	Endoplasmic reticulum	Endoplasmic reticulum	Endoplasmic reticulum;unknown	Endoplasmic reticulum	Endoplasmic reticulum	Endoplasmic reticulum;unknown
G3H256	Q9CR00	Psmd9	26S proteasome non-ATPase regulatory subunit 9	-0.309119	0.986984	-0.022833	0.77416	1.08585	0.974834	-0.75445	0.369241	0.194923	-0.445285	2.50688	34.8712	26.07	57.7594	20.3355	9.43869	35.2031	25.1901	11.1067	16.8968	3.1059	17.5936	26.4859	33.7736	9.58036	4.80239	59.3872	19.5019	9.70304	23.0064	unknown	Cytosol	Cytosol	unknown	Cytosol	Cytosol	unknown	Cytosol	Cytosol	unknown	Cytosol	unknown	unknown	Cytosol	Cytosol	unknown
G3H265	Q9JIQ3	Diablo	Diablo homolog, mitochondrial	1.26834	0.609982	1.27863	0.225499	-0.877109	1.67215	0.857975	0.427237	0.939265	0.472843	43.5303	20.5317	38.6849	22.0855	2.71549	38.1037	62.9541	23.5077	57.6259	33.0258	18.071	13.4525	15.9454	18.8897	4.98751	11.9564	34.7334	17.4823	30.0518	23.7965	Mitochondrion	Mitochondrion	Mitochondrion	Mitochondrion	Mitochondrion	Mitochondrion	Mitochondrion	Mitochondrion	Mitochondrion	Mitochondrion	Mitochondrion	Mitochondrion	Mitochondrion	Mitochondrion	Mitochondrion	Mitochondrion
G3H267	Q9D2N9	Vps33a	Vacuolar protein sorting-associated protein 33A	0.288312	0.961082	0.409627	0.429926	0.730561	0.576456	0.745567	-0.123003	-0.420983	-0.0367285	16.348	14.5633	11.2209	15.7767	21.4701	11.2437	39.9712	5.39726	16.2375	9.59524	13.3867	7.48074	8.44727	11.711	12.9394	7.54011	23.8402	5.87762	21.7394	9.84266	unknown	Plasma membrane	unknown	unknown	Plasma membrane	unknown	unknown	Plasma membrane	unknown	unknown	Plasma membrane	unknown	unknown	Nucleus	unknown	unknown
G3H268	Q922J3	Clip1	CAP-Gly domain-containing linker protein 1	-0.0331411	1.17883	0.156861	0.926638	1.47667	1.21567	-0.61078	0.478242	0.0408208	-0.375773	3.82567	31.6608	24.5469	53.4618	19.3237	8.1414	34.8701	22.5976	8.47956	15.1495	3.91457	13.9848	22.018	28.1253	6.94336	3.50547	53.2496	16.2217	8.243	19.657	unknown	Cytosol	unknown	unknown	Cytosol	Cytosol	unknown	Cytosol	Cytosol;unknown	unknown	Cytosol	unknown	unknown	Nucleus	unknown	unknown
G3H270	Q9CYA6	Zcchc8	Zinc finger CCHC domain-containing protein 8	0.348831	0.490971	0.223159	0.259304	0.519461	-0.472765	0.0806481	-0.485654	0.405627	-0.996496	16.7366	36.1612	17.2478	44.689	30.3013	2.32421	65.6949	14.1529	8.121	5.91024	13.1419	25.7303	14.776	37.3372	21.1392	3.22547	62.1233	19.8172	6.13061	11.7918	unknown	Nucleus	Nucleus	unknown	Nucleus	unknown	unknown	Nucleus	Nucleus	unknown	Proteasome	unknown	unknown	Nucleus	Nucleus	unknown
G3H277	P35235	Ptpn11	Tyrosine-protein phosphatase non-receptor type 11	1.50373	0.406021	-0.747534	-0.031154	0.780419	0.5304	-1.16729	-0.635842	-0.11757	-1.31272	5.13491	22.1238	15.4807	33.5954	13.0249	5.9456	29.7233	12.4942	8.14	9.3038	1.81078	16.6969	25.9909	34.3288	7.58309	4.11652	66.7554	19.4141	8.83114	23.1115	unknown	Nucleus	unknown	unknown	Cytosol	unknown	unknown	Nucleus	unknown	unknown	Cytosol	Cytosol	unknown	Cytosol	Cytosol	unknown
G3H278;G3I8T9;G3ICC1;G3HZP6;G3IEF7;G3HK69;G3HAD3	P47911;P47911;P47911;P47911;Q91VU7;P47911;P47911	Pus7;Rpl6	60S ribosomal protein L6	0.825237	0.626093	-0.412467	0.0190959	1.02226	0.539238	-0.180226	-0.440927	-0.312293	-1.91758	18.0079	30.279	14.2326	34.7758	27.7562	6.19947	55.9727	13.016	10.9479	3.71516	10.1635	19.6186	18.943	34.3185	13.6656	4.26607	63.4205	17.6689	13.5938	14.0354	Ribosome	Ribosome	Ribosome	Ribosome;unknown	Cytosol;Ribosome	Ribosome;unknown	Ribosome	Ribosome	Ribosome	Ribosome;unknown	Cytosol;Ribosome	Cytosol;Ribosome	Ribosome;unknown	Cytosol;Ribosome	Cytosol;Ribosome	Ribosome;unknown
G3H283	Q8BWZ3	Naa25	N-alpha-acetyltransferase 25, NatB auxiliary subunit	0.288127	1.19766	0.502483	0.885947	1.05327	0.399603	0.528909	0.263774	-0.948817	-1.21822	15.1098	31.6818	13.821	38.0272	26.9042	3.34706	58.3754	12.2517	7.22808	2.92692	12.3744	13.8127	9.75613	20.5777	12.9645	2.53729	40.4588	10.2045	13.9523	6.80975	unknown	Ribosome	Ribosome	unknown	Ribosome	Ribosome	unknown	Ribosome	unknown	unknown	Nucleus	Nucleus	unknown	Nucleus	Nucleus	unknown
G3H284	P57759	Erp29	Endoplasmic reticulum resident protein 29	0.163227	-0.311287	-0.72392	-0.144913	-0.0132699	0.48483	0.525717	-0.768986	0.115387	-0.5418	20.8191	2.41151	5.84654	6.67751	14.7054	16.2637	11.9769	5.76398	29.0562	16.108	18.592	2.99224	9.65652	7.38309	14.8413	11.6218	8.31935	9.82224	26.8228	23.4499	Endoplasmic reticulum	Endoplasmic reticulum	Endoplasmic reticulum	Endoplasmic reticulum	Endoplasmic reticulum	Endoplasmic reticulum	Endoplasmic reticulum	Endoplasmic reticulum	Endoplasmic reticulum	Endoplasmic reticulum	Endoplasmic reticulum	Endoplasmic reticulum	Endoplasmic reticulum	Endoplasmic reticulum	Endoplasmic reticulum	Endoplasmic reticulum
G3H289;G3GRL9	Q62148;P47738	Aldh1a2;Aldh2	Aldehyde dehydrogenase, mitochondrial;Retinal dehydrogenase 2	0.328994	0.133961	0.873313	-0.304954	0.709902	0.797662	1.78991	-0.368145	-0.0573671	-0.424478	49.4466	24.2927	44.3304	25.3638	1.42039	44.1242	74.6673	26.9779	65.0286	37.599	39.364	22.1386	24.1996	31.334	0.86837	25.3838	21.593	34.8202	67.6665	50.4612	Mitochondrion	Mitochondrion	Mitochondrion	Mitochondrion	Mitochondrion	Mitochondrion	Mitochondrion	Mitochondrion	Mitochondrion	Mitochondrion	Mitochondrion	Mitochondrion	Mitochondrion	Mitochondrion	Mitochondrion	Mitochondrion
G3H290	Q8K370	Acad10	Acyl-CoA dehydrogenase family member 10	0.404492	0.181116	0.926926	-0.237314	0.139336	0.881438	1.69915	-0.297617	0.0233219	-0.35688	48.0984	23.2109	43.0496	24.3944	1.61867	42.8469	71.0238	26.0163	63.2364	36.2051	36.3384	20.4725	22.6432	28.756	1.46965	23.2584	21.873	31.9769	62.2223	46.3662	unknown	Mitochondrion	Mitochondrion	unknown	Mitochondrion	Mitochondrion	unknown	Mitochondrion	Mitochondrion	unknown	Mitochondrion	Mitochondrion	unknown	Mitochondrion	Mitochondrion	unknown
G3H291	Q99MP8-3	Brap	BRCA1-associated protein	1.03012	1.27241	-0.336912	0.68612	1.13317	-0.0680236	-0.192894	-0.286004	-0.571012	-1.53154	12.8697	28.403	14.0346	35.973	22.8509	5.07719	49.8762	11.2898	8.0814	6.21911	6.30189	11.7579	17.7264	22.358	10.418	5.32232	57.0112	13.7652	12.0054	17.9791	unknown	Ribosome	unknown	unknown	Proteasome	unknown	unknown	Ribosome	unknown	unknown	Cytosol	unknown	unknown	Nucleus	unknown	unknown
G3H292	O70305-3	Atxn2	Ataxin-2	0.466933	1.41476	0.68598	1.12088	1.18415	0.196472	0.67322	0.480828	-0.61315	-1.73282	15.3188	27.8599	11.4967	33.1383	24.4927	5.08233	53.2872	11.4916	9.08291	2.20388	11.0831	10.4495	7.14615	15.2375	10.7789	4.43526	33.4167	8.23448	13.8932	7.32515	unknown	Ribosome	Ribosome	unknown	Ribosome	Ribosome	unknown	Ribosome	Ribosome	unknown	Nucleus	unknown	unknown	Nucleus	unknown	unknown
G3H298;G3I403	Q3U2S8;P62137	Hvcn1;Ppp1ca	Serine/threonine-protein phosphatase PP1-alpha catalytic subunit;Voltage-gated hydrogen channel 1	-0.214387	0.673619	-0.372657	0.156636	0.00451675	0.242138	-0.315284	-0.379626	-0.36876	-0.927698	9.60543	17.3028	10.8865	21.4579	14.2997	6.62944	31.4425	7.35948	12.1349	6.4932	11.1443	10.8477	14.0952	19.2502	14.255	5.60513	39.1225	9.57471	15.6691	12.3516	unknown	Nucleus	unknown	unknown	Nucleus	unknown	unknown	Plasma membrane;Ribosome	unknown	unknown	Nucleus;Ribosome	unknown	unknown	Nucleus	unknown	unknown
G3H2A5	Q9QZ88	Vps29	Vacuolar protein sorting-associated protein 29	0.463155	0.214323	0.554216	-0.052387	0.425546	0.790152	0.42995	0.19889	-0.128568	0.225609	21.4769	11.0709	18.3984	16.1946	27.1985	14.4163	43.0323	8.04362	22.2059	13.7168	15.5793	9.54258	12.5298	16.7935	20.2508	8.33669	31.9423	7.00777	24.2756	11.731	unknown	Nucleus	unknown	unknown	Nucleus	unknown	unknown	Nucleus	unknown	unknown	Plasma membrane	unknown	unknown	Nucleus	unknown	unknown
G3H2A8	Q9JM76	Arpc3	Actin-related protein 2/3 complex subunit 3	0.0892295	1.4727	0.238024	1.18937	1.0097	-0.507553	0.890269	0.298668	-1.16774	-1.24733	12.5051	29.0551	14.3543	36.8567	24.4431	5.19854	51.7413	11.7563	7.37674	5.124	11.7551	10.4688	12.1711	16.1615	12.1397	7.39043	27.9151	9.5579	16.5725	12.1645	unknown	Ribosome	unknown	unknown	Ribosome	unknown	unknown	Ribosome	unknown	unknown	Nucleus	unknown	unknown	Nucleus	unknown	unknown
G3H2B0	P70388	Rad50	DNA repair protein RAD50	2.64006	0.594707	1.06412	0.515592	0.60903	0.347941	0.522899	0.537544	2.41014	0.59952	41.4345	29.1444	42.4689	41.1602	18.5049	4.23466	76.8016	26.2575	39.7031	26.4398	6.64696	19.2988	20.3114	28.7918	12.1325	3.32719	53.4518	18.0899	7.46965	17.4496	Nucleus	Nucleus	Nucleus	Nucleus	Nucleus	Nucleus	Nucleus	Nucleus	Nucleus	Nucleus	Nucleus	Nucleus	Nucleus	Nucleus	Nucleus	Nucleus
G3H2B3	P28741	Kif3a	Kinesin-like protein KIF3A	0.288031	0.948915	-0.116633	0.638358	0.847094	0.070708	-0.349757	-0.14607	-0.823578	-1.00298	8.49675	28.9577	18.2151	41.5257	20.1395	6.09375	43.528	14.4156	6.69584	9.33507	6.959	15.0007	19.7489	26.6779	11.1956	5.80229	55.4698	15.9516	11.8502	18.7088	unknown	Nucleus	unknown	unknown	Proteasome	unknown	unknown	Ribosome	unknown	unknown	Cytosol	unknown	unknown	Nucleus	Nucleus	unknown
G3H2C4	Q61316	Hspa4	Heat shock 70 kDa protein 4	-0.396681	0.924201	-0.0548445	0.620905	1.14508	0.840129	-1.15324	0.241116	0.280614	-0.591635	1.65975	32.0558	25.1246	53.0272	18.1798	8.66555	31.9652	22.8814	10.8131	15.6893	2.18503	16.8925	26.0981	34.4816	8.2203	4.84052	71.0945	19.3597	8.90181	23.6431	Cytosol	Cytosol	Cytosol	Cytosol	Cytosol	Cytosol	Cytosol	Cytosol	Cytosol	Cytosol	Cytosol	Cytosol	Cytosol	Cytosol	Cytosol	Cytosol
G3H2C6;G3I9D9;G3GY16;G3GYF0;G3HPM9	Q60932-2;Q60932-2;Q60932-2;Q60932-2	Vdac1	Voltage-dependent anion-selective channel protein 1	0.215544	0.0419883	0.770385	-0.520951	-0.290614	0.707572	1.81919	-0.471928	-0.148636	-0.60431	44.4091	21.0846	38.2653	20.9989	2.23883	40.3591	64.8954	23.9206	59.6694	33.3359	38.246	20.4798	22.4335	30.1313	2.73845	24.7139	18.39	33.1769	66.1448	50.679	unknown	Mitochondrion	Mitochondrion	unknown	Mitochondrion	Mitochondrion	unknown	Mitochondrion	Mitochondrion	unknown	Mitochondrion	Mitochondrion	unknown	Mitochondrion	Mitochondrion	unknown
G3H2C9	Q9WTX5	Skp1	S-phase kinase-associated protein 1	0.730065	0.604516	-0.427977	0.307864	0.809893	0.763719	-0.804149	-0.220337	0.31272	-0.995609	6.28808	21.8879	16.2316	34.2468	13.2663	6.05507	28.8181	13.7982	9.38892	9.943	3.79094	14.3955	21.8372	27.6658	7.56739	3.56629	50.3198	16.0749	7.55922	19.8256	unknown	Nucleus	unknown	unknown	Cytosol	unknown	unknown	Nucleus	unknown	unknown	Nucleus	unknown	unknown	Cytosol	unknown	unknown
G3H2D6	Q9CQC9	Sar1b	GTP-binding protein SAR1b	0.754525	-0.000658844	-1.14723	-0.437519	0.179696	0.961348	-1.4444	-0.8214	0.362434	-1.02958	9.65006	17.6827	12.1065	26.6685	11.9632	9.49904	25.2309	12.0412	15.9975	12.169	5.71999	17.6908	26.8145	36.1164	10.5621	4.87849	68.6657	21.2782	12.4437	24.8423	unknown	Nucleus	unknown	unknown	Cytosol	unknown	unknown	Nucleus	unknown	unknown	Cytosol	unknown	unknown	Nucleus	unknown	unknown
G3H2E1	Q9CRB2	Nhp2	H/ACA ribonucleoprotein complex subunit 2	0.818212	0.900771	0.996036	0.735819	0.98656	0.531029	0.468114	0.208428	0.621527	0.100092	25.3971	39.1252	29.4072	50.5431	33.7477	3.28011	77.1798	20.6519	22.237	15.1313	14.4038	20.9555	14.7441	30.35	17.0318	2.27004	55.794	17.8738	14.4537	14.1171	Nucleus	Nucleus	Nucleus	Nucleus	Nucleus	Nucleus	Nucleus	Nucleus	Nucleus	Nucleus	Nucleus	Nucleus	Nucleus	Nucleus	Nucleus	Nucleus
G3H2E2	Q99020	Hnrnpab	Heterogeneous nuclear ribonucleoprotein A/B	0.852191	1.1228	0.746688	0.852564	1.03537	0.497668	0.375576	0.338187	0.402201	0.129484	21.3915	34.7353	18.3166	42.703	31.6593	4.37405	67.5018	15.8816	13.7216	8.3787	11.8497	15.9505	10.9162	23.6489	15.4463	3.09793	52.0302	12.5629	10.3832	7.65946	unknown	Nucleus	Nucleus	unknown	Nucleus	unknown	unknown	Nucleus	unknown	unknown	Nucleus	Nucleus	unknown	Nucleus	Nucleus	unknown
G3H2G5	Q7TNP2	Ppp2r1b	Serine/threonine-protein phosphatase 2A 65 kDa regulatory subunit A beta isoform	0.853709	0.651689	-0.337663	0.384088	0.957304	0.996421	-0.947481	-0.131277	0.204989	-0.905418	5.26898	21.5288	16.7082	34.2487	13.1186	6.57892	27.7914	13.8183	8.68221	9.97495	2.91564	13.7038	21.1143	26.2435	6.7563	3.29763	53.5957	15.1346	7.53221	18.6839	unknown	Nucleus	unknown	unknown	Cytosol	unknown	unknown	Cytosol	unknown	unknown	Cytosol	unknown	unknown	Cytosol	unknown	unknown
G3H2H5	Q8BMF4	Dlat	Dihydrolipoyllysine-residue acetyltransferase component of pyruvate dehydrogenase complex, mitochondrial	0.410625	0.2051	0.944497	-0.24715	-0.157779	0.862803	1.88269	-0.277969	0.0324922	-0.332108	53.2212	26.2184	47.3605	27.1666	1.79755	47.6751	77.2661	29.278	70.0849	40.1914	40.0382	22.7439	24.609	32.2429	2.00529	26.2157	20.9529	35.4992	68.5241	50.5951	Mitochondrion	Mitochondrion	Mitochondrion	Mitochondrion	Mitochondrion	Mitochondrion	Mitochondrion	Mitochondrion	Mitochondrion	Mitochondrion	Mitochondrion	Mitochondrion	Mitochondrion	Mitochondrion	Mitochondrion	Mitochondrion
G3H2J7	P23198	Cbx3	Chromobox protein homolog 3	1.39836	0.93062	0.211229	0.815087	1.22731	1.36538	-0.0554752	0.256184	0.681341	-0.194095	24.646	31.7543	27.815	48.3196	19.4727	7.74794	51.8131	24.9101	24.0184	18.8435	9.34974	16.6594	24.0266	27.4636	8.31705	3.00723	53.8442	20.8573	14.9776	21.5571	unknown	Nucleus	unknown	unknown	Cytosol	unknown	unknown	Nucleus	unknown	unknown	Nucleus	unknown	unknown	Nucleus	Nucleus	unknown
G3H2J8	O88569	Hnrnpa2b1	Heterogeneous nuclear ribonucleoproteins A2/B1	0.950906	0.297093	1.17885	0.217672	0.829927	1.80454	0.252069	0.106011	0.917741	0.745934	30.32	30.1212	29.1765	40.5701	36.3326	6.81628	78.7814	19.0355	23.5571	15.9373	15.6847	24.5153	12.8874	34.8883	20.4392	1.95131	66.1521	17.6869	12.4696	9.50311	unknown	Nucleus	unknown	unknown	Nucleus	unknown	unknown	Nucleus	Nucleus	unknown	Nucleus	Nucleus	unknown	Nucleus	Nucleus	unknown
G3H2K2;G3I3P7;CON__P62894	P62897;P62897	Cycs	Cytochrome c, somatic	1.48169	1.00397	2.12735	0.744711	-1.30297	2.05228	1.56895	0.741733	1.21363	0.762548	46.7751	23.4628	42.6866	25.3611	2.41871	40.4836	69.4522	25.8105	60.5252	35.5169	16.7487	11.6991	9.77	15.1352	5.96783	9.76071	23.4092	15.4352	26.0974	20.9356	Mitochondrion	Mitochondrion	Mitochondrion	Mitochondrion	Mitochondrion	Mitochondrion	Mitochondrion	Mitochondrion	Mitochondrion	Mitochondrion	Mitochondrion	Mitochondrion	Mitochondrion	Mitochondrion	Mitochondrion	Mitochondrion
G3H2K3	Q9DBS9	Osbpl3	Oxysterol-binding protein-related protein 3	-0.118419	1.29682	-0.115339	0.739085	0.822904	0.00608685	0.337263	-0.178483	-0.967547	-1.20375	7.87137	23.8124	13.5132	31.0938	16.6428	4.97986	39.0541	9.83738	6.98852	6.48404	8.54472	9.69214	14.6379	18.6289	9.40822	4.95889	30.9129	11.1329	13.6661	14.9352	unknown	Ribosome	unknown	unknown	Nucleus	unknown	unknown	Ribosome	unknown	unknown	Nucleus	unknown	unknown	Nucleus	unknown	unknown
G3H2L0	Q9JLB0-2	Mpp6	MAGUK p55 subfamily member 6	0.0918179	-0.842639	-0.529923	-0.309301	-0.316598	0.377631	-0.402141	-0.420768	-0.0955038	-0.148424	17.6018	3.62895	7.06122	7.47214	14.2242	14.6416	15.7333	3.12287	25.2944	14.3848	16.5164	6.5079	10.1954	9.25878	17.7146	11.2697	20.791	4.1804	27.0255	15.9435	unknown	Endoplasmic reticulum	Endoplasmic reticulum	unknown	Plasma membrane	unknown	unknown	Plasma membrane	unknown	unknown	Plasma membrane	unknown	unknown	Plasma membrane	unknown	unknown
G3H2M2	Q8BTT6	Diexf	Digestive organ expansion factor homolog	1.53916	0.455855	0.134385	0.260618	0.729839	0.574728	-0.149979	-0.176632	1.02958	-0.462876	20.1868	20.1876	22.0267	27.9824	14.3759	4.08686	46.2534	13.7989	19.3881	12.7983	6.94602	14.7183	20.0676	23.3577	8.66827	2.74397	51.3206	15.5961	9.49731	17.6398	unknown	Nucleus	Nucleus	unknown	Nucleus	unknown	unknown	Nucleus	Nucleus	unknown	Nucleus	Nucleus	unknown	Nucleus	Nucleus	unknown
G3H2M9;G3HN94	P70207;Q80UG2	Plxna2;Plxna4	Plexin-A2;Plexin-A4	-0.291113	-0.279109	-0.384322	0.00843392	-0.270824	0.123071	0.489545	1.22443	-0.559966	-0.327998	15.8217	6.50353	7.4768	8.71586	17.1656	13.4764	22.367	3.63048	21.8739	13.1072	19.3592	7.89167	9.75906	8.66505	20.7103	12.3745	15.9309	1.55372	32.2473	16.4531	unknown	Plasma membrane	unknown	unknown	Plasma membrane	Plasma membrane;unknown	Plasma membrane;unknown	Plasma membrane	Plasma membrane;unknown	unknown	Plasma membrane	Plasma membrane	unknown	Plasma membrane	Plasma membrane	unknown
G3H2N6	Q9WU78-2	Pdcd6ip	Programmed cell death 6-interacting protein	1.11138	0.572598	-0.436485	0.295939	0.869701	0.921374	-1.41712	-0.104099	0.342594	-0.809714	4.7205	24.7206	19.2273	41.3157	14.2589	7.75603	24.9876	17.7266	11.5503	12.8752	2.18489	16.6222	26.0203	33.6534	7.80335	4.09523	66.7298	19.053	9.10881	22.5684	unknown	Cytosol	unknown	unknown	Cytosol	Cytosol	unknown	Cytosol	unknown	unknown	Cytosol	Cytosol	unknown	Cytosol	Cytosol	unknown
G3H2N7	Q8BRT1-5	Clasp2	CLIP-associating protein 2	0.0459451	1.03354	0.552557	0.821661	0.904038	-0.933454	0.392386	0.307246	-1.29244	-1.56546	15.7846	34.2386	15.1255	41.9328	30.5343	3.10158	62.9536	13.9693	6.39496	3.00966	15.2898	16.7259	10.3127	23.7252	16.3172	5.92354	47.9624	11.2898	15.664	8.90775	unknown	Ribosome	unknown	unknown	Ribosome	unknown	unknown	Ribosome	unknown	unknown	Ribosome	Ribosome	unknown	Nucleus	unknown	unknown
G3H2P3	P23780	Glb1	Beta-galactosidase	0.727379	1.40023	0.144408	-0.634535	0.276273	1.03287	1.17959	0.521315	0.460137	0.0767244	40.5645	17.5866	12.4892	2.039	21.7597	32.9696	34.7483	13.7497	53.6532	30.3363	24.501	6.66303	11.2996	3.16542	17.9674	16.1134	15.3406	9.57992	39.0014	28.7651	unknown	Lysosome	Lysosome	unknown	Lysosome	Lysosome	unknown	Lysosome	Lysosome	unknown	Lysosome	Lysosome	unknown	Lysosome	unknown	unknown
G3H2P5	Q8BH15-4	Cnot10	CCR4-NOT transcription complex subunit 10	-0.104331	0.654961	0.49722	0.400027	0.537326	0.36363	0.362996	0.163484	-1.17864	-0.492526	17.6932	29.3672	12.2904	34.6171	28.8018	5.42983	58.9549	11.8702	9.67288	2.5354	19.0201	18.6509	8.70739	26.2344	19.8458	4.2201	45.8403	10.5985	21.8958	3.56707	unknown	Ribosome	Ribosome	unknown	Ribosome	Ribosome	unknown	Ribosome	Ribosome	unknown	Ribosome	Ribosome	unknown	Ribosome	unknown	unknown
G3H2P6	Q8R1Q8	Dync1li1	Cytoplasmic dynein 1 light intermediate chain 1	1.59456	0.991566	1.4066	0.91269	1.17258	0.547544	0.645554	0.662082	1.32735	0.624667	23.4747	24.5009	26.8106	33.2607	20.7971	3.85166	58.0309	16.467	22.2723	13.9731	7.77302	12.3223	10.113	17.6679	9.22613	2.63524	37.0961	10.4066	8.87546	9.06253	unknown	Nucleus	Nucleus	unknown	Nucleus	Nucleus	unknown	Nucleus	Nucleus	unknown	Nucleus	Nucleus	unknown	Nucleus	Nucleus	unknown
G3H2R2	Q8BS95	Gpr89a	Golgi pH regulator	-0.0731772	-1.15273	0.0607647	-1.08269	-0.100405	0.897457	0.023407	-0.380849	-0.141557	0.391622	15.788	4.7357	7.01464	6.52977	17.904	13.6248	24.1294	4.21028	21.7123	13.6724	16.6095	10.5291	6.72532	13.8299	19.1944	7.31425	23.7411	5.48224	23.9507	10.4221	unknown	Plasma membrane	unknown	unknown	Plasma membrane	unknown	unknown	Plasma membrane	unknown	unknown	Plasma membrane	unknown	unknown	Nucleus	unknown	unknown
G3H2R8	Q9D483	Polr3c	DNA-directed RNA polymerase III subunit RPC3	-0.329631	0.150404	-0.276827	-0.0074294	-0.0464913	0.00431701	-0.425258	-0.750191	-0.350713	-1.2275	10.3205	32.2581	17.0555	42.4363	24.1965	5.03104	53.8384	13.2932	4.77086	7.28092	12.9696	29.0645	20.6632	42.6554	24.989	5.01601	72.2949	22.3594	6.08375	17.0491	unknown	Proteasome	unknown	unknown	Proteasome	Proteasome	unknown	Proteasome	unknown	unknown	Proteasome	Proteasome	unknown	Proteasome	unknown	unknown
G3H2S4	Q9Z210	Pex11b	Peroxisomal membrane protein 11B	0.213503	0.251811	-0.168343	-0.341993	0.26181	0.562281	0.0353118	-1.0076	0.121193	-0.373381	21.3492	5.45323	7.35932	8.53034	16.7379	17.2821	3.40466	5.68217	29.1593	18.2683	18.4124	4.57985	8.27016	10.8123	13.9601	11.7039	3.32234	11.4244	26.8099	23.6644	Peroxisome	Peroxisome	Peroxisome	Peroxisome	Peroxisome	Peroxisome	Peroxisome	Peroxisome	Peroxisome	Peroxisome	Peroxisome	Peroxisome	Peroxisome	Peroxisome	Peroxisome	Peroxisome
G3H2S5;G3HTP7	Q9CWZ3;Q9CWZ3	Rbm8a	RNA-binding protein 8A	0.0109981	0.521286	0.403537	0.502608	0.390105	1.02626	-0.191737	-0.084467	-0.599124	-0.321453	13.8537	27.6775	18.1596	40.7649	23.3153	5.51597	49.9787	14.0645	7.20867	8.89034	13.7485	19.2843	13.7287	28.7731	17.7913	2.70824	57.0825	14.9125	10.9197	11.1093	unknown	Nucleus	unknown	unknown	Proteasome	unknown	unknown	Proteasome	unknown	unknown	Nucleus	Nucleus	unknown	Nucleus	Nucleus	unknown
G3INX0;G3IB92;G3HPV1;G3HDU3;G3HDT7;G3H2U0;G3H2T4;G3HDT0;G3HDV4;G3HJY9	Q64525;Q6ZWY9;Q6ZWY9;Q6ZWY9;P10854;P70696;Q6ZWY9;P10854;Q6ZWY9;P10854	Hist1h2ba;Hist1h2bc;Hist1h2bm;Hist2h2bb	Histone H2B type 1-A;Histone H2B type 1-C/E/G;Histone H2B type 1-M;Histone H2B type 2-B	2.21257	0.83931	1.89636	0.76696	0.438175	-0.0913278	0.9488	0.843264	2.06537	1.36252	84.7418	53.5567	87.2358	78.5925	33.3108	3.93306	150.699	50.4138	80.2322	55.5937	18.283	29.9334	23.4334	46.1852	24.5856	4.19009	78.0715	28.0997	19.1695	21.6205	Nucleus	Nucleus	Nucleus	Nucleus	Nucleus	Nucleus	Nucleus	Nucleus	Nucleus	Nucleus	Nucleus	Nucleus	Nucleus	Nucleus	Nucleus	Nucleus
G3H2T7;G3HDS5;G3HDU8;G3IID7;G3GSR4	P02301;P84228;P84228;P68433;P84244	H3f3a;H3f3c;Hist1h3a;Hist1h3b	Histone H3.1;Histone H3.2;Histone H3.3;Histone H3.3C	2.31213	0.983298	2.09282	0.878373	0.545196	0.300556	0.980151	1.01652	2.37578	1.63465	91.893	58.2317	94.5676	84.9069	36.5116	4.83543	165.615	54.9561	86.7133	60.2763	18.5039	29.4549	22.1687	46.1877	25.0213	3.92608	83.9547	27.1652	16.7073	19.4119	Nucleus	Nucleus	Nucleus	Nucleus	Nucleus	Nucleus;unknown	Nucleus	Nucleus	Nucleus	Nucleus;unknown	Nucleus	Nucleus;unknown	Nucleus;unknown	Nucleus	Nucleus	Nucleus;unknown
G3H2U4	Q9D8S9	Bola1	BolA-like protein 1	0.680851	0.14433	0.448725	-0.314949	0.442977	1.07417	0.133165	-0.167174	0.284931	-0.145689	33.1895	17.4893	28.2678	18.5119	6.36343	28.8313	49.0922	18.6605	42.5414	24.3311	20.7035	15.8243	20.7115	23.0282	4.68103	13.6933	44.7637	20.9531	34.9172	26.9165	unknown	Mitochondrion	Mitochondrion	unknown	Mitochondrion	Mitochondrion	unknown	Mitochondrion	unknown	unknown	Mitochondrion	Mitochondrion	unknown	Mitochondrion	Mitochondrion	unknown
G3H2U6	Q8QZY9	Sf3b4	Splicing factor 3B subunit 4	0.25413	0.317997	0.313804	0.0915411	0.359027	0.100253	-0.165455	-0.613804	0.112861	-0.635879	15.0344	31.4301	17.2828	40.2878	26.8723	3.67742	57.591	12.6513	7.20375	6.84757	12.6062	25.2127	13.9043	37.8109	20.9521	3.43055	64.5894	19.3602	6.66168	10.6403	unknown	Nucleus	Nucleus	unknown	Ribosome	unknown	unknown	Nucleus	unknown	unknown	Nucleus	unknown	unknown	Nucleus	Nucleus	unknown
G3H2U8;G3HQ23	B2RUR8;Q8R554	Otud7a;Otud7b	OTU domain-containing protein 7A;OTU domain-containing protein 7B	0.247235	0.787774	-0.456893	0.453368	1.04342	0.142339	-0.567127	-0.269716	-0.91668	-1.15606	7.55351	24.2621	15.6747	37.225	16.6215	5.25824	35.0701	13.6556	6.40734	8.62668	6.3639	14.0535	21.5149	27.1868	8.06434	4.76422	51.9588	16.4628	12.0955	19.2244	unknown	Nucleus	unknown	unknown	Proteasome	unknown	unknown	Ribosome	unknown	unknown	Nucleus	unknown	unknown	Nucleus	unknown	unknown
G3H2U9	P97390	Vps45	Vacuolar protein sorting-associated protein 45	0.435886	0.719981	0.706383	0.288431	0.838199	0.660404	0.714301	0.399582	-0.580133	0.377087	24.1606	20.3892	12.8914	22.8793	33.1604	9.98641	63.5926	8.00754	15.9684	6.60373	17.8604	12.3784	7.90056	18.7334	18.548	6.31841	38.7597	6.07034	23.8726	5.08481	unknown	Ribosome	unknown	unknown	Nucleus	unknown	unknown	Ribosome	unknown	unknown	Ribosome	unknown	unknown	Nucleus	unknown	unknown
G3H2V0	Q9JIY0	Plekho1	Pleckstrin homology domain-containing family O member 1	-0.199571	-0.714318	-0.383778	-0.452901	-0.411461	0.195593	-0.344955	0.951833	-0.391432	-0.156261	17.0153	4.78589	8.30272	7.19552	15.8148	15.056	16.4569	5.28683	25.027	14.9762	19.5396	7.85225	10.833	9.84916	21.0342	13.1471	20.9021	2.73316	32.8278	16.6895	unknown	Endoplasmic reticulum	Endoplasmic reticulum	unknown	Plasma membrane	unknown	unknown	Plasma membrane	unknown	unknown	Plasma membrane	Plasma membrane	unknown	Plasma membrane	Plasma membrane	unknown
G3H2V3	P97822-2	Anp32e	Acidic leucine-rich nuclear phosphoprotein 32 family member E	0.520297	0.580191	-0.292978	0.269103	0.977585	0.780999	-1.32742	-0.100214	0.228288	-0.806901	2.91095	28.8162	24.2631	48.0029	17.9346	8.74118	30.1781	20.9832	11.0972	15.0852	2.0296	19.2744	29.7264	39.8345	9.10769	5.08705	75.7331	22.4926	9.47311	26.3908	unknown	Cytosol	Cytosol	unknown	Cytosol	Cytosol	unknown	Cytosol	Cytosol	unknown	Cytosol	Cytosol	unknown	Cytosol	Cytosol	unknown
G3H2W0	Q922U1	Prpf3	U4/U6 small nuclear ribonucleoprotein Prp3	0.415015	1.11995	0.568818	0.895584	1.1305	0.342273	0.543984	0.20383	-0.992249	-0.787804	16.0292	40.4909	18.3931	49.2732	33.6647	2.62608	71.2293	15.9741	4.74693	5.12134	12.0221	18.6303	12.4001	26.4858	15.3766	2.07145	48.8543	13.8694	9.44299	8.8417	unknown	Nucleus	unknown	unknown	Nucleus	unknown	unknown	Nucleus	unknown	unknown	Nucleus	Nucleus	unknown	Nucleus	Nucleus	unknown
G3H2W4	Q3UQ84	Tars2	Threonine--tRNA ligase, mitochondrial	0.47322	0.278882	1.04873	-0.0976181	-0.370167	0.941361	1.78258	-0.210659	0.0985781	-0.276487	49.5891	24.5324	44.7129	25.9205	1.54311	43.7618	74.3872	27.2888	64.4825	37.441	35.7218	20.2203	21.6139	27.735	1.99447	22.7886	21.6216	31.579	60.2237	45.3501	Mitochondrion	Mitochondrion	Mitochondrion	Mitochondrion	Mitochondrion	Mitochondrion	Mitochondrion	Mitochondrion	Mitochondrion	Mitochondrion	Mitochondrion	Mitochondrion	Mitochondrion	Mitochondrion	Mitochondrion	Mitochondrion
G3H2W9	P97287-2	Mcl1	Induced myeloid leukemia cell differentiation protein Mcl-1 homolog	0.144003	-0.357944	0.447677	-0.889579	0.918561	0.625954	1.28255	-0.711243	-0.133958	-0.716394	35.3254	15.615	30.2035	16.2455	5.57041	30.4653	51.0042	19.1079	47.9565	25.6571	31.9696	20.0122	22.1459	30.0969	2.94695	19.7413	20.9662	31.2837	52.6227	42.1564	unknown	Mitochondrion	unknown	unknown	Mitochondrion	unknown	unknown	Mitochondrion	Mitochondrion	unknown	Mitochondrion	Mitochondrion	unknown	Mitochondrion	Mitochondrion	unknown
G3H2X3	Q8R088-2	Golph3l	Golgi phosphoprotein 3-like	1.15133	-0.424399	-1.59295	-0.830756	0.0277801	1.112	-1.80923	-1.28334	0.959397	-0.843808	14.8956	11.3535	7.63667	16.5764	10.6101	12.3787	15.0731	7.53276	22.9869	12.1026	6.70614	15.2366	23.0373	29.4832	10.4077	5.72706	52.8243	18.3349	11.8215	21.7215	unknown	Endoplasmic reticulum	unknown	unknown	Plasma membrane	unknown	unknown	Plasma membrane	unknown	unknown	Nucleus	unknown	unknown	Nucleus	unknown	unknown
G3H2X6	O88974-6	Setdb1	Histone-lysine N-methyltransferase SETDB1	-0.272787	-0.548108	-0.405802	-0.569173	-0.708891	1.25795	-1.03488	-1.06556	1.03165	-0.524563	9.54649	14.7737	11.3647	21.1371	11.5126	6.78465	27.0519	8.34988	12.3899	8.23199	11.5335	21.6016	15.0563	31.3605	18.818	2.83691	55.4278	17.4761	6.06051	11.8417	unknown	Nucleus	unknown	unknown	Plasma membrane	unknown	unknown	Nucleus	unknown	unknown	Nucleus	unknown	unknown	Nucleus	Nucleus	unknown
G3H2X8	Q924Z4	Cers2	Ceramide synthase 2	-0.118354	-0.450978	0.0908512	-0.0505543	0.25792	0.356676	0.966869	-0.798455	-0.188493	-0.558857	16.284	2.86968	8.26664	7.95383	17.4275	14.4084	19.5984	5.20195	24.3501	14.9464	17.6762	3.92276	7.76212	8.23748	14.5745	11.2524	10.0268	9.04743	27.7487	22.0175	unknown	Endoplasmic reticulum	Endoplasmic reticulum	unknown	Endoplasmic reticulum	Endoplasmic reticulum	unknown	Endoplasmic reticulum	Endoplasmic reticulum	unknown	Endoplasmic reticulum	Endoplasmic reticulum	unknown	Lysosome	unknown	unknown
G3H2Y2	Q8BIW1	Prune	Protein prune homolog	-0.524797	0.992028	-0.0920943	0.711781	0.848238	0.615315	-1.1234	0.27373	0.257404	-0.4627	2.68472	32.7974	25.7624	54.4322	19.5106	9.37207	31.4336	23.9751	12.2411	16.7362	3.86259	16.4896	27.4606	33.2345	10.8374	6.11797	68.4811	19.8317	10.2408	23.0645	unknown	Cytosol	Cytosol	unknown	Cytosol	Cytosol	unknown	Cytosol	Cytosol	unknown	Cytosol	Cytosol	unknown	Cytosol	Cytosol	unknown
G3H2Z7	O35226-5	Psmd4	26S proteasome non-ATPase regulatory subunit 4	-0.110638	0.194928	0.111633	0.0141705	0.00873823	-0.219891	-0.34327	-0.758414	-0.514061	-0.825406	12.9682	34.8154	17.5624	45.3438	27.1251	3.61457	58.9497	13.8361	2.00776	6.83509	14.0018	30.4153	16.2547	44.9006	26.9613	4.20969	74.7853	23.4056	2.86721	12.112	unknown	Proteasome	Proteasome	unknown	Proteasome	Proteasome	unknown	Proteasome	Proteasome	unknown	Proteasome	Proteasome	unknown	Proteasome	unknown	unknown
G3H303	P99026	Psmb4	Proteasome subunit beta type-4	0.0365365	0.336368	0.0567164	0.0516079	0.24151	-0.398968	-0.135648	-0.702914	0.425793	-1.34613	15.716	42.2278	20.6719	51.8565	35.9464	4.49416	75.02	16.4079	3.38223	6.20228	15.323	33.4458	19.875	50.0343	30.4056	5.92584	82.4159	26.7085	2.51783	15.768	Proteasome	Proteasome	Proteasome	Proteasome	Proteasome	Proteasome	Proteasome	Proteasome	Proteasome	Proteasome	Proteasome	Proteasome	Proteasome	Proteasome	Proteasome	Proteasome
G3H306	Q8BZH4	Pogz	Pogo transposable element with ZNF domain	1.80419	0.979817	1.18563	0.935932	1.22338	-0.154938	1.15924	0.348908	1.22043	0.401442	52.3035	35.4153	54.5187	52.391	23.9104	3.24754	100.599	32.3051	49.7318	34.4339	14.9766	17.9571	23.9681	27.385	10.2403	3.61573	45.043	25.3653	21.3427	26.07	unknown	Nucleus	Nucleus	unknown	Nucleus	unknown	unknown	Nucleus	Nucleus	unknown	Nucleus	Nucleus	unknown	Nucleus	Nucleus	unknown
G3H316	Q9Z1T1	Ap3b1	AP-3 complex subunit beta-1	-1.36359	1.67763	0.867466	1.58605	-0.0939186	-0.407395	0.661256	1.55665	-1.71535	-0.0490853	5.7688	24.2791	16.2045	37.2344	15.0598	5.95817	34.1029	13.6521	7.28457	9.73904	14.8445	7.58956	8.88183	12.4021	16.0728	7.90226	21.5642	4.64089	23.9208	10.0761	unknown	Nucleus	unknown	unknown	Cytosol	unknown	unknown	Ribosome	unknown	unknown	Plasma membrane	unknown	unknown	Plasma membrane	unknown	unknown
G3H319	P48428	Tbca	Tubulin-specific chaperone A	-0.150664	0.727106	-0.21973	0.481671	0.719856	0.552806	-0.907644	0.172735	0.15395	-0.58784	4.02999	38.5713	30.7718	65.9117	23.9587	10.8662	39.0142	29.4622	13.3813	19.8981	4.47362	23.3015	35.8343	47.2025	14.5467	7.40744	73.1898	26.1376	12.0269	29.9068	unknown	Cytosol	unknown	unknown	Cytosol	Cytosol	unknown	Cytosol	unknown	unknown	Cytosol	Cytosol	unknown	Cytosol	Cytosol	unknown
G3H331	Q3UQ44	Iqgap2	Ras GTPase-activating-like protein IQGAP2	-0.877382	0.599197	-0.616154	0.908031	-0.926874	-0.414029	0.718588	0.300472	-0.905963	-0.921774	10.4113	13.5884	9.57144	17.1796	12.4966	10.4506	24.6343	5.56045	16.498	10.2918	19.126	8.97	14.6709	9.15522	23.758	13.9244	14.97	4.51501	30.9138	19.4971	unknown	Plasma membrane	unknown	unknown	Plasma membrane	unknown	unknown	Plasma membrane	unknown	unknown	Plasma membrane	Plasma membrane	unknown	Plasma membrane	Plasma membrane	unknown
G3H337	Q8K1J6	Trnt1	CCA tRNA nucleotidyltransferase 1, mitochondrial	0.0735506	0.67163	-0.00347514	0.633003	1.51518	0.485226	-0.426608	0.0336804	-0.318223	-0.540035	18.9273	24.7475	21.8246	39.1868	14.1469	16.9891	36.8489	20.438	25.085	17.7009	17.9865	15.5364	21.8772	25.2689	4.94934	12.1367	49.5276	19.9664	31.2758	25.7372	unknown	Nucleus	unknown	unknown	Nucleus	unknown	unknown	Nucleus	unknown	unknown	Mitochondrion	Mitochondrion	unknown	Mitochondrion	unknown	unknown
G3H338	Q8C7D2-2	Crbn	Protein cereblon	0.799653	1.50356	0.453891	1.34959	1.60447	1.57575	-0.222205	1.04597	0.45733	0.000640665	6.60887	48.7962	35.1452	82.0031	29.5759	13.7434	49.1557	37.3945	12.9415	22.2763	3.79671	17.2096	25.6585	32.1783	9.7262	4.61049	57.3409	18.1108	9.42572	22.2664	unknown	Cytosol	unknown	unknown	Nucleus	unknown	unknown	Nucleus	unknown	unknown	Cytosol	unknown	unknown	Cytosol	Cytosol	unknown
G3H346	Q9CQW2	Arl8b	ADP-ribosylation factor-like protein 8B	0.668958	1.03821	1.0733	0.417843	1.0679	0.904465	1.97956	0.1292	0.0866006	0.0949605	24.1783	11.01	15.5052	9.79978	30.4211	16.9596	50.3047	6.45138	26.2286	15.5127	15.2072	5.36109	7.36852	7.33556	14.5113	9.06033	12.7556	5.89875	24.7005	14.5245	unknown	Nucleus	unknown	unknown	Plasma membrane	unknown	unknown	Plasma membrane	unknown	unknown	Endoplasmic reticulum	unknown	unknown	Plasma membrane	unknown	unknown
G3H347	Q925U4	Edem1	ER degradation-enhancing alpha-mannosidase-like protein 1	-0.338252	2.0386	0.256687	1.21292	-0.0733707	0.0619425	1.14644	-0.0536321	-0.263208	-0.85991	15.2026	11.7102	8.56032	18.1538	12.9442	12.1589	17.4963	10.1665	24.0285	13.7581	19.2195	2.85026	7.16506	7.83149	13.6195	11.6479	7.90376	10.5515	28.8376	24.9699	unknown	Endoplasmic reticulum	unknown	unknown	Cytosol	unknown	unknown	Endoplasmic reticulum	Endoplasmic reticulum	unknown	Endoplasmic reticulum	Endoplasmic reticulum	unknown	Endoplasmic reticulum	Endoplasmic reticulum	unknown
G3H349;G3ICQ6	Q60996-2	Ppp2r5c	Serine/threonine-protein phosphatase 2A 56 kDa regulatory subunit gamma isoform	0.191353	0.528951	-0.452409	0.256008	0.299009	0.539547	-0.737424	-0.337617	-0.134325	-0.950957	8.11533	20.1995	14.914	29.3026	14.776	7.91324	28.9496	11.9501	11.8332	9.29048	7.10727	13.9994	20.4071	24.5381	12.0101	5.4442	48.2647	15.1009	12.9878	17.9599	unknown	Nucleus	unknown	unknown	Nucleus	unknown	unknown	Nucleus	unknown	unknown	Nucleus	unknown	unknown	Nucleus	Nucleus	unknown
G3H352	Q9JHU4	Dync1h1	Cytoplasmic dynein 1 heavy chain 1	1.32147	0.634885	1.39559	0.516893	0.722277	0.279823	0.445198	0.375444	1.24254	0.650838	22.5758	24.7564	26.186	32.9566	20.8232	3.82926	58.445	16.2524	21.3042	13.4262	9.0332	15.943	9.95304	23.0325	12.6218	3.15413	42.9269	12.5285	9.00374	8.55127	unknown	Nucleus	Nucleus	unknown	Nucleus	Nucleus	unknown	Nucleus	Nucleus	unknown	Nucleus	Nucleus	unknown	Nucleus	Nucleus	unknown
G3H354	P07901	Hsp90aa1	Heat shock protein HSP 90-alpha	0.611338	0.950721	-0.0447369	0.682294	1.32302	0.968673	-1.00295	0.364288	0.25433	-0.493685	3.12795	37.5096	29.589	63.5719	22.2654	10.2815	37.0997	28.5509	11.5985	18.5358	2.04752	19.4065	30.5209	39.6163	8.89945	5.25359	74.3513	22.1798	9.72393	26.099	Cytosol	Cytosol	Cytosol	Cytosol	Cytosol	Cytosol	Cytosol	Cytosol	Cytosol	Cytosol	Cytosol	Cytosol	Cytosol	Cytosol	Cytosol	Cytosol
G3H360	Q9D5R2	Wdr20	WD repeat-containing protein 20	-0.26865	-0.0683312	0.0928971	-0.494839	0.0747806	0.626857	-0.350213	-0.54402	-0.644421	0.448176	15.1253	11.7432	8.78202	13.4983	20.3278	9.55148	34.8525	4.25273	15.6073	7.87882	18.2212	12.3128	8.23435	19.0213	19.301	6.18541	44.4281	6.20061	24.3959	5.77493	unknown	Plasma membrane	unknown	unknown	Plasma membrane	unknown	unknown	Plasma membrane	unknown	unknown	Ribosome	unknown	unknown	Nucleus	unknown	unknown
G3H370;G3I6F8	Q7TT50;Q80UW5	Cdc42bpb;Cdc42bpg	Serine/threonine-protein kinase MRCK beta;Serine/threonine-protein kinase MRCK gamma	0.598303	-1.06098	0.489915	-0.949635	-0.339619	1.46301	-1.04269	-0.767437	0.684146	1.18904	19.3954	6.2122	10.0323	10.7479	10.6677	15.0457	19.4798	5.95166	27.5491	14.2794	12.8112	12.9608	7.14366	20.7583	13.4991	5.45761	40.1296	10.1312	17.1458	6.26289	unknown	Endoplasmic reticulum	unknown	unknown	Plasma membrane	unknown	unknown	Endoplasmic reticulum	unknown	unknown	Ribosome	Ribosome;unknown	unknown	Nucleus;Ribosome	unknown	unknown
G3H375	P59325	Eif5	Eukaryotic translation initiation factor 5	0.457027	0.925077	-0.067689	0.801132	1.03726	1.3841	-0.00353686	-0.0479066	-0.0288971	-0.758494	10.533	26.943	14.2954	37.2465	20.599	5.40599	44.7802	12.1371	6.52729	7.53787	7.67314	14.1896	14.9821	21.3757	10.0369	2.07119	44.8901	12.5469	6.65935	12.752	unknown	Ribosome	unknown	unknown	Nucleus;Proteasome	unknown	unknown	Ribosome	unknown	unknown	Nucleus	Nucleus	unknown	Nucleus	Nucleus	unknown
G3H379	Q8CI32	Bag5	BAG family molecular chaperone regulator 5	-1.79692	1.94943	1.52153	1.89329	0.49329	0.434224	0.347778	1.77569	-0.570729	0.599534	3.08409	28.0476	21.985	47.3827	16.7721	8.00427	28.7709	20.9028	11.0751	14.3175	10.7165	7.26203	7.65771	12.755	11.9149	5.92389	22.608	6.10478	16.4495	9.44905	unknown	Cytosol	unknown	unknown	Cytosol	Cytosol	unknown	Cytosol	Cytosol	unknown	Endoplasmic reticulum	unknown	unknown	Nucleus	unknown	unknown
G3H381	O88447	Klc1	Kinesin light chain 1	1.27425	1.04443	-0.218159	0.610326	1.46156	0.466375	-0.433324	-0.0799451	-1.21565	-0.981131	8.2677	30.095	19.5706	44.336	20.2482	5.35594	42.714	15.3421	3.91483	10.1466	3.41819	14.5911	22.7655	29.0422	7.35215	3.87653	57.6785	16.2162	9.09202	20.0295	unknown	Nucleus	unknown	unknown	Proteasome	Proteasome	unknown	Proteasome	unknown	unknown	Cytosol	unknown	unknown	Cytosol	unknown	unknown
G3H392	Q0GNC1-3	Inf2	Inverted formin-2	-0.483715	1.41595	0.402668	1.27784	-0.00600185	0.160467	0.859407	0.915952	-0.414011	-0.398808	11.0242	14.0867	11.0772	21.1583	14.4354	10.6889	24.9507	9.88663	18.4094	12.2027	15.4156	5.27918	8.37946	8.72591	14.4956	9.5637	13.7523	5.23985	24.5284	16.0883	unknown	Nucleus	unknown	unknown	Cytosol;Plasma membrane	Plasma membrane;unknown	unknown	Endoplasmic reticulum;Plasma membrane	unknown	unknown	Endoplasmic reticulum	Endoplasmic reticulum	unknown	Plasma membrane	unknown	unknown
G3H3B1	Q8K4B0	Mta1	Metastasis-associated protein MTA1	1.82605	0.823114	1.25712	0.776399	1.08295	0.764365	1.32615	0.440199	1.26943	0.482371	48.3597	30.3766	50.6542	45.6331	21.7199	4.54053	91.3141	29.8172	45.2064	30.9127	13.6392	17.1695	21.1926	26.6416	10.2532	2.67307	36.4189	21.9763	18.7527	22.1273	unknown	Nucleus	unknown	unknown	Nucleus	unknown	unknown	Nucleus	Nucleus	unknown	Nucleus	Nucleus	unknown	Nucleus	Nucleus	unknown
G3H3B2	Q9DCT8	Crip2	Cysteine-rich protein 2	0.00951548	1.02186	-0.508401	0.395379	0.577622	0.152116	-0.13866	-0.401604	-0.705305	-1.25103	8.69893	21.9115	11.1199	27.5983	16.2157	6.34656	37.8574	8.333	9.1362	6.07077	8.64175	10.791	15.8178	20.9827	10.8656	5.71146	41.6765	11.0077	14.8965	14.4491	unknown	Ribosome	unknown	unknown	Ribosome	unknown	unknown	Ribosome	unknown	unknown	Nucleus	unknown	unknown	Nucleus	unknown	unknown
G3H3C0;G3IM94	P62889;P62889	Rpl30	60S ribosomal protein L30	-0.193207	0.888601	0.836949	0.563294	0.768086	0.23331	0.23187	0.290371	-1.12115	0.378409	14.4878	35.365	14.9548	42.0271	29.5707	4.90633	63.7603	15.5054	8.14623	2.67251	16.564	19.1019	8.37207	28.442	17.3638	4.17372	54.2938	12.6786	17.7197	2.05592	Ribosome	Ribosome	Ribosome	Ribosome	Ribosome	Ribosome	Ribosome	Ribosome	Ribosome	Ribosome	Ribosome	Ribosome	Ribosome	Ribosome	Ribosome	Ribosome
G3H3D3	P24288	Bcat1	Branched-chain-amino-acid aminotransferase, cytosolic	0.536127	0.94194	-0.0262062	0.667389	1.27946	0.886654	-0.919536	0.360375	0.335985	-0.500627	3.18656	39.5368	31.4455	66.908	23.7444	10.6021	39.2806	30.0005	12.6219	19.6299	2.19751	20.5802	32.0219	42.1283	9.78151	5.73433	74.2995	23.3692	9.99962	27.773	unknown	Cytosol	Cytosol	unknown	Cytosol	Cytosol	unknown	Cytosol	Cytosol	unknown	Cytosol	Cytosol	unknown	Cytosol	Cytosol	unknown
G3H3D8	Q9D4V0	Etnk1	Ethanolamine kinase 1	0.864354	-0.553195	-1.51784	-0.887011	0.318052	1.05391	-1.78279	-1.31957	0.673004	-0.718724	11.3996	8.67615	7.55451	13.6711	12.39	10.5808	16.8432	6.26626	18.8091	11.6217	6.26172	12.7308	21.6332	25.2825	9.9387	5.09636	57.9559	15.6401	11.7971	19.1261	unknown	Endoplasmic reticulum	unknown	unknown	Plasma membrane	unknown	unknown	Endoplasmic reticulum	unknown	unknown	Cytosol	unknown	unknown	Nucleus	unknown	unknown
G3H3D9	Q7TPS5-3	C2cd5	C2 domain-containing protein 5	0.210703	0.398422	-0.360171	0.154941	0.220279	0.69565	-0.778926	-0.330551	0.129273	-0.301092	10.9491	9.77834	9.03248	15.6663	10.9802	9.81096	19.0002	6.29437	16.9938	10.3553	9.46132	7.41871	11.5939	14.071	9.42541	6.05759	32.6015	7.91513	15.5373	12.7586	unknown	Endoplasmic reticulum	unknown	unknown	Plasma membrane	unknown	unknown	Endoplasmic reticulum	unknown	unknown	Nucleus	unknown	unknown	Nucleus	unknown	unknown
G3H3E4	Q07797	Lgals3bp	Galectin-3-binding protein	0.401016	1.13351	-0.042919	0.504325	0.279793	0.918581	0.72434	0.239261	0.134235	-0.060115	19.6534	11.7403	6.09423	11.3809	16.2052	15.6221	24.8464	7.41006	26.9317	14.3575	14.884	5.35131	6.27825	8.02342	13.3483	8.26456	15.0389	6.27765	24.5389	14.9684	unknown	Golgi apparatus	Golgi apparatus	unknown	Golgi apparatus	unknown	unknown	Ribosome	unknown	unknown	Endoplasmic reticulum	unknown	unknown	Endoplasmic reticulum	unknown	unknown
G3H3E7	B1AQJ2	Usp36	Ubiquitin carboxyl-terminal hydrolase 36	1.34567	0.77292	1.6188	0.721239	0.593001	-0.245299	0.71059	0.526213	1.03814	0.766198	41.5852	33.704	45.9465	48.0834	26.0257	2.39699	87.3925	26.6386	39.0875	27.0309	16.3625	19.7246	14.9605	29.1663	17.2541	2.84125	53.403	18.4972	19.0338	15.8932	Nucleus	Nucleus	Nucleus	Nucleus	Nucleus	Nucleus	Nucleus	Nucleus	Nucleus	Nucleus	Nucleus	Nucleus	Nucleus	Nucleus	Nucleus	Nucleus
G3H3E8	Q9QX11-2	Cyth1	Cytohesin-1	0.611288	1.34864	-0.475929	0.647549	1.33441	0.0762294	0.0294182	-0.17921	-0.579073	-2.08706	11.1305	27.12	12.1537	32.7249	22.5199	5.91773	50.081	11.0071	9.1153	3.88141	7.28617	10.649	16.9035	20.8904	8.93038	5.61316	49.0701	12.4629	13.6172	16.4913	unknown	Ribosome	unknown	unknown	Ribosome	unknown	unknown	Ribosome	Ribosome	unknown	Nucleus	unknown	unknown	Nucleus	unknown	unknown
G3H3G9;REV__G3H6X3	Q80UG5-2	2022-09-09	Septin-9	0.412706	-0.107177	0.390799	0.467253	-0.647684	0.563325	0.462508	1.47084	0.168918	-0.0177568	22.4075	6.08691	12.6882	11.8051	11.808	16.695	22.7397	7.94628	30.9846	15.6344	16.8328	6.55633	9.67734	8.53911	18.499	11.2982	16.5027	2.86681	27.5611	15.8281	unknown	Endoplasmic reticulum	unknown	unknown	Endoplasmic reticulum	unknown	unknown	Endoplasmic reticulum	unknown	unknown	Plasma membrane	Plasma membrane	unknown	Plasma membrane	Plasma membrane	unknown
G3H3H6	Q8VEH3	Arl8a	ADP-ribosylation factor-like protein 8A	0.691974	1.42902	1.14196	0.660026	1.27961	0.789425	1.69142	-0.1567	0.0113866	-0.0841255	23.4574	10.7778	13.5061	9.13726	30.4778	15.1458	53.6444	4.70867	23.3738	13.6777	14.5203	4.00267	6.12019	5.78267	12.554	8.76299	16.6094	5.24892	23.1901	14.499	unknown	Plasma membrane	unknown	unknown	Plasma membrane	unknown	unknown	Plasma membrane	unknown	unknown	Endoplasmic reticulum	Endoplasmic reticulum	unknown	Plasma membrane	unknown	unknown
G3H3H9	Q8VCT3	Rnpep	Aminopeptidase B	-0.0402929	0.913682	-0.0878897	0.62909	1.1709	0.920067	-1.1657	0.29283	0.298433	-0.606009	2.25249	36.255	28.2432	61.1228	21.3226	9.78958	35.766	27.3985	11.8548	17.923	2.31628	19.2452	30.0173	39.5211	9.47028	5.17364	80.2383	22.3654	9.63954	27.2796	unknown	Cytosol	Cytosol	unknown	Cytosol	Cytosol	unknown	Cytosol	Cytosol	unknown	Cytosol	Cytosol	unknown	Cytosol	unknown	unknown
G3H3I9	P97315	Csrp1	Cysteine and glycine-rich protein 1	0.382502	0.819105	-0.778305	0.103673	0.801109	0.359079	-0.400276	-0.765939	-0.4502	-1.53467	9.15417	21.2491	10.6436	25.8092	16.1883	6.60862	37.365	7.67638	9.49917	5.86932	7.02221	12.0439	18.255	24.0196	9.29059	5.15249	49.3129	13.0535	12.9781	17.0048	unknown	Ribosome	unknown	unknown	Ribosome	unknown	unknown	Ribosome	unknown	unknown	Cytosol	unknown	unknown	Nucleus	unknown	unknown
G3H3L4	Q9DB73-2	Cyb5r1	NADH-cytochrome b5 reductase 1	-0.262996	-0.679441	0.178012	-1.03415	1.34191	0.184183	1.20485	-1.04491	-0.58696	-1.09719	28.4403	11.4057	21.6171	12.9923	7.67017	24.2003	37.2233	14.4349	38.3016	21.1097	34.1274	18.2665	19.1078	26.6069	3.02586	21.2999	16.1481	29.7826	57.5321	45.1615	unknown	Mitochondrion	unknown	unknown	Mitochondrion	unknown	unknown	Mitochondrion	unknown	unknown	Mitochondrion	Mitochondrion	unknown	Mitochondrion	Mitochondrion	unknown
G3H3L5	Q91VH1	Adipor1	Adiponectin receptor protein 1	0.273183	0.379182	-0.797953	-1.28944	-0.430457	0.610624	0.699586	0.699467	0.0287718	0.193595	24.8881	10.3398	6.56594	4.24381	17.9797	20.2463	24.5243	7.49096	34.8156	19.0001	20.5947	7.95	11.4158	10.3733	24.2305	13.2596	15.1008	4.61293	34.1281	16.6142	unknown	Lysosome	Lysosome	unknown	Golgi apparatus	unknown	unknown	Lysosome	Lysosome	unknown	Plasma membrane	Plasma membrane	unknown	Nucleus	unknown	unknown
G3H3N5	Q04692-2	Smarcad1	SWI/SNF-related matrix-associated actin-dependent regulator of chromatin subfamily A containing DEAD/H box 1	0.798809	1.11851	0.294264	1.10703	1.06616	1.42509	-0.236634	0.752565	0.856996	-0.120273	9.4273	34.932	25.5847	58.222	21.1638	9.28932	40.5881	26.6361	11.637	16.148	5.41904	16.0886	20.8641	27.0295	10.1076	3.45931	47.8225	15.8098	6.42479	17.552	unknown	Nucleus	unknown	unknown	Cytosol	unknown	unknown	Nucleus	unknown	unknown	Nucleus	unknown	unknown	Nucleus	Nucleus	unknown
G3H3N6	Q8BGU5-2	Ccny	Cyclin-Y	0.00773444	-0.195818	0.496242	0.118859	-0.15557	0.462591	0.119014	0.592999	-0.158386	0.135914	16.5113	6.33699	11.5907	11.0439	17.2486	13.1687	23.5794	4.85397	22.9611	13.5567	16.423	7.25822	8.21725	10.1705	19.2125	9.55631	21.7123	3.218	25.6254	12.3378	unknown	Plasma membrane	Plasma membrane	unknown	Plasma membrane	unknown	unknown	Plasma membrane	unknown	unknown	Plasma membrane	Plasma membrane	unknown	Plasma membrane	Plasma membrane	unknown
G3H3P1	P35293	Rab18	Ras-related protein Rab-18	-0.103303	-0.275144	0.10142	-0.697511	0.0703406	0.685629	0.226682	-0.533256	-0.33115	0.222976	14.9207	6.82442	6.23253	7.30221	17.935	11.6371	27.7544	3.02992	19.0857	10.4688	16.0282	8.25833	5.80943	11.842	17.0815	7.2352	23.7188	4.38488	24.0101	8.96966	unknown	Plasma membrane	Plasma membrane	unknown	Plasma membrane	Plasma membrane	unknown	Plasma membrane	unknown	unknown	Plasma membrane	unknown	unknown	Plasma membrane	unknown	unknown
G3H3P5	Q61768	Kif5b	Kinesin-1 heavy chain	1.36395	1.54403	-0.0398987	0.996729	1.87406	-0.0128499	0.277333	0.0726977	-1.71902	-1.29088	12.2938	32.5748	16.5277	41.714	25.0344	3.0488	54.277	12.6894	2.61996	6.04368	4.77636	11.1708	16.9912	20.9043	6.82948	3.07608	44.7848	12.0658	8.62524	14.7875	unknown	Proteasome	Proteasome	unknown	Proteasome	Proteasome	unknown	Proteasome	unknown	unknown	Nucleus	unknown	unknown	Nucleus	Nucleus	unknown
G3H3P6	Q8C0D4	Arhgap12	Rho GTPase-activating protein 12	-0.172552	1.21178	-0.344316	0.570662	0.449163	0.221195	-0.218073	-0.204564	-0.592833	-0.901714	9.51564	19.1259	9.31104	22.0687	15.7053	7.92733	34.1821	6.83351	11.3657	6.57925	10.7246	8.25731	11.8208	14.8591	11.5036	6.8005	39.7599	7.87452	17.1418	12.2919	unknown	Plasma membrane	unknown	unknown	Ribosome	unknown	unknown	Plasma membrane	unknown	unknown	Endoplasmic reticulum	unknown	unknown	Nucleus	unknown	unknown
G3H3P8	P29416	Hexa	Beta-hexosaminidase subunit alpha	0.727921	1.41281	0.230653	-0.190973	0.380419	1.00758	1.15444	0.557257	0.45829	0.122268	39.0983	16.8045	11.7094	1.79622	21.5586	31.6053	33.1941	13.0021	51.8944	29.343	23.6065	6.31142	9.9793	2.05045	16.5617	15.7198	14.9121	8.83614	37.7712	26.9587	Lysosome	Lysosome	Lysosome	Lysosome	Lysosome	Lysosome	Lysosome	Lysosome	Lysosome	Lysosome	Lysosome	Lysosome	Lysosome	Lysosome	Lysosome	Lysosome
G3H3Q1;G3IAX3;G3IJ43;G3IA08;G3HC41	P52480;P53657;P52480;P52480-2	Pklr;Pkm	Pyruvate kinase PKLR;Pyruvate kinase PKM	0.0125662	1.01408	0.00656784	0.743915	0.995935	0.730348	-0.9719	0.359901	0.223999	-0.557884	4.25027	36.7278	29.0391	61.0087	20.7489	10.0524	35.6662	27.3214	11.8447	17.8098	4.21341	18.1856	28.9072	36.4293	10.4037	6.05917	69.9564	21.2893	10.1413	26.218	unknown	Cytosol	Cytosol	unknown	Cytosol	Cytosol	unknown	Cytosol	Cytosol	unknown	Cytosol	Cytosol	unknown	Cytosol;Nucleus	Cytosol;unknown	unknown
G3H3R3	Q8CGB3	Uaca	Uveal autoantigen with coiled-coil domains and ankyrin repeats	0.458152	1.16049	1.06266	0.987128	0.0989804	0.263667	0.804025	0.422475	0.0812726	-0.317993	16.4924	12.4431	16.7397	17.7964	11.6	9.35602	36.0362	8.89636	20.9601	11.0975	12.0051	5.56655	8.01408	8.97797	10.8309	7.79326	20.6397	6.63796	19.812	13.8341	unknown	Plasma membrane	unknown	unknown	Plasma membrane	unknown	unknown	Plasma membrane	unknown	unknown	Plasma membrane	unknown	unknown	Endoplasmic reticulum	unknown	unknown
G3H3R5	Q08122-4	Tle3	Transducin-like enhancer protein 3	0.04801	0.845613	-0.0565194	0.600863	1.08862	0.716326	-0.959253	0.225718	-0.249282	-0.681866	3.97225	36.6666	30.0089	63.0489	22.4595	9.98958	37.7311	27.8714	10.9649	18.0343	3.84224	20.404	31.2078	41.5719	10.5607	6.08011	73.3608	23.8348	13.0331	28.9309	unknown	Cytosol	unknown	unknown	Cytosol	Cytosol	unknown	Cytosol	unknown	unknown	Cytosol	Cytosol	unknown	Cytosol	unknown	unknown
G3H3R6	E9Q5G3	Kif23	Kinesin-like protein KIF23	0.245757	0.678058	1.3405	0.291981	1.25028	0.779391	1.26725	-0.10076	-0.164282	-0.390053	35.527	24.7412	32.0537	24.6486	14.3468	33.8038	48.8702	21.8177	48.2458	28.9283	29.9625	15.4634	12.6575	20.1325	6.03089	19.6945	20.3032	23.3959	54.0647	37.9088	unknown	Mitochondrion	unknown	unknown	Nucleus	unknown	unknown	Mitochondrion	unknown	unknown	Mitochondrion	Mitochondrion	unknown	Mitochondrion	Mitochondrion	unknown
G3H3S0	Q9EPS3	Glce	D-glucuronyl C5-epimerase	0.142516	0.179515	0.00854847	-0.825542	0.671813	0.522089	0.307427	-0.91027	-0.0512866	-0.570928	22.7802	9.7795	2.21688	6.71935	14.8635	18.4621	20.2397	7.02257	31.6451	17.4193	20.6375	8.6353	2.20379	11.908	9.33007	12.8563	16.3553	13.1982	32.7903	25.876	Golgi apparatus	Golgi apparatus	Golgi apparatus	Golgi apparatus	Golgi apparatus	Golgi apparatus	Golgi apparatus	Golgi apparatus	Golgi apparatus	Golgi apparatus	Golgi apparatus	Golgi apparatus	Golgi apparatus	Golgi apparatus	Golgi apparatus	Golgi apparatus
G3H3S9	Q9CXG3	Ppil4	Peptidyl-prolyl cis-trans isomerase-like 4	0.0946494	0.0327485	0.114351	-0.0155333	-0.174809	0.961008	-0.456216	-0.601758	0.752797	-0.593602	12.31	20.1994	15.2954	28.1981	13.8043	4.45946	38.6369	10.5214	12.5226	8.10671	11.5283	19.746	14.1298	28.5034	15.5825	2.29082	53.0075	15.9669	7.43158	12.2331	unknown	Nucleus	unknown	unknown	Nucleus	Nucleus	unknown	Nucleus	unknown	unknown	Nucleus	Nucleus	unknown	Nucleus	Nucleus	unknown
G3H3V1	O88796	Rpp30	Ribonuclease P protein subunit p30	0.00995211	0.817711	0.542863	0.572952	0.696094	0.539489	-0.0247469	-0.119532	-1.37534	-0.55212	14.2249	36.4872	17.8082	45.9099	29.7527	3.04539	62.9621	14.3027	4.24993	5.81578	14.1272	20.7007	12.2237	30.8625	18.3646	2.09527	64.0514	15.5382	11.0255	8.52733	unknown	Proteasome	unknown	unknown	Proteasome	Proteasome	unknown	Nucleus	unknown	unknown	Nucleus	Nucleus	unknown	Nucleus	Nucleus	unknown
G3H3V5;G3HKC5	P84104;P84104	Srsf3	Serine/arginine-rich splicing factor 3	0.0185476	0.754762	0.666833	0.467456	0.64818	-0.270037	0.0313204	-0.0524862	-0.991165	-0.0338362	15.4949	32.9523	15.0771	40.0992	27.7132	2.48164	60.0504	13.1708	7.28067	4.24598	15.297	19.529	9.49691	29.0013	17.6834	2.99246	58.7608	13.6588	14.4724	4.34674	unknown	Nucleus	unknown	unknown	Ribosome	unknown	unknown	Ribosome	unknown	unknown	Nucleus	unknown	unknown	Nucleus	unknown	unknown
G3H3W4	Q9JHR7	Ide	Insulin-degrading enzyme	1.46672	0.455265	-0.610523	0.183353	0.804147	0.821697	-1.27999	-0.1755	0.446174	-0.934593	7.04935	23.2114	17.521	38.22	13.773	7.90739	26.9398	16.8405	12.0306	12.2282	2.55049	16.9299	26.7513	33.6586	7.88783	4.47381	65.4199	19.0189	8.83028	23.3724	unknown	Nucleus	unknown	unknown	Cytosol	unknown	unknown	Nucleus	unknown	unknown	Cytosol	Cytosol	unknown	Cytosol	Cytosol	unknown
G3H3W5	Q80XU3	Nucks1	Nuclear ubiquitous casein and cyclin-dependent kinase substrate 1	0.92218	1.7147	0.762055	1.74193	1.28476	1.22339	-0.0182787	1.3366	0.237699	0.359532	15.9819	47.1967	32.8994	77.3675	29.1801	12.7731	57.3147	36.7554	16.8182	22.1407	8.43382	14.3792	19.3993	23.1304	11.9766	5.47039	58.0455	14.5535	14.2634	17.2568	unknown	Nucleus	unknown	unknown	Nucleus	unknown	unknown	Nucleus	unknown	unknown	Nucleus	Nucleus	unknown	Nucleus	unknown	unknown
G3H3X1	Q9Z0X1	Aifm1	Apoptosis-inducing factor 1, mitochondrial	0.380643	0.141231	0.908823	-0.376908	-0.552655	0.907711	1.66336	-0.31967	-0.0115881	-0.466403	49.0618	23.4883	43.1975	24.1183	1.26966	44.1039	71.5421	26.6455	65.0174	36.8684	37.6841	21.2979	23.0078	31.3189	1.86231	23.5087	22.586	33.2548	65.5417	50.9396	Mitochondrion	Mitochondrion	Mitochondrion	Mitochondrion	Mitochondrion	Mitochondrion	Mitochondrion	Mitochondrion	Mitochondrion	Mitochondrion	Mitochondrion	Mitochondrion	Mitochondrion	Mitochondrion	Mitochondrion	Mitochondrion
G3H3X5;G3IPW1;G3IN91	Q640M1-2;Q640M1	Utp14a	U3 small nucleolar RNA-associated protein 14 homolog A	0.377268	0.678487	0.587628	0.456766	0.745627	-0.603397	0.210112	-0.215752	-0.100101	-0.489433	22.3988	37.5622	25.741	47.1177	31.8756	1.55754	72.9672	18.0911	17.8288	12.409	17.2447	23.4696	17.129	34.3308	19.0109	2.36636	63.078	21.0094	19.1097	17.421	Nucleus	Nucleus	Nucleus	Nucleus	Nucleus	Nucleus	Nucleus	Nucleus	Nucleus	Nucleus	Nucleus	Nucleus	Nucleus	Nucleus	Nucleus	Nucleus
G3H3Y6	Q99KG3	Rbm10	RNA-binding protein 10	0.154921	0.527532	0.466515	0.307708	0.519272	-0.21166	0.0159378	-0.359073	-0.649536	-0.633709	17.0008	32.5295	17.0086	40.6197	28.3533	2.67441	62.0431	12.877	8.69353	6.09588	15.2698	22.567	12.3093	32.8176	19.7828	3.09702	61.3615	16.5161	13.6372	9.45806	unknown	Nucleus	unknown	unknown	Nucleus	unknown	unknown	Nucleus	Nucleus	unknown	Nucleus	Nucleus	unknown	Nucleus	Nucleus	unknown
G3H3Z2	P27641	Xrcc5	X-ray repair cross-complementing protein 5	-0.436186	-0.299893	-0.427035	-0.483565	-0.534662	0.292789	-0.756724	-1.20919	1.49942	-1.25049	9.65386	23.2717	12.7731	30.0483	16.917	4.67569	41.6004	9.67922	7.85367	6.02195	13.0619	28.6488	17.173	42.0134	24.506	3.81688	70.2902	22.3792	2.77782	14.3275	unknown	Ribosome	unknown	unknown	Proteasome	unknown	unknown	Ribosome	unknown	unknown	Proteasome	Proteasome	unknown	Proteasome	Proteasome	unknown
G3H3Z4	Q8BJL0	Smarcal1	SWI/SNF-related matrix-associated actin-dependent regulator of chromatin subfamily A-like protein 1	-0.27239	-0.0179539	-0.0309312	-0.28788	-0.0746349	-0.329101	-0.527205	-0.977643	-0.343283	-1.10717	14.0493	34.7369	16.4168	43.206	28.612	2.88873	62.195	13.5339	5.1838	4.66374	16.9688	35.1719	16.7725	52.7479	30.1311	3.62891	89.6314	26.6516	6.57637	10.0468	unknown	Ribosome	unknown	unknown	Proteasome	unknown	unknown	Nucleus	unknown	unknown	Nucleus	Nucleus	unknown	Nucleus	unknown	unknown
G3H3Z5;G3HWS6;G3HNA9;G3H2W7	P61514;P61514;P61514;P61514	Rpl37a	60S ribosomal protein L37a	-0.176196	0.852216	0.667492	0.466961	0.658668	0.481177	0.0721938	0.170844	-1.06295	-0.0107969	14.6307	32.3554	13.5528	38.0817	27.7936	5.29741	60.5866	13.5754	8.89775	2.13822	16.5312	17.9227	8.53284	27.5516	17.6062	3.79503	57.6294	12.0593	18.5891	2.15428	Ribosome	Ribosome	Ribosome	Ribosome	Ribosome	Ribosome	Ribosome	Ribosome	Ribosome	Ribosome	Ribosome	Ribosome	Ribosome	Ribosome	Ribosome	Ribosome
G3H410	Q99L43	Cds2	Phosphatidate cytidylyltransferase 2	-0.133241	0.263923	0.0264177	-0.033386	0.151911	0.378765	0.844451	-0.764842	-0.189743	-0.638407	17.3181	2.69586	8.18821	7.58351	18.094	15.021	17.27	5.30903	24.6874	15.4175	18.9937	2.24517	8.03964	7.76105	16.2856	11.5526	9.61804	9.02101	28.1574	23.999	unknown	Endoplasmic reticulum	Endoplasmic reticulum	unknown	Endoplasmic reticulum	Endoplasmic reticulum	unknown	Endoplasmic reticulum	Endoplasmic reticulum	unknown	Endoplasmic reticulum	Endoplasmic reticulum	unknown	Endoplasmic reticulum	Endoplasmic reticulum	unknown
G3H412	P17918	Pcna	Proliferating cell nuclear antigen	1.15391	0.903692	-0.140758	0.624943	1.14258	0.835415	-1.12347	0.261288	0.401262	-0.614866	5.50931	33.7627	25.4845	55.8456	19.7879	9.44017	33.9177	24.9816	11.8584	16.394	2.47592	18.0467	28.0962	36.2128	8.96293	5.29048	73.8966	20.8432	8.97915	25.106	unknown	Cytosol	unknown	unknown	Cytosol	Cytosol	unknown	Cytosol	Cytosol	unknown	Cytosol	Cytosol	unknown	Cytosol	Cytosol	unknown
G3H413	Q8CIB6	Tmem230	Transmembrane protein 230	0.104774	-0.436731	-0.212835	-0.75273	-0.0744017	0.71627	-0.266795	-0.973352	0.0740962	-0.168245	15.5672	6.06713	7.55021	8.89406	17.6353	12.7415	21.5736	5.23195	21.2415	12.3091	14.4767	8.21207	8.75042	14.9863	18.5687	7.75538	25.9559	10.2724	20.178	13.8317	unknown	Plasma membrane	unknown	unknown	Endoplasmic reticulum	Endoplasmic reticulum	unknown	Endoplasmic reticulum	unknown	unknown	Plasma membrane	unknown	unknown	Nucleus	unknown	unknown
G3H432	Q9WU60	Atrn	Attractin	-0.244332	-0.273549	-0.616585	-0.598875	-0.313274	0.145771	0.140567	-0.39504	-0.485437	-0.403813	15.6417	6.87469	7.35288	7.63757	16.6968	12.7661	25.1426	4.31917	21.7047	12.3833	18.5283	8.30997	11.2737	11.5674	20.7462	11.5392	22.8084	5.67962	30.3868	16.3831	unknown	Plasma membrane	unknown	unknown	Plasma membrane	unknown	unknown	Plasma membrane	Plasma membrane	unknown	Plasma membrane	Plasma membrane	unknown	Plasma membrane	Plasma membrane	unknown
G3H436	Q9D892	Itpa	Inosine triphosphate pyrophosphatase	-0.191635	0.648034	-0.269612	0.377767	0.904421	0.537751	-1.24884	0.0459919	0.190947	-0.68224	2.75726	29.3848	23.8066	49.5462	18.5567	8.68116	30.9459	21.9278	11.4383	15.5571	3.14895	18.7519	28.6984	38.1322	9.91384	5.97996	73.5433	21.2398	10.0203	24.9634	unknown	Cytosol	Cytosol	unknown	Cytosol	Cytosol	unknown	Cytosol	Cytosol	unknown	Cytosol	Cytosol	unknown	Cytosol	Cytosol	unknown
G3H437	Q80WW9	Ddrgk1	DDRGK domain-containing protein 1	-0.0250266	0.480962	-0.427528	0.289276	0.114105	0.400497	0.620308	-0.6649	-0.130018	-0.58192	18.6368	3.42876	5.83643	6.51446	17.3349	15.4924	17.6941	4.61839	25.8871	15.7301	18.9629	2.4567	7.84957	5.33086	16.0167	11.737	11.5106	7.32226	28.3284	23.5455	unknown	Endoplasmic reticulum	Endoplasmic reticulum	unknown	Endoplasmic reticulum	Endoplasmic reticulum	unknown	Endoplasmic reticulum	unknown	unknown	Endoplasmic reticulum	Endoplasmic reticulum	unknown	Endoplasmic reticulum	unknown	unknown
G3H444;G3IFY9	P18052-2;P49446	Ptpra;Ptpre	Receptor-type tyrosine-protein phosphatase alpha;Receptor-type tyrosine-protein phosphatase epsilon	0.46276	-0.115132	0.113432	-0.225065	-0.687568	0.807011	0.267488	1.03086	0.248737	0.00272335	22.0645	8.32037	13.7475	10.369	11.0357	19.239	26.0131	9.53115	30.8884	16.9133	16.0099	9.01157	12.708	12.1196	17.7738	10.9964	21.6108	4.66471	25.9967	16.8814	unknown	Endoplasmic reticulum	unknown	unknown	Plasma membrane	unknown	unknown	Plasma membrane	unknown	unknown	Plasma membrane	Plasma membrane	unknown	Nucleus;Plasma membrane	Plasma membrane;unknown	unknown
G3H445	Q920Q4	Vps16	Vacuolar protein sorting-associated protein 16 homolog	0.344695	0.682053	0.429016	0.154674	0.608973	0.533993	0.923958	-0.256215	-0.265548	-0.000326288	17.5155	13.1428	11.7695	14.8148	23.7481	11.3825	45.9043	5.06667	16.6962	9.76174	13.793	8.19163	8.742	13.3087	15.5707	7.86121	24.1944	6.05134	20.0704	9.76395	unknown	Plasma membrane	unknown	unknown	Plasma membrane	unknown	unknown	Plasma membrane	unknown	unknown	Plasma membrane	unknown	unknown	Nucleus	unknown	unknown
G3H451	Q9D6Z1	Nop56	Nucleolar protein 56	0.954165	0.831832	0.848821	0.70485	0.861965	0.543494	0.42744	0.0587695	0.615127	0.114309	23.7579	30.0805	26.7892	39.4355	23.7425	1.82732	62.4583	16.7549	21.0139	14.3872	12.2624	16.8997	14.8744	24.194	13.0632	1.25373	46.4427	16.0861	13.7194	13.2912	Nucleus	Nucleus	Nucleus	Nucleus	Nucleus	Nucleus	Nucleus	Nucleus	Nucleus	Nucleus	Nucleus	Nucleus	Nucleus	Nucleus	Nucleus	Nucleus
G3H453;G3I1I8	P27048;P63163	Snrpb;Snrpn	Small nuclear ribonucleoprotein-associated protein B;Small nuclear ribonucleoprotein-associated protein N	0.396626	0.917909	0.542331	0.639095	0.983807	1.08276	0.243837	0.0977896	-0.0391021	-0.62233	16.4098	42.4778	20.9719	51.4393	36.8888	4.65575	76.1929	18.1886	7.70149	6.27525	12.4654	22.4824	14.4006	33.03	18.6526	2.19809	64.3446	16.9966	7.91308	9.65986	unknown	Nucleus	unknown	unknown	Ribosome	unknown	unknown	Nucleus	unknown	unknown	Nucleus	Nucleus	unknown	Nucleus	Nucleus	unknown
G3H459	Q9EPE9	Atp13a1	Manganese-transporting ATPase 13A1	0.00629509	0.661542	-0.242645	-0.0690843	-0.0508937	0.412457	0.838958	-0.545162	-0.0339586	-0.545623	18.3154	2.01953	6.1809	6.62456	14.6442	15.152	12.5909	5.56259	26.1273	15.2781	18.2357	1.27675	7.313	6.9495	15.17	11.3844	7.03892	8.11683	26.7496	22.3007	unknown	Endoplasmic reticulum	Endoplasmic reticulum	unknown	Endoplasmic reticulum	Endoplasmic reticulum	unknown	Endoplasmic reticulum	Endoplasmic reticulum	unknown	Endoplasmic reticulum	Endoplasmic reticulum	unknown	Endoplasmic reticulum	Endoplasmic reticulum	unknown
G3H468	Q8CH02	Sugp1	SURP and G-patch domain-containing protein 1	1.33971	0.843243	-0.440144	0.35448	1.57129	-0.348784	0.0687494	-0.51209	0.172964	-1.60112	15.1024	27.0933	15.4743	33.9438	23.7187	3.02595	52.786	11.5142	10.1043	5.91401	5.96693	15.1015	20.9946	26.5492	7.98148	3.8535	50.3296	16.4205	8.96271	17.9419	unknown	Nucleus	unknown	unknown	Ribosome	Ribosome	unknown	Nucleus	unknown	unknown	Nucleus	unknown	unknown	Nucleus	Nucleus	unknown
G3H478	Q8BNU0	Armc6	Armadillo repeat-containing protein 6	-0.378395	0.706076	-0.157029	0.661858	0.658928	0.951732	-0.907792	0.283629	0.506164	-0.630723	3.56574	30.3512	23.419	51.4887	18.0945	8.46881	31.0368	22.8689	9.99666	14.8826	4.63509	18.6048	26.1119	32.5441	11.4602	4.37847	58.2303	18.7873	7.03857	23.0434	unknown	Cytosol	unknown	unknown	Cytosol	Cytosol	unknown	Cytosol	unknown	unknown	Cytosol	unknown	unknown	Nucleus	unknown	unknown
G3H485	O89079	Cope	Coatomer subunit epsilon	0.334726	0.462666	-0.389962	0.269332	0.330335	1.35437	-0.849361	-0.467238	0.624015	-0.179526	10.0654	15.2958	8.96554	21.1594	11.1452	9.12587	20.9029	7.73556	16.1538	9.98582	7.98121	11.0993	11.7481	17.556	8.86439	3.56918	37.6608	10.6941	10.4816	11.3091	unknown	Endoplasmic reticulum	unknown	unknown	Nucleus	unknown	unknown	Endoplasmic reticulum	unknown	unknown	Nucleus	Nucleus	unknown	Nucleus	Nucleus	unknown
G3H487	Q9EPU0-2	Upf1	Regulator of nonsense transcripts 1	1.00393	1.31463	0.210758	1.05401	1.5859	0.708718	0.557708	0.165963	-0.238282	-2.24646	15.952	30.3596	13.0847	36.7231	27.6975	3.78432	58.1264	11.86	7.05831	2.07999	7.95431	12.2054	11.3063	17.6868	9.22653	2.31549	39.49	10.5712	8.32589	9.86989	unknown	Ribosome	Ribosome	unknown	Ribosome	Ribosome	unknown	Ribosome	Ribosome	unknown	Nucleus	Nucleus	unknown	Nucleus	Nucleus	unknown
G3H495	O35465-2	Fkbp8	Peptidyl-prolyl cis-trans isomerase FKBP8	0.364129	0.302543	0.68023	-0.431121	0.00973962	0.876391	2.43083	-0.510551	0.286682	-0.540947	22.4454	6.787	13.7846	9.42612	11.6343	18.6191	27.7596	9.70687	31.1655	16.396	17.4387	5.50305	8.60248	12.7091	11.556	10.1424	5.14825	13.8284	25.549	23.855	unknown	Endoplasmic reticulum	unknown	unknown	Endoplasmic reticulum	unknown	unknown	Endoplasmic reticulum	unknown	unknown	Peroxisome	unknown	unknown	Peroxisome	unknown	unknown
G3H496	O08856	Ell	RNA polymerase II elongation factor ELL	0.0229859	0.633337	0.705387	0.392385	0.626643	-0.790492	0.0890419	-0.236758	-1.25552	-0.271491	17.1635	35.9983	17.9517	45.0403	31.612	3.10851	65.9168	14.3862	7.48208	6.50292	16.8922	23.2075	11.0094	34.3148	20.4745	5.37668	61.9715	16.9518	17.8637	7.84938	unknown	Nucleus	Nucleus	unknown	Nucleus	Nucleus	unknown	Nucleus	Nucleus	unknown	Nucleus	Nucleus	unknown	Nucleus	Nucleus	unknown
G3H497	Q9JHU9	Isyna1	Inositol-3-phosphate synthase 1	0.534247	0.686486	-0.275084	0.306976	0.785214	0.658711	-0.919336	-0.158321	0.454971	-0.688197	4.84218	29.3861	23.4179	43.9964	19.0976	9.88246	37.3064	18.2814	14.037	15.6171	3.34362	18.2595	28.3371	35.5638	11.0817	6.25998	70.5555	20.4018	10.2403	25.1633	unknown	Nucleus	unknown	unknown	Cytosol	Cytosol	unknown	Cytosol	Cytosol	unknown	Cytosol	Cytosol	unknown	Cytosol	Cytosol	unknown
G3H4B6	Q9D8X2	Ccdc124	Coiled-coil domain-containing protein 124	-0.327926	0.457788	0.363153	0.11418	0.35776	-0.128601	-0.104493	-0.358548	-1.5538	-0.619376	17.1671	40.1018	17.0143	48.3491	33.4906	2.72534	72.1793	16.4753	6.37171	3.89344	21.5482	29.1982	13.228	44.6701	26.1352	2.97943	77.6011	21.1235	18.7066	5.98114	unknown	Ribosome	unknown	unknown	Ribosome	unknown	unknown	Ribosome	unknown	unknown	Nucleus	Nucleus	unknown	Nucleus	Nucleus	unknown
G3H4C1	P62717	Rpl18a	60S ribosomal protein L18a	-0.157108	0.577131	0.56682	0.241264	0.559764	0.490694	0.0104487	-0.123324	-1.006	0.541413	15.3825	30.4093	12.6736	36.2363	26.2686	5.03614	55.2158	12.4985	9.19084	2.46395	17.1523	20.3832	8.55602	30.656	17.821	3.58413	54.8173	13.6139	18.4583	1.69297	Ribosome	Ribosome	Ribosome	Ribosome;unknown	Ribosome	Ribosome;unknown	Ribosome;unknown	Ribosome	Ribosome;unknown	Ribosome	Ribosome	Ribosome	Ribosome	Ribosome	Ribosome	Ribosome
G3H4C2	Q8C052	Map1s	MAP1S heavy chain;MAP1S light chain;Microtubule-associated protein 1S	0.0343582	0.735444	-0.00580239	0.369162	0.687883	0.228082	-0.0600002	-0.222277	-0.639893	-1.50698	13.5142	31.9136	14.772	38.8243	26.2441	2.9765	57.4006	12.5561	6.77572	3.70946	13.1961	19.1683	14.8315	30.059	16.2914	2.54124	59.8381	14.6476	10.558	10.5428	unknown	Ribosome	unknown	unknown	Proteasome	unknown	unknown	Ribosome	Ribosome	unknown	Nucleus	Nucleus	unknown	Nucleus	Nucleus	unknown
G3H4D2	Q8K297	Colgalt1	Procollagen galactosyltransferase 1	0.221052	0.44318	0.222906	-0.132788	0.00705773	0.554778	0.478848	-0.385682	0.129085	-0.551992	23.0751	3.00819	8.17703	6.90891	13.7773	17.5851	12.6414	7.51232	31.9892	17.1547	19.797	2.21256	7.00639	7.575	13.7101	11.9713	9.07085	9.81467	29.2513	25.1507	Endoplasmic reticulum	Endoplasmic reticulum	Endoplasmic reticulum	Endoplasmic reticulum	Endoplasmic reticulum	Endoplasmic reticulum	Endoplasmic reticulum	Endoplasmic reticulum	Endoplasmic reticulum	Endoplasmic reticulum	Endoplasmic reticulum	Endoplasmic reticulum	Endoplasmic reticulum	Endoplasmic reticulum	Endoplasmic reticulum	Endoplasmic reticulum
G3H4D3	Q9CQ60	Pgls	6-phosphogluconolactonase	0.184834	0.389318	-0.584544	-0.0932431	0.558074	0.660982	-1.51914	-0.502142	0.459497	-0.798451	4.19822	23.9466	19.3604	34.7332	16.6895	10.0013	28.8446	14.8444	14.3173	14.4036	3.69339	18.283	29.0321	37.0522	11.3356	6.32532	82.6743	21.0243	10.4121	25.0513	unknown	Nucleus	unknown	unknown	Cytosol	Cytosol	unknown	Cytosol	unknown	unknown	Cytosol	Cytosol	unknown	Cytosol	Cytosol	unknown
G3H4D9	Q78HU3	Mvb12a	Multivesicular body subunit 12A	-0.0353704	1.56124	-0.137339	1.15775	0.587363	-0.117744	0.49498	0.596846	-0.952932	-1.53203	11.4253	24.3284	10.1454	29.2731	20.9536	6.43818	45.0876	9.84787	10.0826	3.89034	11.7089	8.24394	11.1587	13.1205	13.9458	6.98566	31.9929	6.51139	19.5178	11.2506	unknown	Ribosome	Ribosome	unknown	Ribosome	unknown	unknown	Ribosome	unknown	unknown	Plasma membrane	Plasma membrane	unknown	Plasma membrane	unknown	unknown
G3H4F0	Q3UI43	Babam1	BRISC and BRCA1-A complex member 1	1.29422	0.515393	-0.252178	0.325758	0.921638	1.12007	-1.26695	0.0349052	0.351737	-0.634795	6.34545	25.9214	23.2125	45.3385	17.2366	10.4738	28.2767	20.8351	12.805	15.5425	2.58741	18.1346	27.6461	36.1747	9.09935	4.81868	68.0485	20.3371	10.0346	24.1332	unknown	Cytosol	unknown	unknown	Golgi apparatus	unknown	unknown	Cytosol	Cytosol	unknown	Cytosol	Cytosol	unknown	Cytosol	Cytosol	unknown
G3H4F4	Q9CQ56	Use1	Vesicle transport protein USE1	0.23445	0.602076	0.719705	0.337258	0.413078	0.898794	0.175042	0.609714	0.171641	0.386117	17.2048	7.95326	14.0846	12.1904	22.8165	17.4607	20.131	9.29062	26.3596	18.2615	14.6242	5.23965	8.55249	9.64921	17.1356	9.3648	17.8309	6.08839	23.4029	13.9735	unknown	Plasma membrane	unknown	unknown	Nucleus	unknown	unknown	Plasma membrane	unknown	unknown	Plasma membrane	unknown	unknown	Plasma membrane	Plasma membrane	unknown
G3H4F5	Q9QY06	Myo9b	Unconventional myosin-IXb	0.906118	1.49112	0.183185	1.12591	1.68466	-0.478845	0.625559	0.208982	-1.21866	-1.74214	15.8336	40.3286	18.0413	48.7892	33.6656	2.90685	70.2646	16.0835	4.59244	4.31805	8.4491	14.3464	15.89	22.3559	10.4726	4.05107	45.5433	13.9146	10.688	14.4452	unknown	Proteasome	unknown	unknown	Nucleus	unknown	unknown	Ribosome	unknown	unknown	Nucleus	Nucleus	unknown	Nucleus	Nucleus	unknown
G3H4G8	Q8CD26	Slc35e1	Solute carrier family 35 member E1	-0.268934	-0.477338	-0.936275	-1.23369	-0.717633	0.954748	-0.832899	-0.461297	-0.347567	0.584643	18.3544	9.45026	5.69371	8.07778	16.2024	16.0964	25.3957	6.08265	26.0525	15.2933	22.1155	13.1564	10.8954	18.9963	26.6445	8.30465	45.2364	8.37446	33.1495	10.1978	unknown	Plasma membrane	unknown	unknown	Golgi apparatus	Golgi apparatus	unknown	Golgi apparatus	unknown	unknown	Ribosome	unknown	unknown	Nucleus	unknown	unknown
G3H4H6	P35585	Ap1m1	AP-1 complex subunit mu-1	-0.897312	0.494619	0.741344	0.529248	-0.173553	0.660648	-0.426528	0.296402	-1.41738	0.604103	9.43627	23.569	16.5525	34.2791	16.94	5.24607	37.5847	12.1546	6.78611	7.8682	17.5759	16.7281	9.9014	23.7525	19.1055	3.31863	50.5137	9.89728	18.1257	5.17634	unknown	Nucleus	unknown	unknown	Ribosome	unknown	unknown	Ribosome	unknown	unknown	Nucleus	unknown	unknown	Nucleus	Nucleus	unknown
G3H4I1	P55258	Rab8a	Ras-related protein Rab-8A	0.244122	0.755931	0.990717	0.151184	0.933317	0.529117	1.53485	-1.20767	-0.268178	-0.709681	17.664	9.20026	8.90763	9.7374	23.9312	11.8579	39.1847	3.4082	19.1097	10.1895	14.9143	5.44806	4.48257	8.76863	12.5317	8.21725	13.5232	7.87169	23.0136	16.6644	unknown	Plasma membrane	unknown	unknown	Plasma membrane	Plasma membrane	unknown	Plasma membrane	unknown	unknown	Endoplasmic reticulum	unknown	unknown	Golgi apparatus	unknown	unknown
G3H4I2	Q6IRU2	Tpm4	Tropomyosin alpha-4 chain	0.455879	1.14566	0.122562	0.868482	1.35844	1.05182	-0.803711	0.554233	0.165373	-0.289654	4.87415	37.7662	28.22	63.3793	23.4768	10.4364	37.2972	28.517	13.0306	18.8197	3.55358	17.0697	25.9216	34.7143	9.15603	5.03409	65.1054	19.4207	11.6193	23.0042	unknown	Cytosol	unknown	unknown	Cytosol	unknown	unknown	Cytosol	unknown	unknown	Cytosol	Cytosol	unknown	Nucleus	unknown	unknown
G3H4J1	Q69ZR2	Hectd1	E3 ubiquitin-protein ligase HECTD1	-2.40085	1.07039	0.115318	1.02737	0.597021	-0.167257	0.0476912	0.260049	-1.00101	-0.661488	2.42244	26.2327	19.4813	41.9435	14.8557	7.41027	28.7754	17.5788	10.3212	13.0189	12.7932	12.4917	17.9847	20.5776	9.82134	8.32115	27.8397	14.6793	20.6569	20.5922	unknown	Cytosol	unknown	unknown	Cytosol	Cytosol	unknown	Cytosol	unknown	unknown	Endoplasmic reticulum	unknown	unknown	Nucleus	unknown	unknown
G3H4J6	Q8BRF7-2	Scfd1	Sec1 family domain-containing protein 1	0.0522995	-0.536968	-0.265262	-0.207415	-0.187051	0.874323	-0.119208	-0.413009	-0.00762761	0.148768	14.6966	4.68717	5.35023	8.29844	13.1639	12.4277	17.4211	4.4694	22.0085	12.659	14.1734	6.80071	6.4302	9.58152	14.9863	6.77943	18.9218	5.95083	22.1252	11.4186	unknown	Plasma membrane	unknown	unknown	Endoplasmic reticulum	unknown	unknown	Endoplasmic reticulum	unknown	unknown	Endoplasmic reticulum	unknown	unknown	Endoplasmic reticulum	unknown	unknown
G3H4L4	Q8BTY2-2	Slc4a7	Sodium bicarbonate cotransporter 3	-0.0974904	-0.239835	-0.584476	0.247382	-0.358852	0.196007	0.208183	1.06212	-0.30857	-0.329002	18.5192	5.74681	7.0491	7.86881	15.8592	15.8069	19.3404	5.33207	26.9244	15.2605	19.8139	6.78616	10.5701	6.62887	20.3379	13.7988	16.7415	2.55368	33.3454	19.1693	unknown	Plasma membrane	unknown	unknown	Plasma membrane	unknown	unknown	Endoplasmic reticulum	unknown	unknown	Plasma membrane	Plasma membrane	unknown	Plasma membrane	Plasma membrane	unknown
G3H4L9;G3HM97	P61080;P62838	Ube2d1;Ube2d2	Ubiquitin-conjugating enzyme E2 D1;Ubiquitin-conjugating enzyme E2 D2	0.181149	0.0463059	-0.992293	-0.701782	0.257073	0.531354	-1.24796	-1.13679	0.506548	-1.07738	6.76345	17.5532	14.4284	20.4805	16.3631	10.3657	28.5646	9.2234	14.8557	11.7018	5.96536	16.9988	28.703	33.3117	13.6924	7.17206	67.8427	20.2814	10.457	24.6933	unknown	Plasma membrane	unknown	unknown	Cytosol;Plasma membrane	unknown	unknown	Plasma membrane	unknown	unknown	Cytosol	Cytosol	unknown	Nucleus	unknown	unknown
G3H4M6	Q91YP2	Nln	Neurolysin, mitochondrial	0.173335	0.0643002	0.424709	-0.124102	1.28931	0.61078	0.439047	-0.448008	-0.179343	-0.58386	30.1055	17.4152	26.0146	21.1438	6.42979	26.1699	44.9647	17.8896	39.7621	22.9441	26.6973	16.656	19.3806	23.0431	2.63072	17.1372	33.1669	24.4042	45.0253	34.3898	Mitochondrion	Mitochondrion	Mitochondrion	Mitochondrion	Mitochondrion	Mitochondrion	Mitochondrion	Mitochondrion	Mitochondrion	Mitochondrion	Mitochondrion	Mitochondrion	Mitochondrion	Mitochondrion	Mitochondrion	Mitochondrion
G3H4M7;G3IJW2	Q80TE7	Lrrc7	Leucine-rich repeat-containing protein 7	0.0728992	-0.981184	-0.355028	-0.258251	-0.381902	0.375687	-0.518022	-0.031422	-0.163594	-0.0509332	17.6555	3.41807	7.32663	7.41103	13.7162	14.6625	13.8385	3.19851	25.6243	14.3525	16.7856	6.74756	9.37084	8.8638	17.873	11.301	19.8165	3.26893	28.7011	14.8683	unknown	Endoplasmic reticulum	unknown	unknown	Plasma membrane	unknown	unknown	Endoplasmic reticulum	Endoplasmic reticulum	unknown	Plasma membrane	Plasma membrane	unknown	Plasma membrane	unknown	unknown
G3H4M8	Q8BZX4-2	Srek1	Splicing regulatory glutamine/lysine-rich protein 1	-0.264274	0.200439	0.476151	-0.0650117	0.176837	0.291362	-0.269962	-0.574523	-0.695866	-0.224107	16.0337	30.7594	16.6605	37.8975	26.3675	2.75628	58.6619	12.6668	9.9435	5.86633	19.257	26.7695	11.9771	39.6444	23.3258	2.25224	70.7332	18.8632	16.107	6.8522	unknown	Nucleus	unknown	unknown	Nucleus	unknown	unknown	Nucleus	Nucleus	unknown	Nucleus	Nucleus	unknown	Nucleus	Nucleus	unknown
G3H4N1;G3GYP0	Q60592;Q811L6	Mast2;Mast4	Microtubule-associated serine/threonine-protein kinase 2;Microtubule-associated serine/threonine-protein kinase 4	0.0459334	1.32935	0.93598	1.08328	0.927932	0.0883434	0.647688	0.670341	-1.37708	-0.325193	16.9556	39.7666	17.7674	48.2061	33.5019	3.27462	71.1551	16.3635	6.80662	4.77776	16.4243	15.8251	9.28678	22.751	17.609	3.08011	45.4184	10.2821	17.6796	5.98573	unknown	Nucleus	unknown	unknown	Nucleus	unknown	unknown	Nucleus;Proteasome	unknown	unknown	Nucleus	Nucleus	unknown	Nucleus	Nucleus	unknown
G3H4N4;G3GYN9	Q64143;P26450	Pik3r1;Pik3r3	Phosphatidylinositol 3-kinase regulatory subunit alpha;Phosphatidylinositol 3-kinase regulatory subunit gamma	0.326914	1.02641	-0.399946	0.574465	0.958738	0.549977	-0.248526	-0.238923	-0.430949	-1.06137	7.83386	21.0517	12.5031	29.5416	15.1811	5.69126	32.6923	9.89403	8.19556	7.18936	6.24547	10.3349	16.4974	19.8382	7.81076	3.88731	38.8382	11.6761	11.0486	15.0035	unknown	Nucleus	unknown	unknown	Nucleus	unknown	unknown	Ribosome	unknown	unknown	Nucleus	unknown	unknown	Nucleus	unknown	unknown
G3H4P8	Q923D5	Wbp11	WW domain-binding protein 11	0.500725	1.34274	0.888653	1.11284	1.16882	0.274066	0.664909	0.551976	-0.365107	-0.337035	19.9375	41.2175	18.7536	50.6497	35.6947	2.96264	75.2022	17.8033	10.1177	6.79122	14.0909	16.2509	10.1292	23.4195	15.8765	2.45006	47.4322	12.1434	13.0314	8.57838	unknown	Nucleus	Nucleus	unknown	Nucleus	Nucleus	unknown	Nucleus	Nucleus	unknown	Nucleus	Nucleus	unknown	Nucleus	Nucleus	unknown
G3H4Q6	Q9CXF4	Tbc1d15	TBC1 domain family member 15	0.942361	0.849011	-0.178877	0.607604	1.24172	1.0859	-1.07066	0.256343	0.317147	-0.574946	4.26128	31.0059	23.5409	52.4675	18.5794	8.79483	32.0838	23.4339	11.4337	15.5786	2.21749	17.2134	26.6484	34.4337	7.85664	4.14323	67.3888	19.619	9.17731	23.2062	unknown	Cytosol	unknown	unknown	Cytosol	Cytosol	unknown	Cytosol	unknown	unknown	Cytosol	Cytosol	unknown	Cytosol	Cytosol	unknown
G3H4S4	Q99LC3	Ndufa10	NADH dehydrogenase [ubiquinone] 1 alpha subcomplex subunit 10, mitochondrial	0.298889	0.0914728	0.835264	-0.344743	-0.0671568	0.756053	1.80799	-0.405087	-0.0789332	-0.448261	50.2722	24.5445	44.8795	25.5324	1.68357	45.1469	75.0686	27.2994	66.8044	38.2025	40.8652	23.0365	25.1541	32.4242	1.7638	26.7321	21.4388	36.149	70.5613	52.1233	Mitochondrion	Mitochondrion	Mitochondrion	Mitochondrion	Mitochondrion	Mitochondrion	Mitochondrion	Mitochondrion	Mitochondrion	Mitochondrion	Mitochondrion	Mitochondrion	Mitochondrion	Mitochondrion	Mitochondrion	Mitochondrion
G3H4T5	Q9QZF2	Gpc1	Glypican-1;Secreted glypican-1	0.666049	-0.852467	-0.184825	-0.903777	0.966375	1.39587	-0.232883	-2.05213	0.410985	-0.0539683	15.409	4.28984	9.24662	6.81584	18.8702	12.5296	24.0613	2.41159	20.2563	12.3849	9.71122	7.74568	10.5104	12.7521	9.65759	4.76143	28.2763	10.0013	15.235	12.8569	unknown	Plasma membrane	Plasma membrane	unknown	Plasma membrane	Plasma membrane	unknown	Plasma membrane	unknown	unknown	Nucleus	unknown	unknown	Nucleus	unknown	unknown
G3H4V0	Q8VDJ3	Hdlbp	Vigilin	0.0211601	0.348823	0.875759	0.0316758	0.53495	0.548598	0.203774	-0.465139	-0.0563137	-0.63601	13.5821	13.7844	6.48662	15.9756	15.3361	10.7098	31.6715	7.25542	17.8265	8.60601	13.3844	10.8238	3.535	15.6287	10.5847	7.32214	27.4996	10.0158	18.5361	13.374	unknown	Plasma membrane	unknown	unknown	Plasma membrane	unknown	unknown	Plasma membrane	unknown	unknown	Golgi apparatus	Golgi apparatus	unknown	Golgi apparatus	Golgi apparatus	unknown
G3H4V1	P42208	2022-09-02	Septin-2	0.329826	-0.338002	0.257609	0.266162	-0.620701	0.544107	0.307116	1.47652	0.118903	-0.0689881	22.1199	5.19117	11.4269	10.2246	11.908	16.9104	20.1214	7.7136	30.9435	15.7247	17.5993	6.56167	9.55831	8.50202	18.31	11.5974	16.2632	2.77191	28.4955	16.4949	unknown	Endoplasmic reticulum	unknown	unknown	Endoplasmic reticulum	unknown	unknown	Endoplasmic reticulum	unknown	unknown	Plasma membrane	Plasma membrane	unknown	Plasma membrane	Plasma membrane	unknown
G3H4V2	Q91VS8	Farp2	FERM, RhoGEF and pleckstrin domain-containing protein 2	-0.16696	-0.811533	-0.54195	0.0717509	-0.571872	0.158843	0.186168	0.650614	-0.355292	-0.326152	17.5966	4.04084	7.07403	7.54146	14.02	14.8169	16.2146	3.14645	25.1766	14.4125	19.7555	7.09198	10.2994	7.17557	20.84	13.2722	14.2516	2.00432	32.2071	18.0684	unknown	Plasma membrane	unknown	unknown	Plasma membrane	unknown	unknown	Endoplasmic reticulum	unknown	unknown	Plasma membrane	Plasma membrane	unknown	Plasma membrane	Plasma membrane	unknown
G3H4V4	Q9Z2W1	Stk25	Serine/threonine-protein kinase 25	-0.774302	1.14583	0.127817	1.06181	-0.278156	-0.332254	0.315948	0.899378	-1.03722	-0.784623	9.16331	12.755	9.03644	18.6421	12.9148	8.03909	26.3431	6.27945	12.6915	8.1177	15.6726	5.76433	8.27029	8.93014	15.6611	10.121	21.162	3.36653	26.0464	13.9839	unknown	Plasma membrane	unknown	unknown	Plasma membrane	unknown	unknown	Plasma membrane	unknown	unknown	Plasma membrane	unknown	unknown	Plasma membrane	Plasma membrane	unknown
G3H4V8	Q8BGE6	Atg4b	Cysteine protease ATG4B	-0.0661515	0.12636	-0.702268	-0.154135	0.028777	0.41094	-1.45091	-0.603583	0.122289	-1.10782	6.4418	24.0343	20.6235	39.3496	15.8644	10.2222	28.5878	16.6838	13.9319	13.1081	6.74405	22.0188	33.5557	43.7864	15.5511	7.68843	78.1532	25.3507	12.7996	28.2505	unknown	Nucleus	unknown	unknown	Cytosol	unknown	unknown	Cytosol	Cytosol	unknown	Cytosol	Cytosol	unknown	Nucleus	unknown	unknown
G3H4X1	Q8VEE0	Rpe	Ribulose-phosphate 3-epimerase	1.25508	0.396529	-0.248336	0.106475	1.12007	1.13347	-1.42896	-0.192819	0.574611	-0.609716	5.87653	23.7358	23.1083	39.6015	20.7992	11.8248	28.6805	17.9373	15.1371	16.0883	2.46209	18.0317	27.4489	36.7841	9.56914	5.38994	77.2228	20.5023	10.164	24.5501	unknown	Cytosol	Cytosol	unknown	Nucleus	unknown	unknown	Cytosol	Cytosol	unknown	Cytosol	Cytosol	unknown	Cytosol	Cytosol	unknown
G3H4Y5	Q61151	Ppp2r5e	Serine/threonine-protein phosphatase 2A 56 kDa regulatory subunit epsilon isoform	0.63155	-0.0212586	-1.26536	-0.421915	0.272812	0.683297	-1.47795	-1.22676	0.518287	-0.94136	9.2108	11.808	8.2214	16.3943	11.1223	9.03218	19.3711	5.98945	15.2013	9.73587	5.94541	11.9833	19.7632	21.9636	9.20595	5.62471	53.9585	14.0178	10.6135	18.6962	unknown	Plasma membrane	unknown	unknown	Plasma membrane	unknown	unknown	Plasma membrane	unknown	unknown	Nucleus	unknown	unknown	Cytosol	unknown	unknown
G3H4Z5	Q922D8	Mthfd1	C-1-tetrahydrofolate synthase, cytoplasmic;C-1-tetrahydrofolate synthase, cytoplasmic, N-terminally processed;Formyltetrahydrofolate synthetase;Methenyltetrahydrofolate cyclohydrolase;Methylenetetrahydrofolate dehydrogenase	-0.0135584	0.986187	0.953594	0.659864	0.831099	0.326163	0.405004	0.365356	-1.16354	0.702876	16.044	34.4399	14.1305	40.8717	29.2308	4.37953	62.9157	14.6546	8.13675	2.40428	16.1955	17.3856	7.29623	25.8692	16.4307	3.49336	47.5161	11.376	18.2268	1.47706	unknown	Ribosome	Ribosome	unknown	Ribosome	Ribosome	unknown	Ribosome	Ribosome	unknown	Ribosome	Ribosome	unknown	Ribosome	Ribosome	unknown
G3H500	Q4VAC9	Plekhg3	Pleckstrin homology domain-containing family G member 3	-0.803798	1.0772	0.172985	1.31007	-0.421692	-0.288961	-0.139978	0.439235	-0.765977	-0.63426	8.73397	15.4658	12.8166	23.8703	11.3098	8.51359	17.8531	9.5886	14.5061	10.2175	15.2468	7.33002	11.3684	9.62692	15.1495	10.4016	19.6721	7.07183	24.668	15.859	unknown	Endoplasmic reticulum	unknown	unknown	Plasma membrane	unknown	unknown	Nucleus	unknown	unknown	Endoplasmic reticulum	unknown	unknown	Plasma membrane	unknown	unknown
G3H509	Q8BX70-2	Vps13c	Vacuolar protein sorting-associated protein 13C	0.414932	0.48604	-0.365579	0.0215468	0.889481	1.08667	-0.657961	-0.644247	0.255054	-0.620104	9.42017	14.4997	12.8076	20.7081	13.2589	9.75438	24.9167	7.89245	14.9638	11.0876	7.06564	10.3525	16.5013	20.4012	7.15726	4.59282	39.3148	12.3353	12.539	17.0416	unknown	Plasma membrane	unknown	unknown	Plasma membrane	unknown	unknown	Plasma membrane	unknown	unknown	Nucleus	unknown	unknown	Nucleus	unknown	unknown
G3H510	Q71LX4	Tln2	Talin-2	-0.509848	-0.790913	0.257445	-0.86734	-0.57156	1.28391	-0.895664	-1.24582	-0.115453	2.06097	11.7292	11.1872	9.23801	15.3893	11.4598	8.85156	26.3465	5.29872	16.5579	8.90526	16.7013	19.3557	7.72822	28.0747	17.0308	3.63516	49.0167	12.5661	17.9374	2.13419	unknown	Plasma membrane	unknown	unknown	Plasma membrane	unknown	unknown	Plasma membrane	unknown	unknown	Ribosome	Ribosome	unknown	Ribosome	Ribosome	unknown
G3H515;G3GVY9;G3GV12	P62823;Q9CZT8;P61028	Rab3b;Rab3c;Rab8b	Ras-related protein Rab-3B;Ras-related protein Rab-3C;Ras-related protein Rab-8B	0.227313	0.670941	0.80409	-0.0890858	0.898883	0.511128	1.61646	-1.48728	-0.203762	-0.555299	17.796	8.11174	9.06028	8.24506	24.0432	12.5807	39.0316	2.76487	20.1887	11.292	15.2018	5.09496	5.18903	8.77023	12.8944	8.82757	12.7296	7.75157	23.2513	16.5933	unknown	Plasma membrane	Plasma membrane	unknown	Plasma membrane	Plasma membrane	unknown	Plasma membrane	unknown	unknown	Endoplasmic reticulum;Golgi apparatus	unknown	unknown	Endoplasmic reticulum;Golgi apparatus	unknown	unknown
G3H530	Q9WV80	Snx1	Sorting nexin-1	1.05055	0.479641	-0.193993	0.173847	0.808133	1.31319	-1.1626	-0.210288	0.745981	-0.580551	10.2796	20.8805	20.073	34.3495	17.2377	10.445	28.0052	15.2057	15.4569	13.7143	4.96283	14.9746	22.962	30.45	9.8448	4.2034	62.6926	17.5918	9.21638	20.5086	unknown	Nucleus	unknown	unknown	Cytosol	unknown	unknown	Nucleus	unknown	unknown	Cytosol	Cytosol	unknown	Cytosol	unknown	unknown
G3H533	P24369	Ppib	Peptidyl-prolyl cis-trans isomerase B	0.323575	-0.228271	-0.103674	-0.230176	0.348669	0.618724	0.201097	-0.434403	0.238837	-0.367618	21.4368	2.89856	5.77555	6.77722	14.8732	16.8923	11.4219	6.80482	29.8061	16.5653	17.1299	3.39546	6.20586	7.94952	11.6801	11.0011	9.93577	9.19571	25.2585	21.373	Endoplasmic reticulum	Endoplasmic reticulum	Endoplasmic reticulum	Endoplasmic reticulum	Endoplasmic reticulum	Endoplasmic reticulum	Endoplasmic reticulum	Endoplasmic reticulum	Endoplasmic reticulum	Endoplasmic reticulum	Endoplasmic reticulum	Endoplasmic reticulum	Endoplasmic reticulum	Endoplasmic reticulum	Endoplasmic reticulum	Endoplasmic reticulum
G3H535;G3HFA3;G3HKB5;G3HKB6	Q8BTH8;Q8BVP5;Q8C4X2;Q8C4X2	Csnk1g1;Csnk1g2;Csnk1g3	Casein kinase I isoform gamma-1;Casein kinase I isoform gamma-2;Casein kinase I isoform gamma-3	-0.018211	0.0405474	-0.155772	-0.129568	0.202186	0.157307	0.860024	-0.0960396	-0.518097	-0.314495	17.6936	7.60488	9.27574	8.11606	22.9304	13.096	31.4128	2.67229	20.4473	11.6417	17.9184	7.39412	10.3333	8.87869	19.9319	11.7431	17.3066	2.85624	29.2818	14.4773	unknown	Plasma membrane	Plasma membrane	unknown	Plasma membrane	unknown	unknown	Plasma membrane	Plasma membrane	unknown	Plasma membrane	Plasma membrane	unknown	Plasma membrane	Plasma membrane	unknown
G3H543	P97355	Sms	Spermine synthase	0.8416	0.61413	-0.408242	0.17067	1.06528	1.06615	-1.18451	-0.206159	0.574079	-0.7027	4.27085	27.4588	21.2662	40.3625	18.2909	10.6864	33.3885	17.6575	13.7287	15.065	2.38324	17.9395	28.2217	35.8592	8.74084	5.10372	75.8872	20.3699	9.22176	24.519	unknown	Nucleus	unknown	unknown	Cytosol;Nucleus	Cytosol;unknown	unknown	Cytosol;Nucleus	Cytosol;unknown	unknown	Cytosol	Cytosol	unknown	Cytosol	Cytosol	unknown
G3H552	P70451-5	Fer	Tyrosine-protein kinase Fer	-0.168471	1.7958	0.464408	1.47337	0.607136	-0.787421	1.36588	0.76309	-1.58433	-2.04564	12.4111	27.9035	12.3128	33.663	23.2292	4.2459	51.2299	10.8995	7.35726	2.62531	13.9484	8.03653	8.92392	12.1234	15.2499	7.32836	19.8771	6.42232	22.0621	10.8388	unknown	Ribosome	Ribosome	unknown	Ribosome	Ribosome	unknown	Ribosome	Ribosome	unknown	Endoplasmic reticulum	unknown	unknown	Endoplasmic reticulum	unknown	unknown
G3H559	P27046	Man2a1	Alpha-mannosidase 2	0.145976	0.291591	0.575674	-0.7546	0.844179	0.526585	0.437581	-0.75365	-0.0882644	-0.580736	23.1281	10.7855	3.22162	7.4372	16.2259	18.6777	25.0107	8.12454	31.5618	17.4716	20.9024	8.81176	2.16162	12.5478	9.03828	12.966	18.4672	13.6984	33.553	26.1308	Golgi apparatus	Golgi apparatus	Golgi apparatus	Golgi apparatus	Golgi apparatus	Golgi apparatus	Golgi apparatus	Golgi apparatus	Golgi apparatus	Golgi apparatus	Golgi apparatus	Golgi apparatus	Golgi apparatus	Golgi apparatus	Golgi apparatus	Golgi apparatus
G3H565	P05213	Tuba1b	Tubulin alpha-1B chain	2.65065	-1.1452	-1.48899	-1.58659	0.767561	1.67603	-1.9634	-1.31154	1.61617	-0.63856	17.351	7.77243	9.79696	11.3918	14.3021	15.3453	17.4466	8.04042	25.5569	15.2492	2.76311	17.1908	27.4994	34.2142	8.40118	4.80218	68.0382	19.9568	8.33666	23.7396	unknown	Endoplasmic reticulum	unknown	unknown	Endoplasmic reticulum;Plasma membrane	Endoplasmic reticulum;unknown	unknown	Endoplasmic reticulum;Plasma membrane	Endoplasmic reticulum;unknown	unknown	Cytosol	Cytosol	unknown	Cytosol	Cytosol	unknown
G3H576	P14824	Anxa6	Annexin A6	0.742443	1.14263	0.139888	0.855906	1.45635	1.18339	-0.820921	0.559559	0.372382	-0.408582	3.72032	40.5435	32.0019	68.7523	24.5412	11.0144	41.7368	31.3376	11.6923	19.5412	2.22373	18.3635	29.0446	37.9869	8.94314	4.84984	73.7295	21.2629	9.03238	25.9386	unknown	Cytosol	Cytosol	unknown	Cytosol	unknown	unknown	Cytosol	Cytosol	unknown	Cytosol	Cytosol	unknown	Cytosol	Cytosol	unknown
G3H577	Q60648	Gm2a	Ganglioside GM2 activator	0.414249	1.03497	-0.415746	-0.0261416	0.209448	0.697087	0.911439	0.0434838	0.151687	-0.148534	29.8152	13.0174	7.39746	3.27488	18.387	24.1724	28.4384	8.93775	40.2263	23.4703	22.3736	6.35283	9.86813	3.33476	15.9023	14.9099	15.1194	8.67238	36.2116	26.0155	Lysosome	Lysosome	Lysosome	Lysosome	Lysosome	Lysosome	Lysosome	Lysosome	Lysosome	Lysosome	Lysosome	Lysosome	Lysosome	Lysosome	Lysosome	Lysosome
G3H585	O08997	Atox1	Copper transport protein ATOX1	-0.594497	0.823851	-0.0869835	0.535336	0.979161	0.742343	-0.987054	0.249829	0.0354781	-0.504721	3.07366	33.5269	26.7134	55.9481	20.7278	9.41247	33.4966	25.117	12.705	17.1517	4.64106	18.9404	28.3735	38.6041	10.5147	5.62647	66.3948	21.1233	12.3963	24.3357	unknown	Cytosol	Cytosol	unknown	Cytosol	Cytosol	unknown	Cytosol	unknown	unknown	Cytosol	unknown	unknown	Cytosol	unknown	unknown
G3H5A2	P57784	Snrpa1	U2 small nuclear ribonucleoprotein A'	0.322853	0.738647	0.408243	0.755641	0.648107	1.11585	-0.160618	0.199201	-0.0979442	-0.192372	13.1974	32.5407	20.3107	48.8488	24.5069	6.20896	51.103	17.328	6.62749	10.8383	10.5512	19.5017	15.305	28.9323	15.6383	2.86494	57.1211	15.0933	7.09306	12.3843	unknown	Nucleus	unknown	unknown	Proteasome	unknown	unknown	Proteasome	unknown	unknown	Proteasome	unknown	unknown	Nucleus	Nucleus	unknown
G3H5A9	Q9CSH3	Dis3	Exosome complex exonuclease RRP44	1.29529	1.08795	-0.23409	0.680719	1.53848	0.348764	-0.0454575	-0.232053	-0.888279	-1.33326	10.9337	28.6024	16.6035	38.9395	21.3488	3.68742	47.3922	12.4069	3.9192	6.77867	4.45499	13.4554	19.5285	24.2925	7.34929	2.89557	48.9093	14.5719	7.25431	17.0803	unknown	Proteasome	unknown	unknown	Proteasome	Proteasome	unknown	Proteasome	unknown	unknown	Nucleus	unknown	unknown	Nucleus	unknown	unknown
G3H5B8	Q61712	Dnajc1	DnaJ homolog subfamily C member 1	-0.127387	0.722364	-0.157917	-0.480004	0.214528	0.380952	0.756876	-0.79291	-0.0343153	-0.614991	15.9073	3.53082	6.59747	6.7095	15.5243	14.0016	13.6849	5.60306	24.8328	14.7412	17.3758	2.14004	7.36063	9.35806	13.3793	10.7522	8.09838	9.70766	25.4306	22.5769	unknown	Plasma membrane	unknown	unknown	Endoplasmic reticulum	Endoplasmic reticulum	unknown	Endoplasmic reticulum	Endoplasmic reticulum	unknown	Endoplasmic reticulum	Endoplasmic reticulum	unknown	Endoplasmic reticulum	Endoplasmic reticulum	unknown
G3H5C9;G3HNK0;G3H513	Q6ZWY3;Q6ZWU9;Q6ZWY3	Rps27;Rps27l	40S ribosomal protein S27;40S ribosomal protein S27-like	-0.277739	0.616503	0.781716	0.23801	0.417844	0.586851	0.0790889	-0.178758	-0.960996	0.310627	13.2108	30.4186	14.2454	35.5339	23.8213	5.81149	55.6728	12.7436	8.87987	3.87021	16.0154	19.8405	8.2862	30.1297	17.8312	3.86926	52.703	14.4245	17.286	3.12052	unknown	Ribosome	Ribosome	unknown	Ribosome	Ribosome	unknown	Ribosome	unknown	unknown	Ribosome	Ribosome	unknown	Ribosome	Ribosome;unknown	unknown
G3H5D5	P31786	Dbi	Acyl-CoA-binding protein	1.00547	0.520169	-0.409806	0.205432	0.861925	0.777053	-1.0733	-0.116956	0.703788	-0.598254	7.30849	24.3497	20.3433	38.6335	19.4117	10.4028	32.9918	17.8211	15.7586	15.5952	3.64041	16.9788	27.0262	33.506	10.6807	6.07063	69.4229	19.326	9.67513	23.6093	unknown	Cytosol	unknown	unknown	Cytosol;Nucleus	unknown	unknown	Cytosol;Nucleus	unknown	unknown	Cytosol	Cytosol	unknown	Cytosol	Cytosol	unknown
G3H5E2;G3H9F9	Q8BGS1-2;B1AXV0	Epb41l5;Frrs1l	Band 4.1-like protein 5;DOMON domain-containing protein FRRS1L	-0.167196	-0.653262	-0.317151	0.33074	-0.331283	0.0781205	0.186318	-0.0374344	-0.433873	-0.339027	17.8194	4.41286	8.25453	8.7108	15.4533	14.6339	16.7104	3.12815	25.3564	14.63	20.0089	6.9402	10.2841	6.9262	19.4422	13.8626	14.6859	3.21038	34.2528	18.5056	unknown	Plasma membrane	unknown	unknown	Plasma membrane	Plasma membrane	unknown	Endoplasmic reticulum	unknown	unknown	Plasma membrane	Plasma membrane	unknown	Plasma membrane	Plasma membrane	unknown
G3H5E5	Q9JIW9	Ralb	Ras-related protein Ral-B	-0.204453	-0.361378	0.126266	-0.309088	0.0763991	0.201884	0.93189	0.576311	-0.517728	-0.275589	15.9284	5.12917	9.76692	6.57682	19.9017	13.2726	28.2216	2.29871	20.9185	12.7971	18.3535	6.5892	8.94845	8.14818	18.8752	11.5394	14.793	1.54169	29.949	15.4907	unknown	Plasma membrane	Plasma membrane	unknown	Plasma membrane	Plasma membrane	unknown	Plasma membrane	Plasma membrane	unknown	Plasma membrane	Plasma membrane	unknown	Plasma membrane	Plasma membrane	unknown
G3H5F2	Q7TQK5	Ccdc93	Coiled-coil domain-containing protein 93	0.65372	0.661918	0.794702	0.193011	0.727328	0.744682	0.767689	0.229227	-0.0349012	0.07612	20.794	11.9647	17.4777	15.3934	25.0114	14.2761	40.8056	6.7564	21.7404	13.2069	13.2175	7.56215	10.0753	13.4658	15.1074	8.51997	23.9675	5.76383	22.2728	12.5281	unknown	Nucleus	unknown	unknown	Nucleus	unknown	unknown	Nucleus	unknown	unknown	Plasma membrane	unknown	unknown	Plasma membrane	unknown	unknown
G3H5F8	P22315	Fech	Ferrochelatase, mitochondrial	0.782635	0.569916	1.26654	0.116658	-0.522318	1.37084	1.89064	0.082746	0.378186	-0.0467508	50.8508	24.6528	44.3158	25.2711	2.21155	45.4211	74.6175	27.6265	67.4275	38.0089	29.5597	16.6075	18.4201	23.3081	3.17637	17.5628	20.1234	26.0866	51.8791	39.2608	unknown	Mitochondrion	Mitochondrion	unknown	Mitochondrion	Mitochondrion	unknown	Mitochondrion	Mitochondrion	unknown	Mitochondrion	Mitochondrion	unknown	Mitochondrion	Mitochondrion	unknown
G3H5G6	Q8CDN6	Txnl1	Thioredoxin-like protein 1	0.449711	0.650931	0.194564	0.550005	0.547412	0.393175	-0.0171268	-0.267929	-0.385009	-0.823013	13.0679	35.7204	19.8549	48.9681	27.7762	4.99391	59.1331	15.2933	2.29336	8.81999	9.56818	22.7492	17.3499	33.4461	19.0058	3.80262	59.8392	18.4143	2.99483	15.6034	Proteasome	Proteasome	Proteasome	Proteasome	Proteasome	Proteasome	Proteasome	Proteasome	Proteasome	Proteasome	Proteasome	Proteasome	Proteasome	Proteasome	Proteasome	Proteasome
G3H5H2	Q9CWZ7	Napg	Gamma-soluble NSF attachment protein	0.638676	0.210902	0.413643	-0.336977	0.909852	1.37202	0.485632	-0.990555	0.0514738	0.260829	19.7434	10.0446	11.6513	10.7021	26.9443	11.7392	43.751	3.61841	18.1253	9.78011	12.6812	8.67849	8.74694	13.5179	14.3408	4.53545	31.2463	7.1896	17.49	8.16256	unknown	Plasma membrane	unknown	unknown	Plasma membrane	unknown	unknown	Plasma membrane	unknown	unknown	Nucleus	unknown	unknown	Nucleus	unknown	unknown
G3H5I9	Q922V4	Plrg1	Pleiotropic regulator 1	0.405674	1.26534	1.2781	0.906413	1.33103	1.97701	0.687278	0.528381	-0.43692	0.383442	25.0624	61.5926	30.4923	72.2999	55.5156	9.3796	110.795	26.5376	12.4815	10.251	18.9192	25.6225	12.5731	38.5727	22.0666	2.38258	68.8063	18.3994	16.8963	7.85851	unknown	Nucleus	unknown	unknown	Nucleus	unknown	unknown	Nucleus	unknown	unknown	Nucleus	Nucleus	unknown	Nucleus	Nucleus	unknown
G3H5K6	P35486	Pdha1	Pyruvate dehydrogenase E1 component subunit alpha, somatic form, mitochondrial	0.436978	0.229608	0.948622	-0.260983	0.107644	0.922334	1.89504	-0.272483	0.0752052	-0.349385	52.3242	25.8427	46.5502	26.801	1.86482	46.6501	76.0893	28.6457	68.8895	39.5496	38.6509	22.0403	24.1189	32.1155	1.73074	24.6152	20.4579	34.6007	65.3904	50.3869	Mitochondrion	Mitochondrion	Mitochondrion	Mitochondrion	Mitochondrion	Mitochondrion	Mitochondrion	Mitochondrion	Mitochondrion	Mitochondrion	Mitochondrion	Mitochondrion	Mitochondrion	Mitochondrion	Mitochondrion	Mitochondrion
G3H5K9	Q8R550-8	Sh3kbp1	SH3 domain-containing kinase-binding protein 1	0.387392	1.79118	0.0681527	1.14684	1.19324	-0.812533	0.875603	0.437563	-1.19376	-2.48261	13.3504	30.808	13.8404	36.6878	25.4831	3.70491	54.8881	12.3528	7.24204	2.41483	10.2065	8.90154	13.2018	16.5687	11.1443	6.50691	29.9155	9.1211	16.566	13.4967	unknown	Ribosome	Ribosome	unknown	Ribosome	Ribosome	unknown	Ribosome	Ribosome	unknown	Endoplasmic reticulum	unknown	unknown	Nucleus	unknown	unknown
G3H5L5;G3HZJ4	P18654;Q7TPS0-2	Rps6ka3;Rps6ka6	Ribosomal protein S6 kinase alpha-3;Ribosomal protein S6 kinase alpha-6	0.292761	0.970454	-0.0527673	0.696411	1.19707	1.06868	-1.05185	0.206597	0.33507	-0.636112	3.12513	30.0156	23.5976	49.2155	17.6932	7.78286	31.3854	20.6674	9.0464	13.993	2.55116	15.3183	24.4766	30.3712	7.71708	3.71051	65.068	17.91	7.17149	21.747	unknown	Cytosol	Cytosol	unknown	Cytosol;Proteasome	Cytosol;unknown	unknown	Cytosol	Cytosol;unknown	unknown	Cytosol	Cytosol	unknown	Cytosol	Cytosol	unknown
G3H5L8	Q80TQ2	Cyld	Ubiquitin carboxyl-terminal hydrolase CYLD	0.913024	0.150431	-1.1046	-0.322422	0.643731	0.485013	-1.03004	-0.978443	-0.0605809	-1.56924	8.90809	19.1725	12.4771	27.287	14.3572	7.26674	31.4323	10.2374	10.681	8.20946	4.73082	17.274	26.8307	34.1204	9.18941	5.19202	64.1872	20.1711	11.1391	24.3614	unknown	Nucleus	unknown	unknown	Nucleus	unknown	unknown	Ribosome	unknown	unknown	Cytosol	unknown	unknown	Cytosol	unknown	unknown
G3H5M8	Q8BQM4	Heatr3	HEAT repeat-containing protein 3	0.333672	0.962159	0.0213428	0.767355	1.29247	1.04532	-0.977891	0.385841	0.367831	-0.452947	2.92458	32.1123	25.8575	54.8569	18.9105	8.69164	34.4161	24.2429	9.6569	16.0528	2.3207	16.4829	25.4778	32.228	7.72024	4.21143	67.7854	18.5539	7.48359	21.9736	unknown	Cytosol	Cytosol	unknown	Cytosol	Cytosol	unknown	Cytosol	Cytosol	unknown	Cytosol	Cytosol	unknown	Cytosol	Cytosol	unknown
G3H5N7	Q9D7N3	Mrps9	28S ribosomal protein S9, mitochondrial	0.404414	0.195244	0.912809	-0.280716	0.252318	0.910497	1.75289	-0.288699	0.0104643	-0.39846	52.7422	25.2869	45.5414	25.4643	1.92854	47.9668	74.7402	28.5837	70.4303	39.1969	39.849	22.0862	24.1893	30.9339	1.6191	25.5184	22.1759	34.9161	69.9213	51.6654	Mitochondrion	Mitochondrion	Mitochondrion	Mitochondrion	Mitochondrion	Mitochondrion	Mitochondrion	Mitochondrion	Mitochondrion	Mitochondrion	Mitochondrion	Mitochondrion	Mitochondrion	Mitochondrion	Mitochondrion	Mitochondrion
G3H5P9	Q8CFQ3	Aqr	Intron-binding protein aquarius	0.18278	0.750414	0.687597	0.482065	0.78629	-0.111747	0.224561	-0.116323	-0.75476	-0.336722	17.0258	39.0115	18.2257	47.544	33.3055	1.49632	70.2345	15.7827	7.41689	5.15686	14.9998	23.1897	11.3161	34.0392	19.3116	1.61682	60.1106	17.1079	12.5149	6.51251	unknown	Nucleus	Nucleus	unknown	Nucleus	Nucleus	unknown	Nucleus	Nucleus	unknown	Nucleus	Nucleus	unknown	Nucleus	Nucleus	unknown
G3H5Q3	P43247	Msh2	DNA mismatch repair protein Msh2	1.40784	0.643329	-0.267598	0.308471	0.802345	0.292825	-0.280897	-0.28082	1.10574	-0.848008	14.7667	24.0576	18.0967	32.865	15.8744	4.25324	43.5373	13.2109	13.7013	10.2083	5.56522	15.4025	21.7848	26.5384	9.10264	3.47192	52.8957	16.0497	6.36653	18.3752	unknown	Nucleus	unknown	unknown	Nucleus	unknown	unknown	Nucleus	unknown	unknown	Nucleus	unknown	unknown	Nucleus	Nucleus	unknown
G3H5Q5	P54276	Msh6	DNA mismatch repair protein Msh6	0.129942	0.15412	0.342139	0.206731	-0.202027	1.07528	-0.502971	-0.214908	0.698553	-0.0730722	13.9604	24.584	18.3624	35.1292	15.9078	4.57752	41.6024	14.4766	13.3163	10.8227	12.758	22.0931	14.4856	30.4394	18.2989	2.1724	58.9559	16.8019	8.20539	11.3849	unknown	Nucleus	unknown	unknown	Nucleus	unknown	unknown	Nucleus	unknown	unknown	Nucleus	Nucleus	unknown	Nucleus	Nucleus	unknown
G3H5R2	Q3TDD9	Ppp1r21	Protein phosphatase 1 regulatory subunit 21	0.965077	0.985875	-0.604007	0.548669	1.35058	0.114672	0.174774	-0.463459	-0.428853	-2.3943	13.9424	25.519	11.2506	30.3029	22.7866	5.17729	49.4371	9.57959	8.58462	3.06422	7.142	12.885	17.1002	20.7166	8.93539	4.7817	43.7967	13.2088	11.5563	16.1093	unknown	Ribosome	Ribosome	unknown	Ribosome	Ribosome	unknown	Ribosome	Ribosome	unknown	Nucleus	Nucleus	unknown	Nucleus	Nucleus	unknown
G3H5T7	P83917	Cbx1	Chromobox protein homolog 1	1.34423	0.981558	-0.0171342	0.834435	1.27504	1.16465	-0.385966	0.338751	0.473999	-0.381424	18.7232	35.3365	25.7984	56.2132	21.3297	9.15297	48.523	27.0321	18.8341	17.8892	7.3744	17.8955	26.1066	31.5245	8.81373	4.08289	63.4067	21.375	13.5599	23.303	unknown	Nucleus	unknown	unknown	Cytosol	unknown	unknown	Nucleus	unknown	unknown	Cytosol	Cytosol	unknown	Cytosol	Cytosol	unknown
G3H5U0	Q99LM2	Cdk5rap3	CDK5 regulatory subunit-associated protein 3	-0.0736566	-0.15753	-0.144954	0.256653	0.104097	0.407849	0.92715	-0.713555	-0.108873	-0.552076	16.6243	2.0954	6.75308	6.7465	16.2715	14.3073	13.3884	4.60299	24.6288	15.1102	17.4951	2.33716	7.46685	5.647	15.1388	10.7841	7.04093	7.54816	26.5593	22.1545	unknown	Endoplasmic reticulum	Endoplasmic reticulum	unknown	Endoplasmic reticulum	Endoplasmic reticulum	unknown	Endoplasmic reticulum	Endoplasmic reticulum	unknown	Endoplasmic reticulum	Endoplasmic reticulum	unknown	Endoplasmic reticulum	unknown	unknown
G3H5W0	Q9R1P1	Psmb3	Proteasome subunit beta type-3	-0.0951382	0.254328	-0.0313963	-0.0253843	0.13768	-0.0305805	-0.43641	-0.774964	-0.0296804	-1.39826	13.4256	34.6096	17.3081	43.3589	29.0865	4.90938	60.7306	13.507	4.04427	5.71301	14.3407	29.0159	17.6889	44.1286	26.4391	5.01456	82.1827	23.1125	4.12834	15.0586	Proteasome	Proteasome	Proteasome	Proteasome	Proteasome	Proteasome	Proteasome	Proteasome	Proteasome	Proteasome	Proteasome	Proteasome	Proteasome	Proteasome	Proteasome	Proteasome
G3H5W1	Q80XI4	Pip4k2b	Phosphatidylinositol 5-phosphate 4-kinase type-2 beta	-0.579797	1.31073	0.246469	1.19631	-0.466658	-0.0798142	0.17444	0.841236	-0.68036	-0.619253	9.70289	11.9926	9.66023	17.6569	10.6946	8.96748	20.4944	6.50187	15.0167	9.19534	14.5023	4.83443	8.14316	7.7053	14.7789	9.47757	18.1603	3.62912	24.0648	14.1248	unknown	Plasma membrane	unknown	unknown	Plasma membrane	unknown	unknown	Plasma membrane	unknown	unknown	Plasma membrane	unknown	unknown	Plasma membrane	Plasma membrane	unknown
G3H5W4;G3HW09;G3I5G8	P62830;P62830;P62830	Rpl23	60S ribosomal protein L23	-0.116078	0.512034	0.423268	0.26861	0.566954	0.405983	0.133538	0.0113906	-0.951014	-0.372244	16.3687	27.6885	11.5161	33.1908	27.8551	5.76443	57.2583	11.6964	9.59792	2.01249	17.7401	19.4161	8.58795	27.5523	18.8033	4.35054	52.1963	11.6044	18.555	2.6049	Ribosome	Ribosome	Ribosome	Ribosome	Ribosome	Ribosome	Ribosome	Ribosome	Ribosome	Ribosome	Ribosome	Ribosome	Ribosome	Ribosome	Ribosome	Ribosome
G3H5W5	Q61792	Lasp1	LIM and SH3 domain protein 1	-1.27175	1.28319	0.444453	1.12699	0.112291	-0.0842074	-0.472132	0.787715	-0.814243	-0.310223	4.737	22.5779	18.4993	36.5245	13.7759	7.71602	25.2879	14.8116	11.0724	12.0091	11.4377	9.27695	13.5945	16.7235	12.7443	8.17979	35.0783	8.57977	19.4694	14.8901	unknown	Cytosol	unknown	unknown	Cytosol	unknown	unknown	Cytosol	unknown	unknown	Endoplasmic reticulum	unknown	unknown	Nucleus	unknown	unknown
G3H5X2	Q925J9-3	Med1	Mediator of RNA polymerase II transcription subunit 1	0.266023	1.30648	1.01185	1.05519	1.11145	-0.342619	0.694087	0.559026	-0.895807	-0.315957	18.164	41.8538	18.9973	50.5689	35.5759	2.0414	75.9393	17.3516	7.92086	5.35814	15.1054	16.9217	9.42095	24.3355	16.4656	2.5886	46.9381	11.7776	14.738	6.67001	unknown	Nucleus	Nucleus	unknown	Nucleus	Nucleus	unknown	Nucleus	Nucleus	unknown	Nucleus	Nucleus	unknown	Nucleus	unknown	unknown
G3H5X3	Q14AX6-2	Cdk12	Cyclin-dependent kinase 12	0.0242007	0.746943	1.0921	0.603063	0.763814	0.459135	0.397774	0.121189	-1.02006	0.896165	18.0765	41.5108	21.7518	54.3032	34.7278	4.24427	71.1294	18.4842	7.97622	8.07292	17.7758	24.7348	10.2033	35.7508	20.4525	3.08738	53.9892	16.9949	16.1758	4.33769	unknown	Nucleus	Nucleus	unknown	Nucleus	Nucleus	unknown	Nucleus	unknown	unknown	Nucleus	Nucleus	unknown	Ribosome	Ribosome	unknown
G3H5X6	Q61542	Stard3	StAR-related lipid transfer protein 3	0.165288	0.416217	0.396875	-0.439031	0.429922	0.409044	1.51022	0.257123	-0.323031	-0.0794953	20.849	9.33099	11.7467	7.00352	25.4261	14.8879	42.66	4.27699	24.3989	14.204	18.5921	6.99252	8.92163	9.49463	18.8739	11.2124	14.9761	3.57879	30.522	15.0086	unknown	Plasma membrane	unknown	unknown	Plasma membrane	unknown	unknown	Plasma membrane	unknown	unknown	Plasma membrane	Plasma membrane	unknown	Plasma membrane	Plasma membrane	unknown
G3H5Z5	Q8BIQ5	Cstf2	Cleavage stimulation factor subunit 2	1.269	0.859326	-0.0870357	0.63196	1.19071	0.332276	0.0434542	-0.340961	0.622423	-1.09133	16.5592	27.1017	16.7039	34.2361	22.5231	3.23666	52.036	11.8941	11.7711	7.54095	6.87118	14.9387	17.7427	22.0926	9.86705	2.57082	50.492	15.0651	7.64623	16.0675	unknown	Nucleus	Nucleus	unknown	Proteasome	unknown	unknown	Nucleus	unknown	unknown	Nucleus	unknown	unknown	Nucleus	Nucleus	unknown
G3H601	Q9WVA2	Timm8a1	Mitochondrial import inner membrane translocase subunit Tim8 A	1.48448	1.01762	1.66843	0.545194	-0.677068	2.02537	1.5074	0.683661	1.15678	0.702906	53.2624	25.9056	46.0278	26.2827	3.15213	47.963	73.7768	29.2381	69.3049	39.6105	19.0347	12.7956	14.4801	18.0115	5.0399	11.7818	25.9506	18.2031	31.084	24.3341	Mitochondrion	Mitochondrion	Mitochondrion	Mitochondrion	Mitochondrion	Mitochondrion	Mitochondrion	Mitochondrion	Mitochondrion	Mitochondrion	Mitochondrion	Mitochondrion	Mitochondrion	Mitochondrion	Mitochondrion	Mitochondrion
G3H604	P51569	Gla	Alpha-galactosidase A	0.717977	1.38535	-0.028416	-0.259183	0.244172	0.970842	1.19025	0.670653	0.422308	0.110502	38.587	16.6401	10.5733	2.64694	21.1451	30.9139	31.6346	12.7353	51.1961	29.1663	23.459	6.36976	10.7836	3.16787	17.8528	15.7725	13.8632	8.0006	38.2041	27.0157	unknown	Lysosome	Lysosome	unknown	Lysosome	Lysosome	unknown	Lysosome	Lysosome	unknown	Lysosome	Lysosome	unknown	Lysosome	unknown	unknown
G3H605	P70333	Hnrnph2	Heterogeneous nuclear ribonucleoprotein H2	0.964181	1.36932	0.528588	0.988746	1.40305	0.71188	0.628945	0.170173	0.220263	-0.256846	20.6709	33.4545	21.7338	41.1608	29.5807	5.50038	65.0569	16.653	15.5998	10.6834	10.5953	12.9493	15.0666	20.7415	11.1853	3.35811	42.069	14.8001	13.391	12.7652	unknown	Nucleus	unknown	unknown	Ribosome	unknown	unknown	Nucleus	Nucleus	unknown	Nucleus	Nucleus	unknown	Nucleus	Nucleus	unknown
G3H609	P47791	Gsr	Glutathione reductase, mitochondrial	-0.361077	0.625665	-0.191384	0.574339	0.86647	0.195884	-0.856166	-0.0117809	-0.574988	-0.709019	10.5842	21.8804	17.7061	34.5171	12.6849	10.1344	25.9794	15.8755	15.9892	13.2251	13.5941	14.1811	20.2178	23.1815	6.95752	8.84772	47.0285	16.0056	23.8186	21.6189	unknown	Nucleus	unknown	unknown	Cytosol	unknown	unknown	Nucleus	unknown	unknown	Mitochondrion	Mitochondrion	unknown	Mitochondrion	Mitochondrion	unknown
G3H610	Q9D902	Gtf2e2	General transcription factor IIE subunit 2	0.416596	1.12362	-0.174091	0.817806	1.11403	-0.308096	0.137863	-0.132655	-1.24686	-1.66851	13.1729	33.0443	15.8142	40.9463	26.0222	2.48904	56.9074	12.7075	3.71572	4.62959	9.86897	15.1653	17.8424	23.229	12.0223	3.08161	51.7211	13.9314	8.81832	14.7168	unknown	Proteasome	unknown	unknown	Proteasome	unknown	unknown	Proteasome	unknown	unknown	Nucleus	Nucleus	unknown	Nucleus	Nucleus	unknown
G3H625	O09053	Wrn	Werner syndrome ATP-dependent helicase homolog	-0.672889	-0.669536	-0.458721	-0.748655	-0.814448	0.678533	-0.954565	-1.35367	0.414271	-0.528773	9.29656	19.5657	10.7095	27.3194	15.1215	6.34822	35.4164	9.41587	9.37244	6.6904	14.8212	31.1204	14.7182	45.9027	26.593	3.96637	68.6368	24.0634	7.03307	9.65225	unknown	Ribosome	unknown	unknown	Nucleus	unknown	unknown	Ribosome	unknown	unknown	Nucleus	unknown	unknown	Nucleus	Nucleus	unknown
G3H627;G3H2D0;G3IML8	P63330;P62715;P63330	Ppp2ca;Ppp2cb	Serine/threonine-protein phosphatase 2A catalytic subunit alpha isoform;Serine/threonine-protein phosphatase 2A catalytic subunit beta isoform	0.747861	0.704461	-0.388427	0.416491	0.946414	0.844964	-0.871427	-0.0476323	0.362904	-0.833113	6.55132	22.0818	15.7406	34.8602	14.7621	7.24898	29.4182	14.3967	10.6469	10.5742	3.90122	13.551	20.6039	26.1189	7.66035	4.03569	53.8198	14.8799	8.27901	18.8383	unknown	Nucleus	unknown	unknown	Cytosol;Nucleus	Cytosol;unknown	unknown	Cytosol;Nucleus	unknown	unknown	Cytosol	unknown	unknown	Cytosol;Nucleus	Cytosol;unknown	unknown
G3H633	Q9CSN1	Snw1	SNW domain-containing protein 1	0.899664	1.32471	0.477462	1.05506	1.35942	0.470306	0.579155	0.421122	0.139709	-0.75197	21.9507	38.9663	18.6942	48.3811	37.9193	3.76236	76.6226	17.1989	11.0279	6.77693	11.7658	15.5565	13.4269	23.2847	14.7787	2.71572	51.2877	12.8449	10.01	11.413	unknown	Nucleus	Nucleus	unknown	Nucleus	unknown	unknown	Nucleus	Nucleus	unknown	Nucleus	Nucleus	unknown	Nucleus	Nucleus	unknown
G3H635	P97363	Sptlc2	Serine palmitoyltransferase 2	-0.111574	0.198019	0.0917427	0.165193	0.282509	0.360629	1.69689	-0.809649	-0.236442	-0.508663	16.1797	2.98721	8.09505	6.58	18.8507	14.1622	20.6475	3.85846	22.9333	14.4962	17.4806	2.60409	7.5963	5.8681	15.4983	11.0299	6.36873	6.76305	27.0173	20.6243	Endoplasmic reticulum	Endoplasmic reticulum	Endoplasmic reticulum	Endoplasmic reticulum	Endoplasmic reticulum	Endoplasmic reticulum	Endoplasmic reticulum	Endoplasmic reticulum	Endoplasmic reticulum	Endoplasmic reticulum	Endoplasmic reticulum	Endoplasmic reticulum	Endoplasmic reticulum	Endoplasmic reticulum	Endoplasmic reticulum	Endoplasmic reticulum
G3H638	Q8BK64	Ahsa1	Activator of 90 kDa heat shock protein ATPase homolog 1	0.175107	0.812022	-0.166612	0.544009	1.20179	0.86529	-1.07304	0.19358	0.246794	-0.651158	1.90275	33.6181	26.3278	57.0933	20.141	9.18188	34.325	25.3837	10.7933	16.7687	1.68527	19.1483	29.5509	39.1582	8.75601	5.04027	72.2151	22.1963	9.09621	26.334	unknown	Cytosol	Cytosol	unknown	Cytosol	Cytosol	unknown	Cytosol	Cytosol	unknown	Cytosol	Cytosol	unknown	Cytosol	Cytosol	unknown
G3H639	Q8BGQ1	Vipas39	Spermatogenesis-defective protein 39 homolog	-0.24556	0.446094	0.486042	0.254252	0.171762	1.22261	0.0176573	-0.390481	-0.620528	0.289414	13.162	19.3266	13.9714	23.4064	18.8652	8.64371	39.4755	7.55108	12.4141	8.42982	15.6043	14.1862	9.97529	19.6245	16.7477	3.70388	38.9953	9.89818	19.0859	6.89757	unknown	Nucleus	unknown	unknown	Nucleus	unknown	unknown	Ribosome	unknown	unknown	Nucleus	Nucleus	unknown	Nucleus	unknown	unknown
G3H656	Q8VBW6	Nae1	NEDD8-activating enzyme E1 regulatory subunit	2.93407	0.0845708	-0.592241	-0.489246	0.762158	-0.45542	-0.653132	-0.733078	0.859482	-1.27361	18.7811	20.9907	20.4609	28.7852	16.6406	3.88078	48.0072	13.665	17.1362	11.2569	2.45741	19.7956	30.8466	40.4061	9.81152	5.32126	75.4951	22.7137	9.44462	27.2154	unknown	Nucleus	Nucleus	unknown	Nucleus	Nucleus	unknown	Nucleus	Nucleus	unknown	Cytosol	Cytosol	unknown	Cytosol	Cytosol	unknown
G3H675	Q9CWU9	Nup37	Nucleoporin Nup37	2.45986	0.61292	0.235891	0.218191	0.946854	0.42495	-0.309693	0.171549	1.33679	-0.215965	27.7669	23.9193	27.8929	34.3938	15.5459	5.58484	52.801	20.7127	26.8758	17.9717	5.04702	15.6402	23.6856	29.5664	8.06463	4.15995	65.4438	18.3906	10.6401	20.8737	unknown	Nucleus	unknown	unknown	Nucleus	unknown	unknown	Nucleus	unknown	unknown	Cytosol	Cytosol	unknown	Cytosol	Cytosol	unknown
G3H683	Q5XG71	Utp20	Small subunit processome component 20 homolog	0.346952	0.819863	0.7391	0.577316	0.89817	-0.253439	0.28897	-0.0171245	-0.237736	-0.313185	21.4511	39.5001	25.3012	48.9969	33.8893	1.6351	75.2564	18.5435	16.0306	11.1703	16.8658	22.3766	15.1583	32.8382	18.1839	1.94911	61.5963	18.7649	18.9023	13.8785	Nucleus	Nucleus	Nucleus	Nucleus	Nucleus	Nucleus	Nucleus	Nucleus	Nucleus	Nucleus	Nucleus	Nucleus	Nucleus	Nucleus	Nucleus	Nucleus
G3H694	Q9QZH6	Ecsit	Evolutionarily conserved signaling intermediate in Toll pathway, mitochondrial	0.236105	0.0162754	0.776391	-0.380222	-0.111795	0.702133	1.52347	-0.438179	-0.146219	-0.497069	46.9864	23.0904	42.296	24.3431	1.90318	42.0778	70.2761	26.1127	62.5921	36.2675	39.8931	22.8314	24.6935	31.6835	2.05652	25.8636	24.4453	35.3799	69.2686	51.186	unknown	Mitochondrion	Mitochondrion	unknown	Mitochondrion	Mitochondrion	unknown	Mitochondrion	Mitochondrion	unknown	Mitochondrion	Mitochondrion	unknown	Mitochondrion	Mitochondrion	unknown
G3H697	O08795	Prkcsh	Glucosidase 2 subunit beta	0.185677	-0.0827505	0.0718003	0.0735513	0.0990066	0.489586	-0.1897	-0.481019	0.0827945	-0.525431	22.4579	2.72214	7.78872	7.95984	14.7752	17.0956	10.8382	7.33521	31.0077	17.0784	19.7458	2.88285	7.41058	7.56421	13.7953	12.176	12.3613	10.238	29.2783	24.582	unknown	Endoplasmic reticulum	Endoplasmic reticulum	unknown	Endoplasmic reticulum	Endoplasmic reticulum	unknown	Endoplasmic reticulum	Endoplasmic reticulum	unknown	Endoplasmic reticulum	Endoplasmic reticulum	unknown	Endoplasmic reticulum	Endoplasmic reticulum	unknown
G3H6A3	P35276	Rab3d	Ras-related protein Rab-3D	0.104581	-0.2939	0.331053	-0.549558	0.232723	0.664081	1.01685	-0.994154	0.0461588	-0.382039	15.9268	3.40176	5.62362	5.11599	14.4222	13.3282	18.6751	3.71327	23.3442	12.9394	14.8131	4.17039	4.47053	7.48796	12.2737	8.41131	9.22908	7.39651	22.6091	16.8624	unknown	Plasma membrane	unknown	unknown	Plasma membrane	unknown	unknown	Endoplasmic reticulum	Endoplasmic reticulum	unknown	Endoplasmic reticulum	unknown	unknown	Endoplasmic reticulum	unknown	unknown
G3H6A7;G3IID9	Q3TKT4-2;Q6DIC0	Smarca2;Smarca4	Probable global transcription activator SNF2L2;Transcription activator BRG1	1.76539	1.00908	1.39821	0.831188	1.15873	-0.675034	1.7829	0.403799	1.1439	0.419396	67.3592	42.6263	69.7788	62.6316	27.0634	2.71792	121.4	40.7868	63.5593	43.6758	19.8136	21.1795	26.4741	35.2031	12.1219	4.33952	35.2786	30.8293	28.7627	32.658	unknown	Nucleus	Nucleus	unknown	Nucleus	unknown	unknown	Nucleus	Nucleus	unknown	Nucleus	Nucleus	unknown	Nucleus	Nucleus	unknown
G3H6B2;G3IBJ0	P39054-2;P39053-5	Dnm1;Dnm2	Dynamin-1;Dynamin-2	-0.138682	0.70672	-0.0339347	0.546049	-0.76431	-0.07449	0.175562	0.267064	-0.351739	-0.735615	15.4239	11.6192	11.1982	15.3005	10.6593	11.5303	24.809	7.32419	21.8764	10.7954	16.9801	7.11922	11.4647	10.4792	18.1054	12.1413	21.9664	6.08647	27.9165	17.9756	unknown	Plasma membrane	unknown	unknown	Plasma membrane	unknown	unknown	Plasma membrane	unknown	unknown	Plasma membrane	unknown	unknown	Endoplasmic reticulum	unknown	unknown
G3H6B4	Q9JMA2	Qtrt1	Queuine tRNA-ribosyltransferase	1.637	0.584703	-0.39556	0.28577	0.817336	1.01205	-1.29194	-0.148041	0.877443	-0.770645	10.566	22.9022	18.3326	36.6539	14.0858	9.84762	26.7285	15.8701	16.2914	12.4201	3.39723	15.2709	24.1156	30.0673	7.99351	4.88285	65.4466	17.5851	8.86791	21.1892	unknown	Nucleus	unknown	unknown	Cytosol	unknown	unknown	Nucleus	unknown	unknown	Cytosol	Cytosol	unknown	Cytosol	Cytosol	unknown
G3H6B5	Q9Z1X4-3	Ilf3	Interleukin enhancer-binding factor 3	0.814457	0.666363	1.32671	0.507214	0.74669	0.814837	0.247017	0.259618	0.785051	1.03794	25.0608	33.0307	27.3038	42.8194	29.5037	2.84376	69.4888	18.0448	20.9429	14.4733	14.2501	20.8124	10.8854	30.1268	17.5833	1.6166	58.5538	15.073	12.1538	7.04881	unknown	Nucleus	unknown	unknown	Nucleus	Nucleus	unknown	Nucleus	Nucleus	unknown	Nucleus	Nucleus	unknown	Nucleus	Nucleus	unknown
G3H6B9	Q8VDQ9	Kri1	Protein KRI1 homolog	0.0925352	0.838165	1.08008	0.664892	0.719972	0.243173	0.382954	0.285065	-0.396919	0.537595	19.2446	38.4613	22.0151	47.4274	33.025	2.8773	73.1405	16.994	12.8446	9.07726	18.049	21.5135	10.4132	29.9141	20.0498	2.43099	56.089	13.9471	16.9124	6.25349	unknown	Nucleus	Nucleus	unknown	Nucleus	Nucleus	unknown	Nucleus	Nucleus	unknown	Nucleus	Nucleus	unknown	Nucleus	Nucleus	unknown
G3H6C5	Q61081	Cdc37	Hsp90 co-chaperone Cdc37;Hsp90 co-chaperone Cdc37, N-terminally processed	1.20685	0.781394	-0.0662673	0.540129	1.35466	1.02075	-1.03351	0.233321	0.274514	-0.58752	4.77261	32.3274	27.7189	56.2266	23.0842	10.2797	37.4983	25.62	11.922	17.3366	2.06756	18.8082	29.0218	38.6675	9.02653	5.06647	76.7589	21.7943	9.85622	26.0511	Cytosol	Cytosol	Cytosol	Cytosol	Cytosol	Cytosol	Cytosol	Cytosol	Cytosol	Cytosol	Cytosol	Cytosol	Cytosol	Cytosol	Cytosol	Cytosol
G3H6D0	Q9CW46-2	Raver1	Ribonucleoprotein PTB-binding 1	0.735491	1.13941	0.626615	1.04884	1.34773	0.956492	0.66934	0.23305	-0.00560677	-0.461106	19.0322	30.4874	18.0029	36.9735	28.1793	4.7899	63.5025	14.277	13.0885	7.66807	11.431	13.8396	11.6604	17.8714	11.072	2.46828	39.93	12.1474	13.1395	10.5558	unknown	Ribosome	unknown	unknown	Ribosome	unknown	unknown	Nucleus	unknown	unknown	Nucleus	Nucleus	unknown	Nucleus	Nucleus	unknown
G3H6D9	P13864	Dnmt1	DNA (cytosine-5)-methyltransferase 1	1.53842	0.667967	1.42224	0.636223	0.620148	-0.254531	0.85609	0.41525	1.26063	0.554967	41.2947	30.6499	45.4568	44.1694	21.9784	1.68586	85.2536	26.4607	39.192	26.5873	14.2162	19.2908	16.9615	28.4184	14.2992	2.01115	47.0982	19.8426	16.3572	18.0973	unknown	Nucleus	Nucleus	unknown	Nucleus	unknown	unknown	Nucleus	Nucleus	unknown	Nucleus	Nucleus	unknown	Nucleus	Nucleus	unknown
G3H6E1	Q9Z1D1	Eif3g	Eukaryotic translation initiation factor 3 subunit G	-1.02763	-0.317592	0.0258072	-0.300131	-0.755025	0.427261	-0.999962	-0.893874	-0.0546213	-0.272406	7.90208	25.3151	15.5044	37.3169	16.5456	4.86236	38.0644	13.0155	5.49321	8.35105	16.1097	31.5489	15.2296	45.9467	27.9233	3.616	76.1268	24.1848	5.70517	10.0866	unknown	Nucleus	unknown	unknown	Proteasome	unknown	unknown	Ribosome	unknown	unknown	Nucleus	unknown	unknown	Nucleus	Nucleus	unknown
G3H6E2	Q91YU8	Ppan	Suppressor of SWI4 1 homolog	0.177821	1.04451	1.10831	0.682577	0.832874	-0.765071	0.607735	0.115352	-0.497043	-0.663948	20.5127	43.843	23.4732	53.9547	37.7769	3.2119	79.293	19.9388	13.9798	9.52677	18.134	21.2555	10.8877	33.6165	21.2083	5.45847	52.0341	18.4067	19.7299	15.0943	unknown	Nucleus	Nucleus	unknown	Nucleus	Nucleus	unknown	Nucleus	Nucleus	unknown	Nucleus	Nucleus	unknown	Endoplasmic reticulum	unknown	unknown
G3H6F2	Q9QUR7	Pin1	Peptidyl-prolyl cis-trans isomerase NIMA-interacting 1	1.21113	0.585154	-0.752717	0.00105593	0.854124	0.195675	-0.87965	-0.756165	-0.00466163	-1.60831	9.74846	22.8504	13.6985	30.4589	15.7844	4.54532	36.34	10.1345	8.23606	6.46682	4.21065	15.2316	23.0815	30.4366	8.73194	3.96881	66.8629	17.1172	8.26272	19.717	unknown	Nucleus	unknown	unknown	Proteasome	unknown	unknown	Ribosome	unknown	unknown	Cytosol	Cytosol	unknown	Nucleus	unknown	unknown
G3H6H0	Q07139-2	Ect2	Protein ECT2	-0.159059	1.15453	0.634482	0.978408	0.716649	-0.184919	0.468994	0.652257	-1.5104	-0.761481	15.1289	34.4604	15.3191	42.1904	29.1887	3.11102	62.3931	14.0898	6.65238	3.22772	16.8923	15.4801	9.86813	21.4133	17.7616	3.53646	45.077	8.96509	18.9519	5.47172	unknown	Ribosome	unknown	unknown	Ribosome	Ribosome	unknown	Ribosome	unknown	unknown	Nucleus	unknown	unknown	Nucleus	unknown	unknown
G3H6H1	Q8BLF1	Nceh1	Neutral cholesterol ester hydrolase 1	-0.0742213	-0.161492	-0.116384	-0.462874	0.242974	0.401734	1.28502	-1.22424	-0.0388565	-0.594403	16.5492	1.99214	7.11151	7.28609	16.4651	14.2076	18.5396	4.18267	24.1139	14.6139	17.4229	2.2281	7.70898	10.0423	13.913	10.7544	7.60802	9.77205	24.7722	22.0648	unknown	Endoplasmic reticulum	Endoplasmic reticulum	unknown	Endoplasmic reticulum	Endoplasmic reticulum	unknown	Endoplasmic reticulum	Endoplasmic reticulum	unknown	Endoplasmic reticulum	Endoplasmic reticulum	unknown	Endoplasmic reticulum	Endoplasmic reticulum	unknown
G3H6H5	Q6NWW9	Fndc3b	Fibronectin type III domain-containing protein 3B	0.0855498	-0.0931713	-0.276229	-0.167833	-0.0385323	0.489305	0.382323	-0.566677	0.0339151	-0.557312	19.3772	1.77527	6.35064	6.78713	14.2446	15.6592	12.0613	6.26168	27.5818	15.5748	18.2615	1.89371	7.69079	7.62446	14.6301	11.1551	9.25342	9.27423	26.941	22.9188	unknown	Endoplasmic reticulum	Endoplasmic reticulum	unknown	Endoplasmic reticulum	Endoplasmic reticulum	unknown	Endoplasmic reticulum	Endoplasmic reticulum	unknown	Endoplasmic reticulum	Endoplasmic reticulum	unknown	Endoplasmic reticulum	Endoplasmic reticulum	unknown
G3H6H6	Q9Z280-2	Pld1	Phospholipase D1	0.199079	0.769647	0.246202	0.170882	0.538582	0.267582	1.28671	1.22376	-0.542579	-0.330752	21.4038	13.7485	10.3467	12.2491	28.4739	13.0277	51.5978	5.53664	20.932	11.0545	18.645	8.06432	8.72345	10.8809	19.6028	10.8223	21.1491	2.3706	30.489	13.9029	unknown	Plasma membrane	unknown	unknown	Plasma membrane	unknown	unknown	Plasma membrane	unknown	unknown	Plasma membrane	Plasma membrane	unknown	Plasma membrane	Plasma membrane	unknown
G3H6J7	Q9CWN7	Cnot11	CCR4-NOT transcription complex subunit 11	0.224525	0.653456	0.466927	0.370642	0.743268	1.08608	0.566648	0.0765144	-0.796016	-0.173697	19.9511	26.88	12.0669	31.384	29.9796	6.67452	61.0078	10.9904	11.238	3.46139	17.0757	17.0891	8.73045	24.2736	17.9094	3.14396	41.1915	10.4227	19.5126	3.90426	unknown	Ribosome	unknown	unknown	Ribosome	Ribosome	unknown	Ribosome	Ribosome	unknown	Ribosome	unknown	unknown	Nucleus	unknown	unknown
G3H6K1;G3H9H7	Q9WV02;Q91VM5	Rbmx;Rbmxl1	RNA binding motif protein, X-linked-like-1;RNA-binding motif protein, X chromosome;RNA-binding motif protein, X chromosome, N-terminally processed	0.609418	0.484829	1.01707	0.250742	0.569008	1.05368	0.0126448	0.0427632	0.443709	0.813479	26.5441	34.3599	26.6373	44.051	32.3257	5.10236	74.6507	18.8438	21.1741	14.6208	17.3986	24.5529	13.162	37.0233	21.7901	2.458	73.9992	18.2934	15.5681	8.31934	unknown	Nucleus	unknown	unknown	Nucleus	unknown	unknown	Nucleus	Nucleus	unknown	Nucleus	Nucleus	unknown	Nucleus	Nucleus	unknown
G3H6K2	Q8K4I3	Arhgef6	Rho guanine nucleotide exchange factor 6	-0.0495545	0.96484	0.106007	0.914468	0.878454	1.14769	-0.254627	0.173121	-0.190558	-0.593488	6.0731	27.8747	19.0092	42.846	17.5131	5.701	38.05	15.6143	5.00388	10.3618	6.28533	14.2812	17.6625	22.7315	9.52624	2.57313	45.3947	13.8486	5.71045	15.6348	unknown	Nucleus	unknown	unknown	Cytosol	unknown	unknown	Proteasome	unknown	unknown	Nucleus	Nucleus	unknown	Nucleus	Nucleus	unknown
G3H6M5	P97807-2	Fh	Fumarate hydratase, mitochondrial	0.39155	0.174121	0.841703	-0.201774	0.551329	0.820008	1.19993	-0.259027	-0.0132862	-0.341656	42.3841	20.9209	37.0194	21.4853	2.96642	37.6725	62.0892	23.4778	55.8765	32.0345	32.3099	18.5424	20.6562	24.7105	2.02426	21.3391	27.0271	28.0952	56.3935	40.5944	unknown	Mitochondrion	Mitochondrion	unknown	Mitochondrion	Mitochondrion	unknown	Mitochondrion	Mitochondrion	unknown	Mitochondrion	Mitochondrion	unknown	Mitochondrion	Mitochondrion	unknown
G3H6R3	Q8K1S3-2	Unc5b	Netrin receptor UNC5B	0.404242	0.73804	-0.198979	-0.304818	-0.198401	0.900356	0.640152	2.1018	0.273625	0.480777	22.6946	11.3139	7.35251	6.94679	16.3651	19.9109	24.2779	7.82644	33.7104	18.4828	17.1488	6.78327	8.43985	8.58111	18.7777	10.6674	15.5778	1.8233	27.8866	13.2446	unknown	Lysosome	unknown	unknown	Golgi apparatus	unknown	unknown	Golgi apparatus	unknown	unknown	Plasma membrane	Plasma membrane	unknown	Plasma membrane	Plasma membrane	unknown
G3H6R7	Q8R0X7	Sgpl1	Sphingosine-1-phosphate lyase 1	0.0405531	0.232042	-0.212183	-0.158853	-0.00506957	0.459677	0.852435	-0.645942	-0.0106638	-0.594394	18.8897	2.73444	6.69271	7.46173	15.2649	15.2713	14.8292	5.99701	26.3343	15.2699	18.3661	2.32819	7.7531	8.33027	15.3187	11.1045	8.21316	9.38388	26.5297	23.0551	Endoplasmic reticulum	Endoplasmic reticulum	Endoplasmic reticulum	Endoplasmic reticulum	Endoplasmic reticulum	Endoplasmic reticulum	Endoplasmic reticulum	Endoplasmic reticulum	Endoplasmic reticulum	Endoplasmic reticulum	Endoplasmic reticulum	Endoplasmic reticulum	Endoplasmic reticulum	Endoplasmic reticulum	Endoplasmic reticulum	Endoplasmic reticulum
G3H6T5;G3H6T6	P17710-3;Q91W97	Hk1;Hkdc1	Hexokinase-1;Putative hexokinase HKDC1	0.407812	0.219925	0.946176	-0.154014	0.948482	0.861123	1.55395	-0.236473	0.0202017	-0.329072	47.0516	23.1445	42.1047	24.4385	3.11844	41.8951	70.3421	26.1409	61.9815	35.8821	35.4659	19.8721	21.8526	27.1917	1.61591	23.0642	23.9568	30.7968	61.1196	45.0753	unknown	Mitochondrion	Mitochondrion	unknown	Mitochondrion	Mitochondrion	unknown	Mitochondrion	Mitochondrion	unknown	Mitochondrion	Mitochondrion	unknown	Mitochondrion	Mitochondrion	unknown
G3H6T7	Q80YD1	Supv3l1	ATP-dependent RNA helicase SUPV3L1, mitochondrial	0.299453	0.08562	0.796447	-0.365015	-0.145867	0.767035	1.67094	-0.409107	-0.0863785	-0.446319	48.7455	24.0403	43.3542	24.8686	1.39212	43.772	72.5446	26.6114	64.5152	37.1712	39.6087	22.6551	24.9618	32.0281	1.54024	25.7215	22.7825	35.3363	68.4959	50.648	Mitochondrion	Mitochondrion	Mitochondrion	Mitochondrion	Mitochondrion	Mitochondrion	Mitochondrion	Mitochondrion	Mitochondrion	Mitochondrion	Mitochondrion	Mitochondrion	Mitochondrion	Mitochondrion	Mitochondrion	Mitochondrion
G3H6T8	P40336	Vps26a	Vacuolar protein sorting-associated protein 26A	0.477078	0.553502	0.237086	0.386628	0.501022	0.966788	-0.0606774	0.218918	0.00692937	0.0162894	16.6786	15.3113	18.2839	25.3849	22.1582	11.6142	37.6074	11.5695	18.5553	13.0253	11.9824	10.4325	15.5131	19.4173	15.6571	5.94235	39.2228	9.94063	18.4664	12.8791	unknown	Nucleus	unknown	unknown	Nucleus	unknown	unknown	Nucleus	unknown	unknown	Nucleus	unknown	unknown	Nucleus	unknown	unknown
G3H6U1	Q9JIK5	Ddx21	Nucleolar RNA helicase 2	0.822838	0.651404	1.27657	0.551856	0.682641	0.557997	0.41675	0.310743	0.552389	0.46043	32.1966	36.5735	36.9167	48.555	31.148	3.3655	80.9774	23.2494	29.3909	20.5	18.2017	23.2849	15.2383	33.1214	19.4059	2.286	60.661	18.7443	20.0414	14.8988	Nucleus	Nucleus	Nucleus	Nucleus	Nucleus	Nucleus	Nucleus	Nucleus	Nucleus	Nucleus	Nucleus	Nucleus	Nucleus	Nucleus	Nucleus	Nucleus
G3H6U2	Q99MJ9	Ddx50	ATP-dependent RNA helicase DDX50	0.121322	0.541005	0.632025	0.282121	0.58504	-0.631195	-0.0638136	-0.108017	-0.333148	0.182732	20.8925	37.6292	22.8894	46.7278	33.5177	2.58197	70.8141	17.2356	14.2756	10.1197	19.2074	25.8623	14.7699	38.428	22.3439	3.99909	74.0166	18.5756	17.9839	8.9158	Nucleus	Nucleus	Nucleus	Nucleus	Nucleus	Nucleus	Nucleus	Nucleus	Nucleus	Nucleus	Nucleus	Nucleus	Nucleus	Nucleus	Nucleus	Nucleus
G3H6U4	Q8CH18-3	Ccar1	Cell division cycle and apoptosis regulator protein 1	1.22875	1.06891	-0.00601117	0.742171	1.26247	0.376252	0.244446	-0.102663	0.81955	-1.08016	18.1713	32.0576	16.6935	38.8993	27.7755	3.79268	60.5013	13.0687	11.1972	6.93031	7.75343	15.2812	16.7632	23.2555	11.5776	2.92202	51.0715	14.0326	6.34457	14.6526	unknown	Ribosome	unknown	unknown	Nucleus	Nucleus	unknown	Nucleus	Nucleus	unknown	Nucleus	unknown	unknown	Nucleus	Nucleus	unknown
[truncated: 2,145 more rows]
[truncated: 64 more columns]
