# Supplementary material for: Spatial Proteomics Reveals Differences in the Cellular Architecture of Antibody-Producing CHO and Plasma Cell–Derived Cells
Source: Mol Cell Proteomics. 2022 Aug 5;21(10):100278. doi: 10.1016/j.mcpro.2022.100278 (PMC9562429; doi:10.1016/j.mcpro.2022.100278)
Supplement: TableS6 [file mmc7.xlsx]

## Sheet: Notes
This file contains the results of the proteomic ruler method for each single replicate map of CHO-K1 and MPC-11 cells. Reporter intensity corrected values from the "proteinGroups.txt" MaxQuant output file were normalized to the total channel intensity and weighted according to fraction protein yield, respectively. These values can be found in the 'Reporter intensity weighted_FXX' columns. All fra…
Columns
UniProt_acc_crgr	UniProt accession cricetulus griseus
UniProt_acc_mmus	UniProt accession mus musculus
Gene name_mmus	Gene Symbols
Protein name_mmus	Protein names
Copy number	Proteomic ruler estimated protein copy number
Concentration [nM]	Proteomic ruler estimated protein concentration
Abundance (mass/total mass) [*10^-6]	Proteomic ruler estimated protein abundance mass/total protein mass
Abundance (molecules/total molecules) [*10^-6]	Proteomic ruler estimated protein abundance molecules/total molecules
protein mass/cell	'Copy number' multiplied by 'Mol. weight'
corrected organelle protein mass	'protein mass/cell' weighted by nuclear, organelle or cytosol fraction, according to SVM classification of the protein. See Table 1 for an explanaition which weights were used
% mass percentage to organelle	'corrected organelle protein mass' expressed as fraction of the summed up 'corrected organelle protein mass' values for the respective SVM classification
TMT fraction Sum	Sum of all "Reporter intensity corrected_FXX"
nuclear fraction	Proportion of nuclear fraction (Reporter intensity corrected_F01/TMT fraction Sum)
organelle fraction	Proportion of organelle fraction (Reporter intensity corrected_F02-09/TMT fraction Sum)
cytosol fraction	Proportion of cytosol fraction (Reporter intensity corrected_F10/TMT fraction Sum)
Reporter intensity weighted_F01	Normalized and weighted fraction 01 intensity
Reporter intensity weighted_F02	Normalized and weighted fraction 02 intensity
Reporter intensity weighted_F03	Normalized and weighted fraction 03 intensity
Reporter intensity weighted_F04	Normalized and weighted fraction 04 intensity
Reporter intensity weighted_F05	Normalized and weighted fraction 05 intensity
Reporter intensity weighted_F06	Normalized and weighted fraction 06 intensity
Reporter intensity weighted_F07	Normalized and weighted fraction 07 intensity
Reporter intensity weighted_F08	Normalized and weighted fraction 08 intensity
Reporter intensity weighted_F09	Normalized and weighted fraction 09 intensity
Reporter intensity weighted_F10	Normalized and weighted fraction 10 intensity
markers	Annotation if protein is an organelle marker protein for a subcellular compartment
SVM	initial result of Support Vector Machine classification
SVM classification	SVM results filtered for SVM score ≥ 0.7. Proteins with SVM score ≤ 0.7 are classified as "unknown"
SVM scores	corresponding SVM score from Support Vector Machine classification
Histones	Annotation if protein is counted as histone protein for proteomic ruler calculations
Mol. weight [Da]	Molecular weight of the leading protein sequence contained in the protein group

## Sheet: CHO-K1_Rep1
UniProt_acc_crgr	UniProt_acc_mmus	Gene name_mmus	Protein name_mmus	Copy number	Concentration [nM]	Abundance (mass/total mass) [*10^-6]	Abundance (molecules/total molecules) [*10^-6]	protein mass/cell	corrected organelle protein mass	% mass percentage to organelle	TMT fraction Sum	nuclear fraction	organelle fraction	cytosol fraction	Reporter intensity weighted_F01	Reporter intensity weighted_F02	Reporter intensity weighted_F03	Reporter intensity weighted_F04	Reporter intensity weighted_F05	Reporter intensity weighted_F06	Reporter intensity weighted_F07	Reporter intensity weighted_F08	Reporter intensity weighted_F09	Reporter intensity weighted_F10	markers	SVM	SVM classification	SVM scores	Histones	Mol. weight [Da]
A1E3K4	O08734	Bak1	Bcl-2 homologous antagonist/killer	1.84245e+06	467.709	54.4787	93.8631	4.29218e+10	3.89449e+10	0.000745801	134411	0.394871	0.512475	0.0926538	53075	40033.3	18174.2	6872.68	1357.29	561.652	380.405	990.364	512.257	12453.7	unknown	Mitochondrion	Mitochondrion	0.986922		23296
G3HBD3	Q01768	Nme2	Nucleoside diphosphate kinase B	3.97743e+08	100967	8753.87	20262.9	6.89686e+12	6.21914e+12	0.0457502	21597720	0.028831	0.069434	0.901735	622684	224996	213267	204503	191000	208928	168131	116390	172403	19475420	unknown	Cytosol	Cytosol	0.740736		17340
G3IAQ0;G3I9N7;G3GTX7;G3I0W0;G3I0W1;G3GWV3;G3GYC7;G3HTP6;G3GWV2;G3HJ36	P17182;P17182;P17182;P21550;P17182;P17182;P17182;P17182;P17182	Eno1;Eno3	Alpha-enolase;Beta-enolase	1.39114e+08	35314.3	8245.53	7087.13	6.49636e+12	5.86375e+12	0.0431358	20343530	0.0248398	0.0725385	0.902622	505330	158538	221839	205868	198857	200420	175082	143249	171835	18362512	Cytosol	Cytosol	Cytosol	1		46698
C0SSX9	O55222	Ilk	Integrin-linked protein kinase	2.41256e+06	612.43	157.404	122.907	1.24013e+11	8.03231e+10	0.00706466	388349	0.227713	0.419988	0.352299	88432.2	29380.9	23559.1	29110.2	17767.4	11894.5	15226.6	24695	11468.1	136815	Plasma membrane	Plasma membrane	Plasma membrane	1		51403
D6CJH9	Q9R0M8	Slc35a2	UDP-galactose translocator	267327	67.8611	13.9977	13.6189	1.10283e+10			34535.4	0.182826	0.639026	0.178149	6313.96	5513.33	4136.09	4362.14	2311.44	1463.53	1557.18	2078.35	646.971	6152.43	unknown	Plasma membrane	unknown	0.418912		41254
D6CJI1	Q8CIA5-2	Slc35b4	UDP-xylose and UDP-N-acetylglucosamine transporter	45625.8	11.5822	2.16656	2.32439	1.70695e+09			5345.37	0.173655	0.690757	0.135588	928.253	826.855	710.287	648.993	519.275	258.37	386.891	277.573	64.1058	724.766	unknown	Endoplasmic reticulum	unknown	0.561509		37412
F7J0L2	Q6PDM2	Srsf1	Serine/arginine-rich splicing factor 1	8.39166e+06	2130.23	295.506	427.51	2.32818e+11			729077	0.134156	0.210314	0.65553	97810	24965.4	14214.9	12472.5	11681.9	11991.7	13445.5	36503.2	28059.8	477932	unknown	Nucleus - Non-chromatin	unknown	0.52468		27744
G3GR62	Q8K339	Kin	DNA/RNA-binding protein KIN17	346441	87.9444	19.8121	17.6493	1.56093e+10	1.56093e+10	0.000416479	48880.8	0.0876412	0.259477	0.652882	4283.97	865.386	958.714	963.033	744.859	687.366	1012	3486.12	3965.97	31913.4	unknown	Nucleus - Non-chromatin	Nucleus - Non-chromatin	0.71632		45056
G3GR64	Q8BJD1	Itih5	Inter-alpha-trypsin inhibitor heavy chain H5	781428	198.366	101.216	39.8095	7.97447e+10			249723	0.212105	0.517904	0.269991	52967.5	26684.2	21998.2	25652.3	14708.7	10233.2	12169.5	14468.3	3418.08	67422.9	unknown	Plasma membrane	unknown	0.645669		102050
G3GR69;G3HAL8	Q8JZX4;Q8JZX4	Rbm17	Splicing factor 45	4.43712e+06	1126.37	255.387	226.047	2.0121e+11			630095	0.0931643	0.209452	0.697383	58702.3	10384.2	9993.5	10068.5	10293.3	10371.8	12613.4	37731.9	30518.4	439417	unknown	Nucleus - Non-chromatin	unknown	0.572499		45347
G3GR73;G3ILV6	Q61598;Q61598-2	Gdi2	Rab GDP dissociation inhibitor beta	2.17376e+07	5518.1	1395.17	1107.41	1.0992e+12			3.44218e+06	0.0481553	0.132871	0.818974	165759	49058.5	69400	68913.6	56702.1	55161.7	50442.4	56574.7	51113.4	2819059	unknown	Cytosol	unknown	0.540069		50567
G3GR78	Q9Z206-2	Net1	Neuroepithelial cell-transforming gene 1 protein	133969	34.0081	10.4563	6.82499	8.23815e+09			25798	0.0743989	0.273389	0.652212	1919.34	682.856	551.359	611.667	494.81	504.274	541.027	1926.57	1740.33	16825.8	unknown	Nucleus - Non-chromatin	unknown	0.305443		61493
G3GR83	Q9DCT1	Akr1e2	1,5-anhydro-D-fructose reductase	4.4303e+06	1124.64	193.291	225.7	1.52287e+11			476891	0.0423089	0.137187	0.820504	20176.7	5410.16	7439.46	6964.24	5695.73	5341.05	6308.18	15128.3	13136.3	391291	unknown	Nucleus - Non-chromatin	unknown	0.233653		34374
G3GR85	Q8K411	Pitrm1	Presequence protease, mitochondrial	2.29338e+06	582.176	343.076	116.835	2.70297e+11	2.54396e+11	0.00487172	846444	0.457982	0.483188	0.0588297	387656	262788	99120.6	34827.3	5774.3	2165.88	930.679	1562.85	1822.37	49796.1	unknown	Mitochondrion	Mitochondrion	0.990232		117860
G3GR86	Q9WUA3	Pfkp	ATP-dependent 6-phosphofructokinase, platelet type	2.98797e+06	758.5	327.224	152.221	2.57808e+11	2.09469e+11	0.01576	807334	0.0305731	0.156928	0.812499	24682.7	9330.91	12178.4	11948.3	10346.5	10105.5	11202.4	30140.7	31440.4	655958	unknown	Proteasome	Proteasome	0.737265		86282
G3GR89	Q8CBE3	Wdr37	WD repeat-containing protein 37	443878	112.679	30.9873	22.6132	2.44138e+10			76452.4	0.207999	0.366022	0.425979	15902	2836.17	2848.1	3034.39	1911.09	1917.66	2135.62	6751.23	6548.98	32567.1	unknown	Ribosome	unknown	0.384351		55001
G3GR90	P58044	Idi1	Isopentenyl-diphosphate Delta-isomerase 1	1.77874e+07	4515.35	738.125	906.174	5.81542e+11			1.82112e+06	0.0414308	0.107136	0.851433	75450.3	39279.9	31318.8	25593.8	20653.2	22763.7	18017.2	17147.5	20332.6	1.55056e+06	unknown	Cytosol	unknown	0.529156		32694
G3GR93	Q99ME9	Gtpbp4	Nucleolar GTP-binding protein 1	2.46162e+06	624.886	231.476	125.407	1.82372e+11	1.82372e+11	0.00486597	571103	0.101279	0.298519	0.600202	57840.7	9299.72	10290.1	10891	9758.38	9894.52	13648	55193.7	51509.7	342777	Nucleus - Non-chromatin	Nucleus - Non-chromatin	Nucleus - Non-chromatin	1		74086
G3GR95	Q6A0A2-3	Larp4b	La-related protein 4B	1.43562e+06	364.432	124.601	73.1369	9.81689e+10			307419	0.114299	0.432892	0.452809	35137.6	23438.1	16779.2	18376.4	11234.7	8655.06	10006.7	25258.5	19330.3	139202	unknown	Ribosome	unknown	0.620284		68381
G3GRA0	Q3U9G9	Lbr	Delta(14)-sterol reductase LBR	1.67491e+06	425.178	149.722	85.3277	1.17961e+11			369397	0.682124	0.222863	0.0950127	251975	20512.1	16817.6	14274.5	9300.8	6121.26	6820.98	7120.51	1357.17	35097.4	unknown	Nucleus - Chromatin	unknown	0.267139		70428
G3GRA4	Q03173	Enah	Protein enabled homolog	1.41454e+06	359.081	80.6011	72.063	6.35027e+10			198861	0.0721928	0.233218	0.69459	14356.3	6180.3	6775.18	8400.32	5658.9	4318.14	4376.28	5898.58	4770.1	138126	unknown	Plasma membrane	unknown	0.282458		44893
G3GRB1	O08529	Capn2	Calpain-2 catalytic subunit	4.49646e+06	1141.43	433.504	229.07	3.41542e+11			1.06955e+06	0.0505113	0.144378	0.805111	54024.3	18530.8	23145.8	21329.7	20228.5	21423.1	18495	13661.8	17604.2	861105	unknown	Cytosol	unknown	0.30699		75958
G3GRB8	Q3TDN0-2	Disp1	Protein dispatched homolog 1	7608.94	1.93154	1.66875	0.387635	1.31475e+09			4117.17	0.204895	0.518677	0.276428	843.588	516.544	408.495	417.444	200.498	154.853	148.596	264.34	24.711	1138.1	unknown	Plasma membrane	unknown	0.652952		172790
G3GRB9	Q8K2Q7-2	Brox	BRO1 domain-containing protein BROX	1.76829e+06	448.882	476.96	90.085	3.7578e+11	3.7578e+11	0.00648745	1.17676e+06	0.207404	0.592514	0.200082	244066	166168	136173	156790	84115.2	51959.4	54802.4	42325.4	4915.5	235450	unknown	Endoplasmic reticulum	Endoplasmic reticulum	0.749144		212510
G3GRC0	Q8C4Q6	Aida	Axin interactor, dorsalization-associated protein	147096	37.3406	2.56828	7.49377	2.02346e+09	1.57141e+09	0.00013821	6336.52	0.18955	0.587048	0.223403	1201.08	692.933	734.691	848.514	417.039	264.115	335.58	366.718	60.2462	1415.59	unknown	Plasma membrane	Plasma membrane	0.842204		13756
G3GRD3	Q9CW42	Mtarc1	Mitochondrial amidoxime-reducing component 1	441932	112.185	14.7164	22.5141	1.15945e+10	1.04079e+10	0.000199313	36308.6	0.415906	0.48175	0.102344	15100.9	9291.56	4683.92	2000.04	560.403	255.129	351.933	195.036	153.635	3715.97	unknown	Mitochondrion	Mitochondrion	0.978504		26236
G3GRD4	Q922Q1	Mtarc2	Mitochondrial amidoxime reducing component 2	3.11883e+06	791.719	107.646	158.888	8.48105e+10	8.13383e+10	0.00155764	265586	0.435877	0.523183	0.0409404	115763	85358.2	32344.4	13679.2	3002.73	1219.5	1025.03	1386.2	934.839	10873.2	Mitochondrion	Mitochondrion	Mitochondrion	1		27193
G3GRD6	Q8VHJ5	Mark1	Serine/threonine-protein kinase MARK1	366483	93.0321	27.7487	18.6703	2.18622e+10	2.18622e+10	0.00044122	68462	0.0900126	0.338041	0.571947	6162.44	2728.74	2634.83	2782.88	1692.24	1405.15	1584.8	5628.37	4685.96	39156.6	unknown	Ribosome	Ribosome	0.794383		59654
G3GRD7	Q8BMG7	Rab3gap2	Rab3 GTPase-activating protein non-catalytic subunit	1.43062e+06	363.163	263.729	72.8822	2.07783e+11			650677	0.0842204	0.228055	0.687725	54800.2	26133.8	26913.4	25437.4	16160	12486.9	12970.7	16034.3	12253.3	447487	unknown	Endoplasmic reticulum	unknown	0.259549		145240
G3GRD8	Q8BIJ6	Iars2	Isoleucine--tRNA ligase, mitochondrial	2.88718e+06	732.912	343.102	147.086	2.70318e+11	2.53732e+11	0.00485901	846507	0.480176	0.458469	0.0613549	406473	241843	102564	33997.5	4603	610.616	1263.12	1639.32	1576.68	51937.4	Mitochondrion	Mitochondrion	Mitochondrion	1		93627
G3GRE0	Q9Z0S1	Bpnt1	3'(2'),5'-bisphosphate nucleotidase 1	4.13578e+06	1049.87	174.436	210.696	1.37432e+11			430372	0.0399359	0.107714	0.852351	17187.3	8116.92	7539.8	6838.08	4785.49	5612.29	4566.51	3800.9	5096.92	366828	unknown	Cytosol	unknown	0.607464		33230
G3GRE1	Q8CGC7	Eprs1	Bifunctional glutamate/proline--tRNA ligase	9.4372e+06	2395.64	1855.3	480.774	1.46173e+12			4.57744e+06	0.0364455	0.163052	0.800502	166827	75963	80779	82068	67365	58166.9	56447.1	134923	190649	3.66425e+06	unknown	Proteasome	unknown	0.696091		154890
G3GRE9	Q9CYX7	Rrp15	RRP15-like protein	195654	49.6669	10.5117	9.96751	8.28183e+09			25934.8	0.154052	0.326651	0.519298	3995.3	690.102	646.416	724.441	612.214	519.41	697.412	2387.75	2193.87	13467.9	unknown	Nucleus - Non-chromatin	unknown	0.575662		42329
G3GRF6	Q8BFX3-2	Kctd3	BTB/POZ domain-containing protein KCTD3	13401.7	3.40202	1.45316	0.682742	1.14489e+09			3585.25	0.139978	0.478541	0.381482	501.855	252.01	230.488	284.442	169.652	113.678	149.912	414.663	100.843	1367.71	unknown	Plasma membrane	unknown	0.282588		85429
G3GRF9				13991.5	3.55176	6.0586	0.712794	4.77335e+09			14947.9	0.247082	0.226624	0.526294	3693.36	561.601	344.596	215.716	256.429	276.029	320.855	927.131	485.191	7866.98	unknown	Nucleus - Chromatin	unknown	0.531234		341160
G3GRG1	Q62130	Ptpn14	Tyrosine-protein phosphatase non-receptor type 14	26906.9	6.83035	1.30009	1.37076	1.02429e+09			3207.6	0.0626357	0.227903	0.709461	200.911	88.5587	35.3351	57.0759	34.3224	54.4435	69.2416	221.971	170.076	2275.67	unknown	Nucleus - Non-chromatin	unknown	0.456362		38068
G3GRG3	Q8R5A0	Smyd2	N-lysine methyltransferase SMYD2	353593	89.76	16.6823	18.0137	1.31434e+10			41159	0.097777	0.239248	0.662975	4024.4	872.056	1518.3	1570.51	1023.07	973.505	1030.52	1728.77	1130.47	27287.4	unknown	Plasma membrane	unknown	0.257894		37171
G3GRG8	P97855	G3bp1	Ras GTPase-activating protein-binding protein 1	150388	38.1761	2.11419	7.66145	1.6657e+09			5216.17	0.185179	0.626207	0.188613	965.927	183.019	321.082	313.672	184.619	209.72	367.698	1087.29	599.304	983.839	unknown	Ribosome	unknown	0.322307		11076
G3GRG9	P97855	G3bp1	Ras GTPase-activating protein-binding protein 1	1.22328e+06	310.531	44.3392	62.3197	3.49333e+10	3.49333e+10	0.00070502	109395	0.0906225	0.553198	0.35618	9913.6	6167.34	4386.52	5996.03	4508.38	3525.96	5506.46	18818.6	11607.5	38964.1	unknown	Ribosome	Ribosome	0.83471		28557
G3GRH6	Q5XJE5	Leo1	RNA polymerase-associated protein LEO1	835978	212.214	92.4074	42.5886	7.28045e+10			227989	0.0749719	0.139672	0.785356	17092.8	4047.62	4476.85	3665.53	3687.47	3757.79	3321.82	4054.71	4831.99	179053	unknown	Cytosol	unknown	0.233018		87089
G3GRH7	Q9JKK7	Tmod2	Tropomodulin-2	43013	10.9189	2.44774	2.19128	1.92849e+09			6039.11	0.0418229	0.097021	0.861156	252.573	55.8866	82.669	125.898	50.965	79.6931	37.9226	69.0019	83.8848	5200.62	unknown	Nucleus - Chromatin	unknown	0.231405		44835
G3GRH9	Q9JHJ0	Tmod3	Tropomodulin-3	8.68063e+06	2203.59	433.974	442.232	3.41913e+11			1.07071e+06	0.0420043	0.12064	0.837356	44974.4	14680.1	19546.2	17262.7	14232.7	13111.3	12314.1	20237.1	17786	896565	unknown	Cytosol	unknown	0.315497		39388
G3GRI3				127925	32.474	30.8762	6.51711	2.43263e+10			76178.4	0.181225	0.403501	0.415274	13805.5	3664.85	4742.29	5556.63	3679.08	3025.27	2776.12	3555.87	3737.91	31634.9	unknown	Plasma membrane	unknown	0.389898		190160
G3GRI6	Q99104	Myo5a	Unconventional myosin-Va	943670	239.552	241.624	48.0749	1.90367e+11			596138	0.197222	0.454673	0.348105	117572	47120.5	43451.1	45063.6	26164.3	18357.9	22625.4	45718	22547	207519	unknown	Plasma membrane	unknown	0.528856		201730
G3IDW8;G3GSZ8;G3GRJ5	Q99L28;Q99L28;Q99L28	Rsl24d1	Probable ribosome biogenesis protein RLP24	619687	157.308	5.99257	31.5697	4.72133e+09	4.72133e+09	0.000125973	14785	0.127076	0.255095	0.617829	1878.81	272.998	240.428	302.824	194.464	213.329	234.291	1174.17	1139.07	9134.6	unknown	Nucleus - Non-chromatin	Nucleus - Non-chromatin	0.828634		7618.9
G3GRK1	Q9JJQ0	Pigb	GPI mannosyltransferase 3	63676.3	16.1643	3.67689	3.24397	2.89689e+09			9071.69	0.167242	0.492342	0.340416	1517.17	868.361	833.639	978.343	533.75	319.027	393.423	375.587	164.243	3088.15	unknown	Plasma membrane	unknown	0.545521		45494
G3GRK2	Q8R368	Dnaaf4	Dynein assembly factor 4, axonemal	620459	157.504	78.9017	31.6091	6.21638e+10			194668	0.162133	0.689996	0.147872	31562	25717.8	23988.6	30042.9	17177.1	11353.5	13142.8	11172.5	1724.77	28785.8	unknown	Endoplasmic reticulum	unknown	0.607853		100190
G3I6I6;G3HWE9;G3HN36;G3HQH8	P68369;P68373;P68368;P68369	Tuba1a;Tuba1c;Tuba4a	Tubulin alpha-1A chain;Tubulin alpha-1C chain;Tubulin alpha-4A chain	1.16868e+08	29667.1	7434.71	5953.8	5.85754e+12	5.07613e+12	0.0373418	18343060	0.0367389	0.0966643	0.866597	673905	196253	291453	239510	229849	238685	207123	170343	199903	15896036	unknown	Cytosol	Cytosol	0.82828		50121
G3GRL0				147805	37.5203	6.62966	7.52985	5.22327e+09			16356.8	0.0948581	0.255224	0.649918	1551.58	798.161	405.716	484.961	273.493	319.155	257.379	926.877	708.902	10630.6	unknown	Nucleus - Non-chromatin	unknown	0.253962		35339
G3GRL2	Q61884	Mns1	Meiosis-specific nuclear structural protein 1	201510	51.1536	15.3622	10.2659	1.21033e+10			37901.9	0.120565	0.313816	0.565618	4569.66	1774.82	1613.08	1816.72	1157.5	870.293	947.545	2378.74	1335.53	21438	unknown	Plasma membrane	unknown	0.21011		60063
G3GRL5;G3HSU5	Q61286;Q60722-2	Tcf12;Tcf4	Transcription factor 12;Transcription factor 4	168515	42.7776	16.2315	8.58492	1.27882e+10			40046.8	0.551649	0.165617	0.282735	22091.7	1002.24	1205.11	815.567	688.891	496.466	622.423	1112.51	689.212	11322.6	unknown	Nucleus - Chromatin	unknown	0.548867		75888
G3GRL7	Q3UIJ9	Myzap	Myocardial zonula adherens protein	88256	22.4039	6.03661	4.49617	4.75603e+09			14893.6	0.133856	0.306078	0.560066	1993.6	922.055	718.487	625.324	431.879	292.234	302.996	732.421	533.219	8341.42	unknown	Nucleus - Chromatin	unknown	0.204813		53889
G3GRL8	Q6P6I6	Polr2m	DNA-directed RNA polymerase II subunit GRINL1A	627218	159.22	32.7826	31.9534	2.58282e+10			80881.8	0.0482886	0.143314	0.808398	3905.67	1368.21	1241.05	1275.94	1074.46	1199.06	1110.17	1875.21	2447.36	65384.6	unknown	Nucleus - Non-chromatin	unknown	0.208916		41179
G3GRM2	O35598	Adam10	Disintegrin and metalloproteinase domain-containing protein 10	1.28775e+06	326.896	123.511	65.6039	9.73101e+10			304729	0.17844	0.709401	0.112159	54375.9	51980.7	42800.7	51144.8	22177.3	13773.1	14716	16298.3	3284.56	34178	unknown	Golgi apparatus	unknown	0.585992		75566
G3GRM4	Q8CH25	Sltm	SAFB-like transcription modulator	277411	70.4211	35.2458	14.1326	2.77689e+10	2.77689e+10	0.000740917	86959	0.10196	0.268697	0.629343	8866.34	1284.24	1433.5	1506.54	1489.19	1446.79	1891.71	7721.43	6592.22	54727	unknown	Nucleus - Non-chromatin	Nucleus - Non-chromatin	0.841921		100100
G3GRM6	P30276	Ccnb2	G2/mitotic-specific cyclin-B2	703707	178.637	40.5389	35.8501	3.19391e+10			100018	0.114232	0.330446	0.555322	11425.3	4907.29	4480.47	5549.9	3104.28	2528.83	2802.81	6103.66	3573.44	55542.3	unknown	Plasma membrane	unknown	0.323438		45387
G3GRM7	E9Q634	Myo1e	Unconventional myosin-Ie	2.9959e+06	760.513	445.052	152.625	3.50641e+11			1.09804e+06	0.0393082	0.156658	0.804034	43162.1	17397	21487.1	22612.3	17726.3	17237.9	15483.4	23706.6	36366	882862	unknown	Nucleus - Chromatin	unknown	0.216851		117040
G3GRN0	Q80ZM7	Gtf2a2	Transcription initiation factor IIA subunit 2	154000	39.0931	1.38253	7.84549	1.08924e+09			3411	0.074557	0.181673	0.74377	254.314	57.5037	165.483	65.9435	102.657	55.1709	51.6372	47.1891	74.1012	2537	unknown	Nucleus - Chromatin	unknown	0.239228		7073
G3GRN5;G3HMP1	Q9D1Q1;Q9D1Q1	Mphosph6	M-phase phosphoprotein 6	2.1095e+06	535.498	26.8552	107.468	2.11583e+10	2.11583e+10	0.000564536	66257.8	0.0929548	0.23927	0.667775	6158.97	1455.73	1251.28	1144.21	973.577	910.694	1165.25	4404.59	4548.19	44245.3	unknown	Nucleus - Non-chromatin	Nucleus - Non-chromatin	0.796231		10030
G3GRP9	Q920A7	Afg3l1	AFG3-like protein 1	1.29945e+06	329.865	144.156	66.1998	1.13575e+11	1.05351e+11	0.00201748	355665	0.440664	0.486921	0.0724153	156728	103491	45941.5	17088.5	2899.55	771.225	474.882	1112.86	1400.87	25755.5	Mitochondrion	Mitochondrion	Mitochondrion	1		87403
G3GRQ2	Q8K1S6	Spire2	Protein spire homolog 2	170255	43.2193	27.736	8.67356	2.18522e+10			68430.7	0.0565749	0.302554	0.640871	3871.46	2349.76	1994.81	1934.82	1245.74	1310.54	1482.09	5561.86	4824.36	43855.3	unknown	Ribosome	unknown	0.411469		128350
G3GRR3	Q921W0	Chmp1a	Charged multivesicular body protein 1a	2.77526e+06	704.503	76.1109	141.385	5.99651e+10			187782	0.128818	0.259875	0.611307	24189.7	7013.3	6244.3	6931.17	4779.83	3612.87	4742.46	9582.39	5893.64	114793	unknown	Nucleus - Chromatin	unknown	0.210947		21607
G3GRR8	P47963	Rpl13	60S ribosomal protein L13	2.54926e+07	6471.31	725.596	1298.71	5.71671e+11	5.71671e+11	0.0115374	1.7902e+06	0.098488	0.45389	0.447622	176314	89767.9	84842.6	98002.7	61978	51825	65567.4	204320	156252	801334	Ribosome	Ribosome	Ribosome	1		22425
G3GRR9	Q3ULF4	Spg7	Paraplegin	504211	127.994	55.3141	25.6869	4.358e+10	3.59766e+10	0.000688957	136472	0.379565	0.445966	0.174469	51799.9	35973.9	15310.6	5435.99	1386.86	698.212	400.095	921.219	735.035	23810.2	Mitochondrion	Mitochondrion	Mitochondrion	1		86432
G3GRS3	Q3URE1	Acsf3	Malonate--CoA ligase ACSF3, mitochondrial	302992	76.9149	24.8666	15.4358	1.95915e+10	1.62246e+10	0.000310703	61351.3	0.395977	0.432166	0.171857	24293.7	16641.2	6649.82	2239.92	366.96	55.1156	109.364	244.41	207.111	10543.7	unknown	Mitochondrion	Mitochondrion	0.991162		64660
G3GRS8	Q9JME7	Trappc2l	Trafficking protein particle complex subunit 2-like protein	558980	141.898	8.92182	28.477	7.02918e+09			22012.1	0.0693939	0.297458	0.633148	1527.5	566.4	792.448	901.334	600.036	554.6	776.156	1635.05	721.64	13936.9	unknown	Nucleus - Chromatin	unknown	0.205592		12575
G3GRS9	Q571E4	Galns	N-acetylgalactosamine-6-sulfatase	485167	123.16	33.2711	24.7167	2.62131e+10	2.62131e+10	0.00684373	82087.1	0.12859	0.758001	0.113409	10555.6	16503	17796.5	17506.7	4827.42	1550.33	1715.14	1786.8	536.101	9309.44	unknown	Lysosome	Lysosome	0.839906		54029
G3GRT0	P08030	Aprt	Adenine phosphoribosyltransferase	1.97245e+07	5007.07	519.909	1004.86	4.09618e+11			1.28273e+06	0.0229327	0.0547052	0.922362	29416.4	8465.28	9982.1	9559.29	9258.68	9549.25	8086	6547.54	8723.78	1.18314e+06	unknown	Cytosol	unknown	0.277674		20767
G3GRT2	E2JF22	Piezo1	Piezo-type mechanosensitive ion channel component 1	27396.8	6.9547	6.88828	1.39572	5.42703e+09			16994.9	0.17327	0.594805	0.231925	2944.7	2092.33	2036.22	2106.36	1046.63	650.004	792.82	1070.5	313.789	3941.55	unknown	Plasma membrane	unknown	0.591298		198090
G3GRT3	Q3U308	Ctu2	Cytoplasmic tRNA 2-thiolation protein 2	273666	69.4704	16.9786	13.9418	1.33768e+10			41889.8	0.103636	0.310061	0.586303	4341.3	1794.45	2128.14	1724.07	1519.63	1668.86	1420.22	1267.84	1465.2	24560.1	unknown	Nucleus - Chromatin	unknown	0.222769		48880
G3H3Q1;G3IAX3;G3IJ43;G3IA08;G3HC41	P52480;P53657;P52480;P52480-2	Pkm;Pklr	Pyruvate kinase PKM;Pyruvate kinase PKLR	1.05422e+08	26761.6	6898.99	5370.7	5.43547e+12	4.76136e+12	0.0350262	17021326	0.0302829	0.0937376	0.875979	515456	171710	229763	212908	205147	217785	181165	157738	219324	14910332	unknown	Cytosol	Cytosol	0.872222		51559
G3GRU2	Q0P678	Zc3h18	Zinc finger CCCH domain-containing protein 18	1.68294e+06	427.215	231.978	85.7366	1.82767e+11			572340	0.0598138	0.0916124	0.848574	34233.8	6191.34	6202.89	5841.4	5854.7	5782.99	5880.24	8396.72	8283.14	485672	unknown	Nucleus - Non-chromatin	unknown	0.21672		108600
G3GRU9	Q9Z127	Slc7a5	Large neutral amino acids transporter small subunit 1	1.23397e+06	313.244	86.4632	62.8641	6.81212e+10	6.81212e+10	0.00117604	213324	0.219303	0.713803	0.0668932	46782.6	31899.6	29011.9	33146.3	18704.4	10818.5	13862.1	13762.7	1065.57	14269.9	unknown	Endoplasmic reticulum	Endoplasmic reticulum	0.725274		55205
G3GRV0	Q921I2	Klhdc4	Kelch domain-containing protein 4	3.51433e+06	892.115	292.953	179.036	2.30807e+11			722778	0.0595711	0.155733	0.784696	43056.6	14169.1	13837.5	13942.9	10321.2	9864.87	9672.97	20965.7	19786	567161	unknown	Nucleus - Chromatin	unknown	0.258746		65676
G3GRW1	P19783	Cox4i1	Cytochrome c oxidase subunit 4 isoform 1, mitochondrial	6.79001e+06	1723.65	169.435	345.914	1.33492e+11	1.27165e+11	0.00243523	418032	0.456567	0.496041	0.0473919	190860	134494	50271.8	16922.5	2719.98	443.378	213.748	1074.64	1221.86	19811.4	Mitochondrion	Mitochondrion	Mitochondrion	1		19660
G3GRW2;G3INQ9	O70378;O70378	Emc8	ER membrane protein complex subunit 8	4.20548e+06	1067.57	125.337	214.247	9.87489e+10	9.87489e+10	0.0017048	309235	0.211118	0.499111	0.289771	65285.1	42972.3	30849.1	31483.6	17177.6	10930	11631.9	7375.01	1923.09	89607.4	unknown	Endoplasmic reticulum	Endoplasmic reticulum	0.917214		23481
G3H354	P07901	Hsp90aa1	Heat shock protein HSP 90-alpha	9.087e+07	23067.4	4393.77	4629.34	3.46169e+12	3.07726e+12	0.0226374	10840389	0.0277696	0.083283	0.888947	301033	114398	132774	127257	116948	120709	105324	79999.5	105410	9636536	Cytosol	Cytosol	Cytosol	1		38095
G3GRW9	Q8R0A7	Kiaa0513	Uncharacterized protein KIAA0513	307702	78.1104	17.6033	15.6758	1.3869e+10			43431.3	0.0408027	0.123786	0.835411	1772.11	878.342	798.257	857.639	629.132	570.547	468.893	686.093	487.289	36283	unknown	Cytosol	unknown	0.285628		45073
G3GRX2	P52479	Usp10	Ubiquitin carboxyl-terminal hydrolase 10	1.69058e+06	429.156	182.13	86.1261	1.43493e+11	1.43493e+11	0.00289597	449353	0.0941529	0.407897	0.49795	42307.9	23262.5	17049.7	19942.3	13491.1	12314.5	16400.4	49350.8	31478.5	223756	unknown	Ribosome	Ribosome	0.946703		84878
G3HC31	P14069	S100a6	Protein S100-A6	3.38852e+08	86017.8	4322.83	17262.7	3.4058e+12	3.03602e+12	0.022334	10665354	0.0296249	0.0789497	0.891425	315960	84216.2	118026	115236	121440	129132	100741	65341.4	107894	9507368	unknown	Cytosol	Cytosol	0.742367		10051
G3GRY1	Q8BTX9	Hsdl1	Inactive hydroxysteroid dehydrogenase-like protein 1	1.06392e+06	270.076	49.9937	54.2008	3.93883e+10	3.40676e+10	0.0006524	123345	0.413165	0.451753	0.135082	50962.1	34483.5	12378.8	5169.29	1404.62	458.754	592.912	595.816	637.984	16661.7	unknown	Mitochondrion	Mitochondrion	0.987989		37022
G3GRY6	Q99J39-2	Mlycd	Malonyl-CoA decarboxylase, mitochondrial	1.58147e+06	401.458	42.8557	80.5676	3.37644e+10	2.93e+10	0.000561099	105734	0.398237	0.469539	0.132224	42107.3	25972.1	12884.7	5797	1768.3	901.763	824.674	842.651	655.195	13980.6	unknown	Mitochondrion	Mitochondrion	0.980745		21350
G3GRZ3;G3IBL2	P70206;P70208-2	Plxna1;Plxna3	Plexin-A1;Plexin-A3	304678	77.3428	20.2781	15.5217	1.59764e+10	1.43357e+10	0.00126087	50030.5	0.188269	0.709038	0.102692	9419.21	6624.15	6397.17	8815.84	4082.7	2587.75	3137.95	3436.7	391.319	5137.75	Plasma membrane	Plasma membrane	Plasma membrane	1		52437
G3GRZ4	P70206	Plxna1	Plexin-A1	130261	33.0668	14.1891	6.63609	1.11791e+10	9.71204e+09	0.000854204	35007.7	0.188976	0.679791	0.131233	6615.62	4268.05	3669.98	5107.43	2882.41	1920.79	2508.31	3010.84	430.085	4594.16	unknown	Plasma membrane	Plasma membrane	0.795897		85821
G3GRZ5				669030	169.834	24.935	34.0835	1.96454e+10	1.77977e+10	0.000340829	61520.1	0.393818	0.51213	0.0940514	24227.7	21793.7	6313.79	2514.68	477.382	107.856	47.4494	199.544	51.8764	5786.05	unknown	Mitochondrion	Mitochondrion	0.96569		29364
G3GS04	Q8R0S2	Iqsec1	IQ motif and SEC7 domain-containing protein 1	58181	14.7693	8.39191	2.96401	6.61169e+09			20704.7	0.0833007	0.269166	0.647533	1724.71	604.834	539.268	699.271	502.813	536.167	400.048	1194.1	1096.49	13407	unknown	Nucleus - Chromatin	unknown	0.1808		113640
G3GS14	Q9DBS1	Tmem43	Transmembrane protein 43	1.43625e+06	364.592	81.6632	73.169	6.43395e+10	6.43395e+10	0.00111076	201481	0.292954	0.631234	0.0758124	59024.6	30744.6	23000.2	26242.7	14833.9	9433.24	10791.1	10965.5	1170.42	15274.8	unknown	Endoplasmic reticulum	Endoplasmic reticulum	0.899691		44797
G3GS15	P51612	Xpc	DNA repair protein complementing XP-C cells homolog	42365.5	10.7545	5.62784	2.15829	4.43397e+09	4.43397e+09	0.000118305	13885.1	0.63238	0.0738473	0.293773	8780.66	219.06	152.567	63.1601	111.415	105.92	84.9205	205.685	82.6491	4079.06	unknown	Nucleus - Chromatin	Nucleus - Chromatin	0.755137		104660
G3GS17	O35316	Slc6a6	Sodium- and chloride-dependent taurine transporter	237912	60.3941	21.465	12.1203	1.69115e+10			52958.8	0.182302	0.706875	0.110823	9654.51	8612.11	7522.01	7506.52	3423.49	2474.32	2829.49	4371.34	695.952	5869.05	unknown	Plasma membrane	unknown	0.572623		71083
G3GS25	Q80Y56	Rbsn	Rabenosyn-5	223338	56.6945	24.9583	11.3779	1.96638e+10			61577.6	0.0612809	0.323654	0.615066	3773.53	887.794	1212.81	1999.62	1879.19	1744.21	2206.22	5890.73	4109.25	37874.3	unknown	Ribosome	unknown	0.388784		88045
G3GS33	Q6RHR9-2	Magi1	Membrane-associated guanylate kinase, WW and PDZ domain-containing protein 1	113515	28.8158	20.8699	5.78297	1.64426e+10			51490.5	0.0998507	0.323891	0.576259	5141.36	2488.53	2135.36	2213.68	1345.81	1048.54	1251.08	3373.88	2820.39	29671.8	unknown	Ribosome	unknown	0.672116		144850
G3GS40	Q9Z2I8	Suclg2	Succinate--CoA ligase [GDP-forming] subunit beta, mitochondrial	6.61099e+06	1678.21	325.32	336.795	2.56308e+11	2.2862e+11	0.00437812	802636	0.45174	0.440235	0.108025	362583	209905	101166	30569.6	4918.2	612.476	784.488	2453.33	2939.29	86704.8	Mitochondrion	Mitochondrion	Mitochondrion	1		38770
G3GS44	Q99LE6	Abcf2	ATP-binding cassette sub-family F member 2	33118.8	8.40723	1.9675	1.68722	1.55012e+09	1.55012e+09	3.12844e-05	4854.25	0.117214	0.673726	0.20906	568.988	464.808	288.09	304.18	221.244	211.045	250.443	889.949	640.676	1014.83	unknown	Ribosome	Ribosome	0.847201		46805
G3GS47	Q810K9	Gxylt2	Glucoside xylosyltransferase 2	725591	184.192	56.6307	36.9649	4.46173e+10			139720	0.0213828	0.0770589	0.901558	2987.61	1106.17	1522.83	1289.17	1241.6	1562.39	1071.18	1155.81	1817.54	125966	unknown	Cytosol	unknown	0.551765		61491
G3GS48	Q7TMX5-2	Shq1	Protein SHQ1 homolog	3.06995e+06	779.31	247.957	156.398	1.95356e+11			611764	0.366429	0.256593	0.376978	224168	5873.2	6386.05	3169.49	10523.3	9854.74	17661.8	64297.5	39208.2	230622	unknown	Nucleus - Non-chromatin	unknown	0.474128		63635
G3GS51	Q9DBB5	Eif4e3	Eukaryotic translation initiation factor 4E type 3	1.04855e+06	266.174	28.0042	53.4178	2.20635e+10	2.20635e+10	0.000445283	69092.5	0.0779994	0.348804	0.573197	5389.17	3273.88	2715.13	2654	1829.79	1517.35	2023.44	5840.61	4245.53	39603.6	unknown	Ribosome	Ribosome	0.913709		21042
G3GS61	Q8R5J9	Arl6ip5	PRA1 family protein 3	1.36839e+06	347.367	37.3488	69.712	2.94258e+10	2.94258e+10	0.000508006	92147.8	0.218208	0.666257	0.115535	20107.4	14227.2	10902.9	11856.4	7113.69	4604.11	5610.27	6097.19	982.294	10646.3	unknown	Endoplasmic reticulum	Endoplasmic reticulum	0.756339		21504
G3GXD7	P19096	Fasn	Fatty acid synthase	1.12625e+07	2859.01	3886.25	573.766	3.06184e+12	2.65255e+12	0.0195131	9588226	0.0306173	0.103055	0.866328	293566	108995	138944	128145	118948	118065	106494	111872	156651	8306546	Cytosol	Cytosol	Cytosol	1		271860
G3GS63	B9EKI3	Tmf1	TATA element modulatory factor	788060	200.05	122.48	40.1474	9.64979e+10			302186	0.166624	0.677412	0.155964	50351.4	44432.9	50569.2	55765.3	22669.5	10424.3	8505.08	9559.99	2778	47130.2	unknown	Lysosome	unknown	0.62623		122450
G3GS69	F8VPU2	Farp1	FERM, ARHGEF and pleckstrin domain-containing protein 1	442553	112.342	66.7201	22.5457	5.25664e+10	5.25664e+10	0.000907505	164613	0.25309	0.651284	0.0956262	41661.9	24680.4	22079.1	24040.2	12032.6	7264.6	8257.76	7894.18	961.078	15741.3	unknown	Endoplasmic reticulum	Endoplasmic reticulum	0.759997		118780
G3GS70	Q8BKC5	Ipo5	Importin-5	5.43405e+06	1379.44	618.761	276.836	4.875e+11			1.52662e+06	0.0419088	0.11102	0.847071	63978.7	30426.5	26713	23741	19167.5	19044	16774.3	15410.1	18209.1	1.29316e+06	unknown	Cytosol	unknown	0.61175		89712
G3GS73	Q8BG05-2	Hnrnpa3	Heterogeneous nuclear ribonucleoprotein A3	2.3145e+06	587.537	19.2636	117.911	1.51771e+10			47527.4	0.358338	0.312544	0.329118	17030.9	1044.89	758.511	1123.18	1051.18	960.634	1691.4	5140.15	3084.48	15642.1	unknown	Nucleus - Chromatin	unknown	0.405059		6557.4
G3GS77				246294	62.5219	40.8299	12.5473	3.21684e+10	3.21684e+10	0.000555355	100736	0.239312	0.598609	0.162079	24107.4	17874.4	12149.5	12487.2	6258.69	3832.92	3609.48	3326.54	762.991	16327.3	unknown	Endoplasmic reticulum	Endoplasmic reticulum	0.910711		130610
G3GS78	Q91YW3	Dnajc3	DnaJ homolog subfamily C member 3	4.40436e+06	1118.05	321.797	224.378	2.53532e+11	2.53532e+11	0.00437697	793944	0.253542	0.71749	0.0289678	201298	160232	122927	131841	64679.7	35559.7	32934.2	20320.4	1152.89	22998.8	unknown	Endoplasmic reticulum	Endoplasmic reticulum	0.847754		57564
G3GS82	E9Q236-3	Abcc4	ATP-binding cassette sub-family C member 4	1.88857e+06	479.415	350.357	96.2125	2.76033e+11			864406	0.178143	0.494066	0.327791	153988	96859.9	84069.9	89517.9	45716.4	29291.5	32920.2	40567.9	8129.9	283345	unknown	Plasma membrane	unknown	0.681831		146160
G3GS85	Q8BPS4	Gpr180	Integral membrane protein GPR180	32003.5	8.12411	1.72552	1.6304	1.35947e+09			4257.23	0.164258	0.671359	0.164383	699.284	532.379	543.965	518.245	337.099	222.978	269.59	324.987	108.89	699.817	unknown	Plasma membrane	unknown	0.580083		42479
G3GS91	Q9R087	Gpc6	Glypican-6	32973.6	8.37038	1.13272	1.67983	8.92431e+08			2794.67	0.190861	0.598691	0.210448	533.395	398.13	276.077	265.773	163.058	169.816	129.878	235.588	34.8252	588.133	unknown	Plasma membrane	unknown	0.245512		27065
G3GSB8	Q9Z1B3-3	Plcb1	1-phosphatidylinositol 4,5-bisphosphate phosphodiesterase beta-1	323768	82.1888	44.608	16.4942	3.5145e+10	2.36637e+10	0.0020813	110058	0.143283	0.530034	0.326683	15769.4	8399.55	8560.14	12506.2	7618.86	5188.21	6639.6	8030.21	1391.54	35953.9	unknown	Plasma membrane	Plasma membrane	0.731789		108550
G3GSC8	Q9CWV1	Mcm8	DNA helicase MCM8	246176	62.4921	28.9204	12.5414	2.27853e+10			71352.9	0.0928465	0.279423	0.627731	6624.87	2381.96	1846.8	1820.12	1266.01	1128.37	1567.58	5281.72	4645.05	44790.4	unknown	Nucleus - Non-chromatin	unknown	0.370003		92557
G3GSC9	Q8CE96	Trmt6	tRNA (adenine(58)-N(1))-methyltransferase non-catalytic subunit TRM6	1.37334e+06	348.622	97.1	69.9641	7.65016e+10			239567	0.0276873	0.0976831	0.87463	6632.96	2550.57	2561.45	2834.23	2932.73	2514.28	2425.61	3433.47	4149.31	209532	unknown	Cytosol	unknown	0.470231		55705
G3GSD9	Q6PCX7-2	Rgma	Repulsive guidance molecule A	25044.4	6.35754	1.45435	1.27588	1.14583e+09			3588.2	0.140573	0.33814	0.521287	504.405	184.939	250.331	211.836	138.531	104.037	127.499	135.595	60.545	1870.48	unknown	Plasma membrane	unknown	0.509997		45752
G3GSE2				344430	87.4337	26.5549	17.5468	2.09217e+10	1.51865e+10	0.0013357	65516.8	0.139585	0.58629	0.274125	9145.16	4959.12	4703.1	7352.5	4532.08	3143.86	4347.42	6735.06	2638.75	17959.8	unknown	Plasma membrane	Plasma membrane	0.719496		60743
G3GSG4	Q9CYN9	Atp6ap2	Renin receptor	1.62542e+06	412.615	69.8743	82.8065	5.50514e+10	5.50514e+10	0.000950406	172395	0.211512	0.518462	0.270026	36463.7	22585	17127.8	18878.2	10201.4	6307.98	6584.82	6493.26	1201.81	46551.1	unknown	Endoplasmic reticulum	Endoplasmic reticulum	0.867919		33869
G3GSG6	Q8C5K5-2		Uncharacterized protein CXorf38 homolog	255224	64.7888	11.9603	13.0023	9.42312e+09			29508.8	0.0604755	0.144257	0.795267	1784.56	561.889	594.996	667.151	464.311	628.294	511.717	332.053	496.446	23467.4	unknown	Nucleus - Chromatin	unknown	0.190244		36921
G3GSG9	A2ABV5	Med14	Mediator of RNA polymerase II transcription subunit 14	152764	38.7792	7.01962	7.7825	5.53051e+09	5.53051e+09	0.000147563	17318.9	0.085705	0.290245	0.62405	1484.32	285.997	297.095	337.495	318.996	253.14	465.169	1661.17	1407.67	10807.9	unknown	Nucleus - Non-chromatin	Nucleus - Non-chromatin	0.710611		36203
G3GSH2	P70398	Usp9x	Probable ubiquitin carboxyl-terminal hydrolase FAF-X	1.99311e+06	505.952	735.401	101.538	5.79396e+11			1.8144e+06	0.0363472	0.127581	0.836072	65948.1	26537.9	28214.2	30466.7	25982	24816.9	24662.6	34408.6	36393.6	1516965	unknown	Cytosol	unknown	0.49322		290700
G3GSH5	Q62167	Ddx3x	ATP-dependent RNA helicase DDX3X	4.29659e+06	1090.69	399.242	218.888	3.14549e+11			985018	0.100547	0.383448	0.516005	99040.8	45945.8	32416.7	31783.7	24281.1	20754.7	28195.6	103667	90658.6	508274	unknown	Ribosome	unknown	0.614362		73209
G3GSH8	O70589-3	Cask	Peripheral plasma membrane protein CASK	1.06526e+06	270.417	114.077	54.2693	8.98771e+10	8.98771e+10	0.00155164	281453	0.237408	0.580431	0.18216	66819.2	35184.5	34337.3	34977.4	19131	11464.1	12965	13241.5	2063.23	51269.5	unknown	Endoplasmic reticulum	Endoplasmic reticulum	0.772634		84371
G3GSI7	Q3UM18	Lsg1	Large subunit GTPase 1 homolog	1.03148e+06	261.841	97.1484	52.5482	7.65397e+10	7.65397e+10	0.00132138	239686	0.187306	0.518632	0.294062	44894.8	29425	24938	24957.8	14484.8	8812.31	9801.29	9610.34	2279.29	70482.6	unknown	Endoplasmic reticulum	Endoplasmic reticulum	0.834359		74204
G3GSJ5	Q3U4G3	Xxylt1	Xyloside xylosyltransferase 1	1.39514e+06	354.158	171.961	71.0749	1.35482e+11			424266	0.0917909	0.253697	0.654512	38943.8	20557.2	18456.9	18298.9	12021.9	9245.97	9547.14	11937.1	7570.14	277687	unknown	Endoplasmic reticulum	unknown	0.32971		97110
G3IBG3	Q02053	Uba1	Ubiquitin-like modifier-activating enzyme 1	2.37352e+07	6025.21	3545.83	1209.18	2.79364e+12	2.4275e+12	0.0178575	8748348	0.0339337	0.0971286	0.868938	296864	92920.4	121684	117688	113690	119919	101428	78835.6	103549	7601769	unknown	Cytosol	Cytosol	0.867223		117700
G3GSJ7	Q80XN0	Bdh1	D-beta-hydroxybutyrate dehydrogenase, mitochondrial	2.86542e+06	727.389	138.88	145.978	1.09419e+11	1.06202e+11	0.00203379	342648	0.495628	0.474977	0.0293951	169826	97032.6	47967.7	14956.7	2003.71	79.7815	20.329	123.577	565.625	10072.2	Mitochondrion	Mitochondrion	Mitochondrion	1		38186
G3GSJ8;G3GYA3	Q811D0-2;Q62108-3	Dlg1;Dlg4	Disks large homolog 1;Disks large homolog 4	442132	112.236	94.9458	22.5243	7.48044e+10			234252	0.209354	0.548278	0.242368	49041.7	31596.8	24798.5	28546.5	13585.3	8510.5	9747.6	9467.38	2182.64	56775.1	unknown	Endoplasmic reticulum	unknown	0.519415		169190
G3GSK1	Q9CQ49	Ncbp2	Nuclear cap-binding protein subunit 2	4.39211e+06	1114.94	100.439	223.754	7.91327e+10			247806	0.0797969	0.17589	0.744313	19774.2	2864.39	3653.58	3701.97	3405.62	3829.98	4309.87	11969.7	9851.55	184445	unknown	Nucleus - Non-chromatin	unknown	0.485316		18017
G3I216				1.1298e+08	28680.1	2926.38	5755.74	2.30559e+12	2.05501e+12	0.0151174	7.22001e+06	0.0318421	0.0768403	0.891318	229901	51697.6	71542.9	82358.9	84749.6	83447.8	71292.8	43701.8	65996.4	6435326	unknown	Cytosol	Cytosol	0.708041		20407
G3GSK5	Q99LV7-2	Pigx	Phosphatidylinositol-glycan biosynthesis class X protein	5.95244e+06	1511.03	129.231	303.245	1.01817e+11			318841	0.0354628	0.0892062	0.875331	11307	6509.95	5213.68	5992.05	3440.08	2001.07	2543.53	2596.06	146.212	279092	unknown	Nucleus - Chromatin	unknown	0.240707		17105
G3GSL3	Q9DB94	Wdr53	WD repeat-containing protein 53	120825	30.6715	5.97006	6.15538	4.70359e+09			14729.4	0.0474707	0.142077	0.810452	699.216	84.1586	256.943	211.845	234.024	221.542	187.185	491.798	405.223	11937.5	unknown	Nucleus - Non-chromatin	unknown	0.232062		38929
G3GSL6	Q6P5G6	Ubxn7	UBX domain-containing protein 7	6.60868e+06	1677.62	423.708	336.677	3.33824e+11			1.04538e+06	0.0477032	0.0877924	0.864504	49867.9	13589.9	15051.8	12217.4	10992.6	11790.4	10006.3	8247.76	9880.17	903735	unknown	Cytosol	unknown	0.574551		50513
G3GSM1;G3HQ57	P49586;Q811Q9-2	Pcyt1a;Pcyt1b	Choline-phosphate cytidylyltransferase A;Choline-phosphate cytidylyltransferase B	4.05122e+06	1028.4	214.582	206.388	1.69061e+11			529420	0.0447198	0.118	0.83728	23675.5	6849.19	8479.81	7642.47	7231.46	7508.22	7387.47	8710.57	8662.52	443273	unknown	Cytosol	unknown	0.689453		41731
G3GSM5	Q62351	Tfrc	Transferrin receptor protein 1	909607	230.905	98.2268	46.3396	7.73894e+10			242347	0.0939158	0.739625	0.166459	22760.2	12289.1	12422.5	20324.7	17162.3	15328.4	26682.8	64533.1	10503.1	40340.8	unknown	Nucleus - Chromatin	unknown	0.241173		85080
G3GSM6	O54967-3	Tnk2	Activated CDC42 kinase 1	9372.31	2.37917	1.36767	0.477469	1.07753e+09			3374.33	0.0938962	0.484198	0.421906	316.837	248.676	193.794	225.437	131.044	143.222	170.288	393.231	128.152	1423.65	unknown	Plasma membrane	unknown	0.226718		114970
G3GSM9	Q8BMN4	Lmln	Leishmanolysin-like peptidase	684930	173.87	96.7326	34.8935	7.62121e+10			238660	0.107801	0.325254	0.566945	25727.9	5771	5209.24	6756.63	5064.05	4742.77	6944.64	24309.3	18827.5	135307	unknown	Ribosome	unknown	0.467303		111270
G3GSN1	Q8CI95	Osbpl11	Oxysterol-binding protein-related protein 11	2.7378e+06	694.993	388.988	139.476	3.06469e+11			959717	0.0668023	0.299244	0.633954	64111.3	32922.1	31221.5	40381.8	32694.4	29777.7	39052.2	63939.6	17200	608417	unknown	Plasma membrane	unknown	0.233079		111940
G3GSN8	O70309	Itgb5	Integrin beta-5	773391	196.326	83.8223	39.4001	6.60406e+10	5.41109e+10	0.00475922	206808	0.162595	0.656764	0.180641	33625.9	18478	17732.6	23236.7	14327.1	11535.2	16012.5	29544.9	4957.04	37358.1	Plasma membrane	Plasma membrane	Plasma membrane	1		85391
G3HQP8;G3IEG6;G3GZ08	Q9CWF2;P99024;Q7TMM9	Tubb2b;Tubb5;Tubb2a	Tubulin beta-2B chain;Tubulin beta-5 chain;Tubulin beta-2A chain	4.70756e+07	11950.2	2967.83	2398.25	2.33825e+12	2.00059e+12	0.014717	7.32228e+06	0.0396259	0.10478	0.855594	290152	101390	120041	109810	98012.2	97420.5	88149.4	72533.1	79872.6	6264903	unknown	Cytosol	Cytosol	0.796796		49670
G3GSP8	Q8BH47	Sec22a	Vesicle-trafficking protein SEC22a	31049.7	7.882	1.37568	1.58182	1.08385e+09			3394.12	0.159004	0.438827	0.402169	539.679	393.207	268.581	229.342	208.337	75.316	138.558	123.565	52.5228	1365.01	unknown	Endoplasmic reticulum	unknown	0.4555		34907
G3GSP9	Q921X9	Pdia5	Protein disulfide-isomerase A5	1.40575e+06	356.852	103.193	71.6157	8.13018e+10	8.13018e+10	0.00140359	254599	0.256618	0.630569	0.112813	65334.7	57119.8	30301.5	31250.9	15927	9243.21	9751.64	6108.97	839.208	28722	Endoplasmic reticulum	Endoplasmic reticulum	Endoplasmic reticulum	1		57835
G3GSQ5;G3HAK5				122078	30.9897	30.9866	6.21924	2.44133e+10			76450.8	0.187296	0.311021	0.501684	14318.9	3799.49	3110.48	3313.71	2140.07	1678.71	2065.33	4653.32	3016.66	38354.1	unknown	Nucleus - Chromatin	unknown	0.246004		199980
G3GSR8	Q9JJZ4	Ube2j1	Ubiquitin-conjugating enzyme E2 J1	603935	153.309	25.4095	30.7672	2.00192e+10	2.00192e+10	0.000345612	62690.8	0.236118	0.722372	0.0415104	14802.4	11010.8	8137.38	9772.71	5573.95	3184.19	3811.34	3617.3	178.384	2602.32	unknown	Endoplasmic reticulum	Endoplasmic reticulum	0.905862		33148
G3GSR9	Q99K70-2	Rragc	Ras-related GTP-binding protein C	481142	122.138	20.5553	24.5116	1.61948e+10			50714.4	0.033291	0.120038	0.846671	1688.33	690.389	1003.32	1030.83	768.23	622.714	634.588	612.929	724.671	42938.4	unknown	Cytosol	unknown	0.369859		33659
G3GSS3				1.20493e+06	305.872	53.4634	61.3846	4.21219e+10	4.21219e+10	0.00112388	131906	0.105079	0.273156	0.621765	13860.5	2343.96	2386.01	2143.65	2057.67	2303.44	3011.5	11875	9909.63	82014.4	unknown	Nucleus - Non-chromatin	Nucleus - Non-chromatin	0.833766		34958
G3GSS8				182595	46.3518	7.43204	9.30221	5.85544e+09			18336.5	0.0502042	0.172295	0.777501	920.568	485.403	295.9	444.053	291.997	230.859	307.496	565.793	537.776	14256.6	unknown	Nucleus - Chromatin	unknown	0.244068		32068
G3GST3	Q6NXJ0	Wwc2	Protein WWC2	186793	47.4175	28.7445	9.51608	2.26467e+10			70918.9	0.0391287	0.15636	0.804511	2774.97	1363.46	1813.67	1688.06	1232.69	1079.2	1109.84	1427.89	1374.08	57055	unknown	Nucleus - Chromatin	unknown	0.198421		121240
G3GST5	Q8BI72	Cdkn2aip	CDKN2A-interacting protein	607102	154.113	26.6762	30.9286	2.10173e+10	2.10173e+10	0.000560773	65816.1	0.175868	0.227476	0.596656	11574.9	841.394	1010.5	948.58	963.551	800.964	1218.02	4787.27	4401.31	39269.6	unknown	Nucleus - Non-chromatin	Nucleus - Non-chromatin	0.889352		34619
G3GSU0	Q9CPR1	Rwdd4	RWD domain-containing protein 4	1.63721e+06	415.607	40.0957	83.407	3.159e+10			98924.8	0.0779339	0.208885	0.713182	7709.6	3311.5	2558.12	2762.88	2011.54	1817.12	1880.23	3850.32	2472.16	70551.4	unknown	Nucleus - Chromatin	unknown	0.241357		19295
G3GSU1	B2RXC1	Trappc11	Trafficking protein particle complex subunit 11	304284	77.2428	44.9399	15.5016	3.54065e+10			110876	0.0447903	0.182207	0.773003	4966.19	3238.52	2491.63	2968.44	1935.71	1783.27	1947.41	3179.89	2657.62	85707.8	unknown	Nucleus - Chromatin	unknown	0.234206		116360
G3GSU4;G3GTJ3;G3GZ13;G3H740;G3IHF4;G3HY36;G3HK68;G3H9M7;G3HKA4;G3IJG4;G3HKV0;G3H208;G3I9H0	P16858;P16858;P16858;P16858;P16858;P16858;P16858	Gapdh	Glyceraldehyde-3-phosphate dehydrogenase	3.78763e+07	9614.93	827.268	1929.59	6.51775e+11			2041052	0.0645271	0.194027	0.741446	131703	48530.7	58688	54197.6	40785.1	46505.1	41674.4	48189.1	57448.5	1.51333e+06	unknown	Nucleus - Chromatin	unknown	0.22732		17208
G3GSV1				93639.5	23.7705	5.57774	4.77043	4.3945e+09			13761.5	0.302115	0.241674	0.456212	4157.55	367.987	274.12	541.394	431.587	262.458	365.867	593.692	488.688	6278.16	unknown	Nucleus - Chromatin	unknown	0.434551		46930
G3GSW2	Q9CXW2	Mrps22	28S ribosomal protein S22, mitochondrial	2.19498e+06	557.199	114.839	111.823	9.04773e+10	7.95885e+10	0.00152413	283332	0.393576	0.486076	0.120348	111513	92507.8	30079.2	10594.6	1292.12	641.718	795.814	826.531	983.29	34098.4	Mitochondrion	Mitochondrion	Mitochondrion	1		41220
G3GSW3	O55029	Copb2	Coatomer subunit beta'	7.94048e+06	2015.7	902.086	404.525	7.10721e+11			2.22564e+06	0.0606358	0.197315	0.742049	134954	88913.8	83230.5	78167	46713.6	32003.9	31744.1	39286.1	39093.8	1.65154e+06	unknown	Endoplasmic reticulum	unknown	0.210847		89506
G3GSW5	Q99JR6	Nmnat3	Nicotinamide/nicotinic acid mononucleotide adenylyltransferase 3	495510	125.786	17.4219	25.2436	1.37261e+10			42983.7	0.212189	0.381135	0.406675	9120.68	5744.13	2759.68	1670.45	795.557	670.996	641.229	2174.68	1925.91	17480.4	unknown	Nucleus - Chromatin	unknown	0.247648		27701
G3GSX9	P58069	Rasa2	Ras GTPase-activating protein 2	944063	239.651	108.999	48.0949	8.58767e+10			268925	0.108938	0.393692	0.49737	29296.1	14952.2	15478.2	17549.3	10882.1	9002.9	10193.4	18433.6	9382.09	133755	unknown	Plasma membrane	unknown	0.630156		90965
G3GSY1				1.04695e+06	265.769	42.4739	53.3364	3.34636e+10			104792	0.203546	0.705428	0.0910258	21330.1	14828.9	14251.9	16864.6	8797.82	4985.47	5934.71	7108.5	1151.47	9538.8	unknown	Plasma membrane	unknown	0.527714		31963
G3GSY8	P97789-3	Xrn1	5'-3' exoribonuclease 1	1.28511e+06	326.227	318.756	65.4695	2.51136e+11			786441	0.0565629	0.292581	0.650856	44483.4	20723.7	18216.8	19503.5	14790.7	14227.4	17756.5	65128.9	59750.2	511860	unknown	Nucleus - Non-chromatin	unknown	0.463429		195420
G3GSY9	Q9JKK8	Atr	Serine/threonine-protein kinase ATR	55870.4	14.1827	8.27847	2.8463	6.52231e+09	6.52231e+09	0.000174025	20424.8	0.175011	0.256134	0.568855	3574.56	319.922	445.712	498.25	285.087	314.128	415.642	1522.58	1430.16	11618.8	unknown	Nucleus - Non-chromatin	Nucleus - Non-chromatin	0.854021		116740
G3GSZ0	Q3V0K9	Pls1	Plastin-1	507034	128.711	73.3073	25.8306	5.77562e+10			180865	0.0328696	0.128485	0.838646	5944.97	2590.69	3223.32	3859.36	3327.6	2915.89	2910.8	2290.86	2119.9	151682	unknown	Cytosol	unknown	0.30764		113910
G3GSZ3	Q6NV83-2	U2surp	U2 snRNP-associated SURP motif-containing protein	917792	232.982	86.1301	46.7566	6.78588e+10			212502	0.0928813	0.209321	0.697797	19737.4	3292.07	3606.05	3359.33	3460.32	3098.01	4157.66	13059.5	10448.2	148283	unknown	Nucleus - Non-chromatin	unknown	0.650836		73937
G3GSZ6	Q8BZ00	Slc9a9	Sodium/hydrogen exchanger 9	338821	86.0101	30.9666	17.2611	2.43975e+10			76401.5	0.068841	0.445177	0.485982	5259.55	1201.13	2030.52	3121.72	3306.27	3188.79	4889.24	14102.9	2171.62	37129.7	unknown	Nucleus - Chromatin	unknown	0.241739		72007
G3GT01	Q6A009	Ltn1	E3 ubiquitin-protein ligase listerin	1.08627e+06	275.751	275.6	55.3398	2.17135e+11			679965	0.0520196	0.252347	0.695633	35371.5	15344.2	16063.5	16037.3	12493.1	10650.2	14286.5	47953.5	38758.9	473006	unknown	Ribosome	unknown	0.291654		199890
G3GT02	Q99M03	Rwdd2b	RWD domain-containing protein 2B	237111	60.1909	9.99198	12.0795	7.87233e+09			24652.4	0.0634484	0.170079	0.766472	1564.16	666.973	591.827	467.814	384.133	303.08	329.482	751.774	697.775	18895.4	unknown	Nucleus - Chromatin	unknown	0.275586		33201
G3GT04	Q99LG0	Usp16	Ubiquitin carboxyl-terminal hydrolase 16	451459	114.603	53.2682	22.9994	4.19681e+10			131424	0.063888	0.216289	0.719823	8396.44	3471.52	2856.71	2625.4	2046.55	1950.8	2127.55	6698.34	6648.81	94602.2	unknown	Proteasome	unknown	0.627536		92961
G3GT05	P42932	Cct8	T-complex protein 1 subunit theta	2.71095e+07	6881.78	764.669	1381.09	6.02456e+11			1.88661e+06	0.0493861	0.146804	0.80381	93172.1	29493.7	31474.4	31642.8	26082.3	24025	24689	56600.1	52953.1	1.51647e+06	unknown	Nucleus - Non-chromatin	unknown	0.241284		22223
G3GT06	P42932	Cct8	T-complex protein 1 subunit theta	2.88731e+07	7329.47	908.854	1470.93	7.16053e+11			2242341	0.0424975	0.137443	0.82006	95293.8	37367.8	35888.2	33630.1	26773.2	26067.2	26651.8	63563.1	58251.8	1.83885e+06	unknown	Nucleus - Non-chromatin	unknown	0.234388		24800
G3GT31	Q7TSH6-3	Scaf4	SR-related and CTD-associated factor 4	33754.7	8.56866	4.61894	1.71962	3.63909e+09			11395.9	0.11899	0.245282	0.635729	1356	171.47	162.094	107.323	124.877	188.617	323.089	826.415	891.326	7244.71	unknown	Nucleus - Non-chromatin	unknown	0.508979		107810
G3GT33	O88866	Hunk	Hormonally up-regulated neu tumor-associated kinase	25133.1	6.38007	2.24598	1.2804	1.76952e+09			5541.31	0.0766359	0.246779	0.676585	424.664	171.666	161.108	158.802	159.775	115.501	134.499	235.403	230.727	3749.17	unknown	Nucleus - Chromatin	unknown	0.219142		70406
G3GT34	Q9CZJ6	Mis18a	Protein Mis18-alpha	629306	159.75	12.5188	32.0597	9.86311e+09			30886.6	0.0925562	0.225776	0.681668	2858.75	883.092	1001.02	924.36	801.172	841.401	713.859	784.891	1023.64	21054.4	unknown	Nucleus - Chromatin	unknown	0.227001		15673
G3GT36	Q571H0	Urb1	Nucleolar pre-ribosomal-associated protein 1	261610	66.4098	43.5748	13.3276	3.4331e+10	3.4331e+10	0.000916005	107509	0.19755	0.224009	0.578441	21238.3	2376.73	2081.94	1852.46	1592.34	1526.5	1929.41	6730.91	5992.62	62187.4	Nucleus - Non-chromatin	Nucleus - Non-chromatin	Nucleus - Non-chromatin	1		131230
G3GT38	Q8BL95	Cfap298	Cilia- and flagella-associated protein 298	582584	147.889	20.6091	29.6795	1.62372e+10			50847.2	0.0841556	0.185507	0.730337	4279.08	1307.84	1154.3	999.349	797.526	901.192	816.109	1787.2	1669.01	37135.6	unknown	Nucleus - Chromatin	unknown	0.302779		27871
G3GT41	Q8CHC4	Synj1	Synaptojanin-1	332373	84.3731	27.7393	16.9326	2.18548e+10			68439	0.0860991	0.286864	0.627037	5892.54	2638.62	2554.62	2577.26	1617.29	1351.55	1388.29	4088.2	3416.81	42913.8	unknown	Ribosome	unknown	0.428395		65754
G3GT42	P58501	Paxbp1	PAX3- and PAX7-binding protein 1	687172	174.439	18.0431	35.0077	1.42155e+10			44516.3	0.128708	0.264727	0.606565	5729.6	988.464	1040.96	1117.3	809.03	673.132	909.515	3336.24	2910.05	27002	unknown	Nucleus - Non-chromatin	unknown	0.68399		20687
G3GT43	P58501	Paxbp1	PAX3- and PAX7-binding protein 1	6.3625e+06	1615.13	76.2889	324.135	6.01053e+10	6.01053e+10	0.0016037	188221	0.0918671	0.210395	0.697738	17291.3	1972.18	2469.18	2856.09	2405.69	2720.89	3420.19	12691.8	11064.7	131329	unknown	Nucleus - Non-chromatin	Nucleus - Non-chromatin	0.804088		9446.8
G3I255;G3HGK3;G3H0C9;G3HH14;G3HT06;G3HT05;G3HPL3	P06151;P06151;P16125;P06151;P06151;P06151;P06151	Ldha;Ldhb	L-lactate dehydrogenase A chain;L-lactate dehydrogenase B chain	5.09196e+07	12926	2725.83	2594.08	2.14759e+12	1.8701e+12	0.0137571	6.72523e+06	0.0310472	0.0981598	0.870793	208799	69014.9	93517.2	91529.6	90162.2	89668.1	78718.8	64632.4	82903.4	5.85628e+06	Cytosol	Cytosol	Cytosol	1		42176
G3GT57	Q9QX47-4	Son	Protein SON	1.04205e+06	264.525	331.119	53.0867	2.60877e+11	2.60877e+11	0.0069606	816942	0.121633	0.198246	0.680121	99367.2	8408.18	10610.5	11542.3	11135.7	11766.1	14397.3	49304.6	44791	555620	unknown	Nucleus - Non-chromatin	Nucleus - Non-chromatin	0.850962		250350
G3GT61	Q921W4	Cryzl1	Quinone oxidoreductase-like protein 1	2.59751e+06	659.379	126.851	132.329	9.99417e+10			312970	0.0903234	0.238752	0.670925	28268.5	8371.72	7758.27	8780.93	7043.14	6285.33	7696.54	16611	12175.3	209979	unknown	Nucleus - Non-chromatin	unknown	0.210943		38476
G3GT64;CON__ENSEMBL:ENSBTAP00000001528	Q9Z0R4	Itsn1	Intersectin-1	1.54226e+06	391.504	267.671	78.5699	2.10889e+11			660404	0.204464	0.424414	0.371122	135028	79005.2	60022.1	60658.4	26953.7	15232.3	13364.1	15510.8	9538.29	245090	unknown	Lysosome	unknown	0.371229		136740
G3GT65	Q9DB20	Atp5po	ATP synthase subunit O, mitochondrial	2.35484e+06	597.777	72.2802	119.966	5.6947e+10	5.52348e+10	0.00105776	178331	0.457716	0.512218	0.030066	81625	57537.2	23792.9	8300.19	1021.89	211.082	47.378	291.315	142.365	5361.71	Mitochondrion	Mitochondrion	Mitochondrion	1		24183
G3GT66	Q9JKZ2	Slc5a3	Sodium/myo-inositol cotransporter	76398.7	19.3939	7.71469	3.8921	6.07813e+09	4.67792e+09	0.000411437	19033.8	0.178379	0.591253	0.230369	3395.23	2504.22	1839.77	2444.25	1079.28	853.849	1019.93	1254.77	257.729	4384.79	unknown	Plasma membrane	Plasma membrane	0.856658		79558
G3GT75	Q810U5	Ccdc50	Coiled-coil domain-containing protein 50	962825	244.414	71.1587	49.0507	5.60633e+10			175564	0.144763	0.255265	0.599972	25415.1	5690.39	5285.39	5668.09	4004.13	3478.63	4290.32	9546.36	6852.06	105333	unknown	Nucleus - Chromatin	unknown	0.232061		58228
G3GT78	Q61730	Il1rap	Interleukin-1 receptor accessory protein	1.17522e+06	298.329	62.2211	59.8709	4.90218e+10			153513	0.140816	0.651617	0.207567	21617.1	11647.6	12904.1	15815.6	11047.6	9426.06	13054.7	22733.8	3402.19	31864.3	unknown	Plasma membrane	unknown	0.492524		41713
G3GT82	Q8CG71	P3h2	Prolyl 3-hydroxylase 2	1.093e+06	277.46	60.8665	55.6827	4.79545e+10	4.79545e+10	0.000827885	150171	0.252016	0.630517	0.117467	37845.5	24693.4	22515.5	20172.2	10477.6	6105.42	6002.36	4200.44	518.425	17640.1	unknown	Endoplasmic reticulum	Endoplasmic reticulum	0.928998		43874
G3GT88	Q8BFW7	Lpp	Lipoma-preferred partner homolog	669034	169.835	33.1186	34.0837	2.6093e+10			81710.9	0.114559	0.306082	0.579359	9360.73	3611.25	3489.32	3943.26	2911.03	2655.88	2467.97	3369.73	2561.81	47339.9	unknown	Plasma membrane	unknown	0.404895		39001
G3GTA3	Q3U0J8	Tbc1d2b	TBC1 domain family member 2B	393558	99.9051	48.2956	20.0497	3.80504e+10			119156	0.051887	0.181545	0.766568	6182.64	3224.36	3071.56	3445.37	2297.94	1956.7	1876.66	3321.92	2437.61	91341.1	unknown	Nucleus - Chromatin	unknown	0.227859		96683
G3GTA7	P27671	Rasgrf1	Ras-specific guanine nucleotide-releasing factor 1	10664.3	2.70715	2.44821	0.543291	1.92886e+09			6040.28	0.136114	0.712024	0.151862	822.167	859.292	1212.98	1084.53	437.457	219.387	177.767	234.571	74.8367	917.291	unknown	Lysosome	unknown	0.64466		180870
G3GTA9	Q78IS1	Tmed3	Transmembrane emp24 domain-containing protein 3	993040	252.084	31.7916	50.5901	2.50475e+10	2.2308e+10	0.00196206	78436.8	0.173077	0.717553	0.10937	13575.6	8206.17	9208.58	12400.5	7210.68	3915.79	5645.64	8358.38	1336.78	8578.63	unknown	Plasma membrane	Plasma membrane	0.758631		25223
G3GTB3	Q9D110	Mthfs	5-formyltetrahydrofolate cyclo-ligase	2.50464e+06	635.805	73.693	127.598	5.80601e+10			181817	0.0877199	0.154631	0.757649	15948.9	7510.41	5006.34	3462.52	2398.03	2403.98	2177.2	2363.27	2792.84	137753	unknown	Nucleus - Chromatin	unknown	0.253485		23181
G3GTB7	Q7TMK9-2	Syncrip	Heterogeneous nuclear ribonucleoprotein Q	1.58219e+07	4016.41	1258.91	806.043	9.91846e+11	9.91846e+11	0.0200173	3.10599e+06	0.072777	0.397443	0.52978	226045	95454	94248.2	108267	86771.3	77269.8	117420	390852	264172	1.64549e+06	unknown	Ribosome	Ribosome	0.85577		62688
G3GTB9	Q8BHY8	Snx14	Sorting nexin-14	236409	60.0127	30.9125	12.0438	2.43549e+10	2.28244e+10	0.00200748	76267.9	0.195431	0.74173	0.0628394	14905.1	11405.2	9082.39	10893.4	6431.33	4565.99	5673.42	7566.24	952.197	4792.63	unknown	Plasma membrane	Plasma membrane	0.777784		103020
G3GTC3	Q6ZQ06	Cep162	Centrosomal protein of 162 kDa	6181.9	1.56928	1.03722	0.314934	8.17185e+08			2559.04	0.0899052	0.560836	0.349258	230.071	178.432	242.701	217.406	159.912	115.463	129.673	264.363	127.251	893.765	unknown	Plasma membrane	unknown	0.456381		132190
G3GTC6	Q8C0F9	Prss35	Inactive serine protease 35	48126.3	12.2169	2.87671	2.45177	2.26646e+09			7097.48	0.377824	0.373408	0.248768	2681.6	744.947	513.503	537.322	154.35	151.884	209.388	235.241	103.621	1765.63	unknown	Nucleus - Chromatin	unknown	0.256547		47094
G3GTC7	P06801	Me1	NADP-dependent malic enzyme	55367.6	14.0551	2.30237	2.82068	1.81395e+09			5680.45	0.0839578	0.336576	0.579466	476.918	214.698	268.105	226.494	225	283.892	172.507	155.787	365.419	3291.63	unknown	Nucleus - Chromatin	unknown	0.241935		32762
G3I692	Q9D1A2	Cndp2	Cytosolic non-specific dipeptidase	3.26351e+07	8284.44	2188.83	1662.58	1.7245e+12	1.5453e+12	0.0113677	5.40033e+06	0.0285448	0.0753723	0.896083	154151	46342.7	58468.4	57495.4	57019.3	58942.1	50260.9	35410.9	43095.4	4.83914e+06	Cytosol	Cytosol	Cytosol	1		52842
G3GTD0	Q8BL99-3	Dop1a	Protein dopey-1	8397.3	2.13166	0.905029	0.427798	7.1304e+08			2232.91	0.116948	0.249961	0.63309	261.135	81.294	51.6588	57.9853	52.4453	51.5064	38.1584	125.953	99.1386	1413.63	unknown	Nucleus - Chromatin	unknown	0.240248		84913
G3GTD6	P16858	Gapdh	Glyceraldehyde-3-phosphate dehydrogenase	4.77914e+06	1213.19	113.045	243.472	8.90641e+10			278907	0.069631	0.12612	0.804249	19420.5	6341.05	3666.09	4222.51	3867.95	3679.35	4654.79	5881.95	2861.93	224311	unknown	Nucleus - Chromatin	unknown	0.233421		18636
G3GTD7	Q9Z0L0	Tpbg	Trophoblast glycoprotein	1.15137e+06	292.276	52.7587	58.656	4.15667e+10	3.93729e+10	0.00346296	130167	0.159233	0.787989	0.0527781	20726.9	16539.5	17301.8	21251.9	11287.2	7543.39	10059.3	16305	2282.26	6869.98	unknown	Plasma membrane	Plasma membrane	0.826816		36102
G3GTE0	Q8C2A2-2	Tsen54	tRNA-splicing endonuclease subunit Sen54	145402	36.9105	10.5584	7.40748	8.31862e+09			26050	0.0198472	0.0889097	0.891243	517.02	383.985	313.049	218.958	242.41	314.57	215.486	324.363	303.276	23216.9	unknown	Cytosol	unknown	0.413724		57211
G3GTE2	Q8VHK1	Caskin2	Caskin-2	159630	40.5223	25.2961	8.13231	1.99299e+10			62410.9	0.111315	0.30178	0.586905	6947.27	2997.78	2321.67	2594.78	1515.24	1485.24	1541.93	3550.79	2826.96	36629.2	unknown	Ribosome	unknown	0.325694		124850
G3GTE4	Q60631	Grb2	Growth factor receptor-bound protein 2	6.96664e+06	1768.49	222.882	354.913	1.75601e+11			549899	0.0710028	0.19151	0.737487	39044.4	14661.4	17662.5	17836.2	12636.6	11074.9	10811.4	11942.4	8685.63	405544	unknown	Nucleus - Chromatin	unknown	0.200742		25206
G3GTE5	Q9DAM5	Slc25a19	Mitochondrial thiamine pyrophosphate carrier	281838	71.5449	12.6284	14.3581	9.94946e+09	8.39422e+09	0.00016075	31157	0.388288	0.455398	0.156314	12097.9	8477.28	3782.55	1121.06	298.213	53.6885	95.1253	232.909	128.006	4870.28	unknown	Mitochondrion	Mitochondrion	0.98845		35302
G3GTE8	Q80X85	Mrps7	28S ribosomal protein S7, mitochondrial	5.29141e+06	1343.23	115.9	269.569	9.13138e+10	8.02411e+10	0.00153663	285952	0.419293	0.459447	0.12126	119898	78645.3	32658.5	11347.5	2384.17	1143.8	1313.99	2489.59	1396.82	34674.5	Mitochondrion	Mitochondrion	Mitochondrion	1		17257
G3GTE9	Q8BMI3	Gga3	ADP-ribosylation factor-binding protein GGA3	407964	103.562	38.3158	20.7836	3.01877e+10			94533.6	0.0360904	0.112861	0.851048	3411.75	1474.87	2404.64	1259.19	1034.87	1233.66	1002.05	1048.79	1211.09	80452.6	unknown	Cytosol	unknown	0.237038		73996
G3GTF0	Q8R480	Nup85	Nuclear pore complex protein Nup85	607300	154.164	44.746	30.9387	3.52538e+10			110398	0.30561	0.174153	0.520237	33738.8	2950.37	3335.89	2670.9	2563.2	1839.25	2186.82	2736.01	943.762	57433.2	unknown	Nucleus - Chromatin	unknown	0.344441		58050
G3GTF3	Q9JM14	Nt5c	5'(3')-deoxyribonucleotidase, cytosolic type	1.20779e+06	306.6	39.9177	61.5306	3.14498e+10			98485.8	0.062904	0.148176	0.78892	6195.15	2454.03	2157.43	2294.85	1730.7	1875.67	1457.9	1122.76	1499.91	77697.4	unknown	Cytosol	unknown	0.249981		26039
G3GTF9	Q9DCX2	Atp5pd	ATP synthase subunit d, mitochondrial	1.17758e+07	2989.29	282.428	599.912	2.22515e+11	2.19086e+11	0.00419553	696811	0.480353	0.504239	0.0154083	334715	209814	100621	34325.1	4443.3	534.105	484.828	612.329	524.592	10736.7	Mitochondrion	Mitochondrion	Mitochondrion	1		18896
G3GTG0	Q8R035	Mrpl58	Peptidyl-tRNA hydrolase ICT1, mitochondrial	1.93099e+06	490.183	58.741	98.3734	4.628e+10	4.31186e+10	0.000825728	144927	0.465151	0.46654	0.0683088	67412.9	43057.7	17358.2	5121.21	868.206	149.892	133.178	461.591	464.314	9899.78	Mitochondrion	Mitochondrion	Mitochondrion	1		23967
G3GTG1	A2A6T1	Cdr2l	Cerebellar degeneration-related protein 2-like	1.06361e+06	269.999	69.0765	54.1853	5.44229e+10			170427	0.175785	0.413561	0.410655	29958.4	20931.9	14359.7	14021.9	7085.98	4465.45	4489.86	3283.81	1843.23	69986.6	unknown	Endoplasmic reticulum	unknown	0.654187		51168
G3GTG7	Q61578	Fdxr	NADPH:adrenodoxin oxidoreductase, mitochondrial	2.41161e+06	612.189	82.7649	122.859	6.52075e+10	6.27127e+10	0.00120096	204199	0.473532	0.488209	0.0382591	96694.7	65013.1	24790.7	8196.39	1001.71	9.39181	20.8628	339.952	319.787	7812.47	Mitochondrion	Mitochondrion	Mitochondrion	1		27039
G3GTH0				293700	74.556	11.3631	14.9624	8.95256e+09			28035.2	0.057413	0.134793	0.807794	1609.58	521.583	596.497	606.493	494.154	398.521	447.015	303.693	410.988	22646.7	unknown	Cytosol	unknown	0.205479		30482
G3GTH2	P70441-2	Slc9a3r1	Na(+)/H(+) exchange regulatory cofactor NHE-RF1	1.15521e+07	2932.51	565.858	588.518	4.45819e+11			1.39609e+06	0.0839177	0.245146	0.670936	117157	68919	59154.9	72906.5	44524.2	32414.6	31067.6	22107.5	11152.7	936690	unknown	Endoplasmic reticulum	unknown	0.268722		38592
G3GTI1	Q6V4S5-2	Sdk2	Protein sidekick-2	234343	59.4881	68.7921	11.9385	5.41988e+10	4.43317e+10	0.00389911	169725	0.199618	0.618327	0.182054	33880.2	19653.6	17046.3	20243.6	11255.6	8650.08	10468.2	14841.7	2786.48	30899.2	unknown	Plasma membrane	Plasma membrane	0.857485		231280
G3GTI2	Q9JM96	Cdc42ep4	Cdc42 effector protein 4	100005	25.3864	4.8988	5.09472	3.85959e+09			12086.4	0.11954	0.308114	0.572346	1444.81	556.227	813.238	786.569	387.925	296.524	272.817	456.787	153.902	6917.62	unknown	Plasma membrane	unknown	0.436604		38594
G3GTI5	Q9Z160	Cog1	Conserved oligomeric Golgi complex subunit 1	330268	83.8388	40.7905	16.8254	3.21374e+10			100639	0.0337353	0.112678	0.853587	3395.09	1557.84	1905.23	1581.01	1340.01	1219.74	1092.42	1225.88	1417.68	85904.2	unknown	Cytosol	unknown	0.599179		97307
G3GTI7	Q8BWY7	Slc39a11	Zinc transporter ZIP11	159905	40.592	7.21137	8.14629	5.68158e+09	5.68158e+09	9.80866e-05	17792	0.253814	0.742835	0.00335142	4515.86	3111.07	2276.87	2674.73	1587.74	945.589	1146.62	1320.38	153.531	59.6286	unknown	Endoplasmic reticulum	Endoplasmic reticulum	0.824325		35531
G3GTJ9	Q99JY8	Plpp3	Phospholipid phosphatase 3	338986	86.0519	15.1335	17.2695	1.19231e+10			37337.7	0.192259	0.739673	0.0680685	7178.49	5446.15	6158.42	6265.49	2983.96	1688.35	2033.52	2560.03	481.758	2541.52	unknown	Golgi apparatus	unknown	0.529063		35173
G3GTK4	B1AY13	Usp24	Ubiquitin carboxyl-terminal hydrolase 24	410656	104.245	121.894	20.9207	9.60359e+10			300739	0.0429158	0.12643	0.830654	12906.5	4678.79	5261.49	5374.75	4406.11	4022.04	3601.88	4685.19	5992.19	249810	unknown	Cytosol	unknown	0.512728		233860
G3GTL0	Q8CFI5	Pars2	Probable proline--tRNA ligase, mitochondrial	339918	86.2884	22.9803	17.317	1.81054e+10	1.62001e+10	0.000310235	56697.5	0.456222	0.438548	0.10523	25866.6	14661.9	6955.84	2359.4	390.897	93.3712	129.425	116.265	157.446	5966.29	unknown	Mitochondrion	Mitochondrion	0.991124		53264
G3GTL1				165070	41.9031	9.65909	8.40942	7.61005e+09			23831.1	0.0427723	0.133446	0.823781	1019.31	522.063	541.603	394.724	356.058	306.855	317.255	283.994	457.617	19631.6	unknown	Cytosol	unknown	0.315233		46102
G3GTL7	Q921S7	Mrpl37	39S ribosomal protein L37, mitochondrial	3.03656e+06	770.834	191.795	154.697	1.51109e+11	1.44561e+11	0.00276836	473201	0.466427	0.490242	0.0433312	220713	143255	62445.8	20672.6	3081.49	370.365	210.955	761.751	1184.6	20504.3	Mitochondrion	Mitochondrion	Mitochondrion	1		49763
G3GTM0	Q8R2M0	Tceanc2	Transcription elongation factor A N-terminal and central domain-containing protein 2	1.03634e+06	263.076	31.9032	52.7959	2.51354e+10			78712.1	0.07093	0.22705	0.70202	5583.05	1454.39	1942.5	2041.04	1417.01	1247.82	1501.56	4450.32	3816.97	55257.5	unknown	Proteasome	unknown	0.352065		24254
G3GTM1	Q9QY73	Tmem59	Transmembrane protein 59	840849	213.45	38.7423	42.8367	3.05236e+10			95585.6	0.10163	0.770132	0.128238	9714.35	16122	15827.6	18466.4	7036.76	4356.81	5421.75	5684.03	698.263	12257.7	unknown	Lysosome	unknown	0.579586		36301
G3GTM5;REV__G3GSR8	Q8VCB1	Ndc1	Nucleoporin NDC1	1.40285e+06	356.115	134.932	71.4678	1.06308e+11			332907	0.226702	0.531513	0.241785	75470.7	35022.3	29434.3	34251.7	21590.3	13959.6	18204.9	21537.7	2943.53	80491.9	unknown	Endoplasmic reticulum	unknown	0.505722		75780
G3GTN0	Q924X6	Lrp8	Low-density lipoprotein receptor-related protein 8	708187	179.774	75.8763	36.0783	5.97802e+10			187203	0.156206	0.632948	0.210845	29242.3	9818.9	9762.8	14204.1	11119.6	10178.3	16180.1	38805.8	8420.48	39470.9	unknown	Nucleus - Chromatin	unknown	0.233873		84413
G3GTN1	P61327	Magoh	Protein mago nashi homolog	8.25457e+06	2095.43	179.819	420.526	1.41673e+11			443654	0.0569624	0.148219	0.794819	25271.6	2031.97	4430.16	5045.28	5617.34	4937.96	7183.9	23794.3	12716.9	352624	unknown	Nucleus - Non-chromatin	unknown	0.281434		17163
G3HYP6;G3HWZ9	O35685;O35685	Nudc	Nuclear migration protein nudC	5.22426e+07	13261.8	2173.02	2661.48	1.71204e+12	1.53876e+12	0.0113196	5.36131e+06	0.0294971	0.0717184	0.898785	158143	44800	54510.5	51959.3	50684.2	51346.2	45730.2	38436.3	47037.6	4818661	unknown	Cytosol	Cytosol	0.804031		32771
G3GTN3	P52825	Cpt2	Carnitine O-palmitoyltransferase 2, mitochondrial	3.28809e+06	834.683	310.74	167.51	2.44821e+11	2.21733e+11	0.00424622	766664	0.448792	0.456904	0.0943045	344072	213556	96096.5	31033.5	5073.34	691.694	767.699	1234.54	1837.89	72299.8	Mitochondrion	Mitochondrion	Mitochondrion	1		74457
G3GTP0	Q8BTF7	Lig4	DNA ligase 4	15609.5	3.9625	2.06763	0.795222	1.62901e+09			5101.29	0.107371	0.253595	0.639034	547.73	146.331	163.178	208.768	147.187	159.613	116.733	197.53	154.324	3259.9	unknown	Nucleus - Chromatin	unknown	0.208451		104360
G3GTP1	Q80UX8	Abhd13	Protein ABHD13	54600.3	13.8603	2.66777	2.78159	2.10184e+09			6581.96	0.154451	0.636693	0.208856	1016.59	1008.19	880.778	896.22	327.017	156.714	304.935	410.113	206.728	1374.68	unknown	Golgi apparatus	unknown	0.150148		38495
G3GTP7	Q91VA6	Poldip2	Polymerase delta-interacting protein 2	729184	185.104	92.6816	37.148	7.30205e+10	6.24617e+10	0.00119615	228666	0.42575	0.42965	0.1446	97354.3	59197.5	25262.7	8767.15	1652.15	670.941	724.953	1064.06	906.883	33065.1	unknown	Mitochondrion	Mitochondrion	0.992995		100140
G3GTP8	Q5SYH2	Tmem199	Transmembrane protein 199	830079	210.716	24.5105	42.288	1.93109e+10			60472.8	0.230699	0.57202	0.197281	13951	7232.58	7228.23	7361.07	3981.71	2213.76	2851.53	3162.11	560.666	11930.1	unknown	Endoplasmic reticulum	unknown	0.464555		23264
G3GTQ1	Q61025	Ift20	Intraflagellar transport protein 20 homolog	6.23828e+06	1583.59	120.987	317.807	9.5321e+10			298500	0.0876646	0.303116	0.609219	26167.9	16542.9	17070.8	16146	7802.62	5185.63	5558.29	12844.7	9329.31	181852	unknown	Plasma membrane	unknown	0.21171		15280
G3GTQ6				1.43765e+06	364.949	19.501	73.2405	1.53642e+10			48113.3	0.214923	0.603846	0.18123	10340.7	7713.86	6029.45	6387.97	2919.97	1533.81	1947.88	2373.89	146.217	8719.59	unknown	Golgi apparatus	unknown	0.450534		10687
G3GTQ7	Q61097	Ksr1	Kinase suppressor of Ras 1	740145	187.887	101.675	37.7064	8.01059e+10			250854	0.0663221	0.189226	0.744452	16637.1	8956.16	7603.17	7997.97	5030.68	4653.46	4085.98	4201.82	4938.81	186749	unknown	Nucleus - Chromatin	unknown	0.217389		108230
G3GTQ9	Q04690-2	Nf1	Neurofibromin	92957.5	23.5973	28.6413	4.73568	2.25654e+10	2.25654e+10	0.000455413	70664.3	0.117445	0.37338	0.509175	8299.19	3385.15	3221.66	3024.04	2073.71	1470.82	2079.61	6328.37	4801.26	35980.5	unknown	Ribosome	Ribosome	0.903198		242750
G3GTR4	Q8VCY6	Utp6	U3 small nucleolar RNA-associated protein 6 homolog	835674	212.136	48.4923	42.5731	3.82053e+10	3.82053e+10	0.00101938	119641	0.47637	0.173567	0.350063	56993.4	1449.25	1095.16	792.295	1205.58	1261.15	1779.84	7041.3	6141.19	41881.9	Nucleus - Non-chromatin	Nucleus - Non-chromatin	Nucleus - Non-chromatin	1		45718
G3GTS0	Q8BG51	Rhot1	Mitochondrial Rho GTPase 1	70544.2	17.9077	9.38543	3.59385	7.39445e+09	4.95315e+09	9.48536e-05	23155.9	0.332825	0.337022	0.330153	7706.88	3331.27	2838.09	940.221	269.5	156.477	169.605	27.9421	70.9432	7644.99	unknown	Mitochondrion	Mitochondrion	0.771527		104820
G3GTS4	Q9JMD0-3	Znf207	BUB3-interacting and GLEBS motif-containing protein ZNF207	714212	181.303	39.1352	36.3853	3.08333e+10	3.08333e+10	0.000822679	96555.2	0.120118	0.26807	0.611811	11598.1	1502.18	1594.65	1483.61	1622.87	1627.85	2453.7	8535.75	7062.95	59073.6	unknown	Nucleus - Non-chromatin	Nucleus - Non-chromatin	0.787124		43171
G3GTS6	Q8BG32	Psmd11	26S proteasome non-ATPase regulatory subunit 11	6.70086e+06	1701.02	251.904	341.373	1.98466e+11	1.5581e+11	0.0117227	621502	0.0416863	0.173245	0.785069	25908.1	8173.06	10330.1	9833.96	9205.45	9442.63	8943.56	23219.3	28524	487922	Proteasome	Proteasome	Proteasome	1		29618
G3GTU0	Q8R1N0	Znf830	Zinc finger protein 830	5.94281e+06	1508.59	310.61	302.754	2.44719e+11			766344	0.0596914	0.19644	0.743868	45744.2	10344.3	10817.3	12377.9	10498	10386.4	13141.1	44422.4	38553.3	570059	unknown	Nucleus - Non-chromatin	unknown	0.629181		41179
G3GTU1	P97386-2	Lig3	DNA ligase 3	357410	90.7288	51.4478	18.2081	4.05338e+10			126933	0.44722	0.213711	0.339069	56766.9	6326.17	4392.91	3178.06	1872.63	1372.41	1761.53	4684.5	3538.68	43039	unknown	Nucleus - Chromatin	unknown	0.640999		113410
G3GTU4	Q6ZQM0	Rffl	E3 ubiquitin-protein ligase rififylin	27685.9	7.02808	1.45365	1.41045	1.14528e+09			3586.48	0.133902	0.574812	0.291286	480.237	231.229	293.287	312.754	206.751	169.208	266.332	482.769	99.2213	1044.69	unknown	Plasma membrane	unknown	0.475817		41367
G3GTU8	Q8VEJ4	Nle1	Notchless protein homolog 1	1.2569e+06	319.066	52.5278	64.0324	4.13847e+10	4.13847e+10	0.00110421	129597	0.0903483	0.210341	0.699311	11708.9	2197.51	2130.22	2052.68	2021.39	1810.45	2282.56	8076.4	6688.44	90628.9	unknown	Nucleus - Non-chromatin	Nucleus - Non-chromatin	0.75002		32926
G3GTV7	Q9D7B6	Acad8	Isobutyryl-CoA dehydrogenase, mitochondrial	967776	245.671	55.0929	49.303	4.34057e+10	3.76547e+10	0.000721093	135926	0.403987	0.463519	0.132494	54912.4	37922.5	15272.2	5532.14	1158.05	437.872	472.105	1222.28	987.211	18009.4	Mitochondrion	Mitochondrion	Mitochondrion	1		44851
G3GTV8	Q91YJ3	Thyn1	Thymocyte nuclear protein 1	2.45856e+06	624.107	81.6863	125.25	6.43577e+10			201538	0.0915264	0.215776	0.692697	18446	3888.6	3439.29	4117.79	3359.87	2778.52	3692.65	12333.2	9877.2	139605	unknown	Nucleus - Non-chromatin	unknown	0.634168		26177
G3GTV9	Q8C0E2-2	Vps26b	Vacuolar protein sorting-associated protein 26B	2.90785e+06	738.16	144.285	148.139	1.13677e+11			355981	0.0388273	0.343705	0.617467	13821.8	7076.16	10169.7	18252	16483.9	14784.8	19995.4	29812.8	5777.91	219807	unknown	Nucleus - Chromatin	unknown	0.236642		39093
G3GTW0	Q6ZQK0	Ncapd3	Condensin-2 complex subunit D3	649608	164.903	101.861	33.094	8.02525e+10	8.02525e+10	0.00214126	251313	0.12292	0.266468	0.610612	30891.4	4674.43	4561.07	4805.52	3665.41	3892.77	5287.22	22023.9	18056.5	153455	unknown	Nucleus - Non-chromatin	Nucleus - Non-chromatin	0.859895		123540
G3GTW7	Q6P4T1	Snx19	Sorting nexin-19	53513.1	13.5843	7.48837	2.7262	5.89982e+09			18475.4	0.124351	0.475627	0.400022	2297.44	1290.14	1170.65	1376.56	1037.97	640.926	809.282	1624.52	837.385	7390.58	unknown	Plasma membrane	unknown	0.493618		110250
G3GTX5	Q06335-2	Aplp2	Amyloid-like protein 2	258546	65.6322	25.7045	13.1715	2.02517e+10			63418.6	0.173466	0.734198	0.0923354	11001	7584.3	6956.67	9848.35	5858.35	4278.91	5133.46	6206.43	695.401	5855.79	unknown	Plasma membrane	unknown	0.636323		78329
G3GTY6	Q8CG48	Smc2	Structural maintenance of chromosomes protein 2	3.83995e+06	974.774	102.064	195.625	8.04123e+10			251813	0.0949249	0.327604	0.577471	23903.4	6898.62	6486.67	7118.26	5370.68	4938.33	6770.09	24923.6	19988.8	145415	unknown	Ribosome	unknown	0.516088		20941
G3GTZ6	P41233	Abca1	Phospholipid-transporting ATPase ABCA1	164554	41.7722	53.0987	8.38314	4.18346e+10			131006	0.184889	0.677221	0.13789	24221.6	19081.2	18673.4	20544.3	9436.61	5672.14	6607.48	7263.7	1441.29	18064.4	unknown	Golgi apparatus	unknown	0.388729		254230
G3GTZ7	Q6X893	Slc44a1	Choline transporter-like protein 1	107407	27.2653	6.64743	5.47181	5.23727e+09	4.86116e+09	0.000427554	16400.7	0.190432	0.737754	0.0718135	3123.21	1953.13	2237.48	3013.02	1468	907.711	1039.88	1325.67	154.756	1177.79	unknown	Plasma membrane	Plasma membrane	0.760579		48761
G3GU00	Q8BYN5	Fsd1l	FSD1-like protein	79405.3	20.1571	8.61525	4.04527	6.78765e+09			21255.7	0.110537	0.442917	0.446546	2349.53	1926.64	1922.9	1877.38	912.232	563.218	654.681	1036.09	521.371	9491.65	unknown	Golgi apparatus	unknown	0.64729		85481
G3GU02	Q9DAV9	Tmem38b	Trimeric intracellular cation channel type B	130497	33.1269	3.29364	6.64814	2.59494e+09			8126.13	0.120532	0.526421	0.353047	979.46	690.773	622.207	1040.01	616.225	419.973	445.293	378.912	64.3686	2868.91	unknown	Endoplasmic reticulum	unknown	0.331942		19885
G3GU08	Q9DCX8	Iyd	Iodotyrosine deiodinase 1	1.35074e+06	342.887	56.3414	68.813	4.43894e+10			139007	0.219031	0.683482	0.0974872	30446.7	19670	16711.4	18518.4	10884.1	7836.36	8834.49	11156.5	1397.27	13551.4	unknown	Plasma membrane	unknown	0.610029		32863
G3GU10	Q3V3R1	Mthfd1l	Monofunctional C1-tetrahydrofolate synthase, mitochondrial	1.16904e+07	2967.61	1564.08	595.561	1.23228e+12	1.19303e+12	0.0228468	3858923	0.493871	0.474281	0.0318486	1.90581e+06	1150697	476786	147528	21429.9	3598.51	2880.85	11960.7	15332.7	122901	Mitochondrion	Mitochondrion	Mitochondrion	1		105410
G3GU12	Q9WTQ5	Akap12	A-kinase anchor protein 12	1.03783e+07	2634.54	1199.31	528.718	9.44891e+11			2.95895e+06	0.0329981	0.102102	0.8649	97639.9	43972.3	53604.4	52421.6	38712.3	34244.9	31239.9	23796.6	24121.8	2559200	unknown	Cytosol	unknown	0.31493		91045
G3GU15	Q8CI78	Rmnd1	Required for meiotic nuclear division protein 1 homolog	865080	219.601	44.6142	44.0712	3.51499e+10	3.32494e+10	0.000636731	110073	0.418589	0.527342	0.0540692	46075.3	32031.5	15813.9	7051.81	1022	461.479	275.191	606.14	783.995	5951.56	Mitochondrion	Mitochondrion	Mitochondrion	1		40632
G3HC84;G3IBV6;G3ID27;G3HB20;G3H3J2	P11499;P11499;P11499	Hsp90ab1	Heat shock protein HSP 90-beta	3.67102e+07	9318.93	2227.55	1870.19	1.75501e+12	1.51197e+12	0.0111226	5.49585e+06	0.0379736	0.100508	0.861518	208697	80190.4	87983.3	75689.9	67988.5	69465.8	60653.5	48396.9	62009.6	4.73478e+06	Cytosol	Cytosol	Cytosol	1		47807
G3GU22	Q6ZWR6-2	Syne1	Nesprin-1	622413	158	177.932	31.7086	1.40186e+11			438996	0.451958	0.244957	0.303085	198408	21701.1	18029.4	20321	12319.9	9058.51	10341.1	12166	3598.24	133053	unknown	Nucleus - Chromatin	unknown	0.373496		225230
G3GU28	Q8BJU9	Mtrf1l	Peptide chain release factor 1-like, mitochondrial	1.01113e+06	256.676	54.233	51.5115	4.27282e+10	3.73171e+10	0.000714628	133805	0.449262	0.424097	0.126641	60113.4	33066	15352	5401.39	1005.04	263.103	359.598	683.945	615.073	16945.1	unknown	Mitochondrion	Mitochondrion	0.991226		42258
G3GU29	Q9QZB0	Rgs17	Regulator of G-protein signaling 17	73500.5	18.6582	1.65237	3.74445	1.30184e+09			4076.75	0.0912379	0.684781	0.223981	371.954	481.9	556.139	660.721	368.747	172.648	172.476	315.98	63.0693	913.116	unknown	Golgi apparatus	unknown	0.288375		17712
G3GU30	P47911	Rpl6	60S ribosomal protein L6	822678	208.837	34.2253	41.911	2.69649e+10	2.69649e+10	0.000544203	84441.4	0.158048	0.566889	0.275063	13345.8	9182.64	5087.22	5500.9	3404.71	3362.25	3622.98	11300.2	6408.03	23226.7	Ribosome	Ribosome	Ribosome	1		32777
G3GU35	Q6DID3	Scaf8	SR-related and CTD-associated factor 8	243942	61.9248	42.3349	12.4275	3.33541e+10	3.33541e+10	0.00088994	104449	0.131581	0.313944	0.554474	13743.6	2240.69	2539	2193.1	2110.54	1925.58	2460.37	9886.32	9435.71	57914.5	unknown	Nucleus - Non-chromatin	Nucleus - Non-chromatin	0.834477		136730
G3GU41	Q8R3C6	Rbm19	Probable RNA-binding protein 19	1.13152e+06	287.239	152.495	57.6451	1.20145e+11	1.20145e+11	0.00320566	376238	0.266909	0.223249	0.509842	100421	7194.68	6122.84	5358.83	4899.06	4874.98	6187.77	25565.7	23791.2	191822	unknown	Nucleus - Non-chromatin	Nucleus - Non-chromatin	0.859049		106180
G3GU54	Q8VDH1	Fbxo21	F-box only protein 21	377400	95.8033	34.5754	19.2265	2.72407e+10			85305.1	0.0724481	0.182144	0.745408	6180.19	2261.9	2364.72	2184.59	1633.63	1722.14	1473.68	1834.91	2062.27	63587.1	unknown	Nucleus - Chromatin	unknown	0.225813		72180
G3GU57	Q5BL07	Pex1	Peroxisome biogenesis factor 1	1.86498e+06	473.428	107.231	95.0109	8.44838e+10	8.44838e+10	0.00225416	264563	0.118712	0.20996	0.671328	31406.9	5065.64	5025.79	4480.33	3988.63	3728.33	4431.52	14828.3	13999.2	177609	unknown	Nucleus - Non-chromatin	Nucleus - Non-chromatin	0.809112		45300
G3GZZ0	P05201	Got1	Aspartate aminotransferase, cytoplasmic	3.51057e+07	8911.62	2060.9	1788.45	1.62371e+12	1.4786e+12	0.0108771	5.08469e+06	0.0233648	0.0660071	0.910628	118803	34010.8	44699	46977.4	47207.7	46880.8	42931.2	36330	36588.6	4.63026e+06	Cytosol	Cytosol	Cytosol	1		46252
G3GU61	Q8BYC6	Taok3	Serine/threonine-protein kinase TAO3	423139	107.414	56.6503	21.5567	4.46327e+10			139769	0.249189	0.468493	0.282318	34828.9	10224.8	10248.1	13488.2	8372.14	5868.25	7214	8431.59	1633.5	39459.2	unknown	Plasma membrane	unknown	0.560352		105480
G3GU62				385373	97.8272	14.9309	19.6327	1.17635e+10			36837.7	0.165636	0.126523	0.707842	6101.65	303.828	490.35	513.775	336.771	341.621	387.775	1209.74	1076.95	26075.3	unknown	Nucleus - Non-chromatin	unknown	0.555135		30525
G3GU64	Q9JK92	Hspb8	Heat shock protein beta-8	1.95751e+06	496.917	53.6024	99.7248	4.22314e+10			132249	0.0660659	0.221645	0.712289	8737.14	3796.57	4207.25	3890.28	3417.29	3535.16	3101.02	3585.43	3779.24	94199.5	unknown	Nucleus - Chromatin	unknown	0.220828		21574
G3GU67	Q9R078	Prkab1	5'-AMP-activated protein kinase subunit beta-1	1.61947e+06	411.104	62.4405	82.5032	4.91946e+10			154054	0.062696	0.165985	0.771318	9658.59	4315.08	4449.61	3583.47	2768.47	2645.57	2411.34	2983.35	2413.88	118825	unknown	Nucleus - Chromatin	unknown	0.213446		30377
G3GU69	P49025-3	Cit	Citron Rho-interacting kinase	1.11822e+06	283.861	334.076	56.9673	2.63207e+11			824239	0.112397	0.340804	0.5468	92641.7	63731.9	43373.2	23839	13204.5	12043.3	14563.1	56907.3	53241.3	450694	unknown	Ribosome	unknown	0.302034		235380
G3GU73	Q6PHN9	Rab35	Ras-related protein Rab-35	4.3785e+06	1111.49	110.61	223.061	8.71453e+10	8.04724e+10	0.0070778	272898	0.17946	0.743968	0.0765717	48974.3	32732.1	31885.8	41398.4	23260.2	15991.5	21263.1	31905.1	4591.22	20896.3	unknown	Plasma membrane	Plasma membrane	0.848761		19903
G3GU75	E9PVA8	Gcn1	eIF-2-alpha kinase activator GCN1	2.94786e+06	748.317	1125.36	150.178	8.86628e+11	8.86628e+11	0.0178938	2776500	0.10321	0.365626	0.531164	286562	133323	104502	107764	74783	61534.8	85325.5	262308	185622	1.47478e+06	unknown	Ribosome	Ribosome	0.944878		300770
G3GU76;G3HDY7;G3HSW6	P14869;P14869;P14869	Rplp0	60S acidic ribosomal protein P0	2.92734e+07	7431.07	1110.42	1491.32	8.74864e+11	8.74864e+11	0.0176564	2.73966e+06	0.0982703	0.441548	0.460181	269227	152756	124722	129413	89412.9	68292.9	96593.2	314363	234139	1.26074e+06	Ribosome	Ribosome	Ribosome	1		29886
G3GU77	Q8VI36-2	Pxn	Paxillin	642458	163.089	35.1089	32.7298	2.7661e+10			86621.3	0.0545993	0.115215	0.830186	4729.46	1409.67	1462.6	1702.2	1314.41	1379.12	1080.69	678.841	952.536	71911.8	unknown	Cytosol	unknown	0.553801		43055
G3GU78	Q8VI36	Pxn	Paxillin	655866	166.492	57.1093	33.4129	4.49944e+10			140901	0.0362589	0.0728059	0.890935	5108.93	1298.39	1888.99	1714.33	1455.99	1072.63	1159.04	1045.95	623.106	125534	unknown	Cytosol	unknown	0.18984		68603
G3GU80	Q8C172	Cers6	Ceramide synthase 6	48337.2	12.2704	2.75545	2.46252	2.17092e+09			6798.29	0.233252	0.602192	0.164557	1585.71	939.041	740.5	835.286	362.676	242.294	254.741	366.718	352.618	1118.7	unknown	Golgi apparatus	unknown	0.336079		44912
G3GU82	Q3UA16-2	Spc25	Kinetochore protein Spc25	2.36483e+06	600.315	78.9325	120.476	6.21881e+10			194744	0.0794458	0.193652	0.726902	15471.6	3457.99	4070.22	3594.8	3305.18	3271.1	3471.08	9006.41	7535.81	141560	unknown	Nucleus - Non-chromatin	unknown	0.336137		26297
G3GU83				37447.7	9.50612	5.75928	1.90776	4.53753e+09			14209.4	0.227456	0.686645	0.0858984	3232.02	1340.86	2041.73	2017.96	1249.86	779.714	892.386	1209.6	224.728	1220.57	unknown	Plasma membrane	unknown	0.67452		121170
G3GU84	Q58NB6	Dhrs9	Dehydrogenase/reductase SDR family member 9	929722	236.011	42.017	47.3644	3.31037e+10			103665	0.196582	0.642635	0.160783	20378.7	13682.6	12085.3	13545.4	7766.71	5203.31	6100.26	7192.11	1043.14	16667.6	unknown	Plasma membrane	unknown	0.58526		35606
G3GU87	A2AR02	Ppig	Peptidyl-prolyl cis-trans isomerase G	209500	53.1819	23.4173	10.6729	1.84497e+10			57775.6	0.160618	0.277757	0.561625	9279.81	1930.72	1669.03	1641.48	1299.26	1163.85	1274.25	3600.44	3468.53	32448.2	unknown	Nucleus - Non-chromatin	unknown	0.294108		88065
G3GU92	P32067	Ssb	Lupus La protein homolog	9.67978e+06	2457.22	575.813	493.133	4.53662e+11			1.42066e+06	0.0735443	0.126278	0.800178	104481	17915.7	16613.3	15805.8	18056.1	15968.8	18946.6	41655.6	34435.2	1.13678e+06	unknown	Nucleus - Non-chromatin	unknown	0.321244		46867
G3GUA5				289793	73.5642	4.06442	14.7634	3.20221e+09			10027.8	0.0731184	0.18909	0.737792	733.218	160.472	450.242	490.442	205.42	124.635	161.583	266.211	37.1545	7398.44	unknown	Nucleus - Chromatin	unknown	0.210599		11050
G3GUA6	Q8C0V0	Tlk1	Serine/threonine-protein kinase tousled-like 1	34460.9	8.74793	3.57956	1.7556	2.82021e+09			8831.57	0.0780019	0.195104	0.726894	688.879	62.7579	169.794	110.839	115.548	55.7638	152.063	619.234	437.079	6419.61	unknown	Nucleus - Non-chromatin	unknown	0.366215		81838
G3GUB2	O88487	Dync1i2	Cytoplasmic dynein 1 intermediate chain 2	1.98698e+06	504.397	122.957	101.226	9.68733e+10	9.68733e+10	0.00258473	303362	0.32186	0.250165	0.427975	97639.9	11186.9	8979.83	9576.75	5926.16	4746.82	6477.14	17141.7	11855.1	129831	unknown	Nucleus - Chromatin	Nucleus - Chromatin	0.824696		48754
G3GUB3	Q8BH59	Slc25a12	Calcium-binding mitochondrial carrier protein Aralar1	3.66344e+06	929.968	329.864	186.633	2.59888e+11	2.21032e+11	0.0042328	813847	0.402109	0.448381	0.14951	327255	229506	93620.1	30525.5	4725.51	1022.76	1554.24	2042.09	1917.56	121678	Mitochondrion	Mitochondrion	Mitochondrion	1		70941
G3HP75;G3I2H3	Q61753;Q8BGD7	Phgdh;Npas4	D-3-phosphoglycerate dehydrogenase;Neuronal PAS domain-containing protein 4	2.71044e+07	6880.49	1946.59	1380.83	1.53365e+12	1.32701e+12	0.00976198	4.80267e+06	0.0369481	0.0977868	0.865265	177449	54370.3	72721.4	68481.9	62499.3	61580.9	53541	43186.8	53256.2	4.15558e+06	unknown	Cytosol	Cytosol	0.825941		56583
G3GUB5	Q9CPW9-2	Metap1d	Methionine aminopeptidase 1D, mitochondrial	121855	30.933	5.75076	6.20786	4.53082e+09	3.87535e+09	7.42136e-05	14188.4	0.431862	0.423471	0.144667	6127.42	3480.79	1521.13	668.774	92.1384	89.5226	54.2687	32.8635	68.8725	2052.6	unknown	Mitochondrion	Mitochondrion	0.988515		37182
G3GUC3	Q9ESL4	Map3k20	Mitogen-activated protein kinase kinase kinase 20	10644.8	2.7022	0.682657	0.542298	5.37841e+08			1684.26	0.0901959	0.440618	0.469186	151.914	53.8857	62.3819	53.4535	20.3014	47.6192	59.5038	270.737	174.234	790.234	unknown	Nucleus - Non-chromatin	unknown	0.324195		50526
G3H576	P14824	Anxa6	Annexin A6	1.79299e+07	4551.52	1740.8	913.431	1.37151e+12	1.23313e+12	0.00907135	4294923	0.0283452	0.0725494	0.899105	121741	34400.5	45494	45241.2	42440.4	43244	37204.2	29708.8	33860.8	3.86159e+06	unknown	Cytosol	Cytosol	0.792478		76493
G3GUD0	Q9DA19-3	Cir1	Corepressor interacting with RBPJ 1	182688	46.3756	11.7866	9.30699	9.28623e+09			29080.1	0.1237	0.2851	0.5912	3597.2	1375.79	1055.61	1168.77	737.986	570.841	579.615	1622.14	1180	17192.1	unknown	Ribosome	unknown	0.245036		50831
G3I1V4	Q9CWJ9	Atic	Bifunctional purine biosynthesis protein ATIC	2.12192e+07	5386.53	1741.19	1081.01	1.37182e+12	1.18721e+12	0.00873354	4.29591e+06	0.0335309	0.101044	0.865425	144046	50915.5	64741.6	57682.2	53719.6	57141.2	48271.8	46103.7	55500.7	3.71778e+06	unknown	Cytosol	Cytosol	0.880656		64650
G3GUD9	Q8K0B2	Lmbrd1	Lysosomal cobalamin transport escort protein LMBD1	105053	26.6677	5.173	5.35187	4.07562e+09			12762.9	0.0911341	0.833042	0.0758235	1163.14	1525.74	2039.95	2265.86	1150.83	637.979	1007.39	1677.01	327.311	967.73	unknown	Plasma membrane	unknown	0.477723		38796
G3GUF0;G3IPQ2	P84099	Rpl19	60S ribosomal protein L19	1.86063e+06	472.324	17.6574	94.7894	1.39116e+10	1.39116e+10	0.000280762	43564.5	0.113448	0.497496	0.389056	4942.32	3246.72	2417.48	2473.34	1516.41	1232.98	1693.26	5078.72	4014.29	16949	Ribosome	Ribosome	Ribosome	1		7476.8
G3GUG0				274221	69.6112	6.23159	13.9701	4.90965e+09			15374.7	0.17665	0.598791	0.224559	2715.94	1824.15	1830.46	1982.32	1121.88	640.889	855.458	762.859	188.222	3452.52	unknown	Endoplasmic reticulum	unknown	0.632736		17904
G3I877;G3GS93	Q60864	Stip1	Stress-induced-phosphoprotein 1	2.07879e+07	5277.02	1652.68	1059.03	1.30209e+12	1.1629e+12	0.00855471	4.07753e+06	0.0279485	0.0789472	0.893104	113961	35461.4	47842.6	44873.8	45096.6	43733.8	37418.3	28870.5	38612.7	3641659	unknown	Cytosol	Cytosol	0.788189		62637
G3GUG7	Q7TNV0	Dek	Protein DEK	673443	170.954	30.0674	34.3083	2.3689e+10	2.3689e+10	0.000632061	74182.9	0.472094	0.111491	0.416415	35021.3	1574.44	1144.88	670.887	836.266	769.641	724.891	1448.19	1101.54	30890.8	unknown	Nucleus - Chromatin	Nucleus - Chromatin	0.747845		35176
G3GUH5	Q6NZK8	Ptpdc1	Protein tyrosine phosphatase domain-containing protein 1	105787	26.8541	11.2754	5.38927	8.88345e+09			27818.8	0.0267945	0.0640737	0.909132	745.39	284.409	207.019	339.822	181.639	215.741	201.413	160.087	192.322	25290.9	unknown	Cytosol	unknown	0.284634		83975
G3GUH8	Q6A0A9	FAM120A	Constitutive coactivator of PPAR-gamma-like protein 1	837850	212.689	213.944	42.6839	1.68559e+11	1.68559e+11	0.00340183	527846	0.0746573	0.412544	0.512798	39407.6	22415.6	17634.2	20154.8	15168.4	13811.2	19947.3	65891.1	42737.2	270679	unknown	Ribosome	Ribosome	0.923741		201180
G3HRM9	Q9R0Q7	Ptges3	Prostaglandin E synthase 3	4.99481e+07	12679.4	1594.75	2544.59	1.25645e+12	1.11748e+12	0.00822059	3.93459e+06	0.0301149	0.0804853	0.8894	118490	25512.9	45060.4	41456.6	45999	47659.7	39786.1	29715.8	41486.7	3.49943e+06	unknown	Cytosol	Cytosol	0.780611		25155
G3GUI8	O08696	Foxm1	Forkhead box protein M1	52041	13.2106	5.56261	2.65121	4.38258e+09	4.38258e+09	0.000116934	13724.2	0.0837452	0.198207	0.718047	1149.33	144.325	185.873	189.373	135.241	161.174	214.446	885.561	804.236	9854.6	unknown	Nucleus - Non-chromatin	Nucleus - Non-chromatin	0.746166		84214
G3GUJ0	O88413	Tulp3	Tubby-related protein 3	73948.6	18.7719	4.30036	3.76728	3.3881e+09			10609.9	0.0667224	0.163475	0.769803	707.92	207.861	253.441	329.166	190.599	170.86	158.015	255.703	168.814	8167.55	unknown	Nucleus - Chromatin	unknown	0.22656		45817
G3GUJ2	Q8BJU2	Tspan9	Tetraspanin-9	562524	142.797	19.0913	28.6576	1.50413e+10	1.50413e+10	0.003927	47102.4	0.145039	0.72819	0.126771	6831.67	4891.94	8923.96	9036.61	3613.82	1969.22	2245.16	3109.91	508.866	5971.2	unknown	Lysosome	Lysosome	0.788722		26739
G3GU60	P70296	Pebp1	Phosphatidylethanolamine-binding protein 1	5.86738e+07	14894.4	1558.1	2989.11	1.22757e+12	1.09786e+12	0.00807625	3.84418e+06	0.0310231	0.0746415	0.894335	119258	29398.2	45830.3	39450.9	37164.5	39988.3	33626.2	26992.9	34483.9	3.43799e+06	unknown	Cytosol	Cytosol	0.78664		20922
G3GUK3	Q91YN0	D6Wsu163e	Protein C12orf4 homolog	269203	68.3374	14.8497	13.7144	1.16996e+10			36637.5	0.112613	0.355106	0.532281	4125.86	1377.85	1016.94	1367.59	1132.91	971.001	1460.77	3567.18	2115.94	19501.5	unknown	Ribosome	unknown	0.509529		43460
G3GUK4				389494	98.8733	18.0661	19.8426	1.42337e+10			44573.1	0.368739	0.135709	0.495551	16435.9	1350.45	1027.2	613.658	544.597	406.605	409.342	838.171	858.961	22088.2	unknown	Nucleus - Chromatin	unknown	0.661899		36544
G3GUK6	Q9DC69	Ndufa9	NADH dehydrogenase [ubiquinone] 1 alpha subcomplex subunit 9, mitochondrial	4.01472e+06	1019.14	217.591	204.528	1.71432e+11	1.61555e+11	0.00309381	536846	0.45088	0.491505	0.0576146	242053	156888	67151.4	23765.8	4707.09	2193.5	1485.45	5365.56	2306.21	30930.1	Mitochondrion	Mitochondrion	Mitochondrion	1		42701
G3GUL5	Q9CYH6	Rrs1	Ribosome biogenesis regulatory protein homolog	76348.9	19.3812	8.57852	3.88957	6.75871e+09	6.75871e+09	0.000180333	21165.1	0.130025	0.241889	0.628087	2751.98	120.127	103.304	269.439	232.565	385.318	366.86	1838.81	1803.17	13293.5	Nucleus - Non-chromatin	Nucleus - Non-chromatin	Nucleus - Non-chromatin	1		88524
G3GUL6				121077	30.7355	6.02601	6.16823	4.74768e+09	3.13808e+09	0.000276003	14867.5	0.131612	0.529359	0.339029	1956.74	1827.84	1341.05	1542.64	752.643	514.383	693.456	1069.74	128.472	5040.51	unknown	Plasma membrane	Plasma membrane	0.781647		39212
G3GUL9	P50284	Ltbr	Tumor necrosis factor receptor superfamily member 3	275034	69.8176	15.4594	14.0115	1.21799e+10	1.02633e+10	0.000902693	38141.6	0.17697	0.665678	0.157352	6749.93	5315.63	3517.94	4946.07	2757.53	2023.36	2724.14	3532.77	572.577	6001.66	unknown	Plasma membrane	Plasma membrane	0.775101		44285
G3GUM4	Q9CPY1	Mrpl51	39S ribosomal protein L51, mitochondrial	857799	217.753	16.5536	43.7003	1.3042e+10	1.28376e+10	0.000245842	40841.3	0.453267	0.531062	0.0156715	18512	13947.9	5216.46	1894.22	275.735	53.2632	66.7373	96.4198	138.533	640.046	Mitochondrion	Mitochondrion	Mitochondrion	1		15204
G3GUM5	Q8K2Z4-2	Ncapd2	Condensin complex subunit 1	2.36931e+06	601.452	469.343	120.704	3.69778e+11			1.15797e+06	0.0809078	0.301767	0.617326	93688.9	27438.5	25804.1	26404.6	20959.5	20887.3	27821.7	107882	92239.7	714845	unknown	Nucleus - Non-chromatin	unknown	0.693864		156070
G3GUM7	Q8BXL9-3	Iffo1	Non-homologous end joining factor IFFO1	37398.5	9.49365	2.96814	1.90525	2.33849e+09			7323.06	0.0944135	0.190856	0.714731	691.395	161.844	288.784	254.248	94.7125	98.2086	159.582	217.468	122.801	5234.01	unknown	Nucleus - Chromatin	unknown	0.235899		62529
G3GUM9	Q922K7	Nop2	Probable 28S rRNA (cytosine-C(5))-methyltransferase	5.57926e+06	1416.3	610.766	284.234	4.812e+11	4.812e+11	0.0128392	1.50689e+06	0.123386	0.274011	0.602603	185929	28775.8	26906.1	24082.4	23787.1	24120.8	31947.4	132974	120312	908057	Nucleus - Non-chromatin	Nucleus - Non-chromatin	Nucleus - Non-chromatin	1		86248
G3GUN0;G3ICL9	Q6PDQ2;A2A8L1	Chd4;Chd5	Chromodomain-helicase-DNA-binding protein 4;Chromodomain-helicase-DNA-binding protein 5	497061	126.179	138.387	25.3226	1.0903e+11	1.0903e+11	0.0029091	341431	0.631059	0.0922971	0.276644	215463	4775.05	5653.95	1699.91	3264.16	2708.55	2784.03	6121.9	4505.59	94454.9	unknown	Nucleus - Chromatin	Nucleus - Chromatin	0.765199		219350
G3GUN3	Q8C0D7-2	Ing4	growth protein 4	2.78263e+06	706.373	100.411	141.76	7.91102e+10			247736	0.0886009	0.145127	0.766272	21949.6	4628.84	5513.59	4889.73	4318.24	4153.7	3712.51	4679.65	4056.9	189833	unknown	Nucleus - Chromatin	unknown	0.218144		28430
G3GUN6	Q9CZ04	Cops7a	COP9 signalosome complex subunit 7a	6.56659e+06	1666.94	252.457	334.533	1.98902e+11			622868	0.0384713	0.1198	0.841729	23962.5	7913.47	8926.75	9314.94	7807.72	8044.81	7528.97	11439.7	13643.3	524285	unknown	Cytosol	unknown	0.404455		30290
G3GUN7	Q99KX1	Mlf2	Myeloid leukemia factor 2	27868.2	7.07436	0.876973	1.41973	6.90936e+08			2163.68	0.17054	0.423852	0.405608	368.996	89.0481	242.915	185.405	134.11	55.2169	79.0074	71.2836	60.0957	877.607	unknown	Endoplasmic reticulum	unknown	0.232258		24793
G3GUP2	Q8CG70	P3h3	Prolyl 3-hydroxylase 3	381888	96.9425	29.6368	19.4551	2.33498e+10	2.33498e+10	0.000403109	73120.4	0.262249	0.602804	0.134947	19175.7	14174.4	9396.75	8881.97	4499.45	2556.26	2367.74	1774.77	425.973	9867.37	unknown	Endoplasmic reticulum	Endoplasmic reticulum	0.921901		61143
G3GUP6	Q99M54-2	Cdca3	Cell division cycle-associated protein 3	362011	91.8967	13.3678	18.4425	1.0532e+10	8.26869e+09	0.000727256	32981.2	0.220417	0.564686	0.214897	7269.61	4529.66	3069.62	3382.6	1884.11	1310.19	1530.12	2007.45	910.253	7087.55	unknown	Plasma membrane	Plasma membrane	0.715979		29093
P12269	P24547	Impdh2	Inosine-5'-monophosphate dehydrogenase 2	2.22141e+07	5639.08	1575.84	1131.69	1.24155e+12	1.07208e+12	0.00788658	3.88794e+06	0.0278124	0.108686	0.863501	108133	37597.6	53496	54167	48771.8	50795.7	43615.4	51043.6	83079.4	3.35724e+06	unknown	Cytosol	Cytosol	0.717945		55890
G3GUQ0	P17183	Eno2	Gamma-enolase	107583	27.31	6.44884	5.48076	5.08081e+09			15910.7	0.0196873	0.0540831	0.92623	313.239	182.309	98.3479	140.402	111.399	85.4089	126.728	73.7686	42.1353	14737	unknown	Nucleus - Chromatin	unknown	0.235808		47227
G3GUQ4	O35127	Grcc10	Protein C10	4.68079e+06	1188.22	78.387	238.461	6.17583e+10			193398	0.0728078	0.20092	0.726272	14080.9	6064.18	6515.58	6057.27	4298	3824.64	3528.33	4564.41	4005.18	140459	unknown	Nucleus - Chromatin	unknown	0.206911		13194
G3GUQ6	O35129	Phb2	Prohibitin-2	3.52991e+06	896.071	194.062	179.83	1.52895e+11	1.44057e+11	0.00275871	478794	0.44926	0.492935	0.0578044	215103	148495	61826	20637.6	3055.97	618.074	310.102	567.549	503.8	27676.4	unknown	Mitochondrion	Mitochondrion	0.988017		43314
G3GUQ7	O35130	Emg1	Ribosomal RNA small subunit methyltransferase NEP1	1.46483e+06	371.848	49.9112	74.6251	3.93233e+10	3.93233e+10	0.00104921	123142	0.141556	0.219191	0.639254	17431.4	1813.06	1704.72	1621	1627.61	1641.74	2064.4	9167.84	7351.2	78718.9	unknown	Nucleus - Non-chromatin	Nucleus - Non-chromatin	0.859865		26845
G3GUQ8				821446	208.525	58.754	41.8483	4.62901e+10	4.62901e+10	0.000799151	144959	0.236101	0.631214	0.132684	34225	21727	14356.1	18468.2	11195.5	7204.75	9147.75	8269.93	1130.81	19233.8	unknown	Endoplasmic reticulum	Endoplasmic reticulum	0.874805		56352
G3GUR1	Q8CG16	C1ra	Complement C1r-A subcomponent	57840	14.6827	5.88021	2.94664	4.63281e+09			14507.8	0.150555	0.599169	0.250276	2184.22	2038.49	1369.04	1509.23	782.887	685.101	921.432	1200.57	185.842	3630.95	unknown	Plasma membrane	unknown	0.611958		80097
G3GUR5	O09012	Pex5	Peroxisomal targeting signal 1 receptor	618019	156.885	55.5631	31.4848	4.37762e+10			137086	0.0466019	0.141101	0.812297	6388.49	2502.01	3349.79	3251.24	2317.09	2133.1	1897.91	2262.2	1629.71	111355	unknown	Cytosol	unknown	0.1984		70833
G3GUR8	Q3URD3-2	Slmap	Sarcolemmal membrane-associated protein	1.25939e+06	319.698	150.586	64.1593	1.18641e+11	1.03228e+11	0.00907921	371528	0.177432	0.692654	0.129914	65920.9	46639.7	40324.2	49659.7	30182.3	21474.7	26479.6	36364.7	6215.37	48266.7	unknown	Plasma membrane	Plasma membrane	0.813631		94205
G3GUR9	Q8BH65-2	Dennd6a	Protein DENND6A	532891	135.275	5.46091	27.1479	4.30246e+09			13473.3	0.103182	0.402959	0.493858	1390.2	687.079	624.013	867.253	560.002	529.685	719.91	1048.79	392.443	6653.88	unknown	Plasma membrane	unknown	0.423561		8073.8
G3GUS2	P61750	Arf4	ADP-ribosylation factor 4	1.27191e+06	322.877	32.927	64.7972	2.5942e+10			81238	0.145479	0.326727	0.527794	11818.4	6307.46	5001.89	4731.11	2945.85	2060.74	2030.73	2062.21	1402.67	42877	unknown	Plasma membrane	unknown	0.398587		20396
G3GUS6	Q3TIU4	Pde12	2',5'-phosphodiesterase 12	954915	242.406	81.2715	48.6478	6.40309e+10			200514	0.170469	0.251505	0.578026	34181.5	23411.2	10185.6	5671.46	2607.31	2406.19	1934.38	1875.35	2338.85	115903	unknown	Mitochondrion	unknown	0.287931		67054
G3GUS7	Q3V0Q1	Dnah12	Dynein heavy chain 12, axonemal	6245.03	1.58531	2.46602	0.318151	1.94289e+09			6084.22	0.236015	0.617425	0.14656	1435.97	754.736	640.94	861.589	482.979	183.669	317.302	348.658	166.676	891.703	unknown	Endoplasmic reticulum	unknown	0.373748		311110
G3I5A4	P48036	Anxa5	Annexin A5	3.27064e+07	8302.54	1497.11	1666.21	1.17952e+12	1.05127e+12	0.00773348	3.69371e+06	0.0306815	0.0780542	0.891264	113328	31515.2	41483.2	39766.3	39395.9	40973.5	34665.8	26103.8	34405.5	3.29207e+06	unknown	Cytosol	Cytosol	0.802078		36064
G3GUT3				4.19296e+06	1064.39	54.5818	213.609	4.3003e+10			134665	0.115131	0.702723	0.182146	15504.2	10318.9	7000.31	8328.98	6345.64	6398.02	9219.59	30207.7	16813.2	24528.7	unknown	Ribosome	unknown	0.529726		10256
G3GUT5	Q6PH08-4	Erc2	ERC protein 2	485474	123.238	25.9558	24.7323	2.04496e+10			64038.5	0.0707346	0.243441	0.685824	4529.74	1561.77	1824.01	1994.44	1101.5	1202.54	1102.02	3416.84	3386.5	43919.1	unknown	Proteasome	unknown	0.522266		42123
G3GUU0	Q8R2S9	Actr8	Actin-related protein 8	73957.2	18.7741	6.61994	3.76772	5.21561e+09	5.21561e+09	0.000139161	16332.8	0.336351	0.284944	0.378706	5493.56	686.887	530.429	381.282	377.497	331.327	386.456	1039.72	920.342	6185.34	Nucleus - Chromatin	Nucleus - Chromatin	Nucleus - Chromatin	1		70522
G3GUU4	Q91YD3	Dcp1a	mRNA-decapping enzyme 1A	1.14949e+06	291.799	92.0291	58.5604	7.25065e+10			227056	0.0534732	0.320756	0.625771	12141.4	5791.15	5031.63	5382.71	4614.85	4673.53	6557.52	22607	18171.1	142085	unknown	Ribosome	unknown	0.349546		63077
G3GUU5	P40142	Tkt	Transketolase	5.84956e+07	14849.2	5027.63	2980.04	3.96109e+12			12404265	0.032805	0.0976724	0.869523	406922	110713	142127	147944	136378	149028	131146	185348	208870	10785790	unknown	Cytosol	unknown	0.649082		67716
G3GUU6;G3GR67	Q02111;P28867-2	Prkcq;Prkcd	Protein kinase C theta type;Protein kinase C delta type	3.52911e+06	895.868	224.912	179.789	1.772e+11			554907	0.0535065	0.153485	0.793008	29691.2	14139.8	12787.1	12717.1	8799.09	7788.48	7685.99	11293.9	9958.37	440046	unknown	Nucleus - Chromatin	unknown	0.220048		50211
G3GUU7	Q8C3B8-2	Rft1	Protein RFT1 homolog	106967	27.1537	7.3402	5.44941	5.78308e+09			18109.9	0.289084	0.669919	0.0409968	5235.28	1193.88	2329.68	2516.88	1426.37	833.631	1007.41	2024.38	799.934	742.447	unknown	Plasma membrane	unknown	0.449851		54064
G3GUV1	Q9CXV9	Dcun1d5	DCN1-like protein 5	554143	140.67	16.5969	28.2306	1.30761e+10			40948.2	0.127345	0.254772	0.617884	5214.54	1512.54	1005.96	1105.08	848.735	656.044	901.106	2444.1	1958.89	25301.2	unknown	Nucleus - Non-chromatin	unknown	0.309525		23597
G3I0I7	Q9CQ65	Mtap	S-methyl-5'-thioadenosine phosphorylase	3.18831e+07	8093.55	1440.13	1624.27	1.13462e+12	1.02327e+12	0.00752754	3.5531e+06	0.0251184	0.0730217	0.90186	89248.3	22412.7	36396.8	34564	36076.2	38075.1	31807.8	25173.1	34948.1	3.2044e+06	unknown	Cytosol	Cytosol	0.797977		35587
G3GUX5	Q3U2V3	Nudt18	8-oxo-dGDP phosphatase NUDT18	129240	32.8078	5.82043	6.58411	4.58571e+09			14360.3	0.0875509	0.174018	0.738431	1257.26	360.223	362.106	391.019	210.835	233.548	211.297	412.168	317.752	10604.1	unknown	Nucleus - Chromatin	unknown	0.28347		35482
G3GUX6	Q8K072	Reep4	Receptor expression-enhancing protein 4	356770	90.5663	13.4582	18.1755	1.06032e+10	7.35482e+09	0.000646879	33204.2	0.178946	0.514696	0.306358	5941.77	3604.78	2629.83	3144.07	1764.98	1302.84	1557.96	2298.39	787.217	10172.4	unknown	Plasma membrane	Plasma membrane	0.824865		29720
G3GUX9;G3GZU7	P98063;Q9WVM6	Bmp1;Tll2	Bone morphogenetic protein 1;Tolloid-like protein 2	95576.2	24.2621	13.8803	4.86909	1.09358e+10			34245.8	0.262775	0.423822	0.313403	8998.95	3387.7	2930.65	2821.43	1499.43	948.204	1036.53	1365.12	525.08	10732.7	unknown	Plasma membrane	unknown	0.594292		114420
G3GUY1	Q91WD1	Polr3d	DNA-directed RNA polymerase III subunit RPC4	1.45687e+06	369.827	81.9685	74.2196	6.45801e+10	5.18889e+10	0.003904	202234	0.0464581	0.15006	0.803482	9395.41	2007.93	2580.74	2667.23	2366.49	2466.4	2383.72	6928.37	8946.32	162492	unknown	Proteasome	Proteasome	0.876791		44328
G3GUY2	Q75N73	Slc39a14	Metal cation symporter ZIP14	103014	26.1502	7.06225	5.24801	5.5641e+09			17424.1	0.139761	0.673505	0.186733	2435.22	1874.44	1457.29	2036.7	1124.87	944.429	1452.17	2440.86	404.481	3253.66	unknown	Plasma membrane	unknown	0.586882		54013
G3GUY3	P48455	Ppp3cc	Serine/threonine-protein phosphatase 2B catalytic subunit gamma isoform	998853	253.56	196.56	50.8862	1.54862e+11			484955	0.062143	0.147433	0.790424	30136.6	9865.93	10787.6	10298.2	8501.03	7981.83	7155.66	8371.08	8537.26	383320	unknown	Cytosol	unknown	0.261901		155040
G3GUY5	Q8VDP4	Ccar2	Cell cycle and apoptosis regulator protein 2	3.05547e+06	775.633	397.085	155.66	3.12849e+11	3.12849e+11	0.00834731	979696	0.0518177	0.245292	0.70289	50765.6	10927.8	13501.2	13853.5	13739.7	14742.4	17979.9	78764	76803.6	688619	unknown	Nucleus - Non-chromatin	Nucleus - Non-chromatin	0.717483		102390
G3GUY6	Q9JI08	Bin3	Bridging integrator 3	682308	173.205	25.6499	34.7599	2.02086e+10			63283.8	0.089038	0.25522	0.655742	5634.66	2501.1	2364.08	2518.84	1456.15	1191.05	1214.53	2702.76	2202.77	41497.9	unknown	Nucleus - Chromatin	unknown	0.213957		29618
G3I4Z7	P16045	Lgals1	Galectin-1	8.19332e+07	20798.8	1539.42	4174.06	1.21286e+12	1.01697e+12	0.00748116	3.7981e+06	0.0461279	0.115384	0.838488	175198	51836.8	72871.5	63509.2	58508.7	59555.3	48541.7	34059.8	49356.3	3184659	unknown	Cytosol	Cytosol	0.767413		14803
G3GUZ2	Q9DBT4	Entpd4	Ectonucleoside triphosphate diphosphohydrolase 4	91140.8	23.1362	6.42237	4.64313	5.05996e+09			15845.4	0.165132	0.678831	0.156037	2616.58	2338.15	1907.03	2125.07	994.05	707.659	785.357	1210.13	688.894	2472.47	unknown	Golgi apparatus	unknown	0.389145		55518
G3GV02	B2RY04	Dock5	Dedicator of cytokinesis protein 5	98246.9	24.9401	20.8387	5.00515	1.6418e+10			51413.6	0.238202	0.242375	0.519423	12246.8	1733.51	1701.33	1307.78	952.539	688.729	986.94	3020.54	2069.99	26705.4	unknown	Nucleus - Chromatin	unknown	0.688832		167110
G3GV14	Q8BH88	Depdc1b	DEP domain-containing protein 1B	18679.7	4.74187	1.76921	0.951632	1.3939e+09			4365.04	0.0282202	0.343415	0.628365	123.182	138.625	66.929	236.684	161.151	96.8349	130.652	382.076	286.066	2742.83	unknown	Nucleus - Chromatin	unknown	0.201381		74621
G3GV16	Q8CFD5	Ercc8	DNA excision repair protein ERCC-8	65030.4	16.508	3.6316	3.31295	2.86121e+09			8959.95	0.030586	0.0951798	0.874234	274.049	52.7197	116.739	94.7784	32.2806	116.488	105.039	120.863	213.898	7833.09	unknown	Nucleus - Chromatin	unknown	0.238064		43998
G3GV17	Q59J78	Ndufaf2	NADH dehydrogenase [ubiquinone] 1 alpha subcomplex assembly factor 2	3.00336e+06	762.405	75.2418	153.005	5.92803e+10	5.58704e+10	0.00106993	185638	0.419699	0.522779	0.0575218	77912	58468.1	22348.7	10348.7	1910.91	1194.88	857.49	1318.12	600.745	10678.2	Mitochondrion	Mitochondrion	Mitochondrion	1		19738
G3GV24	P28740	Kif2a	Kinesin-like protein KIF2A	2.18501e+06	554.667	213.131	111.315	1.67918e+11	1.67918e+11	0.00448032	525840	0.0724138	0.256845	0.670741	38078.1	11675.9	10996.9	10512.2	7798.06	7823.1	9523.86	39551.7	37177.8	352703	unknown	Nucleus - Non-chromatin	Nucleus - Non-chromatin	0.748627		76850
G3GV26	Q9D0D4	Dimt1	Probable dimethyladenosine transferase	974972	247.498	43.6425	49.6696	3.43843e+10			107676	0.0693456	0.245283	0.685372	7466.82	2351.59	2345.8	1852.46	1675.87	1554.07	2210.25	7943.37	6477.55	73797.8	unknown	Nucleus - Non-chromatin	unknown	0.63316		35267
G3GV27	Q8K2V6	Ipo11	Importin-11	644395	163.58	64.4547	32.8285	5.07816e+10			159024	0.0493831	0.140924	0.809693	7853.09	2647.36	3080.18	3138.26	2938.56	3090.83	2568.82	1987.19	2959.01	128761	unknown	Cytosol	unknown	0.439167		78805
G3GV30	Q3UMY5-4	Eml4	Echinoderm microtubule-associated protein-like 4	2.38939e+06	606.548	331.66	121.726	2.61303e+11			818278	0.0443786	0.270249	0.685373	36314.1	11626.9	12875.8	12836.9	12643.5	12346.4	16743.3	72184.3	69881.4	560826	unknown	Nucleus - Non-chromatin	unknown	0.689679		109360
G3GV34	Q924K8-2	Mta3	Metastasis-associated protein MTA3	106366	27.0012	8.20999	5.4188	6.46836e+09			20255.8	0.404548	0.16864	0.426812	8194.47	419.334	685.522	681.879	335.968	254.706	307.108	471.683	259.742	8645.43	unknown	Nucleus - Chromatin	unknown	0.410959		60812
G3I539	Q99L47	St13	Hsc70-interacting protein	8.2088e+07	20838.1	1449.92	4181.94	1.14234e+12	1.00108e+12	0.00736429	3577257	0.0313438	0.0923124	0.876344	112125	38893.2	53443.2	45816.9	45346.3	47168.1	38870.6	25764.3	34922.7	3134907	Cytosol	Cytosol	Cytosol	1		13916
G3IKS9	Q9CQM9	Glrx3	Glutaredoxin-3	2.88634e+07	7327	1377.07	1470.43	1.08495e+12	9.68677e+11	0.00712592	3.39754e+06	0.0293069	0.0778589	0.892834	99571.3	24605.1	39551.5	37178.9	37133.5	35381.1	31970.7	27341.6	31366.2	3.03344e+06	unknown	Cytosol	Cytosol	0.783166		37589
G3GV42;G3H5F7	Q8BP47;Q8BP47	NARS1	Asparagine--tRNA ligase, cytoplasmic	1.97547e+06	501.475	91.9304	100.64	7.24287e+10			226812	0.0347227	0.113332	0.851945	7875.53	1927.7	3420.94	3538.77	2870.02	3091.93	2759.98	4192.35	3903.45	193232	unknown	Cytosol	unknown	0.635602		36664
G3GV47	Q6PB66	Lrpprc	Leucine-rich PPR motif-containing protein, mitochondrial	6.82246e+06	1731.89	1371.83	347.568	1.08081e+12	1.03129e+12	0.0197494	3.3846e+06	0.47978	0.4744	0.0458194	1.62386e+06	988944	435706	135834	20983.2	3214.57	2602.65	8542.44	9826.97	155080	Mitochondrion	Mitochondrion	Mitochondrion	1		158420
G3GV48	P36993-3	Ppm1b	Protein phosphatase 1B	1.25213e+06	317.856	83.5181	63.7896	6.58009e+10			206057	0.0425929	0.090464	0.866943	8776.58	3377.91	2970.12	2845.34	1986.39	2244.88	1923.67	1430.85	1861.64	178640	unknown	Cytosol	unknown	0.432994		52551
G3GV53	Q8C167-3	Prepl	Prolyl endopeptidase-like	1.27492e+06	323.639	134.92	64.9501	1.06299e+11	5.37651e+10	0.00102961	332877	0.234792	0.271001	0.494207	78156.8	47746.2	21586.8	9126.94	3230.61	2240.64	1665.33	2198.28	2415.36	164510	unknown	Mitochondrion	Mitochondrion	0.8339		83377
G3GV59	Q497V5-2	Srbd1	S1 RNA-binding domain-containing protein 1	228573	58.0235	32.0551	11.6446	2.5255e+10	2.5255e+10	0.000673844	79086.8	0.424489	0.209137	0.366375	33571.5	2216.66	1839.41	2615.14	1726	1493.63	1479.46	2991.67	2177.98	28975.4	unknown	Nucleus - Chromatin	Nucleus - Chromatin	0.723548		110490
G3GV62	P16054	Prkce	Protein kinase C epsilon type	261903	66.4844	5.29814	13.3426	4.17421e+09			13071.7	0.0441922	0.107423	0.848385	577.666	129.225	289.229	213.168	213.952	160.751	113.288	145.847	138.737	11089.8	unknown	Nucleus - Chromatin	unknown	0.203003		15938
G3GV64	Q99M71-2	Epdr1	Mammalian ependymin-related protein 1	1.83375e+06	465.498	63.9757	93.4195	5.04042e+10			157842	0.0859386	0.591425	0.322637	13564.7	22594.1	20233.8	25757.9	8958.06	3940.09	3464.25	5750.08	2653.38	50925.7	unknown	Lysosome	unknown	0.59462		27487
G3GV75	P63321	Rala	Ras-related protein Ral-A	4.15939e+06	1055.86	124.344	211.898	9.7966e+10			306783	0.158778	0.629117	0.212105	48710.5	48262	29720.6	32732.9	19005.2	11673.5	16948.1	28718.1	5942.17	65070.3	unknown	Plasma membrane	unknown	0.600378		23553
G3GV77	Q69ZA1	Cdk13	Cyclin-dependent kinase 13	339014	86.0589	18.6382	17.2709	1.46844e+10			45984.5	0.0635325	0.271174	0.665293	2921.51	944.367	884.003	891.505	838.198	755.554	891.92	3521.69	3742.58	30593.2	unknown	Nucleus - Non-chromatin	unknown	0.648373		43315
G3GV81	Q3ULJ0-2	Gpd1l	Glycerol-3-phosphate dehydrogenase 1-like protein	8.04317e+06	2041.77	350.316	409.756	2.76001e+11			864306	0.0667917	0.192734	0.740475	57728.5	30469.2	27634.4	30788.5	19964.1	16438.9	14668.6	15275.2	11342	639996	unknown	Nucleus - Chromatin	unknown	0.201312		34315
G3GV85	Q3TDQ1	Stt3b	Dolichyl-diphosphooligosaccharide--protein glycosyltransferase subunit STT3B	223631	56.769	22.0723	11.3928	1.739e+10	1.739e+10	0.000300221	54457.3	0.279334	0.697367	0.0232989	15211.8	8460.01	8713.56	7715.04	4467.73	2756.06	2906.61	2715	242.723	1268.8	Endoplasmic reticulum	Endoplasmic reticulum	Endoplasmic reticulum	1		77762
G3GV87	Q62312	Tgfbr2	TGF-beta receptor type-2	1.95423e+06	496.083	167.009	99.5576	1.3158e+11	1.3158e+11	0.0343531	412047	0.128562	0.848867	0.0225705	52973.7	70396.9	86482.4	91128.5	34010.7	17405.7	20052.8	26990.6	3305.96	9300.11	unknown	Lysosome	Lysosome	0.853858		67331
G3GV90	Q8BWL5-2	Rbms3	RNA-binding motif, single-stranded-interacting protein 3	53488.2	13.578	2.79137	2.72494	2.19922e+09			6886.92	0.0991286	0.278186	0.622685	682.691	280.642	281.891	224.179	103.113	137.122	151.335	448.935	288.631	4288.38	unknown	Ribosome	unknown	0.344541		41116
G3GV96	Q9QYP6-3	Azi2	5-azacytidine-induced protein 2	78883.4	20.0246	4.17974	4.01869	3.29307e+09	1.57243e+09	0.0001383	10312.3	0.0866309	0.390866	0.522503	893.367	745.523	662.62	849.371	452.607	324.753	390.46	435.448	169.957	5388.23	unknown	Plasma membrane	Plasma membrane	0.712901		41746
G3GVA0				1.88055e+06	477.379	540.154	95.8039	4.25568e+11			1.33268e+06	0.103327	0.32615	0.570523	137701	85473.4	81015.3	88516.6	46544.1	28068.8	29288	44771.1	30976.2	760324	unknown	Golgi apparatus	unknown	0.335485		226300
G3GVA5	Q8R3B1	Plcd1	1-phosphatidylinositol 4,5-bisphosphate phosphodiesterase delta-1	1.82131e+06	462.341	205.529	92.786	1.61929e+11			507085	0.0637131	0.202403	0.733884	32308	15713.2	17474.1	18548.7	12912.4	11038.2	10771.8	9795.79	6381.12	372142	unknown	Nucleus - Chromatin	unknown	0.197629		88908
G3GVA7	P54279	Pms2	Mismatch repair endonuclease PMS2	71359.7	18.1147	10.7511	3.63539	8.4704e+09			26525.3	0.106111	0.231935	0.661954	2814.61	1120.9	654.615	939.272	471.931	414.173	496.589	1144.06	910.613	17558.5	unknown	Nucleus - Chromatin	unknown	0.25188		118700
G3GVA8	Q8R010	Aimp2	Aminoacyl tRNA synthase complex-interacting multifunctional protein 2	7.83755e+06	1989.57	352.472	399.281	2.777e+11			869626	0.0367911	0.169037	0.794172	31994.5	14031.9	14832.5	18598.3	13995.7	11633.2	11321.2	25588.8	36997.6	690632	unknown	Proteasome	unknown	0.491405		35432
G3GVB3	O08967	Cyth3	Cytohesin-3	148804	37.7741	7.70762	7.58078	6.07255e+09			19016.4	0.0420689	0.154121	0.80381	799.997	278.939	456.691	401.522	260.185	130.06	208.193	650.735	544.494	15285.6	unknown	Nucleus - Non-chromatin	unknown	0.247012		40809
G3GVB5;G3GXC8;G3IEW6	P63001;P60764	Rac1;Rac3	Ras-related C3 botulinum toxin substrate 1;Ras-related C3 botulinum toxin substrate 3	1.44721e+07	3673.76	308.54	737.276	2.43088e+11	1.27231e+11	0.0111903	761236	0.0990886	0.424305	0.476607	75429.9	47606.5	46711.4	58144.5	36322.3	28092.8	35446.2	56523.9	14148.6	362810	unknown	Plasma membrane	Plasma membrane	0.76712		16797
G3GVB6	Q91WC9	Daglb	Diacylglycerol lipase-beta	716414	181.862	16.5949	36.4975	1.30746e+10			40943.4	0.0559034	0.609196	0.334901	2288.87	1554.58	1783.46	2342.19	2008.45	2007.34	3079.15	8441.75	3725.62	13712	unknown	Nucleus - Chromatin	unknown	0.226097		18250
G3IJD0;G3GVB8	Q9CQM2;Q8R1L4	Kdelr2;Kdelr3	ER lumen protein-retaining receptor 2;ER lumen protein-retaining receptor 3	378169	95.9984	7.89395	19.2657	6.21936e+09			19476.1	0.0353565	0.127582	0.837061	688.607	280.565	430.731	448.095	282.316	83.7737	272.895	512.283	174.141	16302.7	unknown	Nucleus - Chromatin	unknown	0.242179		16446
G3GVD0;G3GX66;G3GX23;G3HPM7	P60710;P68134;P60710;P63260	Actb;Acta1;Actg1	Actin, cytoplasmic 1;Actin, alpha skeletal muscle;Actin, cytoplasmic 2	1.87074e+08	47488.9	9909.99	9530.43	7.80773e+12			24450118	0.0493964	0.154288	0.796316	1.20775e+06	563568	602667	652943	468741	471975	400669	290391	321398	19470018	unknown	Nucleus - Chromatin	unknown	0.195659		41736
G3GVD1				249148	63.2464	24.828	12.6927	1.95611e+10			61256.1	0.0889291	0.144441	0.76663	5447.45	1370.61	1208.17	989.856	679.01	646.119	739.135	1812.53	1402.48	46960.7	unknown	Nucleus - Chromatin	unknown	0.393656		78512
G3GVD7	Q80W47	Wipi2	WD repeat domain phosphoinositide-interacting protein 2	1.77906e+06	451.617	109.592	90.6338	8.63433e+10			270386	0.0463174	0.146287	0.807396	12523.6	6086.73	5984.42	5907.84	5074.98	4672.79	4183.42	3790.74	3853	218309	unknown	Cytosol	unknown	0.344282		48533
G3GVE0	Q3U829	Ap5z1	AP-5 complex subunit zeta-1	39117.8	9.93008	4.25152	1.99284	3.34962e+09			10489.4	0.0711908	0.177693	0.751116	746.75	282.61	315.717	162.77	178.808	124.869	124.06	358.797	316.269	7878.77	unknown	Nucleus - Non-chromatin	unknown	0.280749		85629
G3GVE4	P27600	Gna12	Guanine nucleotide-binding protein subunit alpha-12	523921	132.998	23.8711	26.691	1.88072e+10	1.50032e+10	0.00131957	58895.3	0.182921	0.614814	0.202265	10773.2	7640.44	6659	7844.26	3922.64	2642.07	3057.27	3676.65	767.315	11912.5	unknown	Plasma membrane	Plasma membrane	0.83286		35897
G3GVE7	Q8C3R1	Brat1	BRCA1-associated ATM activator 1	417894	106.083	47.3219	21.2895	3.72833e+10			116754	0.0416695	0.11226	0.846071	4865.06	1350.17	1893.64	1726.36	1597.06	1482.38	1297.68	1790.64	1968.83	98781.7	unknown	Cytosol	unknown	0.673554		89217
G3GVE8	Q6PCQ0-3	Iqce	IQ domain-containing protein E	136844	34.7378	14.4499	6.97144	1.13846e+10			35651.1	0.0566771	0.273018	0.670305	2020.6	699.794	1186.52	1099.26	825.765	735.998	786.707	2349.87	2049.45	23897.1	unknown	Proteasome	unknown	0.364626		83194
G3GVE9	Q6P5F7	Ttyh3	Protein tweety homolog 3	693724	176.102	42.571	35.3415	3.35402e+10	3.35402e+10	0.00875669	105032	0.120026	0.834653	0.0453211	12606.6	22974.1	23672.5	23940.3	7304.2	2444.12	2789.15	3523.77	1017.03	4760.17	unknown	Lysosome	Lysosome	0.823448		48348
G3GVF2	Q99LL3	Chst12	Carbohydrate sulfotransferase 12	84946.6	21.5638	5.30372	4.32757	4.17861e+09			13085.4	0.149323	0.600742	0.249935	1953.96	1400.74	1548.6	1307.36	807.608	654.571	563.276	1216.64	362.177	3270.51	unknown	Plasma membrane	unknown	0.412122		49191
G3GVF4	Q8JZQ9	Eif3b	Eukaryotic translation initiation factor 3 subunit B	537522	136.451	5.12112	27.3839	4.03475e+09			12634.9	0.0404904	0.150874	0.808636	511.593	229.967	256.654	150.868	183.015	158.143	174.601	516.394	236.64	10217.1	unknown	Nucleus - Chromatin	unknown	0.244883		7506.2
G3GVF5	Q8CFD4	Snx8	Sorting nexin-8	1.00413e+06	254.901	60.3464	51.1553	4.75448e+10			148888	0.0748972	0.538695	0.386408	11151.3	4752.31	5657.84	9713.92	8801.65	8214.04	13286.6	23297.8	6480.94	57531.4	unknown	Nucleus - Chromatin	unknown	0.238611		47349
G3GVF6	P53368	Nudt1	7,8-dihydro-8-oxoguanine triphosphatase	709483	180.103	13.4014	36.1443	1.05585e+10			33064.3	0.0386621	0.0735201	0.887818	1278.34	344.595	583.711	289.804	300.182	295.364	219.117	132.547	265.571	29355.1	unknown	Nucleus - Chromatin	unknown	0.196709		14882
G3GVF8	Q9WTX8	Mad1l1	Mitotic spindle assembly checkpoint protein MAD1	821672	208.582	86.719	41.8598	6.83228e+10			213955	0.131812	0.119096	0.749091	28201.9	2410.03	3347.56	3055	3044.12	2894.35	2716.38	4079.19	3934.6	160272	unknown	Nucleus - Chromatin	unknown	0.425047		83151
G3HQL6				1.83604e+07	4660.81	1441.54	935.364	1.13574e+12	9.56318e+11	0.00703501	3.5566e+06	0.0389618	0.119015	0.842023	138571	34279.1	57770.8	58692.6	54654.8	55159.8	47932	49974.3	64824.3	2.99474e+06	unknown	Cytosol	Cytosol	0.842666		61858
G3GVG3	Q6P4S8	Ints1	Integrator complex subunit 1	327057	83.0238	70.4457	16.6618	5.55016e+10	5.55016e+10	0.00148087	173805	0.135828	0.296982	0.56719	23607.5	2527.54	2879.23	2598.09	2907.39	2487.76	4016.93	18758.6	15441.5	98580.4	unknown	Nucleus - Non-chromatin	Nucleus - Non-chromatin	0.846224		169700
G3GVG4				298056	75.6619	37.0872	15.1844	2.92197e+10			91502.2	0.150504	0.487418	0.362078	13771.5	7842.46	7113.71	7136.63	3952.72	2683.14	3317.63	7220.05	5333.46	33130.9	unknown	Plasma membrane	unknown	0.22607		98034
G3GVG7	Q5SRX1	Tom1l2	TOM1-like protein 2	892312	226.514	51.6566	45.4585	4.06983e+10			127448	0.042289	0.252117	0.705594	5389.65	2883	3794.78	5045.28	3416.2	3128.39	4063.17	7802.5	1998.44	89926.6	unknown	Nucleus - Chromatin	unknown	0.210569		45610
G3GVH3	Q9CPY6	Gid4	Glucose-induced degradation protein 4 homolog	335126	85.0719	7.9287	17.0728	6.24674e+09			19561.8	0.0296641	0.119368	0.850967	580.284	130.636	147.188	270.565	223.797	235.813	202.747	450.136	674.185	16646.5	unknown	Proteasome	unknown	0.378575		18640
G3GVH4	Q9QXB9	Drg2	Developmentally-regulated GTP-binding protein 2	7.51244e+06	1907.04	388.388	382.719	3.05997e+11			958238	0.0441511	0.129124	0.826725	42307.2	11079.9	16648.9	16418.8	14314.5	13664.8	13458.9	20080.3	18065.4	792199	unknown	Cytosol	unknown	0.394817		40732
G3GVH7	Q80Y17	Llgl1	Lethal(2) giant larvae protein homolog 1	248904	63.1846	25.9385	12.6803	2.0436e+10	1.27798e+10	0.00112402	63996.1	0.161094	0.464263	0.374643	10309.4	4793.81	5424.64	6246.5	3524.85	2578.36	2537.64	3272.5	1332.69	23975.7	unknown	Plasma membrane	Plasma membrane	0.773668		82104
G3GVH8	Q9JJ28	Flii	Protein flightless-1 homolog	5.13357e+06	1303.16	340.386	261.528	2.68178e+11			839806	0.0540238	0.196356	0.74962	45369.5	19582.6	19317.7	19875.5	14935.6	13399.7	14133.5	34727.3	28928.8	629535	unknown	Nucleus - Non-chromatin	unknown	0.257313		52240
G3GVI3	P50431	Shmt1	Serine hydroxymethyltransferase, cytosolic	3.12332e+06	792.857	181.83	159.116	1.43257e+11			448614	0.0573907	0.171993	0.770616	25746.3	6289.22	9014.3	8585.57	8075.89	7819.6	7854.34	15386.7	14132.9	345709	unknown	Nucleus - Chromatin	unknown	0.240503		45867
G3GVI4	Q99J47-2	Dhrs7b	Dehydrogenase/reductase SDR family member 7B	78769.3	19.9957	3.52733	4.01287	2.77906e+09			8702.7	0.213419	0.567485	0.219096	1857.32	1323.87	934.533	1156.22	446.7	310.722	384.874	339.236	42.5019	1906.73	unknown	Plasma membrane	unknown	0.455057		35281
G3GVI7;G3H849	O09110;P70236	Map2k3;Map2k6	Dual specificity mitogen-activated protein kinase kinase 3;Dual specificity mitogen-activated protein kinase kinase 6	1.59953e+06	406.043	78.5227	81.4877	6.18652e+10			193733	0.06563	0.165166	0.769204	12714.7	3721.57	3890.39	3788.93	3110.11	2701	3125.54	6166.48	5494.11	149020	unknown	Nucleus - Chromatin	unknown	0.266671		38677
G3GVJ0	P47740	Aldh3a2	Aldehyde dehydrogenase family 3 member A2	944561	239.778	57.4939	48.1203	4.52974e+10	4.52974e+10	0.000782013	141850	0.244205	0.635042	0.120753	34640.5	21655.5	18788.5	18328.6	10400.8	6232.48	7230.29	7040.37	404.164	17128.8	unknown	Endoplasmic reticulum	Endoplasmic reticulum	0.910345		47956
G3GVJ3	Q9WVS8-4	Mapk7	Mitogen-activated protein kinase 7	118399	30.0556	19.3393	6.03178	1.52367e+10			47714.3	0.219457	0.365397	0.415146	10471.2	4570.02	4145.54	3473.85	1623.86	1070.53	924.721	995.583	630.545	19808.4	unknown	Plasma membrane	unknown	0.284608		128690
G3HC25	P97352	S100a13	Protein S100-A13	9.46657e+07	24031	1350.66	4822.71	1.06414e+12	9.42031e+11	0.0069299	3.33237e+06	0.0332573	0.0814894	0.885253	110826	29947.1	41480.4	39708.2	38411.5	36467.5	33513	22908.2	29117.4	2949995	unknown	Cytosol	Cytosol	0.729673		11241
G3GVJ8	Q8R574	Prpsap2	Phosphoribosyl pyrophosphate synthase-associated protein 2	1.03135e+06	261.808	26.906	52.5415	2.11983e+10			66383	0.0215097	0.110426	0.868064	1427.88	636.504	858.432	852.954	687.834	921.945	827.87	1040.55	1504.32	57624.7	unknown	Cytosol	unknown	0.391914		20554
G3GVK9	Q9CXS4	Cenpv	Centromere protein V	138623	35.1896	3.01786	7.0621	2.37766e+09			7445.72	0.300403	0.264156	0.435441	2236.72	179.608	150.36	205.556	106.378	136.742	152.283	606.394	429.512	3242.17	unknown	Nucleus - Chromatin	unknown	0.505161		17152
G3GVL0;G3I129	P0CG49;P62984	Ubb;Uba52	Polyubiquitin-B;Ubiquitin-60S ribosomal protein L40	3.07991e+07	7818.38	675.312	1569.05	5.32054e+11			1.66614e+06	0.10867	0.37362	0.51771	181060	81788.2	67963	105535	69450.6	61879.2	68937.5	112300	54650.8	862578	unknown	Plasma membrane	unknown	0.576276		17275
G3GVL1	Q9WTR1	Trpv2	Transient receptor potential cation channel subfamily V member 2	954457	242.29	104.198	48.6244	8.20938e+10	8.20938e+10	0.00141726	257079	0.228611	0.6712	0.100189	58771	41287.1	35126.6	37166.7	18892.2	12120.2	12921.4	13003.9	2033.36	25756.5	unknown	Endoplasmic reticulum	Endoplasmic reticulum	0.735243		86011
G3GVM7	Q6A4J8	Usp7	Ubiquitin carboxyl-terminal hydrolase 7	3.57142e+06	906.608	45.1735	181.945	3.55906e+10			111453	0.0459558	0.117486	0.836558	5121.92	775.656	1383.94	1473.23	1408.01	1285.48	1319.01	2748.25	2700.64	93236.8	unknown	Nucleus - Non-chromatin	unknown	0.232801		9965.4
G3HDQ2	P14152	Mdh1	Malate dehydrogenase, cytoplasmic	2.95147e+07	7492.34	1366.08	1503.62	1.07628e+12	9.32511e+11	0.00685987	3.37041e+06	0.0338686	0.0997145	0.866417	114151	53521	48367.9	50342.5	42254.5	42030.5	34287.2	28775.8	36499.6	2.92018e+06	Cytosol	Cytosol	Cytosol	1		36466
G3H6Z4	Q8CI94	Pygb	Glycogen phosphorylase, brain form	1.23667e+07	3139.29	1346.28	630.015	1.06069e+12	9.15714e+11	0.00673631	3.32158e+06	0.034602	0.102078	0.86332	114933	36449.4	48751.5	48563.5	45062	45761.2	39474.2	34237.7	40761.8	2867583	unknown	Cytosol	Cytosol	0.874395		85770
G3GVN1				355521	90.2492	12.2509	18.1119	9.65203e+09	8.15767e+09	0.000156221	30225.6	0.336852	0.508325	0.154823	10181.5	7612.13	4846.52	1966.73	331.502	103.044	166.486	196.798	141.227	4679.62	unknown	Mitochondrion	Mitochondrion	0.705208		27149
G3GVN6	Q9Z0H4-2	Celf2	CUGBP Elav-like family member 2	275388	69.9076	18.9376	14.0296	1.49203e+10			46723.2	0.198409	0.347334	0.454257	9270.29	1492.92	1167.39	1300.16	1090.32	953.636	1613.51	5444.77	3165.87	21224.3	unknown	Ribosome	unknown	0.302307		54179
G3GVN7	Q80XC3	Usp6nl	USP6 N-terminal-like protein	97978.3	24.8719	11.6928	4.99147	9.21231e+09	9.21231e+09	0.000159041	28848.6	0.240394	0.540143	0.219463	6935.03	4290.03	3290.31	3251.24	1608.34	977.906	1022.47	968.401	173.672	6331.21	unknown	Endoplasmic reticulum	Endoplasmic reticulum	0.851493		94024
G3GVP1	A2AT37	Upf2	Regulator of nonsense transcripts 2	341032	86.5713	27.1379	17.3737	2.1381e+10			66955.2	0.0428833	0.260913	0.696204	2871.26	1338.51	1313.18	1481.8	1057	1052.24	1385.58	4964.87	4876.29	46614.5	unknown	Nucleus - Non-chromatin	unknown	0.577591		62695
G3GVP2	A2AT37	Upf2	Regulator of nonsense transcripts 2	340732	86.4952	19.3451	17.3585	1.52413e+10			47728.5	0.0822184	0.462072	0.45571	3924.16	1935.95	1766.78	1695.71	1149.46	1343.3	1635.85	6812.2	5714.75	21750.4	unknown	Nucleus - Non-chromatin	unknown	0.413384		44731
G3GVP3	A2ATU0	Dhtkd1	Probable 2-oxoglutarate dehydrogenase E1 component DHKTD1, mitochondrial	302434	76.7731	21.0869	15.4074	1.66136e+10	1.20531e+10	0.000230819	52025.9	0.358293	0.367205	0.274501	18640.5	11414.8	4768.42	1984.06	290.502	266.417	143.537	32.658	203.769	14281.2	Mitochondrion	Mitochondrion	Mitochondrion	1		54933
G3GVP7	Q9JKX6	Nudt5	ADP-sugar pyrophosphatase	8.92183e+06	2264.81	274.348	454.519	2.16149e+11			676877	0.0467765	0.141798	0.811425	31661.9	9322.75	14283.8	13602.7	13072.7	13723.8	12253.4	8144.06	11576.8	549235	unknown	Cytosol	unknown	0.246533		24227
G3GVP9	Q8CII2-2	Cdc123	Cell division cycle protein 123 homolog	2.01194e+06	510.732	101.863	102.497	8.02542e+10			251318	0.0407804	0.112725	0.846495	10248.9	3088.9	3893.45	3668.6	3369.89	3280.68	3077.44	4437.16	3513.67	212740	unknown	Cytosol	unknown	0.614354		39889
G3GVQ4	Q8K3K8	Optn	Optineurin	240201	60.9752	21.6944	12.2369	1.70922e+10			53524.8	0.0299244	0.0933165	0.876759	1601.7	531.899	801.842	999.685	639.797	486.927	563.633	641.105	329.855	46928.3	unknown	Nucleus - Chromatin	unknown	0.217842		71158
G3GVQ6	Q0VBD2	Mcm10	Protein MCM10 homolog	12001.3	3.04653	1.50844	0.6114	1.18845e+09			3721.66	0.134451	0.431565	0.433985	500.379	114.292	107.551	140.24	83.4862	96.8165	134.114	402.353	527.284	1615.14	unknown	Nucleus - Non-chromatin	unknown	0.441915		99027
G3GVQ7	O35386	Phyh	Phytanoyl-CoA dioxygenase, peroxisomal	1.86807e+06	474.212	92.2864	95.1683	7.27092e+10			227691	0.176465	0.608786	0.214749	40179.4	28798.9	25017.2	27904.1	15819.3	9609.47	9254.66	13864.1	8347.36	48896.3	unknown	Golgi apparatus	unknown	0.584194		38922
G3GVQ8	Q8BH69	Sephs1	Selenide, water dikinase 1	406428	103.172	22.1263	20.7053	1.74325e+10			54590.4	0.190893	0.0898123	0.719295	10420.9	861.019	739.888	603.584	522.356	589.053	521.647	487.133	578.215	39266.6	unknown	Nucleus - Chromatin	unknown	0.300065		42892
G3GVR0	Q8BM39	Prpf18	Pre-mRNA-splicing factor 18	622701	158.073	31.4811	31.7233	2.48028e+10			77670.7	0.103358	0.225173	0.67147	8027.86	1853.08	1881.43	1850.71	1431.96	1177.57	1741.82	4361.64	3191.09	52153.5	unknown	Nucleus - Non-chromatin	unknown	0.331854		39831
G3GVR1	Q8BIE6-2	Frmd4a	FERM domain-containing protein 4A	329968	83.7627	33.8544	16.8101	2.66727e+10			83526.1	0.0619464	0.263147	0.674906	5174.14	2248.76	2148.34	2370.85	1487.58	1217.13	1708.31	6031.14	4767.56	56372.3	unknown	Ribosome	unknown	0.384948		80834
G3GVR5				80827.6	20.5182	2.18734	4.11773	1.72333e+09			5396.64	0.162845	0.531726	0.30543	878.814	866.01	632.491	605.635	298.888	127.852	139.171	164.149	35.3381	1648.29	unknown	Lysosome	unknown	0.406135		21321
G3GVS1	Q80UU2	Rpp38	Ribonuclease P protein subunit p38	2.04182e+06	518.318	81.3137	104.02	6.40641e+10			200619	0.0457543	0.213574	0.740672	9179.16	3137.56	3127.15	3338.51	2675.31	2833.77	3395.98	12068.5	12270.1	148593	unknown	Nucleus - Non-chromatin	unknown	0.562181		31376
G3GVS4	O70311	Nmt2	Glycylpeptide N-tetradecanoyltransferase 2	1.19334e+06	302.931	25.7264	60.7944	2.02689e+10			63472.7	0.0585824	0.304464	0.636953	3718.38	2609.59	2470.43	2444.31	1584.72	1475.85	1917.15	4337.62	2485.51	40429.2	unknown	Ribosome	unknown	0.251239		16985
G3GVT1	Q9Z2H7	Gipc2	PDZ domain-containing protein GIPC2	1.50236e+06	381.374	85.2543	76.5369	6.71688e+10			210341	0.0687568	0.277016	0.654227	14462.4	4851.15	6157.31	6669.37	4716.76	4257.19	5333.46	15521.4	10761.2	137611	unknown	Ribosome	unknown	0.680717		44709
G3GVT2	Q91WJ8-2	Fubp1	Far upstream element-binding protein 1	2.0972e+06	532.376	127.054	106.841	1.00101e+11			313470	0.194989	0.359282	0.445729	61123.2	8098.69	7621.24	8302.64	7876.82	6690.26	11484.9	40962.8	21586.9	139723	unknown	Ribosome	unknown	0.356669		47731
G3GVT5	Q8R5K2	Usp33	Ubiquitin carboxyl-terminal hydrolase 33	141331	35.877	18.4444	7.20006	1.45317e+10	8.5978e+09	0.000756202	45506.3	0.140049	0.451611	0.40834	6373.12	4679.27	3652.47	3777.3	2076.44	1545.23	1738.25	2242.18	839.971	18582	unknown	Plasma membrane	Plasma membrane	0.765605		102820
G3GVT7	Q6KAQ7-2	Zzz3	ZZ-type zinc finger-containing protein 3	720331	182.857	92.0501	36.697	7.25229e+10			227108	0.0503709	0.0646663	0.884963	11439.6	1411.82	1591.4	1673.39	2053.47	2374.88	2020.18	1535.86	2025.2	200982	unknown	Cytosol	unknown	0.4465		100680
G3HBI9	P24527	Lta4h	Leukotriene A-4 hydrolase	1.76221e+07	4473.38	1336.29	897.75	1.05281e+12	9.07841e+11	0.00667839	3.29692e+06	0.0348279	0.102873	0.862299	114825	35008.4	48690.3	45428	42797.7	48396.3	39464.9	34173	45204.3	2842928	unknown	Cytosol	Cytosol	0.889364		59744
G3GVV0	A3KGS3	Ralgapa2	Ral GTPase-activating protein subunit alpha-2	115643	29.3562	29.318	5.89141	2.30986e+10			72333.9	0.223744	0.292387	0.483869	16184.2	2420.92	2530.13	2627.73	1637.93	1469.73	1682.55	5041.31	3739.19	35000.2	unknown	Nucleus - Chromatin	unknown	0.415933		199740
G3GVV2	P63154	Crnkl1	Crooked neck-like protein 1	2.99836e+06	761.137	317.059	152.75	2.49799e+11	2.49799e+11	0.00666504	782254	0.0852424	0.26249	0.652268	66681.2	12191.2	12617.6	12757.9	12618.9	12370.7	17706.8	67639.3	57431.5	510239	unknown	Nucleus - Non-chromatin	Nucleus - Non-chromatin	0.798404		83312
G3GVV6	Q9D684-2	Rin2	Ras and Rab interactor 2	375051	95.207	47.8034	19.1068	3.76626e+10			117942	0.0984527	0.158943	0.742604	11611.7	2299.09	2679.97	2642.39	2074.62	1868.31	1892.79	2834.86	2453.93	87583.9	unknown	Nucleus - Chromatin	unknown	0.281107		100420
G3GVV9	Q9DD18	Dtd1	D-aminoacyl-tRNA deacylase 1	2.63372e+06	668.573	77.9689	134.174	6.14289e+10			192366	0.0425063	0.11134	0.846154	8176.78	2984.11	3310.04	2518.53	2366.86	2109.9	2255.25	2968.8	2904.53	162772	unknown	Cytosol	unknown	0.34211		23324
G3GVW0				760029	192.934	12.6227	38.7194	9.94498e+09	9.3388e+09	0.000178839	31143	0.420977	0.51807	0.0609538	13110.5	9326.11	4261.17	1771.34	184.109	128.003	274.834	163.856	24.8064	1898.28	unknown	Mitochondrion	Mitochondrion	0.971288		13085
G3GVW1	Q921X6	Polr3f	DNA-directed RNA polymerase III subunit RPC6	2.63504e+06	668.906	237.365	134.241	1.87011e+11			585631	0.0687853	0.303325	0.62789	40282.8	20785.6	21397.3	26510.6	17854.5	15216.4	18845.7	36842.7	20183.4	367712	unknown	Plasma membrane	unknown	0.279297		70971
G3GVW2	O88851	Rbbp9	Putative hydrolase RBBP9	569086	144.463	15.2105	28.9919	1.19838e+10			37527.7	0.05715	0.151778	0.791072	2144.71	877.286	1080.04	753.04	588.004	747.102	594.51	549.904	506.005	29687.1	unknown	Nucleus - Chromatin	unknown	0.192728		21058
G3GVW8	Q9CXC3	Mgme1	Mitochondrial genome maintenance exonuclease 1	495789	125.856	24.2941	25.2578	1.91404e+10	1.58607e+10	0.000303734	59938.7	0.392318	0.43633	0.171351	23515.1	13851.9	6496.95	2595.97	422.982	334.715	448.101	1067.5	934.924	10270.6	Mitochondrion	Mitochondrion	Mitochondrion	1		38606
G3GVW9	Q9D8U8	Snx5	Sorting nexin-5	7.97348e+06	2024.07	341.026	406.206	2.68682e+11			841386	0.0391413	0.161104	0.799755	32932.9	10661.5	14315	21301.8	19984.2	17862.5	21109.5	21293.4	9022.84	672902	unknown	Nucleus - Chromatin	unknown	0.238002		33697
G3GVX1	Q99PL5-12	Rrbp1	Ribosome-binding protein 1	4.49244e+06	1140.41	1235.63	228.866	9.73512e+11	9.73512e+11	0.0168067	3.04858e+06	0.27986	0.666824	0.0533153	853176	648500	416166	431897	207754	130852	110070	76690.1	10937.8	162536	unknown	Endoplasmic reticulum	Endoplasmic reticulum	0.937998		216700
G3GVX2	Q9R0P5	Dstn	Destrin	2.42184e+07	6147.87	570.707	1233.8	4.4964e+11			1.40806e+06	0.0409817	0.126428	0.83259	57704.7	12855.8	27886.2	27326	26494.3	25686	21058.3	15459.3	21252	1.17234e+06	unknown	Cytosol	unknown	0.484107		18566
G3IG23	Q8BGQ7	Aars1	Alanine--tRNA ligase, cytoplasmic	9.7372e+06	2471.8	1320.68	496.058	1.04052e+12	9.03606e+11	0.00664724	3258408	0.0318752	0.0997046	0.86842	103862	34101.5	49046.1	45339.2	43844.2	44643.5	37717.8	29598	40588	2.82967e+06	unknown	Cytosol	Cytosol	0.867935		106860
G3HH30	P45376	Akr1b1	Aldo-keto reductase family 1 member B1	2.83233e+07	7189.91	1286.67	1442.92	1.01372e+12	8.90385e+11	0.00654998	3.17449e+06	0.0333111	0.0883555	0.878333	105746	29841.5	40749.4	39282.5	38891	39301.5	33416.8	26399.4	32601.8	2.78826e+06	unknown	Cytosol	Cytosol	0.823165		35791
G3GVY1	Q9QYK7	Rnf11	RING finger protein 11	101970	25.8851	2.2577	5.1948	1.77876e+09			5570.23	0.171736	0.721709	0.106555	956.61	534.634	432.787	766.421	357.9	407.82	502.997	879.048	138.474	593.535	unknown	Plasma membrane	unknown	0.342629		17444
G3GVY3	P42567-2	Eps15	Epidermal growth factor receptor substrate 15	2.33636e+06	593.086	25.1382	119.025	1.98055e+10			62021.5	0.0439174	0.116852	0.839231	2723.83	1290.52	1278.32	1130.31	865.216	829.395	626.659	635.724	591.186	52050.4	unknown	Cytosol	unknown	0.301231		8477.1
G3GVY6	A2A8Z1	Osbpl9	Oxysterol-binding protein-related protein 9	1.73778e+06	441.136	183.526	88.5304	1.44593e+11			452798	0.0447343	0.145966	0.8093	20255.6	10075.6	10862.4	10647.8	7953.75	6992.25	6952.86	7124.44	5483.94	366450	unknown	Cytosol	unknown	0.183792		83206
G3IE21;G3IE23	P45377	Akr1b8	Aldose reductase-related protein 2	2.64142e+07	6705.26	1218.31	1345.66	9.59864e+11	8.64193e+11	0.00635731	3005842	0.0263342	0.0733372	0.900329	79156.5	21700.1	30415.5	28980.4	31055.5	32922.8	28932.6	22427.8	24005.2	2.70625e+06	unknown	Cytosol	Cytosol	0.737933		36339
G3GVZ0				700908	177.926	32.081	35.7075	2.52754e+10			79150.7	0.055889	0.130382	0.81373	4423.65	1340.95	1292.22	1164.12	1008.78	977.28	1104.15	1708.93	1723.37	64407.3	unknown	Nucleus - Chromatin	unknown	0.227878		36061
G3GVZ1	Q9CQH7	Btf3l4	Transcription factor BTF3 homolog 4	1.0556e+07	2679.65	231.388	537.772	1.82302e+11			570885	0.0325555	0.119289	0.848155	18585.5	5916.39	8022.04	9199.2	7366.18	6889.87	7951.78	14616.3	8138.59	484199	unknown	Nucleus - Chromatin	unknown	0.216547		17270
G3GVZ2				229052	58.1451	44.7892	11.669	3.52878e+10			110505	0.0537761	0.220399	0.725825	5942.52	2580.32	2904.24	4061.76	2961.35	2730.28	3077.13	4294.43	1745.65	80207.1	unknown	Plasma membrane	unknown	0.226711		154060
G3GVZ4	Q8BRN9	Cc2d1b	Coiled-coil and C2 domain-containing protein 1B	976608	247.913	116.39	49.7529	9.16996e+10			287160	0.0835769	0.18422	0.732203	23999.9	5657.28	5692.86	6273.45	4714.2	3944.14	4454.48	11264.4	10899.8	210259	unknown	Nucleus - Non-chromatin	unknown	0.354513		93896
G3GVZ7				73828.2	18.7413	8.61015	3.76115	6.78363e+09			21243.1	0.592738	0.188395	0.218867	12591.6	672.3	519.617	369.034	310.719	339.466	365.122	869.14	556.702	4649.42	unknown	Nucleus - Chromatin	unknown	0.690711		91884
G3GW00;G3I797	Q4FK66;Q4FK66-2	Prpf38a	Pre-mRNA-splicing factor 38A	1.53895e+06	390.665	73.1442	78.4015	5.76277e+10			180463	0.153261	0.175366	0.671373	27657.9	3446.38	3390.09	2607	2387.09	2455.54	2826.08	8908.72	5626.16	121158	unknown	Nucleus - Non-chromatin	unknown	0.613403		37446
G3GW01;G3ILT8	B2RX14;B2RX14	Tut4	Terminal uridylyltransferase 4	280587	71.2274	57.8295	14.2944	4.55618e+10			142678	0.0630479	0.33411	0.602842	8995.55	4282.07	4243.38	3634.3	3109.38	2600.27	3547.11	13690.2	12563.4	86012.3	unknown	Nucleus - Non-chromatin	unknown	0.491803		162380
G3GW05	Q921H9	Coa7	Cytochrome c oxidase assembly factor 7	713721	181.179	23.334	36.3603	1.8384e+10	1.53692e+10	0.000294322	57570.1	0.394308	0.441699	0.163992	22700.4	15819.3	6314.9	2131.89	533.951	100.582	53.0848	229.176	245.838	9441.07	unknown	Mitochondrion	Mitochondrion	0.99159		25758
G3GW06	Q3UFS0	Zyg11b	Protein zyg-11 homolog B	537593	136.469	52.6932	27.3875	4.15151e+10			130006	0.0678021	0.137654	0.794544	8814.66	4009.47	2696.23	2514.13	1528.57	1463.16	1592.87	2165.46	1925.91	103295	unknown	Nucleus - Chromatin	unknown	0.252132		77224
G3GW11	P32020-2	Scp2	Sterol carrier protein 2	4.24428e+06	1077.41	317.255	216.223	2.49954e+11			782738	0.243775	0.735886	0.0203384	190812	155482	119141	141055	73528.8	38559.4	34419.1	12494.8	1326.67	15919.6	unknown	Peroxisome	unknown	0.485235		58892
G3GW33	Q91VX9	Tmem168	Transmembrane protein 168	622509	158.025	61.3688	31.7135	4.83503e+10			151410	0.135226	0.712942	0.151832	20474.6	18677.2	19198.2	22086.3	10569.8	6482.91	8349.15	17230.8	5352.32	22989	unknown	Plasma membrane	unknown	0.310045		77670
G3GW36	Q80X71	Tmem106b	Transmembrane protein 106B	932399	236.69	36.9272	47.5007	2.90936e+10			91107.5	0.088338	0.811093	0.100569	8048.26	10814.1	14663	18523.9	7581.12	4523.09	5956.27	10128.6	1706.63	9162.59	unknown	Lysosome	unknown	0.29098		31203
G3GW38	Q69ZU6	Thsd7a	Thrombospondin type-1 domain-containing protein 7A	42236	10.7216	3.25997	2.1517	2.56841e+09			8043.05	0.328273	0.582972	0.0887552	2640.32	850.991	798.924	1030.12	581.459	305.124	520.561	484.2	117.491	713.863	unknown	Endoplasmic reticulum	unknown	0.528006		60811
G3GW47	Q9D0I9	Rars1	Arginine--tRNA ligase, cytoplasmic	4.35294e+06	1105	342.909	221.759	2.70165e+11			846031	0.0523169	0.216756	0.730927	44261.7	20160.3	21444.5	22319	16300.5	14508	13895	31136.1	43618.9	618387	unknown	Proteasome	unknown	0.502459		62065
G3GW49				1.47734e+06	375.024	31.0389	75.2626	2.44544e+10			76579.7	0.0320999	0.115243	0.852657	2458.2	463.969	586.797	880.818	808.319	823.687	825.946	2121.67	2314.05	65296.2	unknown	Proteasome	unknown	0.39716		16553
G3GW53	Q4KML4	Abracl	Costars family protein ABRACL	223829	56.8191	30.3897	11.4029	2.3943e+10			74978.1	0.05557	0.115088	0.829342	4166.53	1310.82	1591.98	1463.79	955.256	729.645	822.13	1091.63	663.821	62182.5	unknown	Nucleus - Chromatin	unknown	0.229986		106970
G3GW54;G3I1V6	O54916-2;Q80XA6	Reps1;Reps2	RalBP1-associated Eps domain-containing protein 1;RalBP1-associated Eps domain-containing protein 2	1.30505e+06	331.287	133.828	66.4851	1.05439e+11			330184	0.0603703	0.15577	0.783859	19933.3	9397.61	9626.61	9134.29	6353.85	5042.18	4321.67	3526.31	4030.4	258818	unknown	Nucleus - Chromatin	unknown	0.218214		80793
G3GW55	Q8CAF4	Nhsl1	NHS-like protein 1	40933.5	10.391	8.66715	2.08534	6.82853e+09	6.82853e+09	0.000137813	21383.7	0.173917	0.383107	0.442976	3719	921.479	876.276	1097.73	649.24	486.596	730.632	2013.68	1416.62	9472.5	unknown	Ribosome	Ribosome	0.772144		166820
G3GW63				76562.8	19.4355	5.07763	3.90046	4.00048e+09			12527.6	0.23636	0.762205	0.00143589	2961.02	1878.51	1868.18	2089.03	1114.01	641.902	821.121	1037.55	98.3205	17.9883	unknown	Plasma membrane	unknown	0.683494		52251
G3GW69	Q8K019-2	Bclaf1	Bcl-2-associated transcription factor 1	562931	142.9	11.5606	28.6783	9.10822e+09	9.10822e+09	0.000243022	28522.6	0.0673371	0.237804	0.694859	1920.63	323.516	379.756	514.05	364.663	458.312	561.927	2155.67	2024.91	19819.2	unknown	Nucleus - Non-chromatin	Nucleus - Non-chromatin	0.755996		16180
G3GW77	Q3UN02	Lclat1	Lysocardiolipin acyltransferase 1	2.118e+06	537.657	120.293	107.901	9.47743e+10	9.47743e+10	0.00163618	296788	0.235984	0.706433	0.0575831	70037.2	48545.1	36655.3	43220.3	24492.6	16039.7	18640.9	19914.7	2152.54	17090	unknown	Endoplasmic reticulum	Endoplasmic reticulum	0.775549		44747
G3GW79	Q9CX60	Lbh	Protein LBH	1.06149e+06	269.459	13.6966	54.077	1.07911e+10			33792.5	0.0525135	0.158024	0.789462	1774.56	616.351	804.233	678.174	661.564	805.07	615.348	491.429	667.869	26677.9	unknown	Nucleus - Chromatin	unknown	0.209295		10166
G3GW85	Q6ZQL4	Wdr43	WD repeat-containing protein 43	1.26153e+06	320.24	89.4893	64.268	7.05054e+10	7.05054e+10	0.0018812	220790	0.543194	0.173635	0.283171	119932	3565.91	2749.54	2334.45	2135.33	1997.58	3088.14	12264.6	10201.3	62521.3	Nucleus - Non-chromatin	Nucleus - Non-chromatin	Nucleus - Non-chromatin	1		55889
G3GW88	P62141	Ppp1cb	Serine/threonine-protein phosphatase PP1-beta catalytic subunit	925711	234.992	40.0909	47.16	3.15862e+10			98913	0.0938041	0.245462	0.660734	9278.45	3260.92	3439.84	3752.49	2388.55	1846.21	2018.94	4505.52	3066.89	65355.2	unknown	Nucleus - Chromatin	unknown	0.209059		34121
G3GW92	P47930	Fosl2	Fos-related antigen 2	99470.9	25.2508	4.42886	5.06751	3.48934e+09			10927	0.473166	0.121773	0.405062	5170.27	400.429	191.17	51.5857	140.639	77.5515	94.3201	193.41	181.502	4426.1	unknown	Nucleus - Chromatin	unknown	0.678873		35079
G3GW93	Q8K3W0-6	Babam2	BRISC and BRCA1-A complex member 2	31134	7.9034	1.30529	1.58611	1.02839e+09			3220.42	0.0930749	0.291777	0.615148	299.741	72.2011	137.669	183.555	137.705	109.997	115.06	100.468	82.9903	1981.04	unknown	Plasma membrane	unknown	0.305039		33031
G3GW95				1.39591e+06	354.353	146.289	71.1141	1.15256e+11			360928	0.0317666	0.101827	0.866406	11465.5	3205.89	4359.84	3873.44	3784.45	4328.08	3831.67	5823.52	7545.35	312710	unknown	Cytosol	unknown	0.372388		82567
G3GW96	Q9CZV5	Supt7l	STAGA complex 65 subunit gamma	106401	27.0099	6.21067	5.42055	4.89316e+09			15323.1	0.167499	0.174731	0.657769	2566.6	209.631	273.428	228.741	185.203	224.488	265.727	568.311	721.895	10079	unknown	Nucleus - Non-chromatin	unknown	0.536193		45988
G3GW97	Q8VCE2	Gpn1	GPN-loop GTPase 1	159064	40.3785	8.43729	8.10345	6.64744e+09			20816.6	0.0261109	0.0861667	0.887722	543.541	198.557	259.803	252.245	197.727	214.526	165.23	246.973	258.64	18479.4	unknown	Cytosol	unknown	0.48608		41791
G3GWA1	Q6VH22-2	Ift172	Intraflagellar transport protein 172 homolog	257887	65.4649	49.7435	13.138	3.91911e+10			122728	0.0736291	0.214089	0.712281	9036.35	6220.13	5379.89	4623.94	2008.08	1253.71	1292.05	3005.53	2491.45	87416.9	unknown	Nucleus - Chromatin	unknown	0.211877		151970
G3GWA8	P42859-2	Htt	Huntingtin	696250	176.744	286.599	35.4702	2.25801e+11			707102	0.036158	0.13598	0.827862	25567.4	10084.7	11019.4	11222.9	9971.31	9968.54	9922.78	16584.9	17377.4	585382	unknown	Nucleus - Chromatin	unknown	0.183166		324310
G3GWB3	P55302	Lrpap1	Alpha-2-macroglobulin receptor-associated protein	9.68988e+06	2459.79	506.384	493.648	3.98962e+11	3.98962e+11	0.00688766	1.24936e+06	0.270217	0.642933	0.0868495	337598	233460	178560	179581	87256.3	48841.9	44610	27676.5	3269.3	108506	unknown	Endoplasmic reticulum	Endoplasmic reticulum	0.935287		41173
G3GWB9	Q9EPL9	Acox3	Peroxisomal acyl-coenzyme A oxidase 3	534717	135.738	53.1829	27.2409	4.19009e+10	3.5758e+10	0.0196309	131214	0.197076	0.656318	0.146606	25859.2	20902.2	15638.3	21560.5	11427.7	6861.51	6074.5	2904.83	748.452	19236.7	unknown	Peroxisome	Peroxisome	0.788512		78361
G3GWC2	Q80YS6	Afap1	Actin filament-associated protein 1	2.70707e+06	687.191	276.67	137.91	2.17978e+11	2.17978e+11	0.00439922	682605	0.0991279	0.337799	0.563073	67665.2	27425.6	27528.7	29203	19196.6	14936	18262.3	51205.2	42826.2	384356	unknown	Ribosome	Ribosome	0.809224		80522
G3GWC4	Q99LP6	Grpel1	GrpE protein homolog 1, mitochondrial	7.31869e+06	1857.86	280.657	372.848	2.2112e+11	2.08927e+11	0.00400098	692442	0.493008	0.451852	0.05514	341379	197405	81726.8	25543	4249.69	751.724	583.09	1312.81	1309.27	38181.2	Mitochondrion	Mitochondrion	Mitochondrion	1		30213
G3GWD0	Q8VED2	Bloc1s4	Biogenesis of lysosome-related organelles complex 1 subunit 4	165068	41.9025	5.63359	8.40931	4.4385e+09			13899.3	0.0801068	0.258843	0.66105	1113.43	798.689	442.821	469.498	385.154	245.572	291.219	508.011	456.769	9188.13	unknown	Nucleus - Chromatin	unknown	0.209105		26889
G3GWD2	Q9CQL7	Mrfap1	MORF4 family-associated protein 1	620364	157.48	11.2094	31.6042	8.83149e+09			27656.1	0.118935	0.128845	0.75222	3289.28	538.665	635.659	518.858	383.331	382.998	427.031	340.021	336.785	20803.4	unknown	Nucleus - Chromatin	unknown	0.257798		14236
G3GWD3	O54782	Man2b2	Epididymis-specific alpha-mannosidase	660350	167.63	93.3366	33.6413	7.35365e+10	7.35365e+10	0.019199	230282	0.121546	0.742146	0.136308	27989.7	39913.3	49802.1	47651	13677.7	5214.17	4439.12	6628.37	3576.83	31389.3	unknown	Lysosome	Lysosome	0.795528		111360
G3GWD5	P56695	Wfs1	Wolframin	580122	147.264	73.9194	29.5541	5.82384e+10			182375	0.170174	0.508929	0.320896	31035.6	20468.4	15989.6	18770.1	10700.9	7257.6	8535.49	9353.29	1740.75	58523.5	unknown	Endoplasmic reticulum	unknown	0.486677		100390
G3GWD6	P57680-2	Evc	Ellis-van Creveld syndrome protein homolog	99888.4	25.3568	5.08226	5.08878	4.00413e+09			12539	0.209114	0.601828	0.189058	2622.09	1639.36	1287.22	1341.68	821.517	489.45	740.764	1039.99	186.355	2370.6	unknown	Plasma membrane	unknown	0.610658		40086
G3GWD7	P57680	Evc	Ellis-van Creveld syndrome protein homolog	82307.3	20.8938	7.41938	4.19311	5.84546e+09	4.95335e+09	0.000435663	18305.2	0.227525	0.619859	0.152616	4164.9	2319.15	1897.72	2313.35	1188.08	878.617	1032.46	1447.59	269.704	2793.67	unknown	Plasma membrane	Plasma membrane	0.872405		71020
G3GWE3	Q8VDS8	Stx18	Syntaxin-18	820037	208.167	39.9473	41.7765	3.1473e+10			98558.6	0.181887	0.616908	0.201205	17926.5	11224.3	10160.8	11698.1	7469.73	5330.37	6314.07	7702.03	902.135	19830.5	unknown	Plasma membrane	unknown	0.637854		38380
G3GWE6	Q08288	Lyar	Cell growth-regulating nucleolar protein	7.48148e+06	1899.18	409.919	381.141	3.2296e+11			1.01136e+06	0.0415786	0.276323	0.682098	42050.9	17274.1	18111.4	21221.6	18026.1	16880.5	23080	83921	80947.2	689846	unknown	Nucleus - Non-chromatin	unknown	0.618394		43168
G3GWE7	Q9CZB9	Tmem128	Transmembrane protein 128	497319	126.245	12.0122	25.3358	9.46399e+09	9.46399e+09	0.000163386	29636.7	0.226952	0.725972	0.0470755	6726.13	5275.81	3752.53	4172.91	2484.99	1570.46	1837.56	2082.09	339.117	1395.16	unknown	Endoplasmic reticulum	Endoplasmic reticulum	0.815002		19030
G3GWE9	Q3T9X0-2	Slc2a9	Solute carrier family 2, facilitated glucose transporter member 9	1.1081e+07	2812.93	1533.33	564.52	1.20806e+12			3.78306e+06	0.0392809	0.114692	0.846027	148602	64826	64513.7	67165.2	52762.5	47882.5	44459.5	44990.5	47285.6	3.20057e+06	unknown	Cytosol	unknown	0.61786		109020
G3GWF3	Q8BHT6-2	B3glct	Beta-1,3-glucosyltransferase	962981	244.454	14.5022	49.0587	1.14258e+10			35780.1	0.274219	0.493296	0.232485	9811.6	5597.78	3336.72	3346.17	1825.23	1004.51	1263.62	824.937	451.216	8318.33	unknown	Endoplasmic reticulum	unknown	0.683913		11865
G3GT56	Q64737-2	Gart	Trifunctional purine biosynthetic protein adenosine-3	9.31787e+06	2365.35	1271.73	474.696	1.00195e+12	8.48886e+11	0.0062447	3.13764e+06	0.0386592	0.114107	0.847233	121298	43598.5	52448.1	52290	46163.1	45963.8	39506.8	33535.6	44521.8	2.65831e+06	unknown	Cytosol	Cytosol	0.861205		107530
G3GWF9	Q14BA6-2	Medag	Mesenteric estrogen-dependent adipogenesis protein	44951.2	11.4109	1.96051	2.29002	1.54461e+09			4837	0.161736	0.356878	0.481386	782.316	315.934	393.18	350.998	184.82	110.504	119.046	156.426	95.3109	2328.47	unknown	Plasma membrane	unknown	0.446111		34362
G3GWG6	Q9Z2M6	Ubl3	Ubiquitin-like protein 3	1.75699e+06	446.015	29.3924	89.5094	2.31572e+10			72517.4	0.0477685	0.250248	0.701984	3464.05	3341.97	3783.66	3749.13	1735.66	1575.17	1485.2	1757.63	718.885	50906	unknown	Endoplasmic reticulum	unknown	0.225091		13180
G3GWG7	Q09143	Slc7a1	High affinity cationic amino acid transporter 1	392927	99.7449	33.7207	20.0175	2.65674e+10	1.76726e+10	0.00155436	83196.4	0.193795	0.471405	0.3348	16123	7207.15	6186.77	8030.43	4221.07	3040.74	3971	5623.75	938.315	27854.2	unknown	Plasma membrane	Plasma membrane	0.841915		67614
G3GWH3	Q9CQT5	Pomp	Proteasome maturation protein	4.33096e+06	1099.42	87.008	220.639	6.85505e+10			214668	0.0382551	0.144927	0.816818	8212.15	3214.28	4250.33	4170.46	3464.14	3654.67	3095.28	4016.6	5245.29	175345	unknown	Cytosol	unknown	0.399254		15828
G3GWH6	Q640Q5	Pan3	PAN2-PAN3 deadenylation complex subunit Pan3	417350	105.945	12.8087	21.2618	1.00915e+10	1.00915e+10	0.000203666	31601.9	0.107554	0.393711	0.498735	3398.9	1741.09	1669.97	1330.69	881.441	685.875	921.727	3323.54	1887.69	15761	unknown	Ribosome	Ribosome	0.865877		24180
G3GWI9	Q9D9M2	Usp12	Ubiquitin carboxyl-terminal hydrolase 12	339451	86.17	13.0319	17.2932	1.02674e+10			32152.6	0.108599	0.404584	0.486817	3491.73	1988.68	1662.72	2063.15	1319.65	1020.35	1409.84	2690.75	853.281	15652.4	unknown	Plasma membrane	unknown	0.558319		30247
G3GWK6	Q80U30-3	Clec16a	Protein CLEC16A	147333	37.4006	21.9953	7.50581	1.73293e+10			54267.1	0.0576478	0.223749	0.718603	3128.38	1069.03	1474.8	1478.03	963.168	900.216	1033.83	3018.69	2204.47	38996.5	unknown	Nucleus - Non-chromatin	unknown	0.239966		117620
G3GWL5	Q8K2W3	Txndc11	Thioredoxin domain-containing protein 11	184998	46.9619	14.5962	9.42466	1.14999e+10	1.14999e+10	0.000198533	36012.1	0.218767	0.587642	0.193592	7878.25	6925.97	4106.91	4450.33	2067.88	1246.07	1203.62	877.177	284.265	6971.64	unknown	Endoplasmic reticulum	Endoplasmic reticulum	0.876474		62162
G3GWL7				2.20751e+06	560.379	139.977	112.461	1.10283e+11	1.10283e+11	0.00294252	345354	0.296114	0.272501	0.431385	102264	8157.71	6220.4	6722.65	5318.73	5309.19	7174.59	28420.2	26786	148981	unknown	Nucleus - Non-chromatin	Nucleus - Non-chromatin	0.851654		49958
G3GWM0	Q8R050	Gspt1	Eukaryotic peptide chain release factor GTP-binding subunit ERF3A	1.28387e+07	3259.12	1064.69	654.064	8.3883e+11			2.62682e+06	0.0544456	0.114384	0.83117	143019	43122.5	41783.4	41214.7	35232.1	32683.4	31565.7	38468.6	36395.7	2.18334e+06	unknown	Cytosol	unknown	0.486039		65336
G3GWM2	Q9D3S3	Snx29	Sorting nexin-29	117373	29.7953	9.73801	5.97954	7.67223e+09			24025.8	0.0525275	0.39922	0.548253	1262.02	435.241	763.486	1601.8	1514.75	1269.2	1601.56	1998.12	407.428	13172.2	unknown	Nucleus - Chromatin	unknown	0.24006		65366
G3GWN2	Q9QZD4	Ercc4	DNA repair endonuclease XPF	139328	35.3686	11.6021	7.09802	9.1409e+09	9.1409e+09	0.000243894	28625	0.151146	0.164818	0.684036	4326.54	367.929	453.8	399.899	371.244	313.392	439.257	1287.27	1085.13	19580.5	unknown	Nucleus - Non-chromatin	Nucleus - Non-chromatin	0.828608		65607
G3GWN3	P59759	Mrtfb	Myocardin-related transcription factor B	66214	16.8085	9.75144	3.37325	7.68281e+09			24058.9	0.0578285	0.193986	0.748185	1391.29	354.316	438.541	532.667	430.621	429.53	447.512	1047.31	986.596	18000.5	unknown	Proteasome	unknown	0.232348		116030
G3GWN4				6.22435e+06	1580.06	334.048	317.097	2.63184e+11			824169	0.0341196	0.073797	0.892083	28120.3	4637.05	7338.85	5941.53	7645.11	8651.93	6990.41	7869.7	11746.6	735227	unknown	Cytosol	unknown	0.47973		42283
G3GWP1				1.90276e+06	483.016	286.598	96.9352	2.258e+11			707099	0.0934273	0.446541	0.460031	66062.4	42156.6	42867.4	50624.2	30906	24691.6	32248.4	64904.9	27349.8	325288	unknown	Plasma membrane	unknown	0.499813		118670
G3GWP2	Q8BHC9	Fut11	Alpha-(1,3)-fucosyltransferase 11	726948	184.536	54.5582	37.0341	4.29844e+10	4.29844e+10	0.000742082	134607	0.249202	0.581549	0.16925	33544.3	25039.3	16788.7	16175.4	8400.94	4196.79	4328.34	2746.87	604.158	22782.2	unknown	Endoplasmic reticulum	Endoplasmic reticulum	0.919534		59130
G3GWP4	Q3UHH1-4	Zswim8	Zinc finger SWIM domain-containing protein 8	149659	37.991	36.0478	7.62431	2.84008e+10			88937.8	0.0605872	0.216609	0.722803	5388.49	2673.99	2128.47	2457.91	1820.85	1839.89	1999.85	3199.75	3144.04	64284.5	unknown	Nucleus - Chromatin	unknown	0.232305		189770
G3GWP5;G3INM6;G3IBY3;G3HS42	P52850;Q3UHN9;Q9EQH7;Q9EQW8	Ndst2;Ndst1;Ndst3;Ndst4	Bifunctional heparan sulfate N-deacetylase/N-sulfotransferase 2;Bifunctional heparan sulfate N-deacetylase/N-sulfotransferase 1;Bifunctional heparan sulfate N-deacetylase/N-sulfotransferase 3;Bifunctional heparan sulfate N-deacetylase/N-sulfotransferase 4	82855.5	21.033	11.0139	4.22105	8.67746e+09	8.14625e+09	0.00587958	27173.7	0.189234	0.749548	0.061218	5142.18	4901.05	4017.69	4555.35	2110.35	1193.87	1122.46	1722.62	744.615	1663.52	Golgi apparatus	Golgi apparatus	Golgi apparatus	1		104730
G3GWP7	Q923T9-2	Camk2g	Calcium/calmodulin-dependent protein kinase type II subunit gamma	2.66801e+06	677.277	193.468	135.921	1.52426e+11			477327	0.128949	0.303094	0.567957	61551	15288.6	13476.4	12271	9735.04	8771.25	11238.1	42318.5	31576	271101	unknown	Ribosome	unknown	0.468816		57131
G3GWQ0;G3HND4	P62245;P62245	Rps15a	40S ribosomal protein S15a	1.70559e+06	432.965	24.7504	86.8906	1.95e+10	1.95e+10	0.000393547	61064.8	0.0729442	0.397612	0.529444	4454.32	867.689	2080.22	2555.31	1798.32	1411.93	2224.99	9166.46	4175.16	32330.4	Ribosome	Ribosome	Ribosome	1		11433
G3GWQ1	Q64727	Vcl	Vinculin	2.29567e+07	5827.59	3638.74	1169.52	2.86684e+12			8977578	0.0439736	0.0969122	0.859114	394776	146211	142124	129165	109426	103915	89638.9	67165.9	82390.5	7.71277e+06	unknown	Cytosol	unknown	0.521641		124880
G3IFE7	Q7TSV4	Pgm2	Phosphoglucomutase-2	1.32371e+07	3360.26	1160.33	674.361	9.14184e+11	8.27557e+11	0.00608779	2.86279e+06	0.0239159	0.0708429	0.905241	68466.3	19374.9	26990.9	27265.1	28807.7	29576.9	25415.2	19178.9	26198.9	2.59152e+06	unknown	Cytosol	Cytosol	0.786607		69062
G3GWQ9	Q9DA37	Samd8	Sphingomyelin synthase-related protein 1	54184.5	13.7548	3.32446	2.76041	2.61923e+09			8202.18	0.172667	0.554299	0.273034	1416.25	664.286	815.684	1115.86	634.765	330.996	460.855	447.365	76.6488	2239.47	unknown	Plasma membrane	unknown	0.440235		48339
G3GWR2	Q60930	Vdac2	Voltage-dependent anion-selective channel protein 2	1.61413e+07	4097.48	650.249	822.311	5.12308e+11	4.94815e+11	0.00947577	1.60431e+06	0.413307	0.552547	0.0341462	663072	543367	235939	84468.6	13235.1	2469.53	1852.92	2657.95	2463.89	54781.1	Mitochondrion	Mitochondrion	Mitochondrion	1		31739
G3GWR3	Q8BIG7	Comtd1	Catechol O-methyltransferase domain-containing protein 1	652144	165.547	23.9249	33.2232	1.88496e+10	1.77543e+10	0.000339997	59028	0.408498	0.533394	0.0581077	24112.8	19799	6076.98	3248.18	841.407	435.423	464.129	451.96	168.077	3429.98	unknown	Mitochondrion	Mitochondrion	0.953903		28904
G3GWR6	E9Q9R9	Dlg5	Disks large homolog 5	305838	77.6373	81.3677	15.5808	6.41067e+10			200752	0.0818952	0.298609	0.619495	16440.6	7646.68	7443.91	8402.77	5137.33	4125.52	4705.06	11800.6	10684.5	124365	unknown	Ribosome	unknown	0.438138		209610
G3GWR8	Q9Z2U0	Psma7	Proteasome subunit alpha type-7	1.90949e+07	4847.26	576.267	972.784	4.5402e+11	3.62885e+11	0.0273026	1.42178e+06	0.0363481	0.16438	0.799272	51678.9	18113.8	22126.9	22493.8	20968.6	19622.2	19382.6	47080.6	63923.5	1.13639e+06	Proteasome	Proteasome	Proteasome	1		23777
G3GWS0;G3INZ0	Q8CGC4;Q8CGC4	Lsm14b	Protein LSM14 homolog B	753620	191.307	24.7475	38.3929	1.94976e+10			61057.4	0.0649093	0.326778	0.608312	3963.2	1578.76	1638.43	1893.06	1039.77	1097.89	1541.95	6195.81	4966.58	37142	unknown	Nucleus - Non-chromatin	unknown	0.443502		25872
G3GWS7	Q9R0L7	Akap8l	A-kinase anchor protein 8-like	437535	111.069	63.6867	22.29	5.01765e+10			157129	0.0324142	0.0888031	0.878783	5093.22	1300.93	1485.7	1650.82	1539.89	1636.8	1612.27	2530.93	2196.2	138082	unknown	Cytosol	unknown	0.328718		114680
G3GWT5	Q922L6	Nelfcd	Negative elongation factor D	1.2804e+06	325.031	106.032	65.2296	8.35385e+10			261603	0.0650032	0.229357	0.70564	17005	4150.93	3976.83	4384.8	4080.88	3928.68	5427.18	18507.1	15544.3	184598	unknown	Nucleus - Non-chromatin	unknown	0.640869		65244
G3GWT7	Q6R0H7	Gnas	Guanine nucleotide-binding protein G(s) subunit alpha isoforms XLas	3.50595e+06	889.988	173.534	178.609	1.36721e+11	1.19001e+11	0.0104665	428147	0.173271	0.697116	0.129613	74185.4	54216.8	50833.3	63539.8	33432.8	24465.1	28822.5	37955.9	5202.05	55493.2	unknown	Plasma membrane	Plasma membrane	0.869597		38997
G3GWU0	Q8BVI5	Stx16	Syntaxin-16	256449	65.0998	12.0181	13.0647	9.4686e+09			29651.2	0.0904747	0.783048	0.126477	2682.68	1737.2	1769.48	3152.65	1952.66	2007.15	3080.54	7604.57	1914.06	3750.2	unknown	Nucleus - Chromatin	unknown	0.237506		36922
G3GWU4	Q9QY76	Vapb	Vesicle-associated membrane protein-associated protein B	3.10555e+06	788.346	108.405	158.211	8.54087e+10	8.54087e+10	0.00147449	267460	0.22899	0.639357	0.131653	61245.6	37186.9	31985.9	37224.9	21006.9	12615.4	14735.7	14274.3	1972.47	35211.8	unknown	Endoplasmic reticulum	Endoplasmic reticulum	0.864427		27502
G3GWU6	P35285	Rab22a	Ras-related protein Rab-22A	1.57607e+06	400.086	57.3303	80.2921	4.51685e+10			141446	0.127362	0.630346	0.242292	18014.9	12554.9	11711.7	14971.7	10105.7	6680.87	11015.9	18876.6	3242.8	34271.3	unknown	Plasma membrane	unknown	0.59596		28659
G3GWU8				56169.9	14.2588	6.65906	2.86155	5.24644e+09			16429.4	0.0676712	0.114318	0.81801	1111.8	497.927	262.994	284.133	210.689	120.998	185.618	223.717	92.1041	13439.4	unknown	Nucleus - Chromatin	unknown	0.241082		93403
G3H229	Q3THK7	Gmps	GMP synthase [glutamine-hydrolyzing]	7.30252e+06	1853.75	1205.12	372.024	9.49473e+11	8.07937e+11	0.00594346	2.9733e+06	0.0442014	0.104867	0.850931	131424	32309.8	45232.7	39236.6	39206.3	40642	36412.9	39036.7	39725.4	2.53008e+06	unknown	Cytosol	Cytosol	0.842212		130020
G3GWV6	Q05769	Ptgs2	Prostaglandin G/H synthase 2	45027.1	11.4302	3.94152	2.29389	3.10538e+09			9724.59	0.385411	0.238277	0.376313	3747.97	663.327	411.302	408.717	270.886	113.888	154.825	216.782	77.4161	3659.49	unknown	Nucleus - Chromatin	unknown	0.293021		68967
G3GWV8	Q4PJX1	Odr4	Protein odr-4 homolog	841719	213.671	53.5128	42.881	4.21608e+10	4.21608e+10	0.000727864	132028	0.239684	0.672515	0.0878014	31644.9	21979.9	16317.6	19125.6	10242.4	6551.23	7528.97	6540.84	504.203	11592.2	unknown	Endoplasmic reticulum	Endoplasmic reticulum	0.909851		50089
G3GWV9	F6ZDS4	Tpr	Nucleoprotein TPR	4.78596e+06	1214.92	1450.31	243.819	1.14265e+12			3578236	0.121971	0.0957528	0.782276	436442	28822.8	38448.1	30474.1	35370.7	37347.7	36147.6	66754.8	69260.3	2799168	unknown	Nucleus - Non-chromatin	unknown	0.405685		238750
G3GWW5	Q8BH98	Mboat1	Lysophospholipid acyltransferase 1	276593	70.2134	19.6994	14.0909	1.55205e+10			48602.8	0.127594	0.581775	0.290632	6201.41	6009.96	4798.16	5849.05	3174.65	2232.73	2776.89	2692.82	741.585	14125.5	unknown	Plasma membrane	unknown	0.640673		56113
G3GWX0	Q9D4H1	Exoc2	Exocyst complex component 2	1.42107e+06	360.739	187.404	72.3957	1.47649e+11			462366	0.144064	0.354377	0.501558	66610.5	25758.6	22444.6	25853.5	14655.3	11049.6	12873	30071.4	21146	231904	unknown	Ribosome	unknown	0.226944		103900
G3H6C5	Q61081	Cdc37	Hsp90 co-chaperone Cdc37	1.98849e+07	5047.8	1122.15	1013.03	8.84103e+11	7.90261e+11	0.00581344	2.76859e+06	0.0271982	0.0789451	0.893857	75300.7	23677.1	33750.8	31955.1	27447.7	27245.7	24330.6	25431.7	24728	2474725	unknown	Cytosol	Cytosol	0.73136		44461
G3I4E8;G3I4E9	P04117;P24526	Fabp4;Pmp2	Fatty acid-binding protein, adipocyte;Myelin P2 protein	5.60204e+07	14220.8	1049	2853.94	8.26469e+11	7.36686e+11	0.00541932	2.58811e+06	0.0308369	0.0777968	0.891366	79809.3	23525.9	31783	27910.5	25672.1	26422.6	22820.9	18742.4	24469.4	2.30695e+06	unknown	Cytosol	Cytosol	0.772231		14753
G3HNK4;G3HYK6	O08553;Q62188	Dpysl2;Dpysl3	Dihydropyrimidinase-related protein 2;Dihydropyrimidinase-related protein 3	1.34416e+07	3412.15	1061.98	684.775	8.36696e+11	7.35432e+11	0.00541009	2.62014e+06	0.0321418	0.0888874	0.878971	84216	26210.1	32085.9	31805.1	30858.6	28597.3	26349.2	24170.8	32820.1	2.30302e+06	unknown	Cytosol	Cytosol	0.778034		62247
G3GWY2	Q8C5L7	Rbm34	RNA-binding protein 34	2.42439e+06	615.435	96.2755	123.51	7.5852e+10	7.5852e+10	0.00202385	237533	0.254883	0.314302	0.430815	60543.2	4271.17	4619.99	4822.36	4039.13	4532.29	6064.11	24521.8	21786.1	102333	Nucleus - Non-chromatin	Nucleus - Non-chromatin	Nucleus - Non-chromatin	1		31287
G3GWY3	Q9DCC8	Tomm20	Mitochondrial import receptor subunit TOM20 homolog	6.75339e+06	1714.35	139.703	344.049	1.10067e+11	1.08874e+11	0.00208496	344677	0.522917	0.466251	0.0108316	180237	83549.2	52298	18367.5	3362.97	738.447	705.837	927.616	756.4	3733.4	Mitochondrion	Mitochondrion	Mitochondrion	1		16298
G3GWY6	E9Q1P8	Irf2bp2	Interferon regulatory factor 2-binding protein 2	150980	38.3265	6.92943	7.69164	5.45945e+09			17096.4	0.0935985	0.314792	0.59161	1600.2	317.633	460.443	525.686	403.257	377.786	645.465	1553.46	1098.08	10114.4	unknown	Ribosome	unknown	0.428054		36160
G3GWY9				97402.8	24.7258	14.6785	4.96215	1.15646e+10			36215	0.0369829	0.123159	0.839858	1339.34	618.606	807.29	526.39	546.894	487.075	417.985	419.605	636.374	30415.4	unknown	Cytosol	unknown	0.553191		118730
G3GWZ6	Q9CQA9	Ntpcr	Cancer-related nucleoside-triphosphatase homolog	2.3976e+06	608.633	61.8706	122.145	4.87456e+10			152648	0.176549	0.255029	0.568422	26949.9	4930.33	4494.64	4197.4	2861.63	2383.72	3298.54	9553.29	7210.26	86768.6	unknown	Nucleus - Non-chromatin	unknown	0.436051		20331
G3GWZ8	Q80TE4-2	Sipa1l2	Signal-induced proliferation-associated 1-like protein 2	19622.1	4.98108	4.67799	0.99964	3.68562e+09	3.68562e+09	7.43827e-05	11541.6	0.0967771	0.37003	0.533193	1116.96	423.192	622.262	524.982	326.908	290.945	332.29	977.569	772.593	6153.91	unknown	Ribosome	Ribosome	0.838261		187830
G3GX06	Q6PGF7	Exoc8	Exocyst complex component 8	1.43188e+06	363.483	147.487	72.9464	1.162e+11			363883	0.197032	0.273695	0.529273	71696.5	14631.7	15138.8	16399.2	10024.4	8235.21	9388.72	16931.8	8843.1	192593	unknown	Plasma membrane	unknown	0.333399		81152
G3GX08	P98192	Gnpat	Dihydroxyacetone phosphate acyltransferase	1.83914e+06	466.868	177.884	93.6944	1.40148e+11	1.14827e+11	0.0630392	438878	0.192633	0.626693	0.180674	84542.4	66730.9	55814	65664.8	35266.8	20307.2	19987.7	9249.6	2020.54	79293.6	Peroxisome	Peroxisome	Peroxisome	1		76203
G3GX12				441854	112.165	43.1527	22.5101	3.39985e+10	3.39985e+10	0.000586948	106467	0.24047	0.641876	0.117655	25602.1	19566.3	13021.4	14395.1	7578.93	4812.93	4788.7	3496.05	679.166	12526.4	unknown	Endoplasmic reticulum	Endoplasmic reticulum	0.925232		76945
G3GX13	Q8C3W1		Uncharacterized protein C1orf198 homolog	889434	225.784	21.4562	45.3119	1.69046e+10			52937.2	0.0939554	0.245576	0.660468	4973.73	2676.1	2347.52	2535.59	1363.64	1027.83	1077.85	1490.59	481.016	34963.3	unknown	Endoplasmic reticulum	unknown	0.354708		19006
G3GX17	Q6PB93	Galnt2	Polypeptide N-acetylgalactosaminyltransferase 2	3.19958e+06	812.215	247.616	163.001	1.95088e+11			610923	0.159779	0.770198	0.0700231	97612.8	95612.3	106205	117682	52319.5	24327	26288.7	37323.1	10773.1	42778.7	unknown	Golgi apparatus	unknown	0.662394		60973
G3GX18				263046	66.7744	57.3959	13.4008	4.52202e+10	4.52202e+10	0.00120655	141608	0.250082	0.251495	0.498423	35413.7	2721.25	2662.9	1515.66	2060.95	1903.11	2690.31	11442.9	10616.7	70580.8	unknown	Nucleus - Non-chromatin	Nucleus - Non-chromatin	0.887666		171910
G3GX19;G3IKV9	Q91WQ5	Taf5l	TAF5-like RNA polymerase II p300/CBP-associated factor-associated factor 65 kDa subunit 5L	217572	55.231	18.1782	11.0841	1.43219e+10			44849.5	0.168154	0.199059	0.632787	7541.63	1377.28	939.953	812.872	772.259	607.743	679.755	2131.84	1606.01	28380.2	unknown	Nucleus - Non-chromatin	unknown	0.427679		65826
G3GX20	Q9JI39	Abcb10	ATP-binding cassette sub-family B member 10, mitochondrial	995534	252.717	38.9867	50.7171	3.07162e+10	2.64429e+10	0.000506386	96188.7	0.390078	0.4708	0.139122	37521.1	25763.4	11591.7	4382.35	1047.47	230.473	262.142	1092.4	915.742	13381.9	unknown	Mitochondrion	Mitochondrion	0.990437		30854
G3GX21	Q8R0G9	Nup133	Nuclear pore complex protein Nup133	2.03672e+06	517.022	177.574	103.76	1.39904e+11			438113	0.267226	0.151693	0.581081	117075	9020.46	10551.3	9950.31	8794.72	6429.14	8101.36	10019.1	3592.31	254579	unknown	Nucleus - Chromatin	unknown	0.335895		68691
G3GX26	P56371	Rab4a	Ras-related protein Rab-4A	1.61017e+06	408.743	49.9381	82.0294	3.93445e+10			123208	0.0714655	0.522659	0.405876	8805.14	4084.37	5073.32	7745.97	6974.59	5912.07	10077.9	21702.2	2825.48	50007.2	unknown	Nucleus - Chromatin	unknown	0.239058		24435
G3GX32	Q91XD7	Creld1	Protein disulfide isomerase Creld1	1.72975e+06	439.098	100.369	88.1213	7.90771e+10	7.90771e+10	0.00136518	247632	0.26986	0.690755	0.0393848	66826	44174.8	31446.6	36281.8	18837.5	12720.4	13507	12631.3	1453.88	9752.94	unknown	Endoplasmic reticulum	Endoplasmic reticulum	0.89639		45716
G3GX34	Q99KI3	Emc3	ER membrane protein complex subunit 3	421909	107.102	16.0632	21.494	1.26556e+10			39631.3	0.193297	0.645351	0.161351	7660.64	6339.13	5260.1	5438.44	3092.97	1906.24	2118.86	1311.22	109.174	6394.56	unknown	Endoplasmic reticulum	unknown	0.507596		29996
G3GX35	Q80V62	Fancd2	Fanconi anemia group D2 protein homolog	862298	218.895	32.6088	43.9295	2.56913e+10			80453.1	0.0843655	0.0929784	0.822656	6787.47	753.488	669.707	773.678	878.998	768.978	829.825	1294.89	1510.83	66185.2	unknown	Nucleus - Non-chromatin	unknown	0.39013		29794
G3GX36	Q80V62	Fancd2	Fanconi anemia group D2 protein homolog	476796	121.035	73.2807	24.2902	5.77352e+10			180800	0.116329	0.100435	0.783236	21032.2	1571.27	2183.62	1922.7	2190.39	2084.86	2001.25	3084.28	3120.3	141609	unknown	Nucleus - Chromatin	unknown	0.351362		121090
G3GX38	Q91VR8	Brk1	Protein BRICK1	622460	158.012	8.32881	31.711	6.56197e+09			20549	0.111826	0.29692	0.591254	2297.92	812.94	725.046	790.029	597.174	419.126	579.848	1257.71	919.536	12149.7	unknown	Ribosome	unknown	0.302942		10542
G3GX44	Q9D1M0	Sec13	Protein SEC13 homolog	6.53501e+06	1658.92	294.848	332.923	2.323e+11			727453	0.121966	0.216092	0.661942	88724.6	17207	19011.7	21121.4	17251.8	15633.5	18071.5	29454.8	19445	481532	unknown	Nucleus - Chromatin	unknown	0.229064		35547
G3GX45	Q9R0K7	Atp2b2	Plasma membrane calcium-transporting ATPase 2	357809	90.8301	64.6211	18.2284	5.09126e+10	2.36484e+10	0.00207995	159434	0.166522	0.297967	0.53551	26549.4	14188.3	9808.11	7884.68	3773.33	2598.98	2908.78	4627.92	1716.12	85378.7	Plasma membrane	Plasma membrane	Plasma membrane	1		142290
G3GX49				500415	127.031	7.80794	25.4934	6.1516e+09			19263.9	0.10793	0.753698	0.138372	2079.15	3076.81	3036.82	3682.07	1531.43	855.82	971.393	1099.99	264.829	2665.58	unknown	Lysosome	unknown	0.50883		12293
G3GX50				686828	174.352	72.1251	34.9902	5.68247e+10			177948	0.0429772	0.255381	0.701642	7647.71	2946.01	3352.01	3329.94	2896.45	2982.74	3622.36	14155.6	12159.5	124856	unknown	Nucleus - Non-chromatin	unknown	0.60484		82735
G3GX51	Q8C9A2-1	Endov	Endonuclease V	49540.5	12.5759	1.75031	2.52382	1.37901e+09			4318.41	0.0514563	0.407506	0.541038	222.209	79.7105	140.676	371.391	268.151	184.4	241.63	383.601	90.2178	2336.42	unknown	Nucleus - Chromatin	unknown	0.212859		27836
G3GX53	Q8K4Q0-2	Rptor	mTOR	454482	115.371	85.8243	23.1534	6.76179e+10	5.38776e+10	0.00405362	211747	0.0395054	0.1637	0.796795	8365.16	3049.03	3418.72	3524.37	2943.12	2695.48	2842.68	7726.28	8463.29	168719	unknown	Proteasome	Proteasome	0.765594		148780
G3GX54	P0C0A3	Chmp6	Charged multivesicular body protein 6	1.13711e+06	288.657	29.4517	57.9297	2.32039e+10	1.57782e+10	0.00138774	72663.7	0.118463	0.561519	0.320018	8607.93	7092.47	6121.45	7470.39	4217.06	3206.47	4076.2	7230.44	1387.54	23253.7	unknown	Plasma membrane	Plasma membrane	0.803006		20406
G3GX55	Q8BKX1-3	Baiap2	Brain-specific angiogenesis inhibitor 1-associated protein 2	4.14166e+06	1051.37	321.86	210.996	2.53582e+11			794098	0.158479	0.467755	0.373766	125848	48242.8	47370.1	58760	38057.8	27216.2	33812.4	68110.5	49873.5	296807	unknown	Plasma membrane	unknown	0.275815		61227
G3GX57	Q62036	Cep131	Centrosomal protein of 131 kDa	586838	148.969	76.1979	29.8963	6.00336e+10	6.00336e+10	0.00121159	187997	0.0815807	0.4493	0.469119	15336.9	9206.15	8647.69	10245.5	6562.77	5648.75	8140.3	22345.4	13670.4	88192.9	unknown	Ribosome	Ribosome	0.83819		102300
G3GX59	Q5I012-6	Slc38a10	Putative sodium-coupled neutral amino acid transporter 10	870521	220.982	130.203	44.3484	1.02582e+11	8.6058e+10	0.0621126	321239	0.185117	0.653801	0.161082	59466.7	44171.9	40752.2	47246.8	22684.1	12942.8	14497.7	21164.1	6566.78	51745.9	unknown	Golgi apparatus	Golgi apparatus	0.843867		117840
G3GX68	P60670	Nploc4	Nuclear protein localization protein 4 homolog	5.0724e+06	1287.63	156.351	258.412	1.23183e+11			385752	0.0890278	0.192055	0.718917	34342.6	7712.9	8334.44	8194.55	6407.08	5476.39	6679.78	16378	14902.5	277324	unknown	Nucleus - Non-chromatin	unknown	0.390919		24285
G3GX71	Q8R0K4	Ccdc137	Coiled-coil domain-containing protein 137	795338	201.897	18.9289	40.5182	1.49134e+10	1.49134e+10	0.000397912	46701.7	0.173294	0.258672	0.568033	8093.14	805.694	676.656	659.527	760.701	714.012	1061.14	3965.33	3437.37	26528.1	unknown	Nucleus - Non-chromatin	Nucleus - Non-chromatin	0.893969		18751
G3GX75	Q99LI8	Hgs	Hepatocyte growth factor-regulated tyrosine kinase substrate	5.02514e+06	1275.64	549.315	256.004	4.32785e+11			1.35528e+06	0.0536994	0.271538	0.674762	72777.7	28799.8	37489.2	59589.8	50985	44643.5	60245.4	72673.9	13583.5	914491	unknown	Nucleus - Chromatin	unknown	0.233182		86124
G3GX76	Q9QZD8	Slc25a10	Mitochondrial dicarboxylate carrier	2.80595e+06	712.292	112.71	142.948	8.87998e+10	8.22651e+10	0.00157539	278079	0.426028	0.500383	0.0735891	118470	84206.6	37630.9	12171.5	2235.41	390.198	711.718	1079.86	719.775	20463.6	unknown	Mitochondrion	Mitochondrion	0.988366		31647
G3GX80	Q3UGS4	Mcrip1	Mapk-regulated corepressor-interacting protein 1	1.46092e+06	370.856	20.4435	74.4262	1.61067e+10	1.61067e+10	0.000325063	50438.5	0.127744	0.458265	0.41399	6443.23	3459.67	2497.33	2512.07	1696.09	1587.31	1900.09	5192.81	4268.84	20881	unknown	Ribosome	Ribosome	0.935447		11025
G3GX84	P97770-3	Thumpd3	THUMP domain-containing protein 3	554450	140.748	18.8285	28.2462	1.48343e+10			46454	0.0879421	0.247134	0.664924	4085.26	1475.31	1915.68	1550.02	1647.12	1351.37	1152.98	992.835	1395.06	30888.4	unknown	Nucleus - Chromatin	unknown	0.218524		26755
G3GUC8	Q9CZ30-2	Ola1	Obg-like ATPase 1	2.52221e+07	6402.64	1022.47	1284.93	8.05567e+11	7.33816e+11	0.00539821	2.52266e+06	0.0231765	0.0658925	0.910931	58466.3	16147	23411.5	23053.9	21495.5	22295.9	18336.8	19892.5	21591.1	2297966	unknown	Cytosol	Cytosol	0.758436		31939
G3GX96	P59999	Arpc4	Actin-related protein 2/3 complex subunit 4	8.90655e+06	2260.94	222.329	453.741	1.75165e+11			548535	0.087973	0.27439	0.637637	48256.2	18158.5	17491.6	18230.9	11716	10535.7	12410.6	34447.8	27521.4	349766	unknown	Ribosome	unknown	0.51294		19667
G3GXA5	Q5XKN4	Jagn1	Protein jagunal homolog 1	145147	36.8456	3.88169	7.39445	3.05824e+09	3.05824e+09	5.27974e-05	9576.97	0.232955	0.626304	0.140741	2231	1187.02	1152.39	1299.12	719.974	494.588	555.022	527.341	62.6476	1347.87	unknown	Endoplasmic reticulum	Endoplasmic reticulum	0.735422		21070
G3GXA9	P09103	P4hb	Protein disulfide-isomerase	7.8387e+07	19898.6	2101.79	3993.4	1.65592e+12	1.65592e+12	0.0285878	5185575	0.298764	0.687049	0.0141868	1.54926e+06	948686	810625	861956	397842	216956	208069	116755	1854.04	73566.9	Endoplasmic reticulum	Endoplasmic reticulum	Endoplasmic reticulum	1		21125
G3HCN2	P70698	Ctps1	CTP synthase 1	1.22354e+07	3105.98	1036.05	623.33	8.16263e+11	7.12894e+11	0.0052443	2556150	0.0323638	0.0942724	0.873364	82726.7	28082.9	34890.4	33642.3	31498.5	31648.5	27488.1	23771.2	29952.5	2.23245e+06	unknown	Cytosol	Cytosol	0.853064		66713
G3GXB1	O08583-2	Alyref	THO complex subunit 4	1.7361e+07	4407.1	441.768	884.449	3.48053e+11			1089938	0.0927526	0.372197	0.535051	101095	16578.8	16842.6	22880	22049.7	25570	39562.6	153606	108581	583172	unknown	Nucleus - Non-chromatin	unknown	0.464461		20048
G3HU51;G3I4U7;G3HUE3	O88844;O88844;O88844	Idh1	Isocitrate dehydrogenase [NADP] cytoplasmic	1.72967e+07	4390.79	1025.38	881.175	8.07861e+11	7.05351e+11	0.0051888	2.52984e+06	0.0327541	0.0941369	0.873109	82862.7	28524.9	33033.7	34456.8	32337.1	33169.6	27171.6	21847.2	27610.5	2.20883e+06	Cytosol	Cytosol	Cytosol	1		46706
G3GXB6	Q8BKJ9	Sirt7	NAD-dependent protein deacetylase sirtuin-7	230350	58.4745	9.99885	11.7351	7.87774e+09			24669.4	0.155137	0.312307	0.532557	3827.12	1253.43	1048.21	1046.75	596.317	541.286	642.517	1443.43	1132.46	13137.8	unknown	Ribosome	unknown	0.33278		34199
G3GXB9	Q922W5	Pycr1	Pyrroline-5-carboxylate reductase 1, mitochondrial	1.13585e+06	288.336	56.6581	57.8654	4.46389e+10	4.03821e+10	0.000773323	139788	0.45062	0.454018	0.0953613	62991.3	37482	16372.6	5678.81	1070.71	614.962	194.415	957.223	1095.58	13330.4	Mitochondrion	Mitochondrion	Mitochondrion	1		39300
G3I5L3	P10107	Anxa1	Annexin A1	2.16013e+07	5483.52	1065.48	1100.47	8.3945e+11	7.01147e+11	0.00515788	2628761	0.0441483	0.120605	0.835246	116055	37903.3	45602.4	45048.3	40996.6	44159.2	34963.7	26812.8	41556.6	2.19566e+06	unknown	Cytosol	Cytosol	0.808131		38861
G3GXC6	Q8C4X1-3	Cenpx	Centromere protein X	186163	47.2576	2.76291	9.48399	2.1768e+09			6816.71	0.525778	0.159918	0.314304	3584.08	128.779	157.136	162.767	136.518	72.3293	106.246	193.809	132.527	2142.52	unknown	Nucleus - Chromatin	unknown	0.540498		11693
G3GXU1	Q61074	Ppm1g	Protein phosphatase 1G	1.42985e+07	3629.68	980.068	728.43	7.7216e+11	6.97007e+11	0.00512743	2418041	0.0248494	0.072479	0.902672	60086.9	18982.8	21725.3	22989.9	23646.7	26295.5	21708.4	16509.6	23399.1	2182697	unknown	Cytosol	Cytosol	0.767152		54003
G3GXD5	Q99LD4	Gps1	COP9 signalosome complex subunit 1	2.44507e+06	620.683	167.42	124.563	1.31904e+11			413062	0.0427537	0.115095	0.842151	17659.9	3623.78	6389.95	5775.56	5089.57	5237.74	4822.68	7285.87	9316.38	347860	unknown	Cytosol	unknown	0.369202		53947
G3HSM3	Q8C1A5	Thop1	Thimet oligopeptidase	9.77738e+06	2482	969.22	498.105	7.63613e+11	6.86766e+11	0.00505209	2.39128e+06	0.0270056	0.0736314	0.899363	64577.8	14914.8	22769.2	23496.6	24766	27954.6	21756.5	18381.2	22034.1	2.15063e+06	unknown	Cytosol	Cytosol	0.725826		78100
G3HV50	Q9WU28	Pfdn5	Prefoldin subunit 5	4.43402e+07	11255.8	974.414	2258.89	7.67706e+11	6.80727e+11	0.00500767	2.40409e+06	0.0301621	0.0831341	0.886704	72512.5	22355.6	28091.9	26956.1	25712.2	28124.1	22718.5	19668.7	26234.9	2131717	unknown	Cytosol	Cytosol	0.824175		17314
G3GXE0	Q9DC28	Csnk1d	Casein kinase I isoform delta	94762	24.0554	4.9245	4.82761	3.87984e+09			12149.8	0.0816114	0.425671	0.492717	991.564	548.598	507.693	504.221	374.927	336.723	323.539	1247.94	1328.19	5986.43	unknown	Ribosome	unknown	0.423437		40943
G3GXE8	Q9D136	Ogfod3	2-oxoglutarate and iron-dependent oxygenase domain-containing protein 3	644327	163.563	18.9357	32.825	1.49187e+10	1.49187e+10	0.000257557	46718.4	0.247134	0.67143	0.0814361	11545.7	8647.14	6179.54	6574.75	3504.62	2015.62	2345.55	1802	298.953	3804.57	unknown	Endoplasmic reticulum	Endoplasmic reticulum	0.942054		23154
G3GXE9	Q3U4H6-2	Hexd	Hexosaminidase D	32228.6	8.18127	2.23651	1.64188	1.76207e+09			5517.97	0.028651	0.170399	0.80095	158.095	277.432	93.2587	97.3811	128.359	116.949	52.9948	73.8933	99.9907	4419.61	unknown	Nucleus - Chromatin	unknown	0.237723		54674
G3GXF0				2.03907e+06	517.619	70.6007	103.88	5.56238e+10			174187	0.206783	0.613825	0.179392	36018.9	28000.4	18479.4	20934.1	11653.8	7422.96	8396.94	9394.4	2638.54	31247.9	unknown	Endoplasmic reticulum	unknown	0.697271		27279
G3GXF4	Q3UCQ1	Foxk2	Forkhead box protein K2	715119	181.534	42.9536	36.4315	3.38416e+10	3.38416e+10	0.000902946	105976	0.259571	0.206269	0.53416	27508.2	2306.19	2533.63	1788.8	1586.54	1787.19	1832.28	4835.77	5189.12	56608.1	unknown	Nucleus - Chromatin	Nucleus - Chromatin	0.726047		47323
G3GXF6	Q9CR39	Wdr45b	WD repeat domain phosphoinositide-interacting protein 3	1.90423e+06	483.39	84.7722	97.0103	6.67889e+10			209151	0.0513756	0.474354	0.47427	10745.3	4561.19	7942.82	15875.9	14566.8	13370	16910.9	20968.5	5015.75	99194.3	unknown	Nucleus - Chromatin	unknown	0.240901		35074
G3GXG0	Q9WTX6	Cul1	Cullin-1	3.3176e+06	842.176	377.863	169.014	2.97705e+11			932271	0.0788966	0.187883	0.73322	73553	20004.9	21940.4	23437.2	16932.2	14309.9	16231.3	33775.8	28526.1	683560	unknown	Nucleus - Chromatin	unknown	0.267803		89735
G3GXG1	Q61188	Ezh2	Histone-lysine N-methyltransferase EZH2	137813	34.9841	14.9046	7.02086	1.17428e+10	1.17428e+10	0.000313317	36772.9	0.392179	0.146042	0.461778	14421.6	782.662	480.26	388.049	371.937	480.096	553.579	1155.7	1158.13	16981	Nucleus - Chromatin	Nucleus - Chromatin	Nucleus - Chromatin	1		85208
G3GXG4	Q8K0C4	Cyp51a1	Lanosterol 14-alpha demethylase	1.64321e+06	417.13	118.396	83.7127	9.32801e+10	9.32801e+10	0.00161038	292109	0.243745	0.704608	0.0516473	71200	44735.7	36396.8	42791.6	24992.1	15426.5	18653.3	20937.8	1888.75	15086.6	Endoplasmic reticulum	Endoplasmic reticulum	Endoplasmic reticulum	1		56767
G3GXG5	Q6S5J6	Krit1	Krev interaction trapped protein 1	23779.6	6.03646	2.56027	1.21144	2.01715e+09			6316.76	0.142192	0.426406	0.431401	898.195	391.273	407.522	384.313	209.012	216.183	297.814	584.431	202.957	2725.06	unknown	Plasma membrane	unknown	0.275627		84827
G3GXG6	Q6ZPS6	Ankib1	Ankyrin repeat and IBR domain-containing protein 1	139637	35.447	21.6617	7.11377	1.70665e+10			53444.1	0.0742374	0.313492	0.612271	3967.55	2273.47	2372.78	2655.22	1914.74	1587.38	1883.48	3023.31	1043.89	32722.3	unknown	Plasma membrane	unknown	0.545948		122220
G3GXG9	Q5BL07-2	Pex1	Peroxisome biogenesis factor 1	281581	71.4796	34.243	14.345	2.69788e+10			84485	0.196063	0.553775	0.250162	16564.4	12093.3	9702.77	10561.2	5659.09	3176.45	3185.43	1801.93	605.45	21135	unknown	Endoplasmic reticulum	unknown	0.519774		95812
G3GXH0	Q8K2X2-2	Rbm48	RNA-binding protein 48	58298.2	14.7991	2.58532	2.96998	2.03688e+09			6378.55	0.0897642	0.284198	0.626038	572.565	141.418	198.644	110.294	123.817	153.958	177.72	535.124	371.799	3993.21	unknown	Ribosome	unknown	0.424805		34939
G3GXH1;G3HTT4	Q9CVI2-2;Q9CVI2-2	Fam133b	Protein FAM133B	1.48827e+06	377.8	50.5647	75.8196	3.98381e+10			124754	0.182468	0.286378	0.531154	22763.6	9238.78	5832.39	5631.96	3310.46	2183.56	2513.74	4218.68	2797.29	66263.8	unknown	Plasma membrane	unknown	0.460826		26768
G3HAN8;G3I359	P50247;P50247	Ahcy	Adenosylhomocysteinase	1.64235e+07	4169.12	993.48	836.689	7.82728e+11	6.74956e+11	0.00496521	2451133	0.0350627	0.102625	0.862313	85943.3	25908.8	36680.3	32876.8	32678	33057.2	29466.4	27838.2	33040.6	2.11364e+06	Cytosol	Cytosol	Cytosol	1		47659
G3GXH6	Q69Z37	Samd9l	Sterile alpha motif domain-containing protein 9-like	962636	244.366	223.045	49.0411	1.75729e+11			550301	0.0171919	0.0492713	0.933537	9460.7	4041.24	2697.12	2831.56	1988.39	1137.01	2250.28	6622.83	5545.62	513726	unknown	Nucleus - Chromatin	unknown	0.24233		182550
G3GXH9	Q8CI71	Vps50	Syndetin	531378	134.891	74.9049	27.0709	5.90149e+10	5.90149e+10	0.00119103	184807	0.123793	0.310546	0.56566	22877.9	6990.27	5600.58	6186.49	4376.76	4341.52	5040.05	13584	11271.4	104538	unknown	Ribosome	Ribosome	0.703491		111060
G3GXI2	Q60755	Calcr	Calcitonin receptor	131943	33.494	10.5972	6.72181	8.34912e+09	4.54602e+09	0.000399836	26145.5	0.116732	0.427759	0.455509	3052.01	2289.54	1876.54	2267.11	1182.22	977.851	1030.51	1212.79	347.404	11909.5	unknown	Plasma membrane	Plasma membrane	0.73013		63278
G3GXI6	O35623	Bet1	BET1 homolog	1.68081e+06	426.675	28.2245	85.6282	2.22371e+10			69636.1	0.202675	0.683823	0.113502	14113.5	10218.6	6570.33	9544.59	5819.15	3503.12	4449.36	6321.9	1191.68	7903.82	unknown	Plasma membrane	unknown	0.628479		13230
G3GXJ0	Q924D0	Rtn4ip1	Reticulon-4-interacting protein 1, mitochondrial	548916	139.343	30.452	27.9643	2.3992e+10	1.97292e+10	0.000377818	75131.6	0.424388	0.397937	0.177675	31885	18610	6838.55	3091.71	390.149	257.486	67.0228	358.682	284.053	13349	unknown	Mitochondrion	Mitochondrion	0.97552		43708
G3GXJ1	Q9CZN8	Qrsl1	Glutamyl-tRNA(Gln) amidotransferase subunit A, mitochondrial	1.36254e+06	345.882	98.4848	69.4142	7.75926e+10	7.02269e+10	0.00134485	242984	0.43934	0.465731	0.0949287	106752	70353.7	28233.6	9386.29	1671.13	432.44	611.872	1137.36	1338.54	23066.1	Mitochondrion	Mitochondrion	Mitochondrion	1		56947
G3GXJ2	Q9CQF4	Mtres1	Mitochondrial transcription rescue factor 1	4.14095e+06	1051.18	144.128	210.959	1.13553e+11	1.04192e+11	0.00199529	355594	0.541247	0.376315	0.0824375	192465	73429.5	36997.2	11037	3845.16	861.16	1840.82	4101.82	1702.92	29314.3	unknown	Mitochondrion	Mitochondrion	0.780465		27422
G3GXJ5	Q33DR3-3	Pdss2	All trans-polyprenyl-diphosphate synthase PDSS2	491731	124.826	27.5642	25.0511	2.17168e+10	1.92707e+10	0.000369036	68006.9	0.425071	0.46229	0.112639	28907.8	19894.5	8006.47	2394.31	377.588	25.4927	99.3767	333.093	308.024	7660.21	unknown	Mitochondrion	Mitochondrion	0.987133		44164
G3GXK1	Q8VHE0	Sec63	Translocation protein SEC63 homolog	2.17048e+06	550.979	174.994	110.574	1.37871e+11	1.37871e+11	0.0023802	431747	0.244453	0.666332	0.0892146	105542	71970.8	60439	61120.8	33886.7	20428.7	21824.8	16673.3	1343.07	38518.2	Endoplasmic reticulum	Endoplasmic reticulum	Endoplasmic reticulum	1		63521
G3GXK5	O70492	Snx3	Sorting nexin-3	136351	34.6129	2.22717	6.94636	1.7547e+09			5494.9	0.114333	0.671906	0.213761	628.247	252.658	302.876	577.74	491.2	493.244	579.382	905.214	89.7472	1174.6	unknown	Nucleus - Chromatin	unknown	0.239414		12869
G3GXL1	Q8VDS7-2	Cep57l1	Centrosomal protein CEP57L1	90501.8	22.974	6.16311	4.61058	4.85569e+09			15205.7	0.128103	0.44826	0.423637	1947.9	1231.79	869.522	807.422	620.071	514.457	656.279	1629.71	486.866	6441.71	unknown	Plasma membrane	unknown	0.203497		53653
G3GXL6	O70572	Smpd2	Sphingomyelin phosphodiesterase 2	184194	46.7577	8.35911	9.38368	6.58585e+09	6.58585e+09	0.000113698	20623.8	0.224583	0.707235	0.0681818	4631.74	3634.53	2379.07	2934.69	1728.17	1035.08	1330.73	1323.48	220.108	1406.17	unknown	Endoplasmic reticulum	Endoplasmic reticulum	0.872612		35755
G3GXL8	Q8VDP3-2	Mical1	[F-actin]-monooxygenase MICAL1	2.27569e+06	577.686	57.1014	115.934	4.49881e+10			140882	0.050061	0.12815	0.821789	7052.68	2687.9	3316.16	3027.62	2104.7	1925.58	1792.87	1922.76	1276.39	115775	unknown	Nucleus - Chromatin	unknown	0.187785		19769
G3GXL9	Q8VDP3-2	Mical1	[F-actin]-monooxygenase MICAL1	2.395e+06	607.973	114.864	122.012	9.04975e+10			283395	0.0649743	0.196788	0.738238	18413.4	10371.2	9075.72	10144.4	6267.98	5499.23	5348.67	5147.78	3913.83	209213	unknown	Nucleus - Chromatin	unknown	0.199183		37786
G3GXM4	Q8R5H6	Wasf1	Wiskott-Aldrich syndrome protein family member 1	1.63474e+06	414.98	127.77	83.2811	1.00666e+11			315237	0.0759798	0.192173	0.731847	23951.6	6498.43	7175.42	8304.48	5746.41	4511.85	5670	13358.6	9314.9	230705	unknown	Nucleus - Non-chromatin	unknown	0.259768		61579
G3GXM5	Q9DC48	Cdc40	Pre-mRNA-processing factor 17	1.43211e+06	363.541	119.009	72.9581	9.37629e+10	9.37629e+10	0.00250174	293621	0.114897	0.32785	0.557253	33736	3919.6	5146.14	5363.72	5708.31	5789.99	8107.72	33757.3	28471	163621	unknown	Nucleus - Non-chromatin	Nucleus - Non-chromatin	0.829061		65472
G3GXN3	Q9Z0R6	Itsn2	Intersectin-2	1.00244e+06	254.47	239.392	51.0688	1.88609e+11			590633	0.268891	0.523524	0.207585	158816	83722	67890.7	64691.1	27927.2	16163.1	15316	21728.5	11772	122607	unknown	Endoplasmic reticulum	unknown	0.237819		188150
G3GXN5	P70365	Ncoa1	Nuclear receptor coactivator 1	13257.6	3.36546	2.63902	0.675404	2.07919e+09			6511.05	0.0899533	0.267912	0.642135	585.69	215.389	182.095	121.406	135.25	131.152	143.31	406.279	409.505	4180.97	unknown	Proteasome	unknown	0.620609		156830
G3GXN8	D3Z4S3	Ptrhd1	Putative peptidyl-tRNA hydrolase PTRHD1	790495	200.668	24.1072	40.2715	1.89932e+10			59477.8	0.0439297	0.0925088	0.863561	2612.84	1003	922.109	639.777	667.124	646.376	518.078	572.837	532.922	51362.8	unknown	Cytosol	unknown	0.383581		24027
G3GXP6;G3H9M8	O70585;Q9D2N4-6	Dtnb;Dtna	Dystrobrevin beta;Dystrobrevin alpha	597438	151.66	50.6598	30.4362	3.9913e+10	3.9913e+10	0.000689057	124989	0.272312	0.518831	0.208857	34035.9	16380.2	13570.9	14601.2	7056.27	3971.03	4555.65	4042.93	669.861	26104.7	unknown	Endoplasmic reticulum	Endoplasmic reticulum	0.812203		66807
G3GXQ0	O35066	Kif3c	Kinesin-like protein KIF3C	126919	32.2186	14.4652	6.46587	1.13966e+10			35688.8	0.0536313	0.226721	0.719647	1914.04	750.081	699.281	857.945	583.228	569.442	728.785	2127.82	1774.83	25683.4	unknown	Nucleus - Non-chromatin	unknown	0.298849		89794
G3GXQ2;G3HSB8	P61027;P62821	Rab10;Rab1A	Ras-related protein Rab-10;Ras-related protein Rab-1A	522291	132.584	58.8706	26.6079	4.6382e+10			145247	0.184179	0.702937	0.112884	26751.4	16552.9	14504.8	18036.5	10798.4	7162.77	10861.5	20400.6	3781.79	16396	unknown	Plasma membrane	unknown	0.678492		88805
G3GXQ3	Q8BMS1	Hadha	Trifunctional enzyme subunit alpha, mitochondrial	4.64166e+06	1178.29	487.541	236.468	3.84116e+11	3.7039e+11	0.00709302	1.20287e+06	0.464296	0.499969	0.035735	558488	374647	157872	53762.8	7666.8	1249.04	811.873	2430.7	2956.67	42984.5	Mitochondrion	Mitochondrion	Mitochondrion	1		82754
G3GXQ4	Q99JY0	Hadhb	Trifunctional enzyme subunit beta, mitochondrial	3.64694e+06	925.778	183.003	185.792	1.44182e+11	1.33725e+11	0.00256085	451509	0.452823	0.474651	0.0725254	204454	134033	52061.8	18619.2	3466.51	879.537	877.227	2695.13	1677	32745.9	Mitochondrion	Mitochondrion	Mitochondrion	1		39535
G3GXR7	Q6PER3	Mapre3	Microtubule-associated protein RP/EB family member 3	822135	208.7	33.3565	41.8834	2.62804e+10			82297.7	0.111288	0.235122	0.65359	9158.76	2746.06	2271.28	2118.82	2039.8	1674.59	1835.07	3621.23	3043.15	53789	unknown	Nucleus - Chromatin	unknown	0.246337		31966
G3GXR9	Q8BM55	Tmem214	Transmembrane protein 214	3.39974e+06	863.028	143.668	173.199	1.13191e+11	1.13191e+11	0.00195413	354461	0.307231	0.561096	0.131673	108901	56208.1	39226.3	41398.4	22170	12551.1	14361.6	11372	1598.98	46672.9	unknown	Endoplasmic reticulum	Endoplasmic reticulum	0.91671		33294
G3GXS0	Q8BM55	Tmem214	Transmembrane protein 214	319327	81.0614	17.4841	16.268	1.37751e+10	1.37751e+10	0.000237813	43137.2	0.307283	0.588907	0.10381	13255.3	7642.84	5022.46	5217.05	2878.77	1582.21	1717.46	1256.85	86.1568	4478.06	unknown	Endoplasmic reticulum	Endoplasmic reticulum	0.948011		43138
G3GXS2	Q99K41	Emilin1	EMILIN-1	115333	29.2774	15.7088	5.87561	1.23764e+10			38757.1	0.299636	0.495468	0.204895	11613	5457.19	3577.42	3620.83	1907.81	1230.72	1456.69	1530.64	421.607	7941.14	unknown	Endoplasmic reticulum	unknown	0.407533		107310
G3GXS6	Q9QZC8	Abhd1	Protein ABHD1	72205.7	18.3295	4.05733	3.6785	3.19662e+09	3.19662e+09	5.51864e-05	10010.3	0.184216	0.657517	0.158267	1844.06	1947.42	1128.01	1085.15	687.086	448.718	566.318	648.726	70.5236	1584.3	unknown	Endoplasmic reticulum	Endoplasmic reticulum	0.770427		44271
G3GXS8	Q9WUQ2	Preb	Prolactin regulatory element-binding protein	1.4218e+06	360.925	82.161	72.4331	6.47317e+10			202709	0.1665	0.625588	0.207912	33751	30911.1	23682.5	27801.5	14816	9918.09	10477	8057.23	1148.93	42145.7	unknown	Endoplasmic reticulum	unknown	0.65969		45528
G3GXT2;G3H4W9	B2RQC6-2;Q8C196	Cad;Cps1	CAD protein;Carbamoyl-phosphate synthase [ammonia], mitochondrial	6.06686e+06	1540.08	1871.43	309.074	1.47443e+12			4617219	0.0412982	0.153183	0.805519	190683	68568.7	83241.6	78130.3	69527.2	67607.8	63013.5	109263	167926	3.71926e+06	unknown	Proteasome	unknown	0.222803		243030
G3GXT7	Q8BL74	Gtf3c2	General transcription factor 3C polypeptide 2	13217.4	3.35524	1.77358	0.673353	1.39734e+09	1.39734e+09	3.72832e-05	4375.81	0.36389	0.191635	0.444476	1592.31	182.405	75.915	57.5719	57.3985	78.1739	59.8374	169.59	157.664	1944.94	unknown	Nucleus - Chromatin	Nucleus - Chromatin	0.701867		105720
G3GXT8	Q61749-2	Eif2b4	Translation initiation factor eIF-2B subunit delta	1.99334e+06	506.012	146.657	101.55	1.15546e+11			361836	0.0381784	0.154599	0.807223	13814.3	5413.52	6103.94	5634.71	5030.32	5599.58	4806.54	9295.79	14055.1	292082	unknown	Proteasome	unknown	0.388728		57966
G3GXT9	Q8BVL3	Snx17	Sorting nexin-17	457609	116.165	30.6767	23.3127	2.41691e+10			75686.2	0.0580007	0.473364	0.468635	4389.85	2759.59	3465.69	5554.79	4497.44	4142.28	5728.96	8488.87	1189.49	35469.2	unknown	Nucleus - Chromatin	unknown	0.231052		52816
G3IKC3;G3ILF2	O35660;P15626	Gstm6;Gstm2	Glutathione S-transferase Mu 6;Glutathione S-transferase Mu 2	9.29371e+06	2359.22	1021.06	473.465	8.04455e+11	6.7011e+11	0.00492956	2.51917e+06	0.0448406	0.12216	0.832999	112961	37187.8	45788.6	41582.1	38663.1	40207.5	34957.5	31544.9	37811.5	2.09847e+06	unknown	Cytosol	Cytosol	0.813767		86559
G3GXU2	Q99J45	Nrbp1	Nuclear receptor-binding protein	444444	112.823	33.7294	22.642	2.65742e+10			83217.9	0.063999	0.17113	0.764871	5325.86	1781.63	2210.6	1969.15	1767.28	1840.72	1530.51	1258.93	1882.22	63650.9	unknown	Nucleus - Chromatin	unknown	0.208805		59792
G3GXU6	A2AKG8-3	Focad	Focadhesin	100205	25.4372	5.01328	5.10491	3.94979e+09			12368.9	0.0370597	0.223551	0.739389	458.387	255.388	369.166	248.629	168.673	134.96	222.018	714.799	651.443	9145.4	unknown	Nucleus - Non-chromatin	unknown	0.377762		39417
G3GXV6	Q9D2V5	Aar2	Protein AAR2 homolog	1.39586e+06	354.339	76.7304	71.1113	6.04531e+10			189311	0.0923551	0.130202	0.777442	17483.8	2251.35	2901.46	3149.58	2164.13	2454.43	2173.63	4201.36	5352.75	147178	unknown	Nucleus - Chromatin	unknown	0.37127		43309
G3GXV7	B1AZP2-3	Dlgap4	Disks large-associated protein 4	537175	136.362	33.732	27.3662	2.65762e+10			83224.1	0.0627039	0.180568	0.756728	5218.48	3010.5	2673.19	2302.36	1622.33	1401.07	1330.98	1547.4	1139.77	62978.1	unknown	Nucleus - Chromatin	unknown	0.212571		49474
G3GXW5	Q8R4L0-2	Sla2	Src-like-adapter 2	371024	94.1848	56.3272	18.9017	4.43782e+10			138972	0.0659528	0.125984	0.808063	9165.56	2477.83	2432.99	2627.39	2163.95	1853.02	1862.23	2212.69	1878.11	112298	unknown	Cytosol	unknown	0.252056		119610
G3GXW7	E1U8D0	Soga1	Protein SOGA1	60257.5	15.2964	15.9266	3.0698	1.2548e+10			39294.5	0.067849	0.291988	0.640163	2666.09	803.151	1234.24	832.591	865.343	619.805	817.087	3296.52	3004.79	25154.9	unknown	Nucleus - Non-chromatin	unknown	0.46582		208240
G3GXW9				2.02628e+06	514.374	195.966	103.228	1.54395e+11			483491	0.0284524	0.0883442	0.883203	13756.5	4685.03	5366.55	4998.12	5168.14	5072.94	4733.3	5599.27	7090.29	427021	unknown	Cytosol	unknown	0.646053		76196
G3GXX1	Q64701-2	Rbl1	Retinoblastoma-like protein 1	200504	50.8982	28.3401	10.2146	2.23282e+10			69921.3	0.128351	0.123442	0.748207	8974.47	1337.64	1333.55	991.694	823.395	574.156	739.879	1284.96	1545.97	52315.6	unknown	Nucleus - Chromatin	unknown	0.480456		111360
G3GXX3	Q9DBG6	Rpn2	Dolichyl-diphosphooligosaccharide--protein glycosyltransferase subunit 2	2.60874e+06	662.232	102.778	132.902	8.09754e+10	8.09754e+10	0.00139796	253577	0.24995	0.63245	0.1176	63381.6	56356.9	27397.8	31235.6	16698.9	8639.96	10859.8	8081.71	1103.97	29820.7	Endoplasmic reticulum	Endoplasmic reticulum	Endoplasmic reticulum	1		31040
G3GXX4	Q9DBG6	Rpn2	Dolichyl-diphosphooligosaccharide--protein glycosyltransferase subunit 2	6.92492e+06	1757.9	304.45	352.787	2.39865e+11	2.39865e+11	0.00414103	751145	0.252788	0.73265	0.0145618	189880	117896	122504	123996	68633.9	37412.2	44166.2	34630.3	1087.82	10938	unknown	Endoplasmic reticulum	Endoplasmic reticulum	0.731871		34638
G3GXX7	P05480	Src	Neuronal proto-oncogene tyrosine-protein kinase Src	519312	131.828	39.4824	26.4561	3.11068e+10	2.74533e+10	0.0024146	97411.7	0.168007	0.714544	0.11745	16365.8	12723.8	10414.9	11575.9	7013.79	5235.35	7390.41	11994.2	3256.58	11441	unknown	Plasma membrane	Plasma membrane	0.723469		59900
G3GXY1	Q9CWL8	Ctnnbl1	Beta-catenin-like protein 1	1.31485e+06	333.777	108.483	66.9848	8.54695e+10			267650	0.0506656	0.06634	0.882994	13560.7	1330.16	1974.43	2207.22	2271.15	2524.78	2251.68	2346.87	2849.64	236334	unknown	Cytosol	unknown	0.391131		65003
G3GXY3	Q91V83	Tti1	TELO2-interacting protein 1 homolog	142610	36.2016	16.9395	7.26521	1.3346e+10			41793.4	0.0400733	0.174846	0.785081	1674.8	672.348	792.253	851.637	622.97	698.894	787.591	1411.42	1470.28	32811.2	unknown	Nucleus - Non-chromatin	unknown	0.223867		93584
G3GXY4	Q9CSU0	Rprd1b	Regulation of nuclear pre-mRNA domain-containing protein 1B	2.62909e+06	667.396	123.178	133.938	9.70475e+10			303907	0.118652	0.111486	0.769862	36059.1	3585.77	4133.04	3616.24	3601.78	3642.33	3648.12	5434.61	6219.61	233966	unknown	Nucleus - Chromatin	unknown	0.43554		36913
G3GXZ0	P21981	Tgm2	Protein-glutamine gamma-glutamyltransferase 2	5.99189e+06	1521.05	587.192	305.255	4.62628e+11			1.44873e+06	0.0498506	0.0937437	0.856406	72220.1	19603.3	21160.5	18735.2	17159.6	17098.3	14181.6	12999.5	14871.5	1.2407e+06	unknown	Cytosol	unknown	0.619251		77209
G3GXZ7	Q8BQZ4-2	Ralgapb	Ral GTPase-activating protein subunit beta	335372	85.1345	70.9724	17.0854	5.59166e+10			175104	0.20109	0.295503	0.503407	35211.7	5984.05	5384.34	5545	4052.08	3268.89	4193.66	13513.5	9802.38	88148.7	unknown	Nucleus - Non-chromatin	unknown	0.367426		166730
G3GY01	Q9D7I8	Fam83d	Protein FAM83D	16871.1	4.28275	1.37041	0.859492	1.0797e+09			3381.11	0.100637	0.234183	0.66518	340.264	108.179	75.9928	199.266	105.37	35.1251	27.651	103.815	136.399	2249.05	unknown	Nucleus - Chromatin	unknown	0.241813		63997
G3GY02				19468.9	4.94221	1.94686	0.991838	1.53386e+09			4803.33	0.117526	0.304892	0.577582	564.514	114.422	169.113	182.646	148.016	89.3679	139.214	345.887	275.829	2774.32	unknown	Ribosome	unknown	0.493047		78785
G3GY12				54676	13.8795	8.50747	2.78545	6.70273e+09			20989.8	0.045358	0.134517	0.820125	952.054	344.105	366.553	320.501	317.173	294.223	239.086	498.935	442.908	17214.2	unknown	Nucleus - Chromatin	unknown	0.197277		122590
G3GY17	Q6ZQ38	Cand1	Cullin-associated NEDD8-dissociated protein 1	1.26872e+07	3220.66	2151.72	646.345	1.69526e+12			5308768	0.0479929	0.108347	0.84366	254783	68971.8	79314.2	77588.3	67888.3	62521.8	59314.5	77463.8	82125.6	4.4788e+06	unknown	Cytosol	unknown	0.54831		133620
G3GY22	Q99JI6	Rap1b	Ras-related protein Rap-1b	4.06952e+06	1033.05	107.567	207.32	8.47478e+10	8.02984e+10	0.00706249	265390	0.17931	0.768188	0.0525018	47587.1	29302.7	32716.9	39098.8	24122.5	17263.3	21668.1	34644.1	5053.26	13933.5	unknown	Plasma membrane	Plasma membrane	0.788593		20825
G3GY25	Q8BH74	Nup107	Nuclear pore complex protein Nup107	1.3881e+06	352.371	189.03	70.7164	1.4893e+11			466377	0.307899	0.18798	0.504121	143597	14814	12837.7	13979	10247.3	8664.45	9924.95	11980.1	5222.19	235111	unknown	Nucleus - Chromatin	unknown	0.384591		107290
G3GY31	Q6NVF9	Cpsf6	Cleavage and polyadenylation specificity factor subunit 6	1.57304e+06	399.317	107.059	80.1379	8.43479e+10			264138	0.123339	0.28863	0.58803	32578.6	8114.52	6734.04	6518.1	4870.07	4658.25	6512.37	21881.9	16949.1	155321	unknown	Ribosome	unknown	0.386121		53621
G3GY36				320984	81.4821	9.42299	16.3524	7.42404e+09			23248.6	0.0674669	0.794173	0.13836	1568.51	1853.18	2008.87	2944.15	1788.51	1635.42	2317.16	4707.59	1208.51	3216.68	unknown	Plasma membrane	unknown	0.278382		23129
G3GY44	Q61879	Myh10	Myosin-10	1.08568e+07	2756	3156.18	553.095	2.48664e+12			7786977	0.175412	0.281785	0.542803	1.36593e+06	555795	445712	381649	189596	125858	120117	193874	181654	4226796	unknown	Plasma membrane	unknown	0.475898		229040
G3GY45	Q9ERR1	Ndel1	Nuclear distribution protein nudE-like 1	449219	114.035	21.8804	22.8853	1.72388e+10			53983.7	0.0908277	0.260052	0.64912	4903.21	1902.55	1991.39	1983.39	1196.68	849.467	1235.82	2626.08	2253.22	35041.9	unknown	Ribosome	unknown	0.209941		38375
G3GY47;G3GR58;G3HPH6;G3HHK7	P61255;P61255	Rpl26	60S ribosomal protein L26	1.26925e+07	3221.99	277.333	646.613	2.18501e+11	2.18501e+11	0.00440976	684242	0.0889423	0.436312	0.474746	60858	35616.9	28672.8	32726.8	21816.3	16987.5	24955.9	74904.9	62861.6	324841	Ribosome	Ribosome	Ribosome	1		17215
G3GY50	Q5SWT3	Slc25a35	Solute carrier family 25 member 35	527898	134.007	21.8378	26.8935	1.72052e+10	1.32622e+10	0.000253974	53878.7	0.36565	0.405176	0.229174	19700.7	12173.9	5718.71	2000.93	432.881	257.394	188.302	477.78	580.419	12347.6	unknown	Mitochondrion	Mitochondrion	0.991868		32592
G3GY51;G3I2E0	Q9JIB0;Q9JIB0	Rangrf	Ran guanine nucleotide release factor	207117	52.5768	4.78554	10.5515	3.77035e+09			11807	0.113021	0.171761	0.715218	1334.44	428.053	331.199	245.561	240.897	190.403	241.754	224.204	125.903	8444.55	unknown	Nucleus - Chromatin	unknown	0.235615		18204
G3HKN1;G3GR87;G3GR77;G3HEK4;G3H1C4;G3HXJ7;G3GWV4;G3HXB8;G3HEK5	Q9EQU5-2;Q9EQU5;Q9EQU5-2;Q9EQU5-2;Q9EQU5-2;Q9EQU5-2;Q9EQU5-3	Set	Protein SET	1.66047e+07	4215.12	933.081	845.922	7.35141e+11	6.67851e+11	0.00491295	2.30211e+06	0.0274669	0.064066	0.908467	63232	11676.4	20832.5	19928.8	20434.5	21754.6	18315.1	15120.7	19424.8	2.0914e+06	unknown	Cytosol	Cytosol	0.781136		44273
G3GY55	P63024	Vamp3	Vesicle-associated membrane protein 3	42999.2	10.9154	7.49887	2.19058	5.90809e+09			18501.4	0.114797	0.674135	0.211068	2123.9	1782.64	1122.12	1972.7	1368.43	1009.17	1560.29	2920.31	736.752	3905.05	unknown	Plasma membrane	unknown	0.406703		137400
G3GY60	Q5NCF2	Trappc1	Trafficking protein particle complex subunit 1	336591	85.4439	7.13115	17.1475	5.61837e+09			17594.1	0.0750652	0.292109	0.632826	1320.7	685.015	624.958	780.935	377.406	384.839	604.378	1211.29	470.567	11134	unknown	Nucleus - Chromatin	unknown	0.21632		16692
G3GY64	P0C6F1	Dnah2	Dynein heavy chain 2, axonemal	17012.7	4.3187	8.37503	0.866707	6.59839e+09			20663	0.0755502	0.505954	0.418496	1561.1	1592.48	784.415	1268.53	856.374	792.383	1042.5	1681.72	2436.13	8647.39	unknown	Nucleus - Chromatin	unknown	0.214781		387850
G3GY70	Q9WVR4	Fxr2	Fragile X mental retardation syndrome-related protein 2	1.56816e+06	398.08	152.58	79.8895	1.20212e+11			376448	0.0791609	0.567722	0.353117	29800	15005.9	14537.9	18099.5	15577.5	14438.6	22824	75015.7	38218.5	132930	unknown	Ribosome	unknown	0.459656		76658
G3GY75	P60843	Eif4a1	Eukaryotic initiation factor 4A-I	2.16314e+07	5491.15	1121.4	1102	8.83513e+11			2766746	0.0779326	0.288221	0.633846	215620	120012	90268	95638.9	68364.1	59067.3	74630.3	173544	115910	1.75369e+06	unknown	Ribosome	unknown	0.373322		40844
G3GY76	Q9EP97	Senp3	Sentrin-specific protease 3	88434.4	22.4492	7.28745	4.50526	5.74152e+09	5.74152e+09	0.000153193	17979.7	0.120117	0.252271	0.627612	2159.67	285.724	264.292	330.268	293.619	364.767	316.06	1390.55	1290.49	11284.3	unknown	Nucleus - Non-chromatin	Nucleus - Non-chromatin	0.73823		64924
G3GY78	P08775	Polr2a	DNA-directed RNA polymerase II subunit RPB1	372679	94.6049	32.677	18.986	2.5745e+10	2.5745e+10	0.000686918	80621.3	0.18772	0.14449	0.66779	15134.3	1124.45	1228.74	843.645	1013.21	1210.64	965.683	2382.43	2880.16	53838.1	unknown	Nucleus - Chromatin	Nucleus - Chromatin	0.737425		69081
G3GY88	Q9JIZ9	Plscr3	Phospholipid scramblase 3	117219	29.7561	4.7144	5.97166	3.71431e+09			11631.5	0.12666	0.54262	0.33072	1473.24	1433.46	1418.49	1524.21	560.841	339.19	408.66	478.912	147.704	3846.76	unknown	Golgi apparatus	unknown	0.423912		31687
G3GY92	Q5NCX5	Neurl4	Neuralized-like protein 4	13708.4	3.47989	2.71275	0.69837	2.13728e+09			6692.94	0.116389	0.412293	0.471318	778.984	436.46	239.599	426.936	245.035	327.276	280.42	560.436	243.295	3154.5	unknown	Nucleus - Chromatin	unknown	0.216091		155910
G3GY95	P63242	Eif5a	Eukaryotic translation initiation factor 5A-1	2.44515e+07	6207.03	261.921	1245.67	2.06358e+11			646217	0.0897171	0.203721	0.706562	57976.7	16790	16308.7	15485.8	12248.1	10806.6	11926.5	25734.3	22347.8	456592	unknown	Nucleus - Non-chromatin	unknown	0.262402		8439.5
G3GY98	Q99L85	Elp5	Elongator complex protein 5	774288	196.554	32.7222	39.4458	2.57807e+10			80732.9	0.055417	0.250584	0.693999	4473.97	1821.85	1864.12	1580.92	1445.25	1376.81	1608.85	5743.85	4788.75	56028.5	unknown	Nucleus - Non-chromatin	unknown	0.382873		33296
G3GYA1;G3I1V1;G3H2F6	Q9DCD6;Q8R3R8	Gabarap;Gabarapl1	Gamma-aminobutyric acid receptor-associated protein;Gamma-aminobutyric acid receptor-associated protein-like 1	63416.7	16.0984	6.10089	3.23074	4.80667e+09			15052.2	0.149812	0.441187	0.409	2255.01	1655.29	872.468	1377.08	681.107	545.964	577.955	595.978	335.005	6156.36	unknown	Plasma membrane	unknown	0.540512		75795
G3GYA2	P50544	Acadvl	Very long-chain specific acyl-CoA dehydrogenase, mitochondrial	2.52854e+06	641.871	225.916	128.815	1.77991e+11	1.67982e+11	0.00321688	557385	0.465292	0.478474	0.0562343	259346	164119	71301.1	23742.5	3531.96	1273.51	537.52	1294.03	894.759	31344.2	Mitochondrion	Mitochondrion	Mitochondrion	1		70393
G3GYA7	Q9DCT6	Bap18	Chromatin complexes subunit BAP18	185191	47.0109	7.87809	9.43449	6.20686e+09			19437	0.143068	0.133887	0.723045	2780.81	319.926	271.863	285.128	236.795	252.349	190.04	518.403	527.856	14053.8	unknown	Nucleus - Chromatin	unknown	0.687159		33516
G3GYB0	Q9DBD5	Pelp1	Proline-, glutamic acid- and leucine-rich protein 1	558682	141.822	61.7911	28.4618	4.8683e+10	4.8683e+10	0.00129894	152452	0.1416	0.304421	0.55398	21587.1	3250.22	2981.51	2955.39	2623.9	2651.1	4012.74	14827.4	13107.3	84455.4	unknown	Nucleus - Non-chromatin	Nucleus - Non-chromatin	0.873141		87139
G3GYB9	Q9JM52-2	Mink1	Misshapen-like kinase 1	980076	248.793	117.802	49.9296	9.28122e+10			290644	0.118867	0.397154	0.483979	34548	23828.7	16898.5	19449.3	12481.8	8805.5	10303.2	13998.3	9665.04	140666	unknown	Plasma membrane	unknown	0.62039		94699
G3GYC4	Q9CR62	Slc25a11	Mitochondrial 2-oxoglutarate/malate carrier protein	230473	58.5059	9.09357	11.7414	7.16449e+09	6.70366e+09	0.000128376	22435.8	0.423497	0.512182	0.0643212	9501.5	6633.75	3263.35	1092.13	113.871	34.1326	84.5481	117.595	151.846	1443.1	Mitochondrion	Mitochondrion	Mitochondrion	1		31086
G3GYC5	Q91XF4	Rnf167	E3 ubiquitin-protein ligase RNF167	37000.4	9.39258	1.79041	1.88497	1.4106e+09			4417.34	0.108685	0.507644	0.383671	480.1	551.189	370.861	569.013	218.4	161.086	152.786	168.666	50.433	1694.8	unknown	Plasma membrane	unknown	0.285071		38124
G3GYC8	Q7TNE3	Spag7	Sperm-associated antigen 7	208200	52.8518	6.84484	10.6067	5.3928e+09			16887.7	0.0903659	0.141774	0.76786	1526.07	214.194	312.743	275.798	289.098	257.302	251.266	478.288	315.548	12967.4	unknown	Nucleus - Chromatin	unknown	0.287363		25902
G3GYD0	O35071	Kif1c	Kinesin-like protein KIF1C	146738	37.2495	19.1593	7.47549	1.50949e+10			47270.1	0.0483234	0.282564	0.669113	2284.25	1107.7	1182.32	1159.09	950.279	908.577	1093.47	3685.43	3269.93	31629	unknown	Ribosome	unknown	0.316271		102870
G3I2H0;G3IPY2	Q99KK7;Q99KK7	Dpp3	Dipeptidyl peptidase 3	8.93226e+06	2267.46	940.656	455.051	7.41109e+11	6.49909e+11	0.00478096	2.3208e+06	0.030723	0.0923358	0.876941	71302.1	24148.3	31571.7	30092.8	28971.8	30643.1	24748	19357.9	24759.8	2.03521e+06	Cytosol	Cytosol	Cytosol	1		82970
G3GYD3	Q8CEC0-3	Nup88	Nuclear pore complex protein Nup88	1.12024e+06	284.373	98.5994	57.0701	7.76829e+10			243266	0.241977	0.216651	0.541372	58864.8	6688.93	7113.99	7570.52	6261.06	4676.11	5723.53	9073.39	5596.27	131698	unknown	Nucleus - Chromatin	unknown	0.404356		69345
G3GYD5	O35658	C1qbp	Complement component 1 Q subcomponent-binding protein, mitochondrial	5.43035e+06	1378.5	163.655	276.647	1.28938e+11	1.22058e+11	0.00233742	403773	0.474711	0.471926	0.0533629	191676	117200	51753.3	16136.5	2551.71	563.181	794.356	854.96	696.948	21546.5	Mitochondrion	Mitochondrion	Mitochondrion	1		23744
G3GYD9	Q8BNI4	Derl2	Derlin-2	231637	58.8012	3.77592	11.8006	2.97491e+09			9316.01	0.121795	0.507135	0.37107	1134.64	1043.74	698.419	1054.25	535.865	421.76	486.845	417.065	66.5262	3456.89	unknown	Plasma membrane	unknown	0.451745		12843
G3GYF2	Q8BHG9	Cggbp1	CGG triplet repeat-binding protein 1	1.51034e+06	383.401	36.078	76.9436	2.84246e+10			89012.3	0.241518	0.312661	0.445822	21498.1	3375.89	3118.82	3065.99	2177.08	1614.8	2294.04	6959.31	5224.73	39683.6	unknown	Nucleus - Chromatin	unknown	0.47121		18820
G3GYG1	Q640N2	Arl13b	ADP-ribosylation factor-like protein 13B	296553	75.2802	17.8753	15.1078	1.40833e+10			44102.2	0.140405	0.591379	0.268217	6192.16	3649.06	3091.3	4600.37	2743.5	2288.7	3089.08	5761.86	857.266	11829	unknown	Plasma membrane	unknown	0.64496		47490
G3GYH6	Q8BLX4	Slc35c1	GDP-fucose transporter 1	20142.4	5.11317	1.02688	1.02615	8.09041e+08			2533.53	0.107277	0.403863	0.488859	271.791	210.221	132.549	212.801	90.3427	94.6289	48.4797	133.962	100.217	1238.54	unknown	Nucleus - Chromatin	unknown	0.219535		40166
G3GYH8	Q9WVI9	Mapk8ip1	C-Jun-amino-terminal kinase-interacting protein 1	1.4486e+06	367.728	125.068	73.7983	9.85365e+10			308570	0.0718342	0.365439	0.562726	22165.9	9349.62	8652.97	9671.97	6921.18	6497.09	9184.06	35764.2	26722.4	173640	unknown	Ribosome	unknown	0.616292		68022
G3GYH9	Q91XC9	Pex16	Peroxisomal membrane protein PEX16	501354	127.269	24.568	25.5413	1.93563e+10	1.93511e+10	0.0106236	60614.7	0.246056	0.753676	0.000267984	14914.6	13346.7	8069.29	10429.2	6069.64	3038.35	3304.9	1176.25	249.548	16.2438	Peroxisome	Peroxisome	Peroxisome	1		38608
G3GYI7	A2AH22-2	Ambra1	Activating molecule in BECN1-regulated autophagy protein 1	70455.1	17.8851	12.7834	3.58931	1.00716e+10			31539.3	0.0482721	0.132838	0.81889	1522.47	554.212	473.895	394.295	413.903	511.142	378.373	702.49	761.317	25827.3	unknown	Nucleus - Chromatin	unknown	0.19071		142950
G3GYJ0	Q91YI1-2	Atg13	Autophagy-related protein 13	335579	85.187	22.4135	17.0959	1.76588e+10			55299.1	0.0682521	0.199867	0.731881	3774.28	1895.6	1954.76	1985.68	1211.28	1021.31	949.36	1215.42	819.052	40472.4	unknown	Endoplasmic reticulum	unknown	0.20577		52622
G3GYJ1	Q5FWK3	Arhgap1	Rho GTPase-activating protein 1	7.02307e+06	1782.81	449.768	357.788	3.54356e+11			1.10968e+06	0.0452793	0.126586	0.828135	50245.3	19612.4	19656.2	19756.4	16841.6	16358.1	16298	17380	14566.8	918960	unknown	Cytosol	unknown	0.569096		50456
G3GYJ5	A2AGT5	Ckap5	Cytoskeleton-associated protein 5	1.49644e+06	379.872	263.764	76.2354	2.0781e+11			650763	0.205591	0.327934	0.466475	133791	29331.5	22854	22670.8	14558.8	11403.4	15194.3	53029.7	44364.9	303565	unknown	Nucleus - Non-chromatin	unknown	0.390278		138870
G3GYJ9	Q99K28	Arfgap2	ADP-ribosylation factor GTPase-activating protein 2	514036	130.488	37.0222	26.1874	2.91684e+10			91341.8	0.152749	0.354251	0.493001	13952.4	6673.57	5877.14	5834.97	3314.84	2371.38	2217.39	3433.24	2635.36	45031.6	unknown	Plasma membrane	unknown	0.446163		56744
G3GYK0	Q99JB8	Pacsin3	Protein kinase C and casein kinase II substrate protein 3	2.7251e+06	691.768	168.131	138.829	1.32464e+11			414815	0.0634242	0.174814	0.761762	26309.3	11337.1	11470.8	12951.7	8884.6	6417.73	7257.6	8888.63	5307.39	315991	unknown	Nucleus - Chromatin	unknown	0.210256		48609
G3GYK2	P24638	Acp2	Lysosomal acid phosphatase	168211	42.7004	10.3183	8.56943	8.12945e+09	8.12945e+09	0.00212244	25457.6	0.0865328	0.826432	0.0870349	2202.92	3734.86	4870.14	5054.77	2031.42	1266.99	1411.07	2175.11	494.623	2215.7	Lysosome	Lysosome	Lysosome	1		48329
G3GYK5	Q80U28-13	Madd	MAP kinase-activating death domain protein	221758	56.2935	49.5298	11.2974	3.90228e+10			122201	0.0615815	0.148832	0.789586	7525.31	2426.34	2648.12	2309.18	1792.91	1597.01	1702.57	2967.42	2743.88	96488.1	unknown	Nucleus - Chromatin	unknown	0.262163		175970
G3GYK8	O88685	Psmc3	26S proteasome regulatory subunit 6A	1.26291e+07	3205.9	472.983	643.383	3.72646e+11	3.03037e+11	0.0227998	1.16695e+06	0.0328652	0.153931	0.813203	38352.1	13308.8	16123.3	16188.5	14048.7	14376.2	14146.4	41071.4	50367.3	948969	Proteasome	Proteasome	Proteasome	1		29507
G3GYL0	P28659-4	Celf1	CUGBP Elav-like family member 1	83158.5	21.1099	5.82801	4.23648	4.59168e+09			14379	0.26365	0.523525	0.212825	3791.01	751.569	468.781	585.885	537.269	485.933	741.571	2405.99	1550.76	3060.21	unknown	Ribosome	unknown	0.373875		55216
G3GYL1	Q66GT5	Ptpmt1	Phosphatidylglycerophosphatase and protein-tyrosine phosphatase 1	1.1697e+06	296.929	21.2765	59.5899	1.6763e+10	1.48864e+10	0.000285077	52493.7	0.357083	0.530972	0.111945	18744.6	13206.6	6244.86	3005.88	1082.29	669.615	791.61	1972.81	899.083	5876.42	unknown	Mitochondrion	Mitochondrion	0.729746		14331
G3GYL3	Q9DCT2	Ndufs3	NADH dehydrogenase [ubiquinone] iron-sulfur protein 3, mitochondrial	5.40178e+06	1371.25	206.441	275.191	1.62647e+11	1.56688e+11	0.0030006	509335	0.467169	0.496191	0.0366401	237946	160429	65486.5	20883.5	3075.47	508.177	580.856	923.02	841.243	18662.1	Mitochondrion	Mitochondrion	Mitochondrion	1		30110
G3GYL6	Q8CDK2	Agbl2	Cytosolic carboxypeptidase 2	860974	218.559	97.5888	43.862	7.68867e+10	6.75882e+10	0.00129432	240773	0.407109	0.471954	0.120937	98020.8	71375.8	26144	10294.8	1954.48	993.871	950.555	1091.93	828.293	29118.3	unknown	Mitochondrion	Mitochondrion	0.992822		89302
G3GYL9	Q6ZQ03-3	Fnbp4	Formin-binding protein 4	1.07003e+06	271.627	137.742	54.5121	1.08522e+11	1.08522e+11	0.00289554	339840	0.0901536	0.157898	0.751948	30637.8	3207.52	3830.35	3129.07	3869.04	3880.25	4786.06	16071	14886.8	255542	unknown	Nucleus - Non-chromatin	Nucleus - Non-chromatin	0.723463		101420
G3GYM0	Q9Z0W3	Nup160	Nuclear pore complex protein Nup160	1.34427e+06	341.243	233.752	68.4832	1.84164e+11			576716	0.29782	0.178981	0.5232	171757	15420	15507.6	16345.6	12856.3	9894.52	12057.8	15019.8	6119.36	301738	unknown	Nucleus - Chromatin	unknown	0.374707		137000
G3GYM1				134228	34.0738	20.446	6.83818	1.61087e+10	1.42876e+10	0.00125664	50444.7	0.168241	0.718713	0.113046	8486.88	6085.29	6056.69	7655.33	4260.45	3020.12	3727.87	4678.73	770.812	5702.55	unknown	Plasma membrane	Plasma membrane	0.832831		120010
G3GYM8	O08914	Faah	Fatty-acid amide hydrolase 1	2.36405e+06	600.116	190.021	120.436	1.49711e+11			468823	0.217753	0.662581	0.119666	102087	69720.3	55933.6	62284.4	35810	23463.4	29239.9	31584.1	2597.42	56102.2	unknown	Endoplasmic reticulum	unknown	0.642157		63328
G3GYM9	Q9CZ57-2	Nsun4	5-methylcytosine rRNA methyltransferase NSUN4	900403	228.568	48.9902	45.8707	3.85976e+10	3.23603e+10	0.000619704	120869	0.417916	0.420485	0.161599	50513.3	32273.4	12369.1	4018.58	790.58	85.4255	1.0466	528.011	757.672	19532.4	unknown	Mitochondrion	Mitochondrion	0.98331		42867
G3GYN0	P99028	Uqcrh	Cytochrome b-c1 complex subunit 6, mitochondrial	3.24962e+06	824.918	53.797	165.55	4.23847e+10	4.08195e+10	0.0007817	132729	0.460409	0.502662	0.0369287	61109.6	42041.9	17553.3	5763.62	858.908	171.921	139.063	55.4385	133.705	4901.52	Mitochondrion	Mitochondrion	Mitochondrion	1		13043
G3GYN1	Q8K1C9	Lrrc41	Leucine-rich repeat-containing protein 41	439744	111.63	41.7891	22.4026	3.29241e+10			103103	0.114363	0.185111	0.700526	11791.2	2939.43	2494.91	2126.81	1652.42	1678.16	1552.84	3376.42	3264.42	72226.1	unknown	Nucleus - Chromatin	unknown	0.440966		74871
G3GYN7	Q91X88	Pomgnt1	Protein O-linked-mannose beta-1,2-N-acetylglucosaminyltransferase 1	381998	96.9705	36.3615	19.4607	2.86479e+10	1.99202e+10	0.0143775	89711.8	0.129061	0.566284	0.304654	11578.3	11127.9	9999.33	11756	5382.53	2752.74	2905.68	4466.26	2411.97	27331.1	unknown	Golgi apparatus	Golgi apparatus	0.941773		74995
G3GUI3;REV__G3HWJ7;REV__G3GXD8	P30416	Fkbp4	Peptidyl-prolyl cis-trans isomerase FKBP4	1.59263e+07	4042.91	942.504	811.361	7.42565e+11	6.47808e+11	0.0047655	2.32536e+06	0.034099	0.0935088	0.872392	79292.5	26783.1	30982.5	29127.7	28634.5	28567.8	24676.6	20870.5	27799.1	2.02863e+06	unknown	Cytosol	Cytosol	0.852782		46625
G3GYP9	P35700	Prdx1	Peroxiredoxin-1	1.15235e+08	29252.6	3252.01	5870.62	2.56214e+12			8.02342e+06	0.0380566	0.138145	0.823799	305344	106284	126526	124667	113902	109038	100990	159020	267966	6609679	unknown	Nucleus - Non-chromatin	unknown	0.188428		22234
G3GYQ4	Q9D2E2-2	Toe1	EGR1 protein 1	641940	162.957	46.6823	32.7034	3.67793e+10			115175	0.0512824	0.213693	0.735024	5906.48	1968.1	1965.87	1858.09	1790.21	1706.61	2017.54	6135.99	7169.77	84656.7	unknown	Proteasome	unknown	0.60492		57294
G3GYQ9	P70697	Urod	Uroporphyrinogen decarboxylase	603340	153.158	31.1133	30.7369	2.45131e+10			76763.4	0.0534005	0.148127	0.798473	4099.21	1149.02	1697.41	1591.11	1530.28	1487.59	1231.39	1095.72	1588.19	61293.5	unknown	Cytosol	unknown	0.331229		40629
G3GYR1	Q3U487	Hectd3	E3 ubiquitin-protein ligase HECTD3	2.12927e+06	540.518	368.039	108.475	2.89965e+11			908032	0.0320041	0.119846	0.84815	29060.8	10629.8	13196.5	12579	11453.1	11196	9999.89	16799	22970.9	770147	unknown	Cytosol	unknown	0.219996		136180
G3GYR9;G3IM64;G3HRD4	P62242;P62242;P62242	Rps8	40S ribosomal protein S8	8.41471e+07	21360.8	2585.19	4286.84	2.03678e+12	2.03678e+12	0.0411061	6378237	0.0711349	0.350145	0.57872	453715	245465	229871	230116	162169	142254	179163	615816	428453	3.69121e+06	Ribosome	Ribosome	Ribosome	1		24205
G3GYS0;G3HX21	Q922S8;Q8C0N1	Kif2c;Kif2b	Kinesin-like protein KIF2C;Kinesin-like protein KIF2B	436337	110.765	44.8137	22.229	3.53071e+10			110565	0.27033	0.236117	0.493554	29889.1	2669.91	2803.9	2002.52	1751.12	1495.79	2076.81	7012.43	6293.79	54569.9	unknown	Nucleus - Chromatin	unknown	0.486283		80917
G3GYS2	Q6PDX6-4	Rnf220	E3 ubiquitin-protein ligase Rnf220	293127	74.4107	13.254	14.9333	1.04424e+10			32700.6	0.0385182	0.114118	0.847364	1259.57	368.635	478.148	478.133	462.779	400.694	384.719	655.377	503.249	27709.3	unknown	Cytosol	unknown	0.378564		35624
G3GYS4	Q8C460-2	Eri3	ERI1 exoribonuclease 3	29834.9	7.57362	0.895998	1.51993	7.05924e+08	7.05924e+08	1.42469e-05	2210.62	0.115589	0.48235	0.402061	255.525	110.89	154.757	117.78	61.2196	71.3607	85.5458	269.906	194.833	888.805	unknown	Ribosome	Ribosome	0.85559		23661
G3GYS5	Q9JI44-2	Dmap1	DNA methyltransferase 1-associated protein 1	394763	100.211	26.6135	20.1111	2.09679e+10			65661.4	0.438339	0.188921	0.37274	28782	1547.52	1319.57	998.307	845.545	694.161	991.362	3169.5	2838.83	24474.7	unknown	Nucleus - Non-chromatin	unknown	0.512584		53115
G3GYU3	Q8BGQ6	Efcab14	EF-hand calcium-binding domain-containing protein 14	352605	89.509	22.4216	17.9633	1.76651e+10			55318.9	0.0984589	0.522911	0.37863	5446.63	4492.33	3833.97	4801.85	2946.4	2295.52	3070.61	5874.56	1611.61	20945.4	unknown	Plasma membrane	unknown	0.67181		50099
G3GYU5	Q811I0	Atpaf1	ATP synthase mitochondrial F1 complex assembly factor 1	663857	168.521	32.5692	33.82	2.56601e+10	2.14431e+10	0.000410638	80355.2	0.39636	0.4393	0.16434	31849.6	20041.3	8837.8	3711.46	680.578	538.819	450.181	577.318	462.513	13205.6	Mitochondrion	Mitochondrion	Mitochondrion	1		38653
G3GYU9	O35607	Bmpr2	Bone morphogenetic protein receptor type-2	28192	7.15656	4.11789	1.43623	3.24433e+09			10159.7	0.0541911	0.381763	0.564046	550.566	619.565	685.828	846.248	425.808	370.384	377.69	455.471	97.6147	5730.55	unknown	Plasma membrane	unknown	0.455928		115080
G3GYV4	Q9JJA4	Wdr12	Ribosome biogenesis protein WDR12	5.85763e+06	1486.96	353.935	298.415	2.78852e+11			873234	0.106659	0.106275	0.787066	93138.1	9290.12	10306.5	8491.88	9578.08	10054.9	9827.82	18151.6	17102.1	687293	unknown	Nucleus - Chromatin	unknown	0.379703		47605
G3GYV8				6.96158e+06	1767.2	292.013	354.655	2.30066e+11			720459	0.200682	0.639038	0.16028	144583	88688.3	87219	99359.2	57146.9	35062.5	43415.3	45856.5	3653.35	115475	unknown	Endoplasmic reticulum	unknown	0.574812		33048
G3GYV9	P62484	Abi2	Abl interactor 2	351654	89.2677	18.2303	17.9149	1.4363e+10			44978	0.249394	0.6282	0.122407	11217.2	3443.02	3536.57	4138	2841.39	2097.38	2356.88	5505.05	4336.88	5505.61	unknown	Ribosome	unknown	0.24653		40844
G3GYW2				116355	29.5369	16.4978	5.92767	1.2998e+10			40703.7	0.0894846	0.250224	0.660291	3642.35	1099.4	1190.58	1322.02	1028.54	921.577	828.863	1992.14	1801.94	26876.3	unknown	Nucleus - Chromatin	unknown	0.2077		111710
G3GYX1	Q6DFW4	Nop58	Nucleolar protein 58	1.07503e+07	2728.97	340.343	547.669	2.68144e+11	2.68144e+11	0.00715451	839701	0.157169	0.12476	0.718071	131975	5931.74	9118.53	8508.41	7914.37	9245.23	8932.08	29503.3	25607.6	602965	Nucleus - Non-chromatin	Nucleus - Non-chromatin	Nucleus - Non-chromatin	1		24943
G3GYX2	Q6DFW4	Nop58	Nucleolar protein 58	989332	251.143	43.4891	50.4012	3.42635e+10	3.42635e+10	0.000914205	107297	0.167086	0.131943	0.700971	17927.9	1185.2	1310.01	897.567	1037.68	1058.16	1311.41	3789.82	3567.3	75212.2	unknown	Nucleus - Non-chromatin	Nucleus - Non-chromatin	0.766487		34633
G3GYX3	Q8BTG3	Tcp11l1	T-complex protein 11-like protein 1	1.29355e+06	328.369	144.965	65.8994	1.14213e+11			357660	0.0448833	0.128418	0.826698	16053	6237.4	6126.18	6667.53	5383.63	5091.72	4628.1	6093.73	5701.82	295677	unknown	Cytosol	unknown	0.561004		88294
G3GYX4	Q99LI7	Cstf3	Cleavage stimulation factor subunit 3	1.42349e+06	361.355	149.738	72.5193	1.17973e+11			369437	0.183776	0.284433	0.531791	67893.7	5247.5	6340.47	6186.49	6978.6	7084.69	11083.2	37450.1	24708.9	196463	unknown	Nucleus - Non-chromatin	unknown	0.526506		82876
O70473;G3GYP7	Q9JII6;Q9JII6	Akr1a1	Aldo-keto reductase family 1 member A1	2.04708e+07	5196.54	948.603	1042.88	7.4737e+11	6.43997e+11	0.00473746	2.34041e+06	0.0382091	0.100107	0.861684	89425.1	27725.9	33347.8	30322.5	29788.5	31519.6	26886.1	24143	30558.7	2.01669e+06	unknown	Cytosol	Cytosol	0.8879		36509
G3GYY2	Q60865	Caprin1	Caprin-1	2.68739e+06	682.195	251.348	136.908	1.98028e+11	1.98028e+11	0.00399658	620130	0.0690368	0.387495	0.543468	42811.8	23777.4	19066.2	22537.9	16637.8	15114.4	21328.3	72627.8	49208	337021	unknown	Ribosome	Ribosome	0.919814		73688
G3GYY4	Q8K224	Nat10	RNA cytidine acetyltransferase	3.52123e+06	893.867	516.655	179.388	4.07054e+11	4.07054e+11	0.0108608	1.2747e+06	0.155421	0.288986	0.555593	198116	24464	23517.4	21436.2	21528.3	21736.2	29447.8	120854	105387	708215	Nucleus - Non-chromatin	Nucleus - Non-chromatin	Nucleus - Non-chromatin	1		115600
G3GYY6	P24270	Cat	Catalase	1.13026e+07	2869.17	905.195	575.806	7.1317e+11	4.23684e+11	0.232599	2.23331e+06	0.149962	0.444123	0.405915	334912	238316	200804	230955	126588	76277.3	70538.7	31722.7	16663.8	906535	Peroxisome	Peroxisome	Peroxisome	1		63098
G3GYY9	Q9WVQ5	Apip	Methylthioribulose-1-phosphate dehydratase	6.47565e+06	1643.85	221.468	329.9	1.74487e+11			546409	0.0263548	0.0789953	0.89465	14400.5	3837.88	5354.6	5333.1	5541.87	5418.57	5176.91	7017.74	5483.09	488845	unknown	Cytosol	unknown	0.590835		26945
G3GYZ0	Q8BKZ9	Pdhx	Pyruvate dehydrogenase protein X component, mitochondrial	3.40384e+06	864.068	233.964	173.407	1.84332e+11	1.70167e+11	0.00325872	577240	0.462058	0.461098	0.0768446	266718	170932	67865.7	18265.5	3418.02	370.052	263.275	2598.83	2450.33	44357.7	Mitochondrion	Mitochondrion	Mitochondrion	1		54154
G3GYZ1	P15379-12	Cd44	CD44 antigen	1.48728e+06	377.547	102.01	75.7689	8.03696e+10			251680	0.202042	0.674103	0.123855	50849.9	33496	30429.4	37289.2	20527.5	12592.9	16094.7	17481.9	1746.6	31171.8	unknown	Plasma membrane	unknown	0.576898		54038
G3GZ00	Q8K2Q0	Commd9	COMM domain-containing protein 9	724073	183.807	20.2261	36.8876	1.59354e+10			49902.1	0.0514681	0.3322	0.616332	2568.37	1260.48	1524.25	2368.53	2008.08	1892.98	2492.8	3754.48	1275.91	30756.3	unknown	Nucleus - Chromatin	unknown	0.224359		22008
G3GZ01	A2AVJ5	Prr5l	Proline-rich protein 5-like	298348	75.736	16.3567	15.1992	1.28869e+10			40355.6	0.170551	0.780731	0.0487184	6882.67	15672.4	3864.54	5029.35	2191.3	2002.92	1506.62	913.413	326.251	1966.06	unknown	Nucleus - Chromatin	unknown	0.222394		43194
G3GZ05	P70196-2	Traf6	TNF receptor-associated factor 6	172504	43.7904	12.6997	8.78818	1.00056e+10			31332.8	0.0665501	0.174511	0.758939	2085.2	567.599	603.362	543.17	576.209	481.698	513.129	1149.88	1032.86	23779.7	unknown	Nucleus - Non-chromatin	unknown	0.270419		58002
G3GUP7;G3IHE3;G3I007	P56399;P56399	Usp5	Ubiquitin carboxyl-terminal hydrolase 5	7.59013e+06	1926.76	899.547	386.676	7.08721e+11	6.22746e+11	0.00458113	2219379	0.0315724	0.089738	0.87869	70071.2	19350.9	30946.3	28675.1	27451.4	26816.6	23781.3	18678.4	23462.6	1950145	unknown	Cytosol	Cytosol	0.806976		93374
G3GZ20	Q61136	Prpf4b	Serine/threonine-protein kinase PRP4 homolog	346831	88.0434	38.224	17.6692	3.01154e+10			94307.1	0.0688244	0.190937	0.740239	6490.63	966.44	845.73	973.076	1176.28	1186.26	1556.41	5796.5	5505.98	69809.8	unknown	Nucleus - Non-chromatin	unknown	0.682071		86830
G3GZ21	Q9WUR2-2	Eci2	Enoyl-CoA delta isomerase 2	2.4157e+06	613.227	120.683	123.067	9.50819e+10			297752	0.38203	0.558816	0.0591535	113750	80818.9	39343.1	24221.1	9935.76	4470.98	4457.9	2440.63	700.085	17613	unknown	Mitochondrion	unknown	0.49601		39360
G3GZ25	Q8R1F9	Rpp40	Ribonuclease P protein subunit p40	1.45452e+06	369.231	76.8665	74.1	6.05604e+10			189647	0.0854932	0.133832	0.780675	16213.5	3151.33	3041.27	2577.57	2906.66	3362.25	2518.71	3431.62	4391.35	148052	unknown	Nucleus - Chromatin	unknown	0.216912		41636
G3GZ26	Q8K215	Lyrm4	LYR motif-containing protein 4	4.91383e+06	1247.38	57.0577	250.333	4.49537e+10	4.04019e+10	0.000773702	140774	0.44334	0.455405	0.101256	62410.6	39722.3	16170.8	5840.79	883.574	221.928	195.47	617.133	456.939	14254.2	unknown	Mitochondrion	Mitochondrion	0.99157		9148.4
G3GZ27	Q99M01	Fars2	Phenylalanine--tRNA ligase, mitochondrial	588551	149.404	39.2074	29.9835	3.08901e+10	2.43367e+10	0.000466052	96733.2	0.384529	0.40332	0.212151	37196.8	24578.7	9464.84	2714.44	664.754	456.268	166.921	533.484	434.981	20522	Mitochondrion	Mitochondrion	Mitochondrion	1		52485
G3GZ41	Q5SUC9	Sco1	Protein SCO1 homolog, mitochondrial	2.45901e+06	624.221	67.522	125.273	5.31981e+10	5.03644e+10	0.000964486	166591	0.491237	0.455496	0.0532669	81835.9	41348	22413.4	7764.65	1478.14	163.434	404.672	1081.82	1227.58	8873.81	Mitochondrion	Mitochondrion	Mitochondrion	1		21634
G3GZ46	P47809	Map2k4	Dual specificity mitogen-activated protein kinase kinase 4	65158.9	16.5406	3.19664	3.31949	2.51852e+09			7886.82	0.033181	0.116547	0.850272	261.692	93.4578	89.5259	113.083	111.864	126.303	77.0834	165.008	142.857	6705.94	unknown	Cytosol	unknown	0.279798		38652
G3GZ50	Q80Y81-2	Elac2	Zinc phosphodiesterase ELAC protein 2	3.2366e+06	821.615	57.7349	164.888	4.54872e+10			142444	0.0985271	0.143143	0.75833	14034.6	7938.9	4377.35	2504.66	1318.72	1111.37	1079.37	929.117	1130.38	108020	unknown	Nucleus - Chromatin	unknown	0.238592		14054
G3GZ54	Q6P2B1-3	Tnpo3	Transportin-3	1.56685e+06	397.746	207.385	79.8225	1.63391e+11			511663	0.0440907	0.119693	0.836216	22559.6	7839.58	8886.72	8950.87	6936.13	6407.78	6393.98	8559.77	7267.91	427861	unknown	Cytosol	unknown	0.43118		104280
G3GZ55	Q8R3S2	Tspan33	Tetraspanin-33	23847.7	6.05377	3.30112	1.21491	2.60084e+09			8144.59	0.20292	0.62648	0.1706	1652.7	1041.77	1045.77	804.145	427.303	190.311	433.284	962.304	197.535	1389.47	unknown	Nucleus - Chromatin	unknown	0.212662		109060
G3GZ56	Q68FL4	Ahcyl2	Putative adenosylhomocysteinase 3	145735	36.995	8.25766	7.42443	6.50591e+09			20373.4	0.0408488	0.14189	0.817261	832.231	295.33	431.37	499.751	307.401	290.098	356.945	395.286	314.616	16650.4	unknown	Nucleus - Chromatin	unknown	0.21243		44642
G3ILF1	P48774	Gstm5	Glutathione S-transferase Mu 5	2.72786e+07	6924.71	933.693	1389.7	7.35623e+11	6.12049e+11	0.00450245	2.30362e+06	0.0499219	0.118063	0.832015	115001	38007.4	42759	38030.2	33418.2	35294.6	29857.4	23838.2	30768.5	1.91665e+06	unknown	Cytosol	Cytosol	0.779411		26967
G3GZ64	Q6PAR0-2	Klhdc10	Kelch domain-containing protein 10	18537.4	4.70573	0.949875	0.944379	7.48372e+08			2343.55	0.171299	0.502969	0.325732	401.447	207.741	100.519	91.5143	110.919	122.869	90.6242	249.537	205.009	763.369	unknown	Nucleus - Chromatin	unknown	0.216629		40371
G3GZ66	Q8BRG8-3	Tmem209	Transmembrane protein 209	307153	77.9709	24.8712	15.6478	1.95951e+10			61362.6	0.431766	0.514801	0.0534325	26494.3	6520.02	5496.63	6071.36	3797.58	2482.97	3102.11	3653.56	465.31	3278.76	unknown	Endoplasmic reticulum	unknown	0.279481		63796
G3GZ70	Q99NF3	Cep41	Centrosomal protein of 41 kDa	736689	187.009	40.9064	37.5303	3.22287e+10			100925	0.107614	0.278207	0.614179	10860.9	4940.4	3587.43	3497.12	1804.28	1726.19	1796.59	5487.96	5238.08	61986	unknown	Ribosome	unknown	0.355502		43748
G3GZ72	Q9QXK3-2	Copg2	Coatomer subunit gamma-2	2.2356e+06	567.51	256.716	113.892	2.02257e+11			633374	0.0987803	0.291767	0.609452	62564.9	39182.5	37127.8	36046	19894.9	13255.9	12828.3	14476.6	11986.1	386012	unknown	Plasma membrane	unknown	0.297708		90471
G3GZ80	Q9D4H2	Gcc1	GRIP and coiled-coil domain-containing protein 1	324884	82.4721	36.1966	16.5511	2.8518e+10			89304.9	0.0621329	0.137468	0.800399	5548.78	2740.16	2202.52	2058.01	1218.07	992.232	991.207	1003.23	1071.14	71479.6	unknown	Nucleus - Chromatin	unknown	0.228055		87779
G3GZ81;G3HH93;G3H8Q0	P84084;P84078	Arf5;Arf1	ADP-ribosylation factor 5;ADP-ribosylation factor 1	7.28143e+06	1848.4	183.065	370.95	1.44231e+11			451662	0.108543	0.237739	0.653718	49024.7	19859	20900.3	17915.8	13246.6	9307.66	10056.4	9480.08	6611.93	295260	unknown	Endoplasmic reticulum	unknown	0.313918		19808
G3GZ85	Q78PY7	Snd1	Staphylococcal nuclease domain-containing protein 1	1.12675e+07	2860.26	1426.51	574.017	1.1239e+12	1.1239e+12	0.0226823	3.51951e+06	0.151092	0.574798	0.27411	531770	308223	225396	239759	158298	119646	179628	530066	261989	964734	unknown	Ribosome	Ribosome	0.71492		99747
G3GZ87	Q8CGC6	Rbm28	RNA-binding protein 28	3.80077e+06	964.83	421.804	193.629	3.32324e+11	3.32324e+11	0.00886693	1.04068e+06	0.13107	0.327716	0.541214	136402	27071.9	22118	22839.2	19583.1	19548.5	27140.5	104713	98034.4	563232	Nucleus - Non-chromatin	Nucleus - Non-chromatin	Nucleus - Non-chromatin	1		87436
G3GSK4;G3I7F9	Q8CIN4	Pak2	Serine/threonine-protein kinase PAK 2	1.24569e+07	3162.2	915.489	634.614	7.21281e+11	6.05415e+11	0.00445364	2.25871e+06	0.0452725	0.115366	0.839361	102257	33326.1	38767.7	36661.5	32331.7	30915.7	27973.8	27346.3	33256.8	1.89587e+06	unknown	Cytosol	Cytosol	0.794014		57902
G3GZ90;G3H4X7	Q3UZD7;O35887	Fam71f1;Calu	Protein FAM71F1;Calumenin	1.24062e+07	3149.32	1384.38	632.028	1.0907e+12	1.0907e+12	0.0188298	3.41556e+06	0.283797	0.645201	0.0710021	969327	524462	495520	523481	259948	150650	141963	96209.6	11490.3	242512	Endoplasmic reticulum	Endoplasmic reticulum	Endoplasmic reticulum	1		87916
G3GZ94	Q8VHX6-2	Flnc	Filamin-C	188219	47.7796	67.9164	9.58876	5.35089e+10			167564	0.0533432	0.125269	0.821387	8938.43	3441.77	3381.75	3189.08	2473.87	2287.42	1938.57	2134.81	2143.43	137635	unknown	Cytosol	unknown	0.367272		284290
G3GZ95	Q9D1K2	Atp6v1f	V-type proton ATPase subunit F	1.43183e+07	3634.71	242.726	729.441	1.91235e+11			598859	0.115089	0.319269	0.565642	68921.9	35165.8	33636.8	35256	21588.5	17632.2	17523.7	18294.3	12099.5	338740	unknown	Plasma membrane	unknown	0.456929		13356
G3GZ99	Q8BIX3	Arl14ep	ARL14 effector protein	68441.9	17.374	2.70731	3.48674	2.13299e+09			6679.52	0.131406	0.21717	0.651424	877.726	397.003	78.6444	254.202	100.479	131.537	106.663	210.835	171.231	4351.2	unknown	Nucleus - Chromatin	unknown	0.27541		31165
G3H3I2	Q8CA71	Shisa4	Protein shisa-4	5.20791e+06	1322.03	863.881	265.315	6.80621e+11	5.99518e+11	0.00441026	2131384	0.030728	0.0884321	0.88084	65493.2	21449.2	27658.5	26293.2	25054.1	24971.5	21666.5	17617.7	23772.1	1.87741e+06	unknown	Cytosol	Cytosol	0.826228		130690
G3GZA7	Q9ER73	Elp4	Elongator complex protein 4	1.47835e+06	375.281	86.72	75.3142	6.83236e+10			213957	0.0482479	0.218462	0.73329	10323	3490.86	4535.78	3924.89	3421.85	3028.96	3844.7	11938.3	12556.2	156893	unknown	Proteasome	unknown	0.522848		46216
G3GZA9	Q05186	Rcn1	Reticulocalbin-1	7.59335e+06	1927.58	282.544	386.84	2.22607e+11	2.22607e+11	0.00384307	697098	0.269577	0.588571	0.141852	187922	84681.6	98648.1	93014.7	51517.3	26899.5	28620.8	23572.6	3337.12	98884.9	Endoplasmic reticulum	Endoplasmic reticulum	Endoplasmic reticulum	1		29316
G3GZB1	Q99JX4	Eif3m	Eukaryotic translation initiation factor 3 subunit M	5.10467e+06	1295.82	275.544	260.055	2.17091e+11			679827	0.058045	0.207162	0.734793	39460.6	15541.9	16554.4	15488.3	12143.8	10844.7	13110.1	33852	23299.4	499532	unknown	Nucleus - Non-chromatin	unknown	0.272239		42528
G3GZB2	Q9WV54	Asah1	Acid ceramidase	2.6614e+06	675.598	150.979	135.584	1.18951e+11	1.18951e+11	0.0310558	372499	0.141697	0.835787	0.0225158	52781.9	74523.5	89298	89073.9	27218	9958.23	9005.78	10179.8	2072.28	8387.09	Lysosome	Lysosome	Lysosome	1		44695
G3GZB3	Q9R0L6-2	Pcm1	Pericentriolar material 1 protein	476149	120.871	133.562	24.2572	1.05229e+11			329527	0.0965308	0.637235	0.266234	31809.5	20153.2	20219.1	28805.6	20983.2	17978.5	27064.5	61821.8	12960.4	87731.2	unknown	Nucleus - Chromatin	unknown	0.21135		221000
G3GZC4	Q60809	Cnot7	CCR4-NOT transcription complex subunit 7	82603.3	20.9689	3.43314	4.20819	2.70484e+09	2.70484e+09	5.45889e-05	8470.29	0.090393	0.418902	0.490705	765.656	206.071	342.956	346.313	249.228	244.265	321.072	1307.45	530.866	4156.42	unknown	Ribosome	Ribosome	0.794958		32745
G3GZC9	Q6PDJ1	Cachd1	VWFA and cache domain-containing protein 1	22547.3	5.72364	3.44277	1.14866	2.71244e+09			8494.07	0.163659	0.557089	0.279251	1390.14	605.218	592.467	842.635	606.745	443.636	602.625	919.533	119.098	2371.98	unknown	Plasma membrane	unknown	0.608017		120300
G3GZD0	Q9Z139	Ror1	Inactive tyrosine-protein kinase transmembrane receptor ROR1	39762.2	10.0937	4.90735	2.02567	3.86632e+09			12107.5	0.220567	0.658738	0.120695	2670.51	1762.83	1300.72	1469.52	874.914	665.214	690.74	1043.64	168.079	1461.32	unknown	Plasma membrane	unknown	0.67074		97236
G3IHC7;G3GUJ5	Q6PAK3;Q9JIF0-2	Prmt8;Prmt1	Protein arginine N-methyltransferase 8;Protein arginine N-methyltransferase 1	1.68693e+07	4282.28	867.632	859.398	6.83576e+11	5.87097e+11	0.00431889	2.14064e+06	0.0343984	0.10674	0.858861	73634.6	22918.9	29153.6	28372.3	27750.3	27426.2	25219.7	30812.8	36838.7	1.83851e+06	unknown	Cytosol	Cytosol	0.811132		40522
G3GZD7	Q811C2	Atg4c	Cysteine protease ATG4C	655457	166.388	8.40428	33.392	6.62143e+09			20735.2	0.0580988	0.251288	0.690613	1204.69	566.544	662.064	862.201	637.645	644.903	561.492	864.545	411.115	14320	unknown	Plasma membrane	unknown	0.235173		10102
G3GZD8	Q8R1A4-2	Dock7	cytokinesis protein 7	2.37945e+06	604.027	188.015	121.22	1.48131e+11			463875	0.157448	0.443303	0.399249	73036.2	27555.6	24050	28552.6	19194.8	14791.8	18470.2	43798.8	29223.4	185202	unknown	Ribosome	unknown	0.514373		62254
G3GZE6;G3HYZ9	Q99JY9;Q641P0	Actr3;Actr3b	Actin-related protein 3;Actin-related protein 3B	7.16205e+06	1818.09	430.497	364.868	3.39173e+11			1062131	0.105303	0.294496	0.600201	111846	30377.5	32594.6	37788.3	27444.1	23352.9	28074.6	74807.9	58353.5	637492	unknown	Ribosome	unknown	0.663388		47357
G3GZE9	Q5U431	Gpr39	G-protein coupled receptor 39	237357	60.2533	5.19384	12.0921	4.09204e+09			12814.3	0.219428	0.685364	0.0952079	2811.82	1860.76	1667.61	1800.98	985.609	580.638	854.123	956.322	76.4305	1220.03	unknown	Plasma membrane	unknown	0.599198		17240
G3GZF3	Q8R4G6	Mgat5	Alpha-1,6-mannosylglycoprotein 6-beta-N-acetylglucosaminyltransferase A	383533	97.3603	41.1639	19.539	3.24316e+10	2.77014e+10	0.0199936	101560	0.154983	0.699167	0.14585	15740.2	14138.4	15593.8	17068.6	7435.09	4020.01	4057.74	6141.77	2552.28	14812.6	Golgi apparatus	Golgi apparatus	Golgi apparatus	1		84560
G3GZF9	Q8BFQ4	Wdr82	WD repeat-containing protein 82	1.22396e+06	310.703	49.2946	62.3541	3.88374e+10	3.88374e+10	0.00103624	121621	0.178553	0.293487	0.527961	21715.7	2853.16	2811.96	2928.45	2575.59	2315.22	2819.72	10206.4	9183.49	64210.8	unknown	Nucleus - Non-chromatin	Nucleus - Non-chromatin	0.750534		31731
G3GZG0	Q8BU27	Ppm1m	Protein phosphatase 1M	15340.3	3.89415	0.868415	0.781506	6.84193e+08			2142.57	0.103436	0.55394	0.342625	221.618	294.409	218.017	203.599	75.6143	47.3062	90.2688	196.676	60.9647	734.098	unknown	Nucleus - Chromatin	unknown	0.207685		44601
G3HN88;G3GUF9	Q9CYT6;P40124	Cap2;Cap1	Adenylyl cyclase-associated protein 2;Adenylyl cyclase-associated protein 1	1.30529e+07	3313.49	854.515	664.975	6.73242e+11	5.84337e+11	0.00429858	2108276	0.0275551	0.104501	0.867944	58093.7	25473.6	29434.3	31027.4	27460.5	27359.9	23759.6	21660.4	34140.6	1.82987e+06	unknown	Cytosol	Cytosol	0.868258		51578
G3GZG5	P47758	Srprb	Signal recognition particle receptor subunit beta	6.62258e+06	1681.15	242.001	337.385	1.90664e+11	1.90664e+11	0.00329162	597070	0.263487	0.71754	0.0189727	157320	119715	81835.2	93409.7	47833	29877.1	32699.9	21789.7	1262.6	11328	Endoplasmic reticulum	Endoplasmic reticulum	Endoplasmic reticulum	1		28790
G3GZG7	Q6ZQF0	Topbp1	DNA topoisomerase 2-binding protein 1	24993.8	6.34471	5.38348	1.2733	4.24145e+09			13282.2	0.28203	0.208984	0.508985	3745.99	291.607	269.717	173.23	157.092	247.119	244.873	684.615	707.525	6760.46	unknown	Nucleus - Chromatin	unknown	0.501801		169700
G3HCW9	Q61171	Prdx2	Peroxiredoxin-2	2.97845e+07	7560.83	824.584	1517.36	6.4966e+11	5.59949e+11	0.00411918	2.03443e+06	0.0315493	0.10654	0.861911	64184.8	19771.2	26398.1	26393.3	26352.1	26360	23215	26394.8	41864	1753495	Cytosol	Cytosol	Cytosol	1		21812
G3GZH2	Q80XL6	Acad11	Acyl-CoA dehydrogenase family member 11	535068	135.828	59.1366	27.2589	4.65916e+10	3.66368e+10	0.0201133	145903	0.191032	0.595308	0.213661	27872.1	21276.9	17653.1	21102.5	11012.8	6502.8	5825.32	2732.78	750.889	31173.7	unknown	Peroxisome	Peroxisome	0.814771		87076
G3GZH5				1.47649e+06	374.807	131.409	75.2191	1.03533e+11			324216	0.0651438	0.689074	0.245782	21120.6	9829.94	12296	24945.9	24233.7	23148.5	37806.2	75874.8	15273.4	79686.5	unknown	Nucleus - Chromatin	unknown	0.24178		70121
G3GZH6				618581	157.027	137.682	31.5134	1.08474e+11			339690	0.0515178	0.676001	0.272481	17500.1	9364.98	12779.6	25208.3	25343.9	23654.9	39288	78438.3	15553.2	92559.1	unknown	Nucleus - Chromatin	unknown	0.241905		175360
G3GZH8	Q8BLR2	Cpne4	Copine-4	1.03118e+06	261.766	84.9811	52.5331	6.69536e+10	6.52342e+10	0.00124924	209667	0.513499	0.460821	0.0256803	107664	58938.4	27452	8254.57	1191.23	59.5498	81.7537	173.267	468.151	5384.3	unknown	Mitochondrion	Mitochondrion	0.978114		64929
G3GZH9	Q6P8I4	Pcnp	PEST proteolytic signal-containing nuclear protein	2.19773e+06	557.896	47.7977	111.963	3.76581e+10			117927	0.0630922	0.129162	0.807746	7440.3	1150.36	1690.85	1429.71	1291.86	1190.52	1391.8	4408.06	2678.6	95255.4	unknown	Nucleus - Non-chromatin	unknown	0.333903		17135
G3GZI4	Q8BIR2	Aste1	Protein asteroid homolog 1	30441.9	7.7277	2.21364	1.55085	1.74405e+09			5461.53	0.0798473	0.465397	0.454756	436.088	372.267	318.413	240.105	134.404	119.414	192.429	529.812	634.932	2483.66	unknown	Ribosome	unknown	0.384022		57291
G3GZI6;G3GRX6	A7L9Z8;Q80XR2	Atp2c2;Atp2c1	Calcium-transporting ATPase type 2C member 2;Calcium-transporting ATPase type 2C member 1	607994	154.34	55.9444	30.974	4.40766e+10			138027	0.121698	0.690789	0.187512	16797.6	17860	17868.2	21782.5	10125.7	6005.43	7066.75	11128.8	3510.07	25881.8	unknown	Golgi apparatus	unknown	0.59348		72495
G3GZI7	Q8VD65	Pik3r4	Phosphoinositide 3-kinase regulatory subunit 4	409829	104.036	58.4784	20.8786	4.6073e+10			144279	0.0693099	0.321126	0.609564	9999.97	4914.97	5439.1	5996.03	4533.54	4295.12	5209.64	9581.01	6362.25	87947.3	unknown	Nucleus - Chromatin	unknown	0.193659		112420
G3GZI8	Q8VD65	Pik3r4	Phosphoinositide 3-kinase regulatory subunit 4	1.98128e+06	502.951	54.462	100.936	4.29087e+10			134370	0.0532159	0.275819	0.670965	7150.61	3427.48	3842.31	4927.08	3752.55	3223.78	4229.03	8361.61	5297.85	90157.4	unknown	Nucleus - Chromatin	unknown	0.206804		21657
G3GZJ6	O70480	Vamp4	Vesicle-associated membrane protein 4	177730	45.1169	3.68154	9.05439	2.90055e+09			9083.17	0.112901	0.701166	0.185933	1025.5	948.782	959.548	1175.02	721.359	424.853	632.835	1242.33	264.087	1688.86	unknown	Plasma membrane	unknown	0.616489		16320
G3GZJ7	Q91YR5	EEF1AKNMT	eEF1A lysine and N-terminal methyltransferase	417152	105.894	41.9072	21.2517	3.30172e+10			103394	0.0810962	0.223392	0.695511	8384.88	2297.75	2662.04	2244.97	2045.09	1885.06	2062.07	5580.57	4319.92	71911.8	unknown	Nucleus - Non-chromatin	unknown	0.266249		79149
G3GZK4	Q8C341	Suco	SUN domain-containing ossification factor	45176.4	11.4681	7.31606	2.3015	5.76406e+09			18050.3	0.208465	0.529035	0.2625	3762.86	2480.23	1624.78	1912.35	982.419	978.882	699.522	837.663	33.3966	4738.21	unknown	Endoplasmic reticulum	unknown	0.305449		127590
G3GZL2	Q8BIP0	Dars2	Aspartate--tRNA ligase, mitochondrial	535631	135.97	50.3131	27.2875	3.96399e+10	3.54397e+10	0.000678675	124133	0.432845	0.461196	0.105959	53730.5	32846.3	15267.2	5680.03	1171.14	482.619	641.306	687.594	473.598	13153.1	Mitochondrion	Mitochondrion	Mitochondrion	1		74006
G3GZL3	P32261	Serpinc1	Antithrombin-III	45795.1	11.6251	9.22105	2.33301	7.26493e+09	7.26493e+09	0.00014662	22750.3	0.124052	0.55664	0.319308	2822.23	1671.51	1151.66	1289.54	822.648	800.982	1012.31	3272.96	2642.14	7264.36	unknown	Ribosome	Ribosome	0.902241		158640
G3GZL4	A6H6A9-2	Rabgap1l	Rab GTPase-activating protein 1-like	160317	40.6966	13.6049	8.16728	1.07188e+10			33566.2	0.0538056	0.134027	0.812168	1806.05	803.919	782.775	805.033	434.103	481.274	314.23	409.005	468.426	27261.4	unknown	Nucleus - Chromatin	unknown	0.220435		66860
G3GZL5;G3HN43;G3GWG3;G3HUE9;G3HGH1;G3I6M7	P63158;P63158;P63158;P63158;P30681	Hmgb1;Hmgb2	High mobility group protein B1;High mobility group protein B2	758701	192.597	22.6263	38.6518	1.78264e+10			55824	0.240226	0.275424	0.484351	13410.4	3242.59	2208.16	2072.74	1235.71	1124.34	1212.28	2352.18	1927.26	27038.4	unknown	Nucleus - Chromatin	unknown	0.554356		23496
G3GZL6	A6H6A9-4	Rabgap1l	Rab GTPase-activating protein 1-like	537102	136.344	33.2699	27.3624	2.62122e+10			82084.1	0.0411325	0.113069	0.845799	3376.32	1830.58	1715.47	1446.77	863.976	1017.29	866.428	829.372	711.255	69426.7	unknown	Cytosol	unknown	0.186433		48803
G3GZL7	Q9CXW3	Cacybp	Calcyclin-binding protein	1.68743e+07	4283.56	455.342	859.655	3.58748e+11			1.12343e+06	0.0592637	0.158763	0.781973	66578.5	21249.1	20576	19240.5	16179	14878.7	16471.8	37942	31821.9	878491	unknown	Nucleus - Non-chromatin	unknown	0.285434		21260
G3I5Z5	Q91YR9	Ptgr1	Prostaglandin reductase 1	1.51849e+07	3854.71	821.477	773.591	6.47212e+11	5.57628e+11	0.0041021	2.02676e+06	0.0366365	0.10178	0.861584	74253.4	25098.8	29014.6	29511.7	26275.5	26428.1	22073	22180.5	25700.8	1.74623e+06	unknown	Cytosol	Cytosol	0.861236		42622
G3GZN6	Q8K327	Champ1	Chromosome alignment-maintaining phosphoprotein 1	138683	35.2048	15.0645	7.06515	1.18688e+10	1.18688e+10	0.000316677	37167.3	0.490095	0.132153	0.377752	18215.5	831.989	643.108	407.615	340.143	340.369	362.934	1009.14	976.487	14040	unknown	Nucleus - Chromatin	Nucleus - Chromatin	0.812349		85582
G3GZN8	Q8R349	Cdc16	Cell division cycle protein 16 homolog	410218	104.134	26.9291	20.8984	2.12165e+10			66440	0.113848	0.120991	0.765161	7564.07	916.537	1082.32	707.049	834.188	762.662	756.218	1468.19	1511.49	50837.3	unknown	Nucleus - Chromatin	unknown	0.514911		51720
G3GZP1	P59708	Sf3b6	Splicing factor 3B subunit 6	1.0708e+06	271.823	19.8227	54.5514	1.56176e+10			48906.9	0.107937	0.286376	0.605687	5278.87	1375.98	1195.8	1232.73	960.287	1122.83	1233.19	3695.13	3189.82	29622.2	unknown	Ribosome	unknown	0.4007		14585
G3GZP3				66994.2	17.0065	6.58748	3.41299	5.19004e+09			16252.8	0.0611011	0.268774	0.670125	993.06	388.721	338.842	508.814	378.919	257.67	361.848	1187.87	945.627	10891.4	unknown	Ribosome	unknown	0.461838		77470
G3GZQ4	Q80UJ7	Rab3gap1	Rab3 GTPase-activating protein catalytic subunit	1.42535e+06	361.826	152.653	72.6139	1.2027e+11			376628	0.0633007	0.190129	0.746571	23840.8	12882.7	12008.9	12570.8	7874.08	6285.15	6470.94	7597.88	5917.37	281179	unknown	Nucleus - Chromatin	unknown	0.200917		84379
G3GZQ7				227218	57.6796	33.0562	11.5756	2.60438e+10			81556.8	0.0586169	0.321661	0.619722	4780.6	2491.17	1699.16	2098.92	1547.82	1850.45	2247.8	7949.84	6348.48	50542.6	unknown	Ribosome	unknown	0.42274		114620
G3GZQ8	Q8VCH8	Ubxn4	UBX domain-containing protein 4	810990	205.871	58.3839	41.3156	4.59986e+10	4.59986e+10	0.000794118	144046	0.214951	0.627905	0.157144	30962.8	22518.8	16455.7	17283.5	9997.56	7053.2	7854.96	7826.28	1457.06	22635.9	Endoplasmic reticulum	Endoplasmic reticulum	Endoplasmic reticulum	1		56719
G3GZQ9	P97311	Mcm6	DNA replication licensing factor MCM6	1.99569e+06	506.607	763.153	101.67	6.01261e+11			1.88286e+06	0.119046	0.095292	0.785662	224148	16469.9	22785.6	18931.5	20301.4	21784	19238.3	25995.2	33915.9	1479295	unknown	Nucleus - Non-chromatin	unknown	0.347007		301280
G3GZR1;G3ILI0	Q922B2	Dars1	Aspartate--tRNA ligase, cytoplasmic	2.08597e+07	5295.26	1440.05	1062.69	1.13456e+12			3.55291e+06	0.0575703	0.189882	0.752548	204542	75315.2	74564.2	73598.5	59243.4	51782.7	50082.5	127503	162543	2.67373e+06	unknown	Proteasome	unknown	0.655486		54390
G3GZU9	Q9ET30	Tm9sf3	Transmembrane 9 superfamily member 3	622848	158.111	56.8763	31.7308	4.48108e+10			140326	0.184972	0.731779	0.0832496	25956.4	22451.6	25211.8	24114.6	11658.9	4673.9	5479.93	7018.9	2078.3	11682.1	unknown	Golgi apparatus	unknown	0.442579		71945
G3GZW7	Q6P5B0	Rrp12	RRP12-like protein	1.67644e+06	425.567	326.069	85.4058	2.56898e+11	2.56898e+11	0.00685445	804484	0.0936181	0.205411	0.700971	75314.3	10444.1	12300.2	11422.2	11140.4	10403.3	12566.1	49177.5	47796.4	563920	Nucleus - Non-chromatin	Nucleus - Non-chromatin	Nucleus - Non-chromatin	1		153240
G3GZW8;G3HM99	Q9DBJ1;O70250	Pgam1;Pgam2	Phosphoglycerate mutase 1;Phosphoglycerate mutase 2	1.33741e+07	3395.02	342.982	681.337	2.70223e+11			846211	0.0461732	0.130135	0.823692	39072.3	12963.8	16746.2	15946.6	14433.4	14652.4	12934	9733.89	12711.6	697017	unknown	Cytosol	unknown	0.631392		20205
G3ILG2	Q99J36	Thumpd1	THUMP domain-containing protein 1	1.47829e+07	3752.66	756.499	753.111	5.96018e+11	5.46477e+11	0.00402007	1.86645e+06	0.0213691	0.0617519	0.916879	39884.3	9559.79	15584.6	14492.5	15869.8	16856.8	14489.3	12478.4	15925.6	1.71131e+06	unknown	Cytosol	Cytosol	0.707463		40318
G3GZX7	Q2TBE6	Pi4k2a	Phosphatidylinositol 4-kinase type 2-alpha	754982	191.653	37.2803	38.4623	2.93718e+10			91978.7	0.0678318	0.761428	0.170741	6239.08	5613.61	8161.84	11495.1	7594.61	5976.89	8950.7	18323.4	3918.92	15704.5	unknown	Plasma membrane	unknown	0.304771		38904
G3H638	Q8BK64	Ahsa1	Activator of 90 kDa heat shock protein ATPase homolog 1	1.5966e+07	4052.99	772.682	813.383	6.08769e+11	5.41113e+11	0.00398061	1906376	0.0293536	0.0817819	0.888864	55959	16075	22373.1	20921.2	22005.9	20671.8	19334.5	16665.5	17860	1.69451e+06	unknown	Cytosol	Cytosol	0.761219		38129
G3GZZ3	Q61609	Slc20a1	Sodium-dependent phosphate transporter 1	444342	112.797	26.3538	22.6369	2.07632e+10			65020.6	0.109284	0.514385	0.376331	7105.72	5981.17	5835.17	7148.57	3618.56	2479.29	2609.01	4454.02	1319.86	24469.3	unknown	Plasma membrane	unknown	0.637023		46728
G3GZZ7	P70700	Polr1b	DNA-directed RNA polymerase I subunit RPA2	1.00577e+06	255.316	144.049	51.2387	1.13491e+11			355401	0.0855193	0.157607	0.756874	30393.6	3980.34	4415.71	4117.18	4558.33	4138.23	5167.13	15407.5	14229.1	268994	unknown	Nucleus - Non-chromatin	unknown	0.670517		112840
G3H001	Q9JJ48	Zc3h8	Zinc finger CCCH domain-containing protein 8	50951.3	12.934	2.27794	2.59569	1.79471e+09			5620.18	0.08726	0.324106	0.588634	490.417	129.196	166.455	106.739	117.648	66.3649	134.008	605.862	495.259	3308.23	unknown	Nucleus - Non-chromatin	unknown	0.598151		35224
G3H002	Q8BKU8-2	Tmem87b	Transmembrane protein 87B	585049	148.515	63.4524	29.8051	4.99918e+10			156551	0.113384	0.772387	0.114229	17750.4	18301.5	16563.5	20878.3	11207.5	8278.85	11664.1	26048.3	7975.6	17882.7	unknown	Plasma membrane	unknown	0.440099		85449
G3H008	P53995	Anapc1	Anaphase-promoting complex subunit 1	1.1315e+06	287.232	282.248	57.6437	2.22373e+11			696368	0.101053	0.127865	0.771081	70370.4	9301.64	11188.9	10061.5	9170.27	9003.27	8331.46	15188.1	16796	536957	unknown	Nucleus - Chromatin	unknown	0.422648		196530
G3H018	P62270	Rps18	40S ribosomal protein S18	7.8199e+06	1985.09	187.313	398.382	1.47577e+11	1.47577e+11	0.00297839	462142	0.101521	0.512706	0.385772	46917.2	31947.1	22791.5	24926.9	15463.8	14990.3	17655.6	58771	50397	178282	Ribosome	Ribosome	Ribosome	1		18872
G3H022	Q9QY53	Nphp1	Nephrocystin-1	122083	30.991	20.9732	6.2195	1.6524e+10			51745.4	0.0883722	0.144327	0.7673	4572.85	866.921	1009.11	923.043	697.806	595.35	669.576	1560.89	1145.58	39704.2	unknown	Nucleus - Chromatin	unknown	0.380744		135350
G3H025	Q99N87	Mrps5	28S ribosomal protein S5, mitochondrial	599570	152.201	36.3944	30.5449	2.86738e+10	2.67695e+10	0.00051264	89792.9	0.470317	0.463271	0.0664123	42231.1	25140.1	11144.2	3625.42	554.898	68.779	65.3471	408.566	591.144	5963.35	Mitochondrion	Mitochondrion	Mitochondrion	1		47824
G3H030	Q3TC72	Fahd2	Fumarylacetoacetate hydrolase domain-containing protein 2A	349276	88.6641	14.0723	17.7937	1.10871e+10			34719.5	0.218646	0.273097	0.508258	7591.27	4323.72	2021.8	957.552	451.039	459.914	287.387	423.346	557.02	17646.4	unknown	Mitochondrion	unknown	0.383499		31743
G3HMY0	Q8JZK9	Hmgcs1	Hydroxymethylglutaryl-CoA synthase, cytoplasmic	1.06674e+07	2707.92	776.876	543.445	6.12073e+11	5.38666e+11	0.00396262	1.91672e+06	0.033524	0.086407	0.880069	64256.2	21496.7	23972.7	23119.7	22057	22413.8	19075.3	15154.4	18328.6	1.68685e+06	unknown	Cytosol	Cytosol	0.799192		57378
G3H037	Q6P4T2	Snrnp200	U5 small nuclear ribonucleoprotein 200 kDa helicase	7.37135e+06	1871.22	1480.42	375.531	1.16637e+12	1.16637e+12	0.0311206	3.65252e+06	0.0805225	0.210124	0.709354	294110	40387.4	51995.1	46796.7	51670.5	51370.2	66292	230828	228141	2.59093e+06	unknown	Nucleus - Non-chromatin	Nucleus - Non-chromatin	0.774281		158230
G3H038	A2ASA8	Itpripl1	Inositol 1,4,5-trisphosphate receptor-interacting protein-like 1	31999.8	8.12317	2.52367	1.63022	1.98831e+09			6226.43	0.102613	0.35844	0.538948	638.91	560.306	318.135	413.708	150.839	115.743	230.428	275.356	167.288	3355.72	unknown	Plasma membrane	unknown	0.195835		62135
G3H042	Q8C156	Ncaph	Condensin complex subunit 2	1.95553e+06	496.414	201.812	99.6239	1.59e+11	1.59e+11	0.00424238	497914	0.0677397	0.274817	0.657443	33728.6	8847.71	9992.66	9961.95	8280.8	7940.03	10669.6	42415.5	38727.1	327350	unknown	Nucleus - Non-chromatin	Nucleus - Non-chromatin	0.762026		81308
G3H045	Q923J1	Trpm7	Transient receptor potential cation channel subfamily M member 7	124602	31.6304	38.4214	6.34781	3.02709e+10	1.71317e+10	0.00150678	94794	0.112909	0.453037	0.434054	10703.1	7436.03	7562.87	7891.11	4604.46	3280.68	4357.2	6744.07	1068.77	41145.7	unknown	Plasma membrane	Plasma membrane	0.779164		242940
G3H049	Q80U87	Usp8	Ubiquitin carboxyl-terminal hydrolase 8	685944	174.128	106.218	34.9452	8.36852e+10			262063	0.0712028	0.318306	0.610491	18659.6	8050.22	7760.77	8779.4	5740.39	5027.27	6565.74	21572.2	19920.1	159987	unknown	Ribosome	unknown	0.568492		122000
G3H050	Q00420-4	Gabpb1	GA-binding protein subunit beta-1	89369	22.6864	4.69019	4.55287	3.69523e+09			11571.7	0.300689	0.0504485	0.648863	3479.49	41.1854	88.2085	13.0766	93.5129	91.9717	96.514	65.1613	94.1452	7508.45	unknown	Nucleus - Chromatin	unknown	0.34503		41348
G3H056	Q8BGS0-2	Mak16	Protein MAK16 homolog	961492	244.076	43.0525	48.9829	3.39195e+10	3.39195e+10	0.000905026	106220	0.282208	0.231374	0.486418	29976.1	1886.34	1704.97	1792.99	1620.25	1547.64	1858.81	7487.48	6678.06	51667.3	unknown	Nucleus - Non-chromatin	Nucleus - Non-chromatin	0.776159		35278
G3H057	Q8BGV4	Tti2	TELO2-interacting protein 2	648361	164.587	46.407	33.0305	3.65624e+10			114496	0.0444559	0.174121	0.781423	5090.02	2073.66	2303.16	2300.49	1701.85	1676.76	1789.92	4036.24	4054.14	89469.9	unknown	Proteasome	unknown	0.27386		56392
G3H065	Q6PGB6-3	Naa50	N-alpha-acetyltransferase 50	2.70697e+07	6871.68	821.131	1379.06	6.46939e+11			2025909	0.0637036	0.18652	0.749776	129058	43562	43376	39858.2	34459.1	33003.8	37350.1	88302	57961.4	1.51898e+06	unknown	Nucleus - Non-chromatin	unknown	0.261974		23899
G3H066	P50516	Atp6v1a	V-type proton ATPase catalytic subunit A	1.26074e+07	3200.4	1093.61	642.278	8.61614e+11			2.69817e+06	0.0427178	0.183603	0.773679	115260	59567	74150	86419.1	57188.8	49919.1	51525.5	69496.1	47126.6	2.08752e+06	unknown	Nucleus - Chromatin	unknown	0.212725		68342
G3H071	B8ZXI1	Qtrt2	Queuine tRNA-ribosyltransferase accessory subunit 2	402470	102.167	24.8726	20.5037	1.95963e+10			61366.2	0.0864069	0.173429	0.740164	5302.47	2670.44	2106.21	1269.08	838.69	902.96	697.241	904.059	1254.03	45421	unknown	Nucleus - Chromatin	unknown	0.253263		48690
G3H082	Q8K1N2	Phldb2	Pleckstrin homology-like domain family B member 2	386565	98.1299	69.3435	19.6934	5.46332e+10			171086	0.093234	0.313595	0.593171	15951	7348.7	7466.98	7648.9	4461.71	3420.81	3691.1	10841	8772.31	101483	unknown	Ribosome	unknown	0.479394		141330
G3GRK8;G3HSD8	P46935	Nedd4	E3 ubiquitin-protein ligase NEDD4	5.44933e+06	1383.32	801.217	277.614	6.3125e+11	5.29366e+11	0.0038942	1.97678e+06	0.0403459	0.121055	0.838599	79754.9	28396.3	39295.8	34769.1	31886.8	30842	26274.8	22986.7	24846.7	1657724	unknown	Cytosol	Cytosol	0.728658		115840
G3H092	Q8R2G6	Ccdc80	Coiled-coil domain-containing protein 80	57372.1	14.564	7.82594	2.9228	6.16578e+09			19308.3	0.42183	0.365939	0.212231	8144.82	1968.39	1208.61	1283.5	685.737	484.386	502.423	672.352	260.251	4097.82	unknown	Nucleus - Chromatin	unknown	0.317349		107470
G3H098	Q8C804	Spice1	Spindle and centriole-associated protein 1	63101.2	16.0183	20.5018	3.21467	1.61527e+10	1.61527e+10	0.000325991	50582.5	0.104294	0.46797	0.427735	5275.47	4038.16	2978.45	2981.54	1755.13	1435.68	1877.74	5291.42	3312.96	21635.9	unknown	Ribosome	Ribosome	0.857578		255980
G3H0A3	Q61550	Rad21	Double-strand-break repair protein rad21 homolog	283680	72.0125	28.1547	14.452	2.21821e+10	2.21821e+10	0.000591853	69463.9	0.474405	0.128871	0.396724	32954	1044.65	836.113	616.873	597.028	509.761	614.479	2637.86	2095.08	27558	Nucleus - Chromatin	Nucleus - Chromatin	Nucleus - Chromatin	1		78194
G3H0A7	Q91WK2	Eif3h	Eukaryotic translation initiation factor 3 subunit H	3.38849e+06	860.17	147.257	172.625	1.16018e+11			363315	0.063449	0.226741	0.70981	23052	11754.1	9057.38	9026.2	6454.66	6013.54	7150.38	18626.9	14295	257885	unknown	Nucleus - Non-chromatin	unknown	0.255102		34239
G3H0B5	Q9D6R2	Idh3a	Isocitrate dehydrogenase [NAD] subunit alpha, mitochondrial	8.61004e+06	2185.67	433.669	438.635	3.41672e+11	3.33219e+11	0.0063812	1.06996e+06	0.494999	0.48026	0.0247404	529628	328108	133586	41471.9	5402.04	1219.76	1311.36	1404.52	1354.62	26471.1	Mitochondrion	Mitochondrion	Mitochondrion	1		39683
G3H0B9	Q9ERF3	Wdr61	WD repeat-containing protein 61	9.24437e+06	2346.69	393.963	470.951	3.10389e+11			971992	0.049348	0.172108	0.778544	47965.8	12840	17436	17069.2	14755	12910.2	15155.2	48159.1	28962.7	756739	unknown	Nucleus - Non-chromatin	unknown	0.320513		33576
G3H0C1	Q5U5V2	Hykk	Hydroxylysine kinase	793830	201.514	42.583	40.4414	3.35496e+10			105062	0.0347704	0.0880646	0.877165	3653.03	804.447	1400.12	1496.25	1352.02	1118.74	1160.33	1034.77	885.518	92156.3	unknown	Cytosol	unknown	0.488929		42263
G3H0C2	Q9R1P0	Psma4	Proteasome subunit alpha type-4	6.21754e+06	1578.33	232.93	316.75	1.83517e+11	1.36117e+11	0.0102411	574688	0.0416516	0.216633	0.741715	23936.7	9341.95	10691.4	10661.3	10551	10519.5	9856.52	24690.4	38184.5	426255	Proteasome	Proteasome	Proteasome	1		29516
G3HES3	Q9ERK4	Cse1l	Exportin-2	5.55564e+06	1410.3	778.276	283.03	6.13176e+11	5.28911e+11	0.00389085	1.92018e+06	0.0419566	0.0954672	0.862576	80564.2	19938.7	26641.5	22715.8	24653	24977.1	22220.4	18136.8	24030.7	1.6563e+06	unknown	Cytosol	Cytosol	0.854511		110370
G3H0D1				270851	68.7557	54.0866	13.7984	4.26129e+10	4.26129e+10	0.000860009	133444	0.0734294	0.426764	0.499807	9798.68	4581.44	3789.22	4887.28	3551.83	3560.39	5377.68	19594.6	11606.5	66696	unknown	Ribosome	Ribosome	0.788475		157330
G3H0D2	Q8BP92	Rcn2	Reticulocalbin-2	2.26927e+06	576.057	106.951	115.607	8.42627e+10	8.42627e+10	0.00145471	263871	0.244874	0.593397	0.161729	64615.2	50027.8	33000.4	33232	15634.2	9886.42	9140.62	4993.27	665.517	42675.6	unknown	Endoplasmic reticulum	Endoplasmic reticulum	0.937479		37132
G3H0D6	Q9QY33	Tspan3	Tetraspanin-3	567340	144.02	24.2976	28.9029	1.91432e+10			59947.5	0.0957176	0.902269	0.00201296	5738.03	12623.1	13882.8	15068.2	4591.15	1762.79	1844.38	3512.68	803.749	120.672	unknown	Lysosome	unknown	0.678446		33742
G3H0E0	Q69Z38	Peak1	Inactive tyrosine-protein kinase PEAK1	221801	56.3044	30.973	11.2996	2.44025e+10			76417.2	0.0929948	0.331062	0.575943	7106.4	3414.86	3408.99	3746.98	2058.21	1683.23	1914.21	5049.39	4022.98	44012	unknown	Ribosome	unknown	0.527364		110020
G3H0E1	Q9DC33	Hmg20a	High mobility group protein 20A	146801	37.2655	7.47061	7.47871	5.88583e+09	5.88583e+09	0.000157043	18431.6	0.278669	0.176575	0.544756	5136.33	417.549	339.787	340.404	232.62	232.48	290.847	770.665	630.206	10040.7	unknown	Nucleus - Chromatin	Nucleus - Chromatin	0.770172		40094
G3H0E4	Q8VHY0-2	Cspg4	Chondroitin sulfate proteoglycan 4	1.51973e+06	385.786	486.109	77.4223	3.82988e+11			1.19934e+06	0.217126	0.69273	0.0901441	260407	165481	143475	172988	98200	67696.2	83174.9	92588.4	7213.65	108113	unknown	Plasma membrane	unknown	0.600077		252010
G3H0E5	Q4VAA7	Snx33	Sorting nexin-33	652570	165.655	54.2447	33.2449	4.27374e+10			133834	0.139927	0.357906	0.502167	18726.9	10053.5	8307.76	9048.55	4998.05	3486.37	3649.05	5622.83	2733.7	67206.8	unknown	Plasma membrane	unknown	0.63324		65491
G3H0E6	Q921Y2	Imp3	U3 small nucleolar ribonucleoprotein protein IMP3	2.90694e+06	737.93	79.9178	148.093	6.29644e+10	6.29644e+10	0.00167999	197175	0.289743	0.241552	0.468704	57130	3678.09	3221.1	2024.02	2509.78	2502.49	4047.5	16500.6	13144.4	92416.6	Nucleus - Non-chromatin	Nucleus - Non-chromatin	Nucleus - Non-chromatin	1		21660
G3H7T9	Q7TMY8-2	Huwe1	E3 ubiquitin-protein ligase HUWE1	1.28156e+06	325.325	749.418	65.2885	5.9044e+11	5.05213e+11	0.00371652	1.84898e+06	0.0362576	0.108087	0.855656	67039.6	22698.2	27869.5	26720.6	24024	23559.2	21734.8	25842.8	27400.6	1.58209e+06	unknown	Cytosol	Cytosol	0.80729		460720
G3H0E9	O35239	Ptpn9	Tyrosine-protein phosphatase non-receptor type 9	1.29688e+06	329.214	111.054	66.069	8.74952e+10			273994	0.14615	0.516932	0.336918	40044.1	8036.31	9026.53	13264.3	10847.8	10504.4	16454.7	51126.7	22375.3	92313.5	unknown	Ribosome	unknown	0.319121		67466
G3H0F0	Q60520	Sin3a	Paired amphipathic helix protein Sin3a	895282	227.268	164.883	45.6098	1.29905e+11			406803	0.188163	0.158348	0.653489	76545.1	5558.91	5979.14	5763.01	5084.83	4835.76	5800.18	16512.6	14882.1	265841	unknown	Nucleus - Non-chromatin	unknown	0.690481		145100
G3H0F1	Q91W89	Man2c1	Alpha-mannosidase 2C1	1.92923e+06	489.736	297.661	98.2837	2.34517e+11			734396	0.0418174	0.148249	0.809934	30710.5	12018.5	13241.3	13093.5	11544.4	11178.5	10683.8	15931.1	21182.1	594812	unknown	Nucleus - Chromatin	unknown	0.199355		121560
G3H0F3	Q9CQ02	Commd4	COMM domain-containing protein 4	2.86309e+06	726.798	81.9101	145.859	6.4534e+10			202090	0.0722034	0.315077	0.61272	14591.6	4815.16	6221.51	9002.92	8059.49	6962.42	9285.85	13816.8	5509.8	123825	unknown	Nucleus - Chromatin	unknown	0.207076		22540
G3H0F9	P69566-2	Ranbp9	Ran-binding protein 9	393990	100.015	29.8634	20.0717	2.35283e+10			73679.5	0.0678354	0.242186	0.689978	4998.08	2172.27	1807.42	1989.05	1529.3	1561.71	1421.79	3114.99	4247.65	50837.3	unknown	Proteasome	unknown	0.564439		59718
G3H0G0	Q9D7Z3	Nol7	Nucleolar protein 7	711130	180.521	24.6357	36.2282	1.94096e+10	1.94096e+10	0.000517878	60781.6	0.311749	0.226745	0.461506	18948.6	1027	885.615	967.075	890.374	893.864	1185	4122.61	3810.4	28051.1	Nucleus - Non-chromatin	Nucleus - Non-chromatin	Nucleus - Non-chromatin	1		27294
G3H0G1	Q8K2C6	Sirt5	NAD-dependent protein deacylase sirtuin-5, mitochondrial	1.09285e+06	277.422	42.1279	55.675	3.31911e+10	1.75563e+10	0.000336206	103939	0.25472	0.274227	0.471053	26475.3	13478.6	7205.99	2946.33	1203.77	1005.69	753.021	845.861	1063.55	48960.6	unknown	Mitochondrion	Mitochondrion	0.744693		30371
G3H0I1	Q571I4	Prag1	Inactive tyrosine-protein kinase PRAG1	9035.03	2.29355	1.68874	0.460286	1.3305e+09			4166.49	0.0979394	0.273316	0.628744	408.064	241.646	184.458	159.206	126.629	81.4038	58.79	136.276	150.362	2619.66	unknown	Nucleus - Chromatin	unknown	0.223898		147260
G3H0J2	Q8BJM7	Tyw1	S-adenosyl-L-methionine-dependent tRNA 4-demethylwyosine synthase TYW1	578966	146.971	9.95582	29.4952	7.84383e+09	7.84383e+09	0.000135416	24563.2	0.203913	0.657027	0.139059	5008.76	4258.07	2744.84	3139.48	1718.11	1134.39	1437.69	1453.89	252.197	3415.74	unknown	Endoplasmic reticulum	Endoplasmic reticulum	0.712553		13548
G3H0J7	Q9WVL6	Extl3	Exostosin-like 3	91396.8	23.2012	12.1284	4.65618	9.55554e+09			29923.4	0.147255	0.511157	0.341588	4406.38	3272.87	2862.55	3173.16	1784.92	1040.55	1041.98	1627.8	491.74	10221.5	unknown	Golgi apparatus	unknown	0.409906		104550
G3H0J8	Q8K114	Ints9	Integrator complex subunit 9	478264	121.408	37.6898	24.365	2.96944e+10			92988.9	0.128126	0.247426	0.624448	11914.3	2083.45	2019.21	1897.71	1660.41	1829.32	1904.59	6268.09	5345.12	58066.8	unknown	Nucleus - Non-chromatin	unknown	0.525611		62088
G3H0K2				48202.3	12.2362	2.10469	2.45565	1.65821e+09			5192.73	0.107455	0.345403	0.547142	557.985	326.462	409.551	313.336	165.261	175.313	125.92	177.484	100.256	2841.16	unknown	Plasma membrane	unknown	0.207343		34401
G3H0L1	Q9CZX5	Pinx1	PIN2/TERF1-interacting telomerase inhibitor 1	1.6165e+06	410.35	75.9804	82.352	5.98623e+10	5.98623e+10	0.00159722	187460	0.112061	0.285144	0.602795	21007.1	5311.32	3797.28	4101.56	3278.19	3114.21	3933.92	15635.2	14281.5	113000	unknown	Nucleus - Non-chromatin	Nucleus - Non-chromatin	0.804763		37032
G3H0L3	Q9Z2D0	Mtmr9	Myotubularin-related protein 9	341672	86.7338	36.2166	17.4064	2.85337e+10			89354.2	0.0520374	0.32774	0.620223	4649.76	2490.55	2416.98	2658.13	2297.4	1848.6	3377.98	9240.13	4955.13	55419.5	unknown	Ribosome	unknown	0.437285		83512
G3H0L7	P53798	Fdft1	Squalene synthase	2.47022e+06	627.068	150.415	125.844	1.18506e+11	1.18506e+11	0.00204589	371106	0.248024	0.664652	0.0873241	92043.2	58434.5	44393.3	50866.1	27996.5	18090.3	21879.1	22409.1	2587.25	32406.5	unknown	Endoplasmic reticulum	Endoplasmic reticulum	0.783579		47974
G3H0L9	P10605	Ctsb	Cathepsin B	1.79916e+06	456.72	85.644	91.6578	6.74759e+10	6.74759e+10	0.0176166	211303	0.165644	0.692875	0.141481	35000.9	37325.6	33436.7	36431.8	14022.1	7264.97	8013.38	8396.49	1515.3	29895.3	Lysosome	Lysosome	Lysosome	1		37504
G3H0M2	Q8BUB4	Wdfy2	WD repeat and FYVE domain-containing protein 2	48109.6	12.2127	2.56771	2.45093	2.02301e+09			6335.11	0.0996575	0.432467	0.467876	631.341	298.396	362.551	478.531	240.222	226.9	325.789	559.927	247.407	2964.04	unknown	Plasma membrane	unknown	0.410887		42050
G3H0M3	Q6PCM2	Ints6	Integrator complex subunit 6	401141	101.83	46.5801	20.436	3.66988e+10	3.66988e+10	0.000979181	114923	0.149353	0.320979	0.529667	17164.2	2736.03	2324.48	2219.99	1943.91	2136.23	3002.03	11559.7	10965.6	60871.1	unknown	Nucleus - Non-chromatin	Nucleus - Non-chromatin	0.896253		91486
G3H0M7	Q9JKN6	Nova1	RNA-binding protein Nova-1	207260	52.6131	8.13687	10.5588	6.41075e+09			20075.4	0.234704	0.34627	0.419026	4711.78	358.477	493.963	510.07	470.308	496.116	800.888	2306.29	1515.41	8412.14	unknown	Nucleus - Non-chromatin	unknown	0.346104		30931
G3H0N2	Q8K019-3	Bclaf1	Bcl-2-associated transcription factor 1	2.79062e+06	708.402	166.503	142.167	1.31182e+11	1.31182e+11	0.00350013	410799	0.0634616	0.242051	0.694487	26070	4872.74	5746.23	6503.71	5849.23	6093.45	7894.37	31392.4	31082.2	285295	unknown	Nucleus - Non-chromatin	Nucleus - Non-chromatin	0.764257		47008
G3H0N5	Q8R3T5	Stxbp6	Syntaxin-binding protein 6	648299	164.571	17.6305	33.0273	1.38904e+10	9.84159e+09	0.000865598	43498.3	0.190043	0.518472	0.291485	8266.55	4671.02	4433.22	4820.83	2422.09	1582.15	1837.25	2260.06	526.055	12679.1	unknown	Plasma membrane	Plasma membrane	0.816541		21426
G3H0N8	Q8K1N1	Pnpla8	Calcium-independent phospholipase A2-gamma	184330	46.7924	20.4518	9.39064	1.61132e+10			50459	0.258692	0.529385	0.211923	13053.3	9724.86	6025.56	4919.12	2309.79	1257.99	1179.63	779.857	515.436	10693.5	unknown	Endoplasmic reticulum	unknown	0.346249		87415
G3H0N9	Q9QYI6	Dnajb9	DnaJ homolog subfamily B member 9	596004	151.296	19.4007	30.3632	1.52851e+10	1.52851e+10	0.000263882	47865.8	0.25796	0.609616	0.132424	12347.5	8127.48	6302.67	6135.66	2971.56	1824.37	1961.06	1498.12	358.849	6338.57	unknown	Endoplasmic reticulum	Endoplasmic reticulum	0.905044		25646
G3H0P3	Q9D338	Mrpl19	39S ribosomal protein L19, mitochondrial	797602	202.472	33.7956	40.6336	2.66264e+10	2.3484e+10	0.000449722	83381.2	0.448609	0.433375	0.118017	37405.5	21566.8	10058	3141.93	502.558	186.021	124.049	234.618	321.398	9840.36	Mitochondrion	Mitochondrion	Mitochondrion	1		33383
G3H0Q0	P62754	Rps6	40S ribosomal protein S6	9.50372e+06	2412.53	300.613	484.163	2.36842e+11	2.36842e+11	0.00477992	741678	0.0646712	0.325807	0.609522	47965.2	27059.9	24210.4	26050.4	18688	15467.6	19500.5	62794.1	47872.7	452069	unknown	Ribosome	Ribosome	0.878695		24921
G3H0Q2	P48771	Cox7a2	Cytochrome c oxidase subunit 7A2, mitochondrial	7.67251e+06	1947.67	91.5972	390.873	7.21661e+10	5.94262e+10	0.00113802	225990	0.400578	0.422886	0.176536	90526.8	52801.3	28116.9	9707.19	1899.97	965.532	458.156	600.343	1018.81	39895.3	unknown	Mitochondrion	Mitochondrion	0.991322		9405.8
G3H0R1	Q64362	Aktip	AKT-interacting protein	32137.7	8.15819	0.982409	1.63724	7.74004e+08			2423.82	0.0782412	0.344309	0.57745	189.642	179.344	40.074	63.8613	89.6536	38.6772	101.865	199.329	121.737	1399.63	unknown	Nucleus - Chromatin	unknown	0.236445		24084
G3I0R3	Q99KQ4	Nampt	Nicotinamide phosphoribosyltransferase	1.24128e+07	3150.99	722.554	632.364	5.69274e+11	4.95866e+11	0.00364776	1.7827e+06	0.0311391	0.0978121	0.871049	55511.6	20447.3	23630	22226.8	21931.2	23367.7	19633.9	19782.3	23350.3	1.55282e+06	unknown	Cytosol	Cytosol	0.879093		45862
G3HXL6	Q8K194	Snrnp27	U4/U6.U5 small nuclear ribonucleoprotein 27 kDa protein	6.32086e+06	1604.56	715.528	322.014	5.63739e+11	4.95082e+11	0.00364199	1.76536e+06	0.0339995	0.0877896	0.878211	60021.6	16749.2	22193.3	21219.1	20605.8	21846.6	18400.4	14877	19089.1	1550362	unknown	Cytosol	Cytosol	0.842329		89187
G3H0S7				4.18946e+06	1063.5	34.0171	213.431	2.68008e+10	2.6148e+10	0.00229979	83927.6	0.156455	0.819185	0.0243602	13130.9	11076.6	9980.99	13838.8	8212.26	5514.14	7429.05	10909.6	1790.81	2044.49	unknown	Plasma membrane	Plasma membrane	0.752541		6397.2
G3H0T0	Q3UHA3	Spg11	Spatacsin	201533	51.1594	22.1799	10.267	1.74748e+10	1.74748e+10	0.000352674	54722.7	0.102437	0.361623	0.53594	5605.63	2572.55	2458.81	2619	1596.24	1152.05	1555.17	4433	3402.19	29328.1	unknown	Ribosome	Ribosome	0.838995		86709
G3H0T1	Q3UGC7	Eif3j1	Eukaryotic translation initiation factor 3 subunit J-A	914471	232.139	14.5992	46.5874	1.15022e+10			36019.5	0.0557368	0.211834	0.732429	2007.61	1162.12	824.995	787.182	599.343	495.527	508.086	1609.39	1643.51	26381.7	unknown	Proteasome	unknown	0.512693		12578
G3H0T4	Q6P2L7	Golm2	Protein GOLM2	597477	151.67	36.2977	30.4383	2.85977e+10			89554.4	0.122887	0.624972	0.252141	11005.1	8268.07	11711.5	13011.7	5717.97	2953.64	3780.62	7620.05	2905.38	22580.4	unknown	Golgi apparatus	unknown	0.671931		47864
G3H0T7	C0HKD8	Mfap1a	Microfibrillar-associated protein 1A	682403	173.229	45.0152	34.7648	3.54659e+10			111062	0.145985	0.156819	0.697195	16213.5	1401.6	1413.51	1047.51	1533.78	1651.94	1967.74	4958.4	3442.25	77432.2	unknown	Nucleus - Non-chromatin	unknown	0.488681		51972
G3H0T9	Q9CR41	Hypk	Huntingtin-interacting protein K	5.75859e+06	1461.82	99.7768	293.369	7.86106e+10			246171	0.0492078	0.143159	0.807633	12113.5	2157.54	3831.47	3701.05	3886.18	3964.58	3905.37	7485.64	6309.9	198816	unknown	Nucleus - Chromatin	unknown	0.229521		13651
G3H0U6	P27773	Pdia3	Protein disulfide-isomerase A3	3.46585e+07	8798.1	2201.77	1765.67	1.73469e+12	1.73469e+12	0.0299477	5432242	0.259648	0.645656	0.0946964	1.41047e+06	1.01778e+06	735997	775883	389420	212353	212677	148498	14749.7	514414	Endoplasmic reticulum	Endoplasmic reticulum	Endoplasmic reticulum	1		50051
G3H0V1	Q9QYR6-2	Map1a	Microtubule-associated protein 1A	1.25455e+06	318.469	446.207	63.9127	3.5155e+11			1.10089e+06	0.0460323	0.21755	0.736417	50676.5	20146	21122.1	20205	16644.9	16144.5	18014	65350.7	61871.8	810715	unknown	Nucleus - Non-chromatin	unknown	0.395863		280220
G3H0V2	P70399-6	Tp53bp1	TP53-binding protein 1	590881	149.996	158.066	30.1022	1.24534e+11	1.24534e+11	0.00332277	389982	0.513226	0.0735982	0.413176	200149	5405.84	5046.92	1929.59	3347.29	2750.17	2857.58	4398.82	2965.79	161131	unknown	Nucleus - Chromatin	Nucleus - Chromatin	0.783323		210760
G3H0V3	Q9D4F8	Tubgcp4	Gamma-tubulin complex component 4	116917	29.6794	10.3758	5.95627	8.17469e+09			25599.3	0.0560676	0.256748	0.687185	1435.29	532.139	697.196	558.848	410.786	403.971	537.799	1966.06	1465.75	17591.4	unknown	Nucleus - Non-chromatin	unknown	0.31873		69919
G3H0V6	Q80SY6-2	Adal	Adenosine deaminase-like protein	1.50022e+06	380.833	76.9512	76.4284	6.06271e+10			189855	0.0296698	0.0812181	0.889112	5632.96	1679.77	2391.49	2138.42	1980.92	1838.7	1931.58	1574.54	1884.28	168803	unknown	Cytosol	unknown	0.660021		40412
G3H0W0	Q3TVC7-3	Ccndbp1	Cyclin-D1-binding protein 1	102843	26.1069	5.13118	5.23932	4.04267e+09			12659.7	0.0575843	0.117208	0.825207	729.001	229.923	334.673	220.881	140.092	126.388	143.062	191.646	97.1612	10446.9	unknown	Nucleus - Chromatin	unknown	0.234911		39309
G3H0W2	O70481	Ubr1	E3 ubiquitin-protein ligase UBR1	136035	34.5326	24.6252	6.93025	1.94013e+10			60755.7	0.0426823	0.124288	0.83303	2593.19	1261.83	1039.4	1094.73	964.116	864.732	828.631	676.832	820.917	50611.3	unknown	Cytosol	unknown	0.658029		142620
G3H0X1				617737	156.813	18.2233	31.4704	1.43575e+10			44960.8	0.081269	0.28207	0.636661	3653.92	1895.31	1543.87	1391.41	997.842	861.16	817.506	2889.36	2285.65	28624.8	unknown	Ribosome	unknown	0.39303		23242
G3H0X2	Q9D1G5	Lrrc57	Leucine-rich repeat-containing protein 57	3.50377e+06	889.436	118.935	178.498	9.37049e+10	7.94379e+10	0.00698681	293440	0.17318	0.674565	0.152254	50817.9	34194.6	30215.4	38737.5	23209.1	15763.3	20433	30327.8	5063.44	44677.5	unknown	Plasma membrane	Plasma membrane	0.847222		26744
G3H0X3	Q64691	Capn3	Calpain-3	68391.8	17.3613	9.28657	3.48419	7.31655e+09	5.41493e+09	0.000476259	22912	0.157434	0.582658	0.259908	3607.13	2199.33	2395.44	2371.77	1544.86	1029.19	1248.87	2163.08	397.318	5955	unknown	Plasma membrane	Plasma membrane	0.77688		106980
G3H0X4	O88466	Znf106	Zinc finger protein 106	8301.83	2.10743	2.19741	0.422934	1.73126e+09			5421.5	0.132859	0.250929	0.616211	720.297	155.434	106.881	148.339	50.6569	47.8641	99.4636	423.785	327.989	3340.79	unknown	Nucleus - Non-chromatin	unknown	0.515899		208540
G3H0Y4	Q8R5L3-2	Vps39	Vam6/Vps39-like protein	281008	71.3341	6.32555	14.3158	4.98368e+09			15606.5	0.102822	0.610404	0.286775	1604.69	1021.91	984.563	1718.46	1196.88	837.847	1087.38	2041.28	637.963	4475.56	unknown	Plasma membrane	unknown	0.510452		17735
G3H0Y5	Q8R5L3-2	Vps39	Vam6/Vps39-like protein	567331	144.017	42.1229	28.9025	3.31871e+10			103926	0.116199	0.580571	0.30323	12076.1	5991.24	7333.01	10427.1	7103.12	5244	7232.31	12103.9	4902.14	31513.6	unknown	Plasma membrane	unknown	0.585547		58497
G3H0Y9	Q9EQP2	Ehd4	EH domain-containing protein 4	2.43895e+06	619.131	221.971	124.252	1.74883e+11	1.1436e+11	0.0100583	547650	0.183181	0.470743	0.346076	100319	40105.3	36652.5	44628.8	27176.1	20185.7	26097.9	44856.6	18099.7	189529	unknown	Plasma membrane	Plasma membrane	0.72978		71704
G3H0Z4	Q6NS57-2	Mapkbp1	Mitogen-activated protein kinase-binding protein 1	13951.7	3.54166	7.74827	0.710767	6.10459e+09			19116.7	0.0658066	0.232999	0.701195	1258	788.804	606.308	510.07	354.764	305.989	264.563	838.378	785.288	13404.5	unknown	Nucleus - Non-chromatin	unknown	0.239527		437550
G3H0Z8	Q80TE0-2	Rpap1	RNA polymerase II-associated protein 1	629617	159.829	24.9397	32.0756	1.96491e+10			61531.7	0.0638763	0.206882	0.729241	3930.42	1469.55	1908.9	1667.6	1446.89	1343.76	1211.44	1702.41	1979.28	44871.5	unknown	Nucleus - Chromatin	unknown	0.228499		31208
G3H0Z9	Q80TE0	Rpap1	RNA polymerase II-associated protein 1	228368	57.9713	32.7567	11.6341	2.58078e+10			80817.9	0.0422608	0.122754	0.834985	3415.43	1132.51	1703.38	1204.29	899.963	1114.5	1049.27	1451.91	1364.88	67481.8	unknown	Cytosol	unknown	0.325879		113010
G3I3G8;G3ILL5	Q93092;Q93092	Taldo1	Transaldolase	1.47882e+07	3754.01	703.595	753.382	5.54337e+11	4.91584e+11	0.00361626	1735923	0.02853	0.0846739	0.886796	49525.9	17776.5	22847.9	22190.1	19147.4	17938.2	16024.9	14037.8	17024.5	1.53941e+06	unknown	Cytosol	Cytosol	0.705257		37485
G3H103	Q9CWX2	Ndufaf1	Complex I intermediate-associated protein 30, mitochondrial	1.96663e+06	499.23	95.5201	100.189	7.52569e+10	6.99507e+10	0.00133957	235669	0.464836	0.464656	0.0705079	109547	63290.5	30618.4	11919.5	1500.2	304.811	736.186	594.2	541.336	16616.5	Mitochondrion	Mitochondrion	Mitochondrion	1		38267
G3H104				1.62871e+06	413.451	103.412	82.9743	8.14748e+10			255141	0.0674146	0.29995	0.632636	17200.2	6102.57	5874.64	6192.61	4980	5130.2	6214.92	22754.4	19280.1	161411	unknown	Nucleus - Non-chromatin	unknown	0.381358		50024
G3H110;G3HFK9	P61022;P61022	Chp1	Calcineurin B homologous protein 1	3.23249e+06	820.57	92.15	164.678	7.26017e+10			227354	0.234346	0.660937	0.104716	53279.7	29580	28731.1	31523.4	17352.4	11623.4	13522.8	15471	2462.62	23807.7	unknown	Plasma membrane	unknown	0.601349		22460
G3H123				48602.9	12.3379	4.50179	2.47606	3.5468e+09			11106.9	0.120525	0.316393	0.563082	1338.66	942.256	718.209	601.44	282.918	188.488	321.708	326.649	132.474	6254.1	unknown	Plasma membrane	unknown	0.36454		72975
G3H125	O35874	Slc1a4	Neutral amino acid transporter A	1.2527e+06	317.998	89.6055	63.8182	7.0597e+10			221076	0.165171	0.733788	0.101041	36515.4	22598.9	21604.1	28915.5	19193	13101.2	19149.8	33073.7	4587.19	22337.7	unknown	Plasma membrane	unknown	0.67567		56356
G3H128	Q80WT5-2	Aftph	Aftiphilin	200389	50.869	25.0601	10.2088	1.9744e+10			61828.8	0.0309065	0.111995	0.857099	1910.91	646.148	867.993	923.87	764.329	758.132	691.035	1257.71	1015.29	52993.3	unknown	Cytosol	unknown	0.367299		98528
G3H130	Q8VED9	Lgalsl	Galectin-related protein	730967	185.557	13.0864	37.2388	1.03103e+10			32287	0.0315598	0.0613617	0.907078	1018.97	190.644	304.877	299.988	248.754	292.713	237.674	172.479	234.054	29286.8	unknown	Cytosol	unknown	0.633431		14105
G3H133	Q62348	Tsn	Translin	3.84587e+06	976.278	126.345	195.926	9.95427e+10			311721	0.0330027	0.102883	0.864115	10287.6	3443.74	4516.04	3807.61	3823.65	3370.17	3399.55	4693.27	5016.6	269362	unknown	Cytosol	unknown	0.507808		25883
G3H134				4.34669e+06	1103.41	205.08	221.441	1.61575e+11	1.61575e+11	0.00431108	505978	0.294499	0.234273	0.471228	149010	4548.28	6412.18	5026.9	6767.13	6776.8	9922.78	43835.8	35246.9	238431	unknown	Nucleus - Non-chromatin	Nucleus - Non-chromatin	0.8494		37172
G3H135	Q80TV8-2	Clasp1	CLIP-associating protein 1	99007.8	25.1332	2.23133	5.04391	1.75798e+09			5505.17	0.101685	0.355658	0.542657	559.794	152.583	187.296	177.027	151.278	112.601	131.472	543.784	501.914	2987.42	unknown	Ribosome	unknown	0.400392		17756
G3H136	Q80TV8-2	Clasp1	CLIP-associating protein 1	1.18921e+06	301.881	55.5915	60.5837	4.37985e+10			137156	0.077213	0.263341	0.659446	10590.2	3363.37	3045.99	3164.28	2272.79	2263.85	2771.15	9965.07	9272.3	90447.2	unknown	Nucleus - Non-chromatin	unknown	0.567729		36830
G3H137	Q80TV8-2	Clasp1	CLIP-associating protein 1	698224	177.245	74.1397	35.5708	5.8412e+10			182919	0.140637	0.399775	0.459588	25725.2	10694.6	7218.22	6287.53	4663.16	4115.4	4983.58	18128.8	17035.1	84067.4	unknown	Ribosome	unknown	0.626185		83658
G3HNY5;G3I1B8	P09411;P09411	Pgk1	Phosphoglycerate kinase 1	2.16027e+07	5483.87	700.565	1100.54	5.5195e+11	4.83272e+11	0.00355512	1.72845e+06	0.0304498	0.0939779	0.875572	52630.9	22533.6	22153	22319	19355.2	20554	17637	16589.5	21294.4	1.51338e+06	unknown	Cytosol	Cytosol	0.83069		25550
G3H158	Q6P6J9	Txndc15	Thioredoxin domain-containing protein 15	364857	92.6192	16.8817	18.5875	1.33005e+10	1.33005e+10	0.000229619	41650.9	0.248058	0.694653	0.0572887	10331.8	6652.94	5196.45	6252.01	3304.81	2404.53	2507.38	2466.27	148.506	2386.12	unknown	Endoplasmic reticulum	Endoplasmic reticulum	0.783852		36454
G3H160	Q569Z5	Ddx46	Probable ATP-dependent RNA helicase DDX46	3.25942e+06	827.407	541.497	166.05	4.26626e+11			1.33599e+06	0.0814983	0.178413	0.740088	108881	33778.6	27905.6	28761.2	21519.2	19252.1	19761.1	43015.9	44364.9	988751	unknown	Nucleus - Chromatin	unknown	0.29262		130890
G3H162	Q99KF1	Tmed9	Transmembrane emp24 domain-containing protein 9	4.58775e+06	1164.6	155.853	233.721	1.22791e+11	1.20843e+11	0.0106285	384524	0.181362	0.802773	0.0158647	69738	53593	54543.8	59847	33449.2	23273.7	28125.8	47267.6	8585.38	6100.37	unknown	Plasma membrane	Plasma membrane	0.822383		26765
G3H166	Q91VN6	Ddx41	Probable ATP-dependent RNA helicase DDX41	835002	211.966	73.9761	42.5389	5.82831e+10			182515	0.112385	0.30791	0.579705	20512	5101.63	4633.89	4229.56	3797.76	3760.55	4665.65	15755.1	14254.1	105805	unknown	Nucleus - Non-chromatin	unknown	0.445884		69800
G3H168	Q3TJD7-3	Pdlim7	PDZ and LIM domain protein 7	3.66455e+06	930.249	182.347	186.689	1.43665e+11			449891	0.131213	0.374849	0.493939	59031.4	24497.1	23724.5	27533.6	17827.9	13315.5	14225.7	26729.6	20787	222218	unknown	Plasma membrane	unknown	0.390939		39204
G3H170	Q9QXS6-2	Dbn1	Drebrin	4.75481e+06	1207.01	394.144	242.232	3.10532e+11			972440	0.054154	0.177408	0.768438	52661.5	26642	30924.1	36508.4	22855.5	19152.6	17187	10619.6	8629.04	747260	unknown	Nucleus - Chromatin	unknown	0.227063		65309
G3H171;G3IC84	O70293-2;Q8VEB1	Grk6;Grk5	G protein-coupled receptor kinase 6;G protein-coupled receptor kinase 5	287449	72.9692	23.0422	14.644	1.81541e+10	1.23743e+10	0.00108836	56850.2	0.136761	0.544863	0.318376	7774.88	4743.43	4536.33	5530.6	3270.54	2408.4	2998.62	5116.14	2371.49	18099.8	unknown	Plasma membrane	Plasma membrane	0.753461		63156
G3H177	Q9DBH5	Lman2	Vesicular integral-membrane protein VIP36	2.94393e+06	747.318	150.312	149.977	1.18425e+11	1.0997e+11	0.00967221	370852	0.20666	0.721943	0.0713964	76640.4	51731.2	44782.4	49503.5	29907	18151.1	25145.2	40464	8049.78	26477.5	unknown	Plasma membrane	Plasma membrane	0.76911		40227
G3H178	P35290	Rab24	Ras-related protein Rab-24	269938	68.524	10.8425	13.7519	8.54246e+09			26750.9	0.289191	0.490422	0.220387	7736.12	5244.14	2591.33	1869.45	745.442	828.659	712.928	781.589	345.708	5895.57	unknown	Plasma membrane	unknown	0.204072		31646
G3H193	Q3TDN2	Faf2	FAS-associated factor 2	943782	239.58	59.1571	48.0806	4.66077e+10			145953	0.24998	0.604012	0.146008	36485.4	25999	16655.5	15747	8564.65	5278.99	6460.08	7724.9	1727.48	21310.3	unknown	Endoplasmic reticulum	unknown	0.523795		49384
G3H194	Q6IRU5	Cltb	Clathrin light chain B	9.88026e+06	2508.11	218.958	503.346	1.72509e+11			540218	0.0773988	0.181761	0.74084	41812.2	16409	18492.5	18099.5	11335.3	9151.87	8438.21	8385.63	7878.32	400215	unknown	Nucleus - Chromatin	unknown	0.203726		17460
G3H197;G3GT79	Q9QXJ4;Q9QXJ4	Arl10	ADP-ribosylation factor-like protein 10	713687	181.17	15.2455	36.3585	1.20114e+10			37613.9	0.286415	0.46111	0.252475	10773.2	8044.95	3899.28	2462.53	902.315	578.096	508.164	697.733	251.074	9496.56	unknown	Mitochondrion	unknown	0.564768		16830
G3H1A1	Q8VE80	Thoc3	THO complex subunit 3	1.57373e+06	399.494	83.7798	80.1732	6.60071e+10			206703	0.218313	0.308879	0.472807	45126	2827.39	3127.99	3239.91	3807.06	4233.62	6505.38	23595.7	16509.3	97730.7	unknown	Nucleus - Non-chromatin	unknown	0.674123		41943
G3H1A4	Q99JR1	Sfxn1	Sideroflexin-1	911042	231.269	42.6529	46.4127	3.36047e+10	3.27986e+10	0.000628097	105234	0.469883	0.506129	0.0239887	49447.6	32280.1	14019.8	4443.28	744.968	83.5269	249.931	928.378	512.024	2524.43	Mitochondrion	Mitochondrion	Mitochondrion	1		36886
G3H1B1	Q9JJT9	Phax	Phosphorylated adapter RNA export protein	922521	234.183	81.3656	46.9975	6.41051e+10			200747	0.0367718	0.0914794	0.871749	7381.82	2127.36	2497.83	2751.8	2214.81	1980.82	2128.64	2376.66	2286.28	175001	unknown	Cytosol	unknown	0.459455		69489
G3H1B2	Q9DBF1-2	Aldh7a1	Alpha-aminoadipic semialdehyde dehydrogenase	1.73746e+06	441.055	96.3088	88.5141	7.58782e+10			237615	0.1946	0.226059	0.579341	46239.9	26313.8	12824.1	5252.88	2096.5	1800.45	1499.82	1675.12	2252.37	137660	unknown	Mitochondrion	unknown	0.446303		43672
G3H1B3	P14733	Lmnb1	Lamin-B1	3.73726e+06	948.706	238.248	190.393	1.87707e+11			587811	0.685267	0.153225	0.161508	402807	24822.4	19995.9	9006.29	9689.65	6166.74	7266.29	10369.5	2750.66	94936.2	unknown	Nucleus - Chromatin	unknown	0.415998		50226
G3H1B7	Q3UPH1	Prrc1	Protein PRRC1	1.23671e+06	313.941	49.8726	63.0039	3.92929e+10			123047	0.0501982	0.242638	0.707164	6176.72	2810.65	5278.44	5655.84	3582.1	3471.45	3298.54	3289.13	2469.62	87014.2	unknown	Plasma membrane	unknown	0.22251		31772
G3H1C9	Q9R1C6	Dgke	Diacylglycerol kinase epsilon	338383	85.8988	19.7962	17.2388	1.55967e+10	1.55967e+10	0.000269262	48841.7	0.234761	0.692177	0.0730612	11466.1	7351.1	6551.15	6698.76	4100.93	2569.71	3022.51	3190.97	321.949	3568.43	unknown	Endoplasmic reticulum	Endoplasmic reticulum	0.863711		46092
G3H1D2	Q61510	Trim25	E3 ubiquitin/ISG15 ligase TRIM25	2.81658e+06	714.991	425.312	143.49	3.35088e+11			1.04934e+06	0.057854	0.308418	0.633728	60708.4	29586.3	26972	28821.2	20243.1	18762.3	23675.8	91112.6	84461.2	664995	unknown	Nucleus - Non-chromatin	unknown	0.454355		118970
G3H1D5	Q920A5	Scpep1	Retinoid-inducible serine carboxypeptidase	2.51375e+06	638.117	163.53	128.062	1.2884e+11	1.2884e+11	0.0336375	403465	0.133611	0.84305	0.0233391	53907.3	92757.3	97450.1	97840.4	26295.6	7870.98	6691.42	9072.23	2162.93	9416.51	unknown	Lysosome	Lysosome	0.830327		51254
G3H1D6				2.64988e+06	672.675	188.692	134.997	1.48664e+11	1.21023e+11	0.00231761	465544	0.3769	0.437173	0.185927	175464	105463	50458.1	25324.7	7910	3624.47	3850.13	4727.22	2165.47	86557.4	unknown	Mitochondrion	Mitochondrion	0.972245		56102
G3H1D7;G3I9W6;G3H5N3;G3I1U7;G3GTW6;G3HY45;G3HLH9;G3H891;G3GTA5;G3HI21;G3H210	P47915;P47915;P47915;P47915;P47915;P47915;P47915	Rpl29	60S ribosomal protein L29	6.3804e+06	1619.67	100.136	325.047	7.88937e+10	7.88937e+10	0.00159222	247058	0.0841097	0.40853	0.50736	20779.9	32021	7480.32	8311.83	5402.58	4799.85	5199.4	16955.1	20760.5	125347	Ribosome	Ribosome	Ribosome	1		12365
G3H1D8;G3I6R3	Q920Q6;Q61474-2	Msi2;Msi1	RNA-binding protein Musashi homolog 2;RNA-binding protein Musashi homolog 1	766992	194.702	33.9589	39.0741	2.6755e+10	2.6755e+10	0.000539967	83784	0.117763	0.52547	0.356767	9866.68	5169.76	3530.17	4398.27	3149.85	2697.32	3940.9	12890.2	8249.44	29891.4	unknown	Ribosome	Ribosome	0.91032		34883
G3H1D9	Q9D9C6	Ccdc182	Coiled-coil domain-containing protein 182	871416	221.21	19.3747	44.394	1.52646e+10			47801.5	0.0635218	0.17245	0.764028	3036.44	1291.67	836.947	1271.29	608.331	652.343	625.139	1551.65	1406.02	36521.7	unknown	Nucleus - Chromatin	unknown	0.265247		17517
G3H1E0	Q8VE22	Mrps23	28S ribosomal protein S23, mitochondrial	4.55406e+06	1156.05	120.807	232.005	9.51798e+10	8.8224e+10	0.0016895	298058	0.446707	0.480212	0.0730806	133145	92027.9	36274.5	10778.9	2036.34	143.817	34.4455	842.235	992.849	21782.3	Mitochondrion	Mitochondrion	Mitochondrion	1		20900
G3H1E5;G3HI52	Q9D0M5;Q9D0M5	Dynll2	Dynein light chain 2, cytoplasmic	5.07616e+06	1288.59	66.6844	258.603	5.25382e+10			164525	0.181086	0.168865	0.650049	29793.2	4630.91	3681.65	3824.15	3093.34	2164.96	2471.69	4387.27	3528.51	106949	unknown	Nucleus - Chromatin	unknown	0.517932		10350
G3H1F2;G3H1F1	P52482;P52482	Ube2e1	Ubiquitin-conjugating enzyme E2 E1	2.35598e+06	598.066	64.041	120.024	5.04556e+10			158003	0.0652566	0.160756	0.773987	10310.7	2514.92	2903.96	2846.54	2394.57	2373.41	2591.17	5281.03	4494.36	122292	unknown	Nucleus - Chromatin	unknown	0.259563		21416
G3H1F4	Q9CZM2	Rpl15	60S ribosomal protein L15	1.00178e+07	2543.03	307.02	510.354	2.4189e+11	2.4189e+11	0.0048818	757486	0.105899	0.55598	0.33812	80217.4	55085.3	39890.6	42561.9	29400.2	25122.5	33306.6	104600	91180	256121	Ribosome	Ribosome	Ribosome	1		24146
G3H1G2	Q60876	Eif4ebp1	Eukaryotic translation initiation factor 4E-binding protein 1	108908	27.6464	1.7127	5.54828	1.34937e+09			4225.59	0.068432	0.183953	0.747615	289.166	55.1141	100.735	144.649	79.6268	108.46	68.1151	110.459	110.149	3159.12	unknown	Nucleus - Chromatin	unknown	0.236062		12390
G3H1G6	Q91ZV8	Adgra2	Adhesion G protein-coupled receptor A2	23302.6	5.91538	3.30788	1.18714	2.60616e+09			8161.27	0.181624	0.629951	0.188425	1482.28	1089.9	1195.49	1248.32	526.877	304.387	356.712	358.451	61.0516	1537.79	unknown	Golgi apparatus	unknown	0.414412		111840
G3H1G7	Q9Z2Y8	Plpbp	Pyridoxal phosphate homeostasis protein	1.01253e+06	257.032	31.8591	51.583	2.51006e+10			78603.4	0.0699017	0.139756	0.790342	5494.51	3002.48	1942.89	1374.05	1003.93	970.43	800.609	799.811	1091.13	62123.5	unknown	Nucleus - Chromatin	unknown	0.237029		24790
G3H1G8	Q8BFZ9	Erlin2	Erlin-2	4.70766e+06	1195.04	226.76	239.83	1.78656e+11	1.78656e+11	0.00308431	559466	0.222731	0.667194	0.110075	124610	83976.3	66403.7	80518.6	46606.1	30420.3	34340	29113	1894.12	61583.3	Endoplasmic reticulum	Endoplasmic reticulum	Endoplasmic reticulum	1		37950
G3I6W5	Q03958	Pfdn6	Prefoldin subunit 6	3.78393e+07	9605.53	694.192	1927.71	5.46929e+11	4.78598e+11	0.00352074	1.71272e+06	0.0339395	0.0909954	0.875065	58129	12593.3	21530.4	20524	20522	21638.6	18600.6	19393.9	21047.1	1498744	unknown	Cytosol	Cytosol	0.850837		14454
G3H1H9	Q3UDW8-2	Hgsnat	Heparan-alpha-glucosaminide N-acetyltransferase	70906.1	17.9996	4.29227	3.61229	3.38173e+09			10590	0.149159	0.752335	0.0985053	1579.59	2294.34	1771.87	1936.78	783.234	384.379	399.164	386.718	10.7205	1043.17	unknown	Lysosome	unknown	0.66719		47693
G3H1I3	Q91X20	Ash2l	Set1/Ash2 histone methyltransferase complex subunit ASH2	481167	122.145	41.6153	24.5129	3.27872e+10	3.27872e+10	0.000874814	102674	0.271163	0.169511	0.559326	27841.5	1289.75	1944.31	1610.31	1471.72	1347.83	1651.06	3993.28	4096.11	57428.3	unknown	Nucleus - Chromatin	Nucleus - Chromatin	0.72979		68141
G3H1I6	Q8VC85	Lsm1	U6 snRNA-associated Sm-like protein LSm1	224288	56.9358	4.32911	11.4263	3.41075e+09			10680.9	0.0241604	0.141624	0.834216	258.054	125.885	126.248	83.746	79.0872	134.803	128.997	487.595	346.302	8910.15	unknown	Nucleus - Non-chromatin	unknown	0.24415		15207
G3H1I8	Q8CI61	Bag4	BAG family molecular chaperone regulator 4	78343.6	19.8876	4.90816	3.99119	3.86696e+09			12109.5	0.0263283	0.0787657	0.894906	318.823	26.1765	133.166	208.691	149.59	132.945	97.1021	56.0112	150.131	10836.9	unknown	Cytosol	unknown	0.211575		49359
G3H1I9	Q80Y98-2	Ddhd2	Phospholipase DDHD2	357260	90.6908	36.1693	18.2005	2.84965e+10			89237.5	0.0341751	0.0942641	0.871561	3049.7	777.096	1464.63	1246.54	1062.01	1086.18	997.615	948.724	829.098	77775.9	unknown	Cytosol	unknown	0.69154		79764
G3H1K6	Q61072	Adam9	Disintegrin and metalloproteinase domain-containing protein 9	264659	67.1838	42.0134	13.4829	3.31008e+10			103656	0.139634	0.73446	0.125906	14473.9	8998.86	7962.28	11344.8	7943.91	7088.37	9415.87	19753.2	3624.1	13050.9	unknown	Plasma membrane	unknown	0.339221		125070
G3H1K7	Q8R0I4	Tm2d2	TM2 domain-containing protein 2	66545	16.8925	1.93292	3.39011	1.52288e+09			4768.95	0.209233	0.679161	0.111606	997.821	554.068	825.106	639.838	353.743	245.167	180.466	402.561	37.9344	532.242	unknown	Plasma membrane	unknown	0.197336		22885
G3H1K9	Q7TPR4	Actn1	Alpha-actinin-1	1.39626e+07	3544.42	1852.67	711.321	1.45965e+12			4570942	0.0386724	0.121103	0.840224	176769	80833.3	92641.7	102850	74166.8	62976.7	58399	43845	37843.3	3.84062e+06	unknown	Cytosol	unknown	0.200291		104540
G3H1L3	O35719	Rad51b	DNA repair protein RAD51 homolog 2	370755	94.1164	8.25213	18.888	6.50155e+09			20359.8	0.0612308	0.139511	0.799258	1246.65	399.565	428.062	446.962	312.342	246.18	261.77	427.041	318.494	16272.7	unknown	Nucleus - Chromatin	unknown	0.23718		17536
G3H1L4	O35719-2	Rad51b	DNA repair protein RAD51 homolog 2	669975	170.074	11.0063	34.1316	8.67148e+09			27155	0.0904022	0.228847	0.680751	2454.87	962.601	842.283	799.675	685.172	783.581	677.893	828.009	635.123	18485.8	unknown	Nucleus - Chromatin	unknown	0.221319		12943
G3H1L5	Q5DU37-3	Zfyve26	Zinc finger FYVE domain-containing protein 26	158768	40.3033	53.6619	8.08836	4.22782e+10	4.22782e+10	0.000853255	132396	0.0949159	0.375985	0.5291	12566.4	5706.22	5588.07	6396.23	4044.6	3033.56	4377.99	11943.8	8688.17	70050.4	unknown	Ribosome	Ribosome	0.87919		266290
G3H1L7	O88384	Vti1b	Vesicle transport through interaction with t-SNAREs homolog 1B	410343	104.166	19.0879	20.9048	1.50387e+10	1.39715e+10	0.00122884	47094	0.160544	0.768496	0.0709596	7560.67	6110.24	5609.48	7066.81	3744.35	2954.19	3704.13	5569.25	1433.11	3341.77	unknown	Plasma membrane	Plasma membrane	0.822133		36649
G3H1M4	Q6ZWX6	Eif2s1	Eukaryotic translation initiation factor 2 subunit 1	3.18721e+07	8090.77	1462.69	1623.71	1.1524e+12			3.60877e+06	0.0437521	0.241113	0.715135	157891	68108.1	70133.7	69740.4	62596	56861.3	72897.2	242747	227039	2580761	unknown	Nucleus - Non-chromatin	unknown	0.45001		36157
G3H1M5	P57746	Atp6v1d	V-type proton ATPase subunit D	7.95565e+06	2019.55	290.249	405.298	2.28677e+11			716109	0.0330129	0.16497	0.802018	23640.9	14777.1	18034.4	18662.7	11711.6	12577.8	12399.3	16838.2	13135	574332	unknown	Nucleus - Chromatin	unknown	0.209423		28744
G3H1M7	Q9JLB2	Mpp5	MAGUK p55 subfamily member 5	508931	129.193	49.8864	25.9273	3.93037e+10			123081	0.137013	0.324571	0.538417	16863.6	7831.9	7345.52	7185.62	3972.96	2977.95	3142.3	4485.66	3006.48	66268.7	unknown	Plasma membrane	unknown	0.539367		77228
G3H1N0	Q9D6K5	Synj2bp	Synaptojanin-2-binding protein	2.13955e+06	543.126	63.114	108.999	4.97253e+10	4.88056e+10	0.000934635	155716	0.446063	0.535443	0.0184943	69459.1	47292.7	21771.7	9496.83	2014.83	1070.92	929.531	549.927	250.607	2879.86	unknown	Mitochondrion	Mitochondrion	0.982383		23241
G3H1N2	Q9CR63	Cox16	Cytochrome c oxidase assembly protein COX16 homolog, mitochondrial	271846	69.0083	6.33841	13.8491	4.9938e+09	4.01667e+09	7.69199e-05	15638.2	0.359365	0.444966	0.195669	5619.84	3972.86	1728.06	573.362	147.745	92.3879	53.3315	198.306	192.434	3059.91	unknown	Mitochondrion	Mitochondrion	0.986653		18370
G3H1N7	O35326	Srsf5	Serine/arginine-rich splicing factor 5	1.02199e+07	2594.32	400.706	520.647	3.15702e+11			988630	0.101466	0.357637	0.540897	100313	29132.8	29014.6	25854.4	24412.4	23868.5	27638.6	96967.1	96682.2	534746	unknown	Nucleus - Non-chromatin	unknown	0.40152		30891
G3H1N9	Q8BGE4	Susd6	Sushi domain-containing protein 6	71895.9	18.2508	2.92415	3.66271	2.30383e+09			7214.51	0.0980868	0.576497	0.325416	707.648	859.82	864.602	1039.25	403.293	234.155	274.09	343	140.937	2347.72	unknown	Golgi apparatus	unknown	0.626968		32044
G3H1P3	P84089	Erh	Enhancer of rudimentary homolog	2.10803e+06	535.126	24.1829	107.393	1.90528e+10	1.90528e+10	0.000508359	59664.5	0.134333	0.23781	0.627857	8014.94	673.691	845.813	976.598	1043.4	1016.7	1261.82	4296.28	4074.49	37460.7	unknown	Nucleus - Non-chromatin	Nucleus - Non-chromatin	0.82638		9038.2
G3H1P4	Q8VEG4	Exd2	Exonuclease 3'-5' domain-containing protein 2	267501	67.9054	19.2478	13.6277	1.51646e+10	1.2994e+10	0.000248838	47488.5	0.397268	0.459597	0.143136	18865.6	12387	5483.57	2125.86	630.262	288.938	194.803	461.013	254.104	6797.29	unknown	Mitochondrion	Mitochondrion	0.992441		56690
G3H1Q1	Q9EPW0	Inpp4a	Inositol polyphosphate-4-phosphatase type I A	77714.3	19.7278	10.7507	3.95912	8.47008e+09			26524.3	0.0861576	0.280545	0.633297	2285.27	1013.13	895.787	696.577	414.049	481.679	611.205	1861.01	1467.82	16797.8	unknown	Ribosome	unknown	0.488813		108990
G3H1Q4	O70472	Tmem131	Transmembrane protein 131	170771	43.3503	28.3597	8.69984	2.23436e+10	2.23436e+10	0.00038574	69969.7	0.237028	0.670851	0.0921205	16584.8	12656.2	8574.87	10207.5	5185.28	3623.55	3672.48	2585.44	433.942	6445.64	unknown	Endoplasmic reticulum	Endoplasmic reticulum	0.851373		130840
G3H1Q6	Q8R5C5	Actr1b	Beta-centractin	28773.8	7.30426	1.70719	1.46587	1.34503e+09			4212	0.0681426	0.288988	0.642869	287.017	157.401	206.068	164.09	128.774	67.9669	121.33	199.165	172.424	2707.77	unknown	Nucleus - Chromatin	unknown	0.208583		46745
G3H1Q7	P19536	Cox5b	Cytochrome c oxidase subunit 5B, mitochondrial	1.44758e+07	3674.69	254.895	737.463	2.00822e+11	1.77881e+11	0.00340644	628881	0.407106	0.478655	0.11424	256021	187127	75170.1	26272.4	5130.04	1761.45	1912.34	2376.2	1267.53	71843.1	Mitochondrion	Mitochondrion	Mitochondrion	1		13873
G3H1Q9	Q64151	Sema4c	Semaphorin-4C	272171	69.091	32.0979	13.8657	2.52888e+10			79192.6	0.125973	0.735857	0.138169	9976.17	7844.38	7324.67	9489.17	5618.43	4635.41	6839.75	14320.9	2201.72	10942	unknown	Plasma membrane	unknown	0.466414		92915
G3H1R3	Q32NY4-2	Cnnm3	Metal transporter CNNM3	340505	86.4376	18.5525	17.3469	1.46169e+10	1.16834e+10	0.00102759	45773.2	0.184387	0.614924	0.200689	8439.96	5855.45	4976.88	5530.3	3134.54	1957.06	2421.42	3497.9	773.483	9186.17	unknown	Plasma membrane	Plasma membrane	0.810816		42927
G3H1R4	Q69ZF7	Cnnm4	Metal transporter CNNM4	465701	118.219	48.4254	23.725	3.81526e+10			119476	0.231852	0.676545	0.0916036	27700.7	18686.3	15683	16310.7	8585.43	5343.44	6251.7	8337.6	1632.59	10944.4	unknown	Plasma membrane	unknown	0.62715		81925
G3H1R5	P59481	Lman2l	VIP36-like protein	935763	237.544	16.7694	47.6721	1.3212e+10	1.12781e+10	0.000991944	41373.9	0.179551	0.674072	0.146377	7428.74	5634.25	4593.59	5366.17	3056.15	2053.37	2354.86	3843.16	987.423	6056.17	unknown	Plasma membrane	Plasma membrane	0.829439		14119
G3H1R9	A2RSY1-2	Kansl3	KAT8 regulatory NSL complex subunit 3	64431.5	16.356	7.60489	3.28244	5.99162e+09	5.99162e+09	0.000159866	18762.9	0.41307	0.187357	0.399573	7750.4	665.774	427.006	435.785	241.699	238.998	259.412	639.096	607.591	7497.16	unknown	Nucleus - Chromatin	Nucleus - Chromatin	0.778577		92992
G3H1S2	Q6P5E4	Uggt1	UDP-glucose:glycoprotein glucosyltransferase 1	2.36652e+06	600.743	455.123	120.561	3.58575e+11	3.58575e+11	0.00619043	1.12289e+06	0.257411	0.636208	0.106381	289044	213014	146863	152350	77891.3	45275.1	44403.6	31163.8	3428.68	119454	Endoplasmic reticulum	Endoplasmic reticulum	Endoplasmic reticulum	1		151520
G3H1S7	Q9QZC7	Plekhb2	Pleckstrin homology domain-containing family B member 2	26204.7	6.6521	0.81731	1.33499	6.43929e+08			2016.48	0.0907715	0.737168	0.17206	183.039	277.797	419.835	401.705	194.865	22.2757	62.2361	70.667	37.1057	346.957	unknown	Nucleus - Chromatin	unknown	0.231264		24573
G3H1T6	Q9CY00	Ttc30b	Tetratricopeptide repeat protein 30B	41367.2	10.5011	3.99021	2.10744	3.14374e+09			9844.71	0.0666029	0.287646	0.645751	655.686	725.849	541.13	627.865	227.753	114.363	136.569	252.747	205.513	6357.24	unknown	Nucleus - Chromatin	unknown	0.200574		75996
G3H1T8	Q8C0I1	Agps	Alkyldihydroxyacetonephosphate synthase, peroxisomal	1.29682e+06	329.199	59.2113	66.066	4.66505e+10	4.07721e+10	0.0223836	146087	0.212953	0.661039	0.126008	31109.7	24332.1	19514.8	23433.6	12454.3	6981.94	6861.48	2511.53	479.723	18408.2	Peroxisome	Peroxisome	Peroxisome	1		35973
G3H1U2;G3GTK0;G3HRU8;G3IJ98;G3IEG9	Q8BG05-2;Q8BG05-2;Q8BG05-2;Q8BG05-2;Q8BG05-2	Hnrnpa3	Heterogeneous nuclear ribonucleoprotein A3	2.54608e+06	646.326	87.1021	129.709	6.86246e+10			214900	0.306723	0.264534	0.428742	65914.8	4659.46	3419.83	3803.63	3513.91	3283.44	5888.31	22801.5	9478.31	92136.7	unknown	Nucleus - Chromatin	unknown	0.362543		26953
G3H1U4	O88441	Mtx2	Metaxin-2	3.22448e+06	818.538	95.0527	164.27	7.48886e+10	6.80147e+10	0.00130249	234516	0.442184	0.466027	0.0917887	103699	69595.6	27508.4	9151.74	1476.76	358.065	435.409	269.19	495.534	21525.9	Mitochondrion	Mitochondrion	Mitochondrion	1		23225
G3H1V1;G3HB45;G3H621;G3IK92;G3HUC9	O09167;O09167;O09167;O09167;O09167	Rpl21	60S ribosomal protein L21	2.51996e+06	639.695	59.6676	128.379	4.70099e+10	4.70099e+10	0.00094875	147213	0.0924439	0.478452	0.429104	13608.9	9567.95	6628.42	7559.8	5117.1	4217.96	5453.09	16723.2	15166.8	63169.6	Ribosome	Ribosome	Ribosome	1		18655
G3H1V2	Q7TQ95	Lnpk	Endoplasmic reticulum junction formation protein lunapark	1.95669e+06	496.709	95.5667	99.6831	7.52936e+10			235784	0.21078	0.737883	0.0513372	49698.6	35964.3	31599.5	34701.8	20855.6	13037.8	16443.8	18996.9	2381.24	12104.5	unknown	Endoplasmic reticulum	unknown	0.49442		38480
G3H1V8	Q8K1I7	Wipf1	WAS/WASL-interacting protein family member 1	1.07372e+06	272.564	68.6658	54.7002	5.40993e+10			169413	0.073847	0.350494	0.575659	12510.7	4291.9	5541.1	5523.56	3910.97	3653.2	4156.11	18218.4	14083.1	97524.4	unknown	Ribosome	unknown	0.640197		50385
G3H1W1	Q8BLX7-2	Col16a1	Collagen alpha-1(XVI) chain	22342	5.67155	4.49215	1.13821	3.5392e+09			11083.1	0.332941	0.54158	0.125479	3690.03	2386.81	1038.46	1096.97	569.865	313.889	335.471	224.828	36.1138	1390.69	unknown	Endoplasmic reticulum	unknown	0.465796		158410
G3H1W2	Q8BFY6	Pef1	Peflin	270205	68.5919	10.0165	13.7655	7.89162e+09			24712.8	0.103436	0.234791	0.661772	2556.2	1062.84	950.459	877.48	624.392	633.376	538.653	428.427	686.733	16354.3	unknown	Nucleus - Chromatin	unknown	0.216494		29206
G3H1W4	Q99JR5	Tinagl1	Tubulointerstitial nephritis antigen-like	968061	245.743	64.5322	49.3175	5.08426e+10	5.08426e+10	0.000877745	159215	0.346202	0.61994	0.0338579	55120.5	27154	19294.1	20505.7	10701.4	6470.21	6979.71	6621.9	976.783	5390.68	unknown	Endoplasmic reticulum	Endoplasmic reticulum	0.871856		52520
G3H1W9	Q9ESX4	Zcchc17	Nucleolar protein of 40 kDa	644346	163.568	21.8011	32.826	1.71763e+10			53788.2	0.0794025	0.2879	0.632697	4270.91	1161.59	1491.62	1485.29	1120.66	1030.11	1260.74	4543.39	3392.23	34031.6	unknown	Ribosome	unknown	0.697601		26657
G3H1X1	Q80U78	Pum1	Pumilio homolog 1	86431.5	21.9407	4.58791	4.40322	3.61465e+09	3.61465e+09	7.29505e-05	11319.4	0.0854781	0.372423	0.542099	967.559	474.017	374.336	514.326	327.71	264.447	330.397	1223.43	706.931	6136.23	unknown	Ribosome	Ribosome	0.926191		41821
G3H1X7	Q9DCS3	Mecr	Enoyl-[acyl-carrier-protein] reductase, mitochondrial	1.98056e+06	502.768	101.655	100.899	8.009e+10	6.90009e+10	0.00132138	250804	0.425533	0.43601	0.138457	106725	65833.6	27628.5	9375.88	1986.75	417.653	489.7	2122.5	1498.47	34725.6	Mitochondrion	Mitochondrion	Mitochondrion	1		40438
G3H1X8	Q8VE97	Srsf4	Serine/arginine-rich splicing factor 4	406308	103.142	21.6123	20.6992	1.70275e+10			53322.2	0.0613501	0.146605	0.792045	3271.33	749.841	728.048	605.268	680.943	645.99	662.92	1711.56	2032.75	42233.6	unknown	Proteasome	unknown	0.664832		41908
G3H1Y0	P48193	Epb41	Protein 4.1	1.88969e+06	479.7	206.705	96.2697	1.62856e+11			509987	0.136291	0.357915	0.505794	69506.8	37938.8	35079.4	39386.6	21614	15175.4	14881.5	13552.1	4904.05	257948	unknown	Endoplasmic reticulum	unknown	0.462376		86181
G3H1Y2	Q91YT7	Ythdf2	YTH domain-containing family protein 2	2.94303e+06	747.092	212.241	149.932	1.67217e+11			523646	0.0667642	0.266633	0.666602	34960.8	15710.8	13380.2	14636.4	10693.2	8877.5	11115	35173	30035.1	349064	unknown	Ribosome	unknown	0.343386		56818
G3H1Y6	Q8VE65	Taf12	Transcription initiation factor TFIID subunit 12	573932	145.693	13.1007	29.2388	1.03216e+10			32322.4	0.230338	0.190799	0.578864	7445.06	804.207	527.344	385.722	374.125	316.504	500.778	1183.97	2074.42	18710.2	unknown	Nucleus - Non-chromatin	unknown	0.469474		17984
G3H1Y7	Q80VC6	Trnau1ap	tRNA selenocysteine 1-associated protein 1	307166	77.9743	12.5125	15.6484	9.85817e+09			30871.1	0.0492333	0.1303	0.820467	1519.89	540.344	672.848	768.718	439.955	387.767	438.016	374.247	400.603	25328.8	unknown	Nucleus - Chromatin	unknown	0.208949		32094
G3H1Y8	Q8VE37	Rcc1	Regulator of chromosome condensation	87585.2	22.2336	5.43455	4.46199	4.28169e+09			13408.2	0.75012	0.0552434	0.194637	10057.8	166.158	73.3162	153.189	74.4293	52.0902	44.0126	112.87	64.6505	2609.74	unknown	Nucleus - Chromatin	unknown	0.630428		48886
G3H1Z0	Q501J7-2	Phactr4	Phosphatase and actin regulator 4	114357	29.0298	6.20424	5.8259	4.8881e+09			15307.2	0.0987146	0.494863	0.406422	1511.05	1114.81	1134.01	1317.19	876.282	847.552	760.267	844.96	679.908	6221.19	unknown	Plasma membrane	unknown	0.2857		42744
G3H1Z3	O35143	Atp5if1	ATPase inhibitor, mitochondrial	1.69021e+07	4290.62	257.416	861.072	2.02808e+11	2.00342e+11	0.00383658	635100	0.503695	0.484144	0.0121612	319897	193216	86337.9	24452.6	2908.66	40.5886	8.71067	77.3483	438.054	7723.57	Mitochondrion	Mitochondrion	Mitochondrion	1		11999
G3H1Z4	Q6NZB0	Dnajc8	DnaJ homolog subfamily C member 8	5.10135e+06	1294.98	193.211	259.887	1.52224e+11			476695	0.116111	0.280551	0.603338	55349.7	11615.4	11726.5	11829.8	10280.7	9642.24	12186.2	35944.4	30512	287608	unknown	Ribosome	unknown	0.446192		29840
G3H1Z6	P97480-2	Eya3	Eyes absent homolog 3	1.25318e+06	318.121	87.278	63.8428	6.87632e+10			215334	0.0507596	0.0834709	0.865769	10930.3	1694.21	3010.14	2591.59	2375.24	2328.48	2052.45	1658.19	2263.82	186429	unknown	Cytosol	unknown	0.565814		54871
G3H201	Q62193	Rpa2	Replication protein A 32 kDa subunit	5.61474e+06	1425.31	196.151	286.041	1.5454e+11			483947	0.0696414	0.193008	0.73735	33702.7	8139	9607.71	10208.1	8749.51	9069.19	9792.13	19077.9	18762.1	356838	unknown	Nucleus - Non-chromatin	unknown	0.241425		27524
G3H203	Q8R3G1	Ppp1r8	Nuclear inhibitor of protein phosphatase 1	2.01678e+06	511.962	98.801	102.744	7.78418e+10			243764	0.172077	0.205009	0.622914	41946.1	3649.26	4298.13	3982.76	4682.85	4685.69	5258.36	13400.6	10016	151844	unknown	Nucleus - Non-chromatin	unknown	0.426898		38597
G3H204	Q9ER00	Stx12	Syntaxin-12	1.41852e+06	360.094	56.2052	72.2662	4.42821e+10			138671	0.091783	0.745634	0.162583	12727.6	7868.37	8714.95	13137.9	9952.17	8603.5	14251.6	33577.2	7291.86	22545.5	unknown	Nucleus - Chromatin	unknown	0.2359		31217
G3H206	Q922G2-2	Fam76a	Protein FAM76A	444278	112.78	5.04591	22.6336	3.97549e+09	3.97549e+09	0.000106072	12449.4	0.0776922	0.261354	0.660954	967.219	215.74	181.526	215.314	190.125	199.813	222.22	1080.29	948.658	8228.46	unknown	Nucleus - Non-chromatin	Nucleus - Non-chromatin	0.807822		8948.2
G3H213	Q9D0G0	Mrps30	28S ribosomal protein S30, mitochondrial	1.02925e+06	261.277	53.0589	52.435	4.18032e+10	3.8705e+10	0.000741207	130908	0.453599	0.472289	0.0741121	59379.6	37020.9	17217	5112.03	926.379	364.841	94.8274	597.572	492.8	9701.86	Mitochondrion	Mitochondrion	Mitochondrion	1		40615
G3H214	Q9DB70	Fundc1	FUN14 domain-containing protein 1	340456	86.4251	6.60763	17.3444	5.20592e+09			16302.5	0.141343	0.272579	0.586078	2304.24	1562.64	1132.1	851.208	232.875	141.243	179.52	215.943	128.195	9554.52	unknown	Nucleus - Chromatin	unknown	0.210256		15291
G3H215	P14206	Rpsa	40S ribosomal protein SA	482373	122.451	22.6369	24.5743	1.78348e+10	1.78348e+10	0.000359939	55850.1	0.0839302	0.349116	0.566953	4687.51	1121.52	1744.19	2070.47	1630.98	1578.41	1681	5521.45	4150.15	31664.4	Ribosome	Ribosome	Ribosome	1		36973
G3I366	Q9QUR6	Prep	Prolyl endopeptidase	8.43173e+06	2140.4	668.041	429.552	5.26326e+11	4.65095e+11	0.0034214	1.6482e+06	0.0288135	0.0875229	0.883664	47490.5	16078.9	22087.7	20321.6	18671.6	19874.5	16661.1	13716.5	16843.7	1.45646e+06	unknown	Cytosol	Cytosol	0.817702		62422
G3H231	Q99J27	Slc33a1	Acetyl-coenzyme A transporter 1	1.69742e+06	430.891	131.586	86.4743	1.03671e+11	1.03671e+11	0.00178978	324650	0.243339	0.695589	0.0610721	79000.1	47849.3	43223.2	46949.8	27363.9	18164	19328.3	20957.6	1986.99	19827.1	unknown	Endoplasmic reticulum	Endoplasmic reticulum	0.828168		61076
G3H232	Q8BN57		Protein C3orf33 homolog	184404	46.8111	6.88826	9.39439	5.42701e+09	4.16028e+09	7.967e-05	16994.8	0.292209	0.474379	0.233412	4966.05	3713.75	1902.42	1086.95	415.253	199.445	187.635	323.208	233.333	3966.79	unknown	Mitochondrion	Mitochondrion	0.701305		29430
G3H233	Q4KWH5-5	Plch1	1-phosphatidylinositol 4,5-bisphosphate phosphodiesterase eta-1	148506	37.6985	33.7194	7.56561	2.65663e+10			83193.2	0.248823	0.622669	0.128508	20700.4	13951.3	11588.6	11779.3	5832.09	2693.27	2737.64	2455.18	764.496	10691	unknown	Endoplasmic reticulum	unknown	0.692822		178890
G3H237	Q9WVM3	Anapc7	Anaphase-promoting complex subunit 7	431687	109.584	34.5327	21.9921	2.72071e+10			85199.8	0.396132	0.177976	0.425893	33750.3	1477.75	1661.22	870.04	1126.68	934.117	1259	4264.64	3570.05	36285.9	unknown	Nucleus - Non-chromatin	unknown	0.590238		63025
G3H239;G3HS95	O55143;Q64518-3	Atp2a2;Atp2a3	Sarcoplasmic/endoplasmic reticulum calcium ATPase 2;Sarcoplasmic/endoplasmic reticulum calcium ATPase 3	2.29622e+06	582.897	289.382	116.98	2.27994e+11	2.27994e+11	0.00393608	713969	0.222403	0.716517	0.0610794	158789	119724	94826.3	107590	60083.8	37887.3	45435.4	42851.9	3172.01	43608.8	Endoplasmic reticulum	Endoplasmic reticulum	Endoplasmic reticulum	1		99291
G3H240	O35594	Ift81	Intraflagellar transport protein 81 homolog	855204	217.094	86.7335	43.5681	6.83342e+10			213991	0.0619975	0.248067	0.689936	13266.9	9819.86	10305.6	10380.5	4754.31	3209.78	3068.44	6284.03	5261.4	147640	unknown	Nucleus - Chromatin	unknown	0.189258		79904
G3H244	Q8C078-3	Camkk2	Calcium/calmodulin-dependent protein kinase kinase 2	797343	202.406	133.538	40.6204	1.05209e+11			329466	0.113259	0.129095	0.757646	37315.1	4319.11	5484.96	4648.44	4188.99	4394	3634.62	7040.61	8821.7	249619	unknown	Nucleus - Chromatin	unknown	0.49687		131950
G3H246;G3I8U9	Q6P1G2-2;Q6P1G2-4	Kdm2b	Lysine-specific demethylase 2B	57466.4	14.5879	10.8884	2.9276	8.57858e+09			26864.1	0.209699	0.236607	0.553694	5633.37	911.69	754.592	663.568	462.998	430.506	453.734	1495.97	1183.16	14874.5	unknown	Nucleus - Chromatin	unknown	0.625926		149280
G3H247	Q8BWG9	Orai1	Calcium release-activated calcium channel protein 1	144162	36.5958	4.78728	7.3443	3.77172e+09	3.64325e+09	0.000320435	11811.3	0.215407	0.750532	0.0340609	2544.23	1554.72	1419.16	1776.98	926.598	656.32	854.17	1445.67	231.108	402.302	unknown	Plasma membrane	Plasma membrane	0.844402		26163
G3H250	Q3TA38	Tmem120b	Transmembrane protein 120B	517091	131.264	14.401	26.343	1.1346e+10			35530.4	0.161351	0.417409	0.42124	5732.86	3862.88	2728.14	2930.41	1532.52	1165.9	1240.94	1168.38	201.554	14966.8	unknown	Endoplasmic reticulum	unknown	0.529396		21942
G3I1P5	Q9JJU8	Sh3bgrl	SH3 domain-binding glutamic acid-rich-like protein	4.10951e+07	10432	664.886	2093.58	5.2384e+11	4.60515e+11	0.00338771	1.64042e+06	0.0348286	0.0860569	0.879115	57133.4	13946	19939.7	19584.3	19404.5	21732.5	17350	12651	16561.4	1.44212e+06	unknown	Cytosol	Cytosol	0.795658		12747
G3H265	Q9JIQ3	Diablo	Diablo homolog, mitochondrial	947279	240.468	26.1208	48.2588	2.05796e+10	1.51546e+10	0.000290212	64445.7	0.365019	0.371367	0.263614	23523.9	13085.6	5987.76	2914.33	584.722	418.832	405.82	313.301	222.609	16988.8	Mitochondrion	Mitochondrion	Mitochondrion	1		21725
G3H267	Q9D2N9	Vps33a	Vacuolar protein sorting-associated protein 33A	896505	227.578	76.8191	45.6721	6.0523e+10			189530	0.0818646	0.463305	0.45483	15515.8	8532.94	9738.9	13708.6	9726.66	7805.24	11119.7	19541.2	7636.7	86203.8	unknown	Plasma membrane	unknown	0.407908		67510
G3H268	Q922J3	Clip1	CAP-Gly domain-containing linker protein 1	6.98199e+06	1772.39	942.023	355.695	7.42186e+11			2.32418e+06	0.0258901	0.0838597	0.89025	60173.2	21320.1	26630.4	25190.6	22501.8	22104.4	20159.9	25949	31048.3	2.0691e+06	unknown	Cytosol	unknown	0.534523		106300
G3H269	Q922J3	Clip1	CAP-Gly domain-containing linker protein 1	3.01307e+06	764.872	209.261	153.5	1.64869e+11			516293	0.042851	0.117996	0.839153	22123.7	7529.12	8155.17	8249.06	7316.05	6103.03	5795.22	8438.98	9333.97	433249	unknown	Cytosol	unknown	0.400877		54718
G3H270	Q9CYA6	Zcchc8	Zinc finger CCHC domain-containing protein 8	711820	180.696	70.8374	36.2634	5.58102e+10	5.58102e+10	0.0014891	174771	0.0897036	0.202897	0.707399	15677.6	2062.92	2059.9	2050.6	2342.79	2350.39	3198.77	11158.4	10236.9	123633	unknown	Nucleus - Non-chromatin	Nucleus - Non-chromatin	0.783539		78405
G3H277	P35235	Ptpn11	Tyrosine-protein phosphatase non-receptor type 11	1.87529e+06	476.044	158.489	95.5359	1.24868e+11			391028	0.0569714	0.176399	0.766629	22277.4	9030.05	10111.9	9797.82	7438.19	6814.19	6532.23	10555.6	8697.07	299773	unknown	Nucleus - Chromatin	unknown	0.22805		66586
G3H278;G3I8T9;G3ICC1;G3HZP6;G3IEF7;G3HK69;G3HAD3	P47911;P47911;P47911;P47911;Q91VU7;P47911;P47911	Rpl6;Pus7	60S ribosomal protein L6;Pseudouridylate synthase 7 homolog	3.77048e+06	957.14	1419.63	192.086	1.11848e+12	1.11848e+12	0.022573	3.50254e+06	0.0846966	0.383272	0.532031	296653	156240	134450	134144	93080.9	92238.7	98694	358173	275405	1.86346e+06	unknown	Ribosome	Ribosome	0.924742		296640
G3H282	Q3UDK1	Trafd1	TRAF-type zinc finger domain-containing protein 1	35634.1	9.04576	2.85086	1.81537	2.24609e+09			7033.7	0.0898552	0.270505	0.63964	632.014	300.172	325.807	280.156	148.565	226.808	136.075	219.031	266.037	4499.03	unknown	Nucleus - Chromatin	unknown	0.238872		63032
G3H283	Q8BWZ3	Naa25	N-alpha-acetyltransferase 25, NatB auxiliary subunit	1.16468e+06	295.655	165.33	59.3342	1.30258e+11	1.30258e+11	0.00262885	407906	0.0850978	0.322528	0.592374	34711.9	11655.7	11036.3	11745.6	9749.08	8917.09	12761.4	37440.9	28254.8	241633	unknown	Ribosome	Ribosome	0.807683		111840
G3H284	P57759	Erp29	Endoplasmic reticulum resident protein 29	4.57795e+06	1162.12	166.2	233.222	1.30943e+11	1.30943e+11	0.0022606	410052	0.271135	0.623247	0.105617	111180	71279.8	55085.8	56359.4	27263.6	15444.4	15807.7	12032.7	2290.52	43308.7	Endoplasmic reticulum	Endoplasmic reticulum	Endoplasmic reticulum	1		28603
G3H289;G3GRL9	Q62148;P47738	Aldh1a2;Aldh2	Retinal dehydrogenase 2;Aldehyde dehydrogenase, mitochondrial	1.09423e+07	2777.7	637.83	557.449	5.02523e+11	4.23067e+11	0.0081018	1.57367e+06	0.416468	0.425419	0.158114	655380	408524	173629	61724	9648.63	3760.55	3726.94	3770.88	4682.78	248818	Mitochondrion	Mitochondrion	Mitochondrion	1		45925
G3H290	Q8K370	Acad10	Acyl-CoA dehydrogenase family member 10	258503	65.6212	39.1726	13.1693	3.08627e+10	2.65982e+10	0.000509359	96647.4	0.412756	0.449068	0.138177	39891.7	26862.7	10625	3481.2	771.894	210.788	278.419	616.047	555.155	13354.4	unknown	Mitochondrion	Mitochondrion	0.991962		119390
G3H291	Q99MP8-3	Brap	BRCA1-associated protein	151376	38.4268	12.8328	7.71178	1.01105e+10			31661.4	0.0701616	0.221232	0.708607	2221.41	816.203	789.807	870.622	440.392	534.068	507.016	1655.09	1391.31	22435.5	unknown	Nucleus - Non-chromatin	unknown	0.289482		66791
G3H292	O70305-3	Atxn2	Ataxin-2	848198	215.316	106.158	43.2111	8.36382e+10	8.36382e+10	0.00168798	261916	0.0848817	0.383773	0.531346	22231.8	14014.1	9845.35	10864.3	7105.31	6320.13	7966.21	26397.1	18003.5	139168	unknown	Ribosome	Ribosome	0.960148		98607
G3H293	O09039	Sh2b3	SH2B adapter protein 3	189048	47.99	9.65559	9.63098	7.60729e+09			23822.4	0.0414547	0.128033	0.830512	987.552	459.252	426.673	445.859	291.195	281.756	344.905	408.312	392.104	19784.8	unknown	Nucleus - Chromatin	unknown	0.1917		40240
G3H298;G3I403	Q3U2S8;P62137	Hvcn1;Ppp1ca	Voltage-gated hydrogen channel 1;Serine/threonine-protein phosphatase PP1-alpha catalytic subunit	2.41094e+06	612.018	179.685	122.824	1.41568e+11			443323	0.0999419	0.261407	0.638651	44306.6	17924.8	16625.3	17274.3	11323.6	10037	9955.67	18034.5	14712.6	283129	unknown	Plasma membrane	unknown	0.211946		58719
G3H2A5	Q9QZ88	Vps29	Vacuolar protein sorting-associated protein 29	3.18919e+07	8095.79	834.838	1624.72	6.57739e+11			2.05973e+06	0.0477147	0.318376	0.633909	98279.2	40258.3	59674.7	100939	87726.6	76664	99879.4	154262	36363.9	1.30568e+06	unknown	Nucleus - Chromatin	unknown	0.226609		20624
G3H2A6	Q9D3W4	Gpn3	GPN-loop GTPase 3	134569	34.1606	5.58662	6.85559	4.4015e+09			13783.4	0.0249583	0.132161	0.84288	344.011	77.2202	262.777	277.118	226.458	266.38	165.959	300.414	245.309	11617.8	unknown	Cytosol	unknown	0.209443		32708
G3H2A8	Q9JM76	Arpc3	Actin-related protein 2/3 complex subunit 3	7.23364e+06	1836.27	126.785	368.515	9.98894e+10			312806	0.0672177	0.234281	0.698501	21026.1	6619.83	7397.22	8704.07	5910.3	5725.72	6413.37	17953.7	14560.4	218496	unknown	Proteasome	unknown	0.253161		13809
G3H2B0	P70388	Rad50	DNA repair protein RAD50	239354	60.7602	13.2986	12.1938	1.04775e+10	1.04775e+10	0.000279555	32810.5	0.369508	0.109084	0.521408	12123.7	433.763	490.239	173.27	373.268	395.133	366.456	694.684	652.291	17107.7	Nucleus - Chromatin	Nucleus - Chromatin	Nucleus - Chromatin	1		43774
G3H2B1	P70388	Rad50	DNA repair protein RAD50	701277	178.02	70.017	35.7263	5.51638e+10	5.51638e+10	0.00147186	172747	0.371782	0.116407	0.511811	64224.2	2589.78	2856.44	2117.93	2001.52	1822.59	1771.3	3484.74	3464.71	88413.9	unknown	Nucleus - Chromatin	Nucleus - Chromatin	0.781781		78662
G3H2B3	P28741	Kif3a	Kinesin-like protein KIF3A	159614	40.5181	14.8327	8.13146	1.16861e+10			36595.4	0.0341549	0.166726	0.799119	1249.91	741.204	794.421	714.643	501.008	582.442	496.93	1131.89	1138.88	29244.1	unknown	Nucleus - Non-chromatin	unknown	0.21321		73215
G3H2B7	Q8CHH9	Septin8	Septin-8	631848	160.395	45.0638	32.1893	3.55042e+10			111182	0.263086	0.504852	0.232062	29250.5	19412.3	10664.7	10965.4	5029.96	2750.35	2949.28	2823.54	1535.08	25801.2	unknown	Endoplasmic reticulum	unknown	0.404743		56191
G3I3F3	Q91VI7	Rnh1	Ribonuclease inhibitor	1.04962e+07	2664.48	666.399	534.726	5.25032e+11	4.59088e+11	0.00337721	1.64415e+06	0.0353348	0.0902646	0.874401	58095.7	17872.5	21342	20509.3	19648.7	20089.9	18035.8	13329.5	17580.9	1437647	Cytosol	Cytosol	Cytosol	1		50021
G3H2C6;G3I9D9;G3GY16;G3GYF0;G3HPM9	Q60932-2;Q60932-2;Q60932-2;Q60932-2	Vdac1	Voltage-dependent anion-selective channel protein 1	8.00137e+06	2031.15	542.105	407.627	4.27105e+11	3.14769e+11	0.00602786	1337491	0.3116	0.425382	0.263018	416762	325267	135290	62299.7	13751.6	7740.42	7736.73	11598.3	5261.61	351784	unknown	Mitochondrion	Mitochondrion	0.984041		53379
G3H2C9	Q9WTX5	Skp1	S-phase kinase-associated protein 1	3.06321e+07	7775.99	725.422	1560.54	5.71534e+11			1789774	0.068799	0.111672	0.819529	123135	25629.5	29353.7	26874.4	22808.1	20183.8	19630.8	26817.4	28570.6	1.46677e+06	unknown	Nucleus - Non-chromatin	unknown	0.208501		18658
G3H2D2	P63147	Ube2b	Ubiquitin-conjugating enzyme E2 B	652474	165.631	11.2662	33.24	8.87625e+09			27796.2	0.0447296	0.166328	0.788942	1243.31	839.235	556.306	719.542	577.193	459.84	377.473	490.043	603.67	21929.6	unknown	Nucleus - Chromatin	unknown	0.212077		13604
G3H2D6	Q9CQC9	Sar1b	GTP-binding protein SAR1b	983314	249.615	27.9694	50.0946	2.20361e+10			69006.5	0.10377	0.194865	0.701365	7160.81	2329.27	2815.02	1913.27	1478.91	1260.36	1266.71	1169.55	1213.87	48398.8	unknown	Nucleus - Chromatin	unknown	0.214711		22410
G3H2D7	Q3U2P1	Sec24a	Protein transport protein Sec24A	592193	150.329	70.302	30.169	5.53884e+10			173450	0.0701288	0.261511	0.66836	12163.9	5695.67	5985.26	6670.59	4809.91	4449.8	5069.85	8132.05	4546.07	115927	unknown	Plasma membrane	unknown	0.317362		93531
G3H2D9;G3I184	Q9CQP2;Q9CQP2	Trappc2	Trafficking protein particle complex subunit 2	60248	15.294	1.25954	3.06931	9.92345e+08			3107.55	0.0890085	0.291328	0.619663	276.599	56.6304	39.7099	124.207	98.6175	80.275	105.999	272.955	126.925	1925.64	unknown	Nucleus - Chromatin	unknown	0.214387		16471
G3H2E1	Q9CRB2	Nhp2	H/ACA ribonucleoprotein complex subunit 2	591442	150.138	13.014	30.1308	1.02532e+10	1.02532e+10	0.000273573	32108.3	0.37924	0.32175	0.299009	12176.8	522.446	572.955	403.665	580.529	625.458	873.72	3110.61	3641.48	9600.68	Nucleus - Non-chromatin	Nucleus - Non-chromatin	Nucleus - Non-chromatin	1		17336
G3H2E2	Q99020	Hnrnpab	Heterogeneous nuclear ribonucleoprotein A/B	8.95235e+06	2272.56	269.912	456.074	2.12654e+11	2.12654e+11	0.00567394	665932	0.199314	0.33429	0.466396	132730	10608.2	13439.2	12487.2	14106	13796.5	21007.1	74431.4	62738.7	310588	unknown	Nucleus - Non-chromatin	Nucleus - Non-chromatin	0.834216		23754
G3H2G1	Q8C351	Layn	Layilin	688001	174.65	40.8549	35.05	3.21881e+10	3.20801e+10	0.00282155	100798	0.186657	0.809988	0.00335512	18814.6	13852.9	13500	18253.3	9404.71	6157.35	7927.73	11215.4	1333.81	338.19	unknown	Plasma membrane	Plasma membrane	0.848715		46785
G3H2G2	Q8CFH6	Sik2	Serine/threonine-protein kinase SIK2	7571.85	1.92212	0.925731	0.385745	7.29351e+08			2283.98	0.1377	0.459434	0.402866	314.504	155.256	129.247	227.406	104.785	83.5454	114.606	151.503	82.9903	920.139	unknown	Plasma membrane	unknown	0.64119		96324
G3H2G5	Q7TNP2	Ppp2r1b	Serine/threonine-protein phosphatase 2A 65 kDa regulatory subunit A beta isoform	1.77591e+06	450.816	148.72	90.473	1.17171e+11			366924	0.0701549	0.150801	0.779044	25741.5	6906.77	7884.45	7618.9	6112.11	5290.59	5925.24	8574.78	7019.72	285850	unknown	Nucleus - Chromatin	unknown	0.240588		65978
G3H2H4	Q80Y83-13	Dixdc1	Dixin	223988	56.8595	22.2278	11.411	1.75125e+10			54840.8	0.0864023	0.274999	0.638599	4738.37	2035.13	2302.21	2486.02	1541.69	1084.73	1306.03	2356.11	1969.23	35021.3	unknown	Plasma membrane	unknown	0.234126		78185
G3H2H5	Q8BMF4	Dlat	Dihydrolipoyllysine-residue acetyltransferase component of pyruvate dehydrogenase complex, mitochondrial	1.53749e+07	3902.94	1326.73	783.271	1.04528e+12	1.03013e+12	0.0197271	3273327	0.489047	0.496455	0.0144983	1600811	1.07388e+06	402547	116461	16561.2	1244.64	1505.78	4503.67	8360.07	47457.8	Mitochondrion	Mitochondrion	Mitochondrion	1		67986
G3IEG2	Q60854	Serpinb6	Serpin B6	1.18677e+07	3012.62	648.964	604.595	5.11296e+11	4.32724e+11	0.00318327	1.60114e+06	0.0380118	0.11566	0.846328	60862.1	22031.7	26371.1	25727.9	25998.4	26395	21694.4	15511.2	21457.6	1.35509e+06	unknown	Cytosol	Cytosol	0.763099		43083
G3H2I4				282131	71.6191	7.79681	14.373	6.14283e+09			19236.4	0.155473	0.683689	0.160838	2990.74	2548.03	1976.38	2657.61	1526.58	1165.36	1416.97	1581.49	279.326	3093.95	unknown	Plasma membrane	unknown	0.677458		21773
G3H2I6	P13595-2	Ncam1	Neural cell adhesion molecule 1	3.85042e+06	977.432	558.7	196.158	4.4018e+11	4.15116e+11	0.0365107	1.37844e+06	0.193316	0.749744	0.05694	266473	186100	170452	223224	126596	85906.1	104348	125263	11585.7	78488.1	unknown	Plasma membrane	Plasma membrane	0.747436		114320
G3H2J7	P23198	Cbx3	Chromobox protein homolog 3	4.0266e+06	1022.16	108.19	205.134	8.52392e+10			266929	0.132271	0.056167	0.811562	35306.9	751.041	1569.16	1432.71	2428.66	2480.03	1986.98	1982.9	2361.1	216629	unknown	Nucleus - Non-chromatin	unknown	0.248646		21169
G3H2J8	O88569	Hnrnpa2b1	Heterogeneous nuclear ribonucleoproteins A2/B1	2.37021e+07	6016.81	873.851	1207.5	6.88476e+11			2.15598e+06	0.363773	0.264729	0.371497	784289	21889.7	31388.3	20487.3	39217.3	36642.5	61482.1	236350	123294	800941	unknown	Nucleus - Non-chromatin	unknown	0.366297		29047
G3H2K2;G3I3P7;CON__P62894	P62897;P62897	Cycs	Cytochrome c, somatic	9.92847e+06	2520.35	147.226	505.802	1.15994e+11	1.02736e+11	0.00196741	363239	0.468786	0.416914	0.114299	170282	89878.3	40816.2	12282.3	2282.45	557.749	619.367	3199.29	1804.08	41518	unknown	Mitochondrion	Mitochondrion	0.979293		11683
G3H2K3	Q9DBS9	Osbpl3	Oxysterol-binding protein-related protein 3	1.21555e+06	308.568	148.98	61.9256	1.17376e+11			367565	0.0569133	0.218743	0.724344	20919.3	11182.1	9799.21	10009.7	7906.9	7111.21	6989.79	14402.9	13000.3	266244	unknown	Nucleus - Chromatin	unknown	0.228439		96562
G3H2L0	Q9JLB0-2	Mpp6	MAGUK p55 subfamily member 6	2.5214e+06	640.058	185.479	128.452	1.46132e+11	1.46132e+11	0.00252283	457618	0.239238	0.610552	0.150211	109479	66246.3	56906.4	61035.1	31578.7	18854.3	21199.5	20452.5	3126.66	68739.1	unknown	Endoplasmic reticulum	Endoplasmic reticulum	0.819578		57957
G3H2L5	P70191	Traf5	TNF receptor-associated factor 5	93238.9	23.6688	7.58762	4.75002	5.97801e+09			18720.3	0.107845	0.415012	0.477142	2018.9	1401.08	967.97	1098.53	756.344	508.38	813.301	1511.28	712.272	8932.25	unknown	Plasma membrane	unknown	0.348996		64115
G3H2L6	Q6PGA0	Rcor3	REST corepressor 3	380894	96.6904	25.3575	19.4045	1.99783e+10	1.99783e+10	0.000533052	62562.6	0.309157	0.123464	0.567379	19341.7	1188.27	1025.37	540.843	621.931	802.86	646.861	1573.32	1324.76	35496.7	unknown	Nucleus - Chromatin	Nucleus - Chromatin	0.744072		52451
G3H2M2	Q8BTT6	Diexf	Digestive organ expansion factor homolog	1.24688e+06	316.521	96.4851	63.5218	7.60172e+10	7.60172e+10	0.00202826	238050	0.228825	0.164711	0.606464	54471.8	4713.68	4921.56	4369.18	4119.35	3596.67	4005.45	7660	5823.48	144369	unknown	Nucleus - Chromatin	Nucleus - Chromatin	0.716546		60966
G3H2M8	P70207	Plxna2	Plexin-A2	128166	32.535	8.42103	6.52936	6.63463e+09			20776.5	0.199575	0.653264	0.147161	4146.47	2534.5	2559.09	2547.41	1567.63	1103.69	1328.68	1635.12	296.43	3057.5	unknown	Plasma membrane	unknown	0.657754		51766
G3H2M9;G3HN94	P70207;Q80UG2	Plxna2;Plxna4	Plexin-A2;Plexin-A4	237738	60.3499	45.8569	12.1115	3.6129e+10			113139	0.187887	0.717358	0.0947549	21257.3	16165.2	15159.1	16675.1	9578.81	5949.82	7353.95	9251.45	1027.65	10720.5	unknown	Plasma membrane	unknown	0.686981		151970
G3H2N6	Q9WU78-2	Pdcd6ip	Programmed cell death 6-interacting protein	9.16331e+06	2326.12	1115.63	466.822	8.78963e+11			2.7525e+06	0.0440463	0.130724	0.82523	121237	51745.6	62704.3	58349.7	43534.2	38134	34799.2	35690.3	34859.1	2.27144e+06	unknown	Cytosol	unknown	0.299271		95922
G3H2N7	Q8BRT1-5	Clasp2	CLIP-associating protein 2	1.13653e+06	288.51	131.616	57.9003	1.03695e+11			324724	0.0864843	0.3	0.613516	28083.6	9328.99	9054.6	8969.55	7011.05	5955.71	7564.81	26798.9	22733.5	199224	unknown	Ribosome	unknown	0.528975		91238
G3H2N9	Q811S7	Ubp1	Upstream-binding protein 1	889521	225.806	34.31	45.3163	2.70316e+10			84650.4	0.0699854	0.0552024	0.874812	5924.29	406.048	729.966	596.174	601.276	535.836	531.857	744.291	527.454	74053.2	unknown	Nucleus - Chromatin	unknown	0.234719		30389
G3H2P1	Q9CYD3	Crtap	Cartilage-associated protein	1.70709e+06	433.346	132.636	86.9669	1.04499e+11	1.04499e+11	0.00180407	327243	0.277238	0.671989	0.0507729	90724	61774.2	47364.5	49433.1	24468.9	13173.5	13460.9	9120.96	1107.41	16615.1	unknown	Endoplasmic reticulum	Endoplasmic reticulum	0.937648		61215
G3H2P2				376848	95.6631	23.524	19.1984	1.85337e+10	1.85337e+10	0.000319966	58038.9	0.23455	0.700324	0.0651264	13613	10713.8	7112.88	8764.39	4628.16	2980.9	3313.59	2755.41	376.928	3779.86	unknown	Endoplasmic reticulum	Endoplasmic reticulum	0.906402		49181
G3H2P3	P23780	Glb1	Beta-galactosidase	1.03723e+06	263.303	96.9954	52.8415	7.64192e+10	7.64192e+10	0.0199516	239309	0.126781	0.776165	0.0970533	30339.9	50071	55135.9	51640.8	14215.7	4466	3989.62	4921.45	1302.76	23225.7	unknown	Lysosome	Lysosome	0.824578		73676
G3H2P5	Q8BH15-4	Cnot10	CCR4-NOT transcription complex subunit 10	389871	98.9691	42.4884	19.8618	3.34751e+10	3.34751e+10	0.000675591	104828	0.109263	0.499603	0.391133	11453.9	6094.89	4780.37	5649.72	3725.75	3217.89	5256.81	14960	8687.11	41001.8	unknown	Ribosome	Ribosome	0.800277		85862
G3H2P6	Q8R1Q8	Dync1li1	Cytoplasmic dynein 1 light intermediate chain 1	2.82699e+06	717.633	154.474	144.02	1.21705e+11	1.21705e+11	0.00324727	381121	0.37028	0.272685	0.357035	141122	12211.4	12757.1	10717.3	8003.7	6439.09	8771.03	26750.4	18276.1	136074	unknown	Nucleus - Chromatin	Nucleus - Chromatin	0.82154		43051
G3H2Q8	Q8BP40	Acp6	Lysophosphatidic acid phosphatase type 6	389853	98.9646	23.751	19.8609	1.87126e+10	1.53847e+10	0.000294619	58598.9	0.400197	0.421961	0.177842	23451.1	12982	7055.34	2527.14	563.739	304.553	369.187	620.158	304.336	10421.4	Mitochondrion	Mitochondrion	Mitochondrion	1		47999
G3H2R2	Q8BS95	Gpr89	Golgi pH regulator	244740	62.1274	10.9077	12.4682	8.59379e+09			26911.7	0.193249	0.625086	0.181664	5200.66	3543.74	2898.68	2989.59	1903.44	1337.46	1557.96	2175.78	415.46	4888.89	unknown	Plasma membrane	unknown	0.650628		35114
G3H2R3	Q99J93	Ifitm2	Interferon-induced transmembrane protein 2	213580	54.2174	4.29185	10.8807	3.38139e+09			10588.9	0.125476	0.674818	0.199706	1328.66	879.973	1687.54	1770.52	737.056	387.601	531.422	989.094	162.392	2114.67	unknown	Lysosome	unknown	0.432896		15832
G3H2R8	Q9D483	Polr3c	DNA-directed RNA polymerase III subunit RPC3	333948	84.7729	25.6421	17.0128	2.02025e+10			63264.7	0.0853145	0.205808	0.708877	5397.4	1166.24	1467.24	1314.46	1218.79	1121.89	1021.84	2391.67	3318.26	44846.9	unknown	Proteasome	unknown	0.596683		60496
G3H2S4	Q9Z210	Pex11b	Peroxisomal membrane protein 11B	1.23181e+06	312.697	46.0603	62.7543	3.62892e+10	3.20661e+10	0.0176041	113641	0.18318	0.700447	0.116373	20816.7	18470.8	16838.2	18589.8	9829.84	5803.43	6143.71	3448.48	475.06	13224.8	Peroxisome	Peroxisome	Peroxisome	1		29460
G3H2S5;G3HTP7	Q9CWZ3;Q9CWZ3	Rbm8a	RNA-binding protein 8A	1.84249e+07	4677.19	456.611	938.652	3.59747e+11			1.12656e+06	0.0599218	0.139307	0.800771	67505.4	8651.46	11072.5	12747.5	13877.7	12821.1	17072.2	48574.8	32120.7	902115	unknown	Nucleus - Non-chromatin	unknown	0.331313		19525
G3INX0;G3IB92;G3HPV1;G3HDU3;G3HDT7;G3H2U0;G3H2T4;G3HDT0;G3HDV4;G3HJY9	Q64525;Q6ZWY9;Q6ZWY9;Q6ZWY9;P10854;P70696;Q6ZWY9;P10854;Q6ZWY9;P10854	Hist2h2bb;H2bc4;H2bc14;H2bc1	Histone H2B type 2-B;Histone H2B type 1-C/E/G;Histone H2B type 1-M;Histone H2B type 1-A	4.06494e+07	10318.9	718.917	2070.87	5.66409e+11	5.66409e+11	0.0151127	1.77373e+06	0.800492	0.0565619	0.142946	1.41985e+06	18109.5	20390.6	4814.09	12561.7	1749.46	9859.94	21626.9	11213.1	253548	Nucleus - Chromatin	Nucleus - Chromatin	Nucleus - Chromatin	1	+	13934
G3H2T7;G3HDS5;G3HDU8;G3IID7;G3GSR4	P02301;P84228;P84228;P68433;P84244	H3-5;H3c2;H3c1;H3-3a	Histone H3.3C;Histone H3.2;Histone H3.1;Histone H3.3	1.29716e+07	3292.86	487.014	660.835	3.83701e+11	3.83701e+11	0.0102377	1.20157e+06	0.804001	0.0508418	0.145157	966063	8586.68	14705.8	254.741	7929.87	2634.16	7026.41	14003.2	5949.17	174416	Nucleus - Chromatin	Nucleus - Chromatin	Nucleus - Chromatin	1	+	29580
G3H2U4	Q9D8S9	Bola1	BolA-like protein 1	2.25657e+06	572.832	37.2369	114.96	2.93376e+10	1.75036e+10	0.000335197	91871.6	0.268384	0.328243	0.403373	24656.8	15278	6837.99	2561.86	1320.41	967.539	811.656	835.399	1543.38	37058.5	unknown	Mitochondrion	Mitochondrion	0.745982		13001
G3H2U6	Q8QZY9	Sf3b4	Splicing factor 3B subunit 4	3.23621e+06	821.516	182.192	164.868	1.43542e+11	1.43542e+11	0.00382993	449507	0.0868243	0.171602	0.741574	39028.1	4343.39	6303.23	5849.05	5138.61	5772.31	6976.14	23602.6	19150.8	333342	unknown	Nucleus - Non-chromatin	Nucleus - Non-chromatin	0.720166		44355
G3H2U8;G3HQ23	B2RUR8;Q8R554	Otud7b;Otud7a	OTU domain-containing protein 7B;OTU domain-containing protein 7A	580627	147.393	67.7947	29.5798	5.3413e+10			167264	0.0684615	0.153778	0.77776	11451.2	3400.99	3438.73	3180.2	2359.02	2192.58	2455.87	4863.71	3830.54	130092	unknown	Nucleus - Chromatin	unknown	0.292048		91992
G3H2U9	P97390	Vps45	Vacuolar protein sorting-associated protein 45	1.4472e+06	367.373	119.255	73.7272	9.39567e+10			294228	0.130482	0.549259	0.320258	38391.6	12876.9	16211.1	21066	14282.8	12597.4	18280.9	50424.6	15867.7	94228.9	unknown	Nucleus - Chromatin	unknown	0.212194		64923
G3H2V0	Q9JIY0	Plekho1	Pleckstrin homology domain-containing family O member 1	55683.5	14.1353	2.78614	2.83677	2.1951e+09	2.1951e+09	3.78961e-05	6874.01	0.178577	0.564332	0.257091	1227.54	847.776	697.002	776.404	483.762	301.017	303.787	362.238	107.241	1767.25	unknown	Endoplasmic reticulum	Endoplasmic reticulum	0.757833		39421
G3GY52	Q5SUR0	Pfas	Phosphoribosylformylglycinamidine synthase	3.43698e+06	872.482	631.022	175.096	4.9716e+11	4.28725e+11	0.00315385	1.55687e+06	0.0345412	0.103111	0.862348	53776.1	16896.5	23662.8	21999.9	20790	22426.7	19036.6	14952.1	20765.8	1.34256e+06	unknown	Cytosol	Cytosol	0.885074		144650
G3H2V5	Q8BVF7-2	Aph1a	Gamma-secretase subunit APH-1A	75424.7	19.1466	2.56977	3.84249	2.02463e+09	1.91714e+09	0.000168618	6340.17	0.1983	0.748609	0.0530913	1257.26	799.312	825.217	1061.69	556.629	350.128	413.92	604.361	135.051	336.608	unknown	Plasma membrane	Plasma membrane	0.846583		26843
G3H2W0	Q922U1	Prpf3	U4/U6 small nuclear ribonucleoprotein Prp3	2.66636e+06	676.858	262.377	135.837	2.06718e+11			647342	0.0602404	0.22633	0.71343	38996.1	9407.68	9844.24	10728.4	9975.69	9672.07	11241.6	40882	44761.3	461833	unknown	Nucleus - Non-chromatin	unknown	0.606633		77528
G3H2W1	Q6NXI6	Rprd2	Regulation of nuclear pre-mRNA domain-containing protein 2	297628	75.5531	52.5208	15.1625	4.13792e+10			129580	0.32353	0.237415	0.439056	41923	3671.62	3027.65	2598.94	2021.21	1828.46	2505.99	8257.46	6852.91	56892.9	unknown	Nucleus - Chromatin	unknown	0.639334		139030
G3H2W4	Q3UQ84	Tars2	Threonine--tRNA ligase, mitochondrial	1.17795e+06	299.024	83.2184	60.0103	6.55648e+10	6.0215e+10	0.00115313	205318	0.462737	0.455668	0.0815957	95008.2	58626.5	24772.6	7162.66	1259.01	34.1474	19.2119	889.602	793.024	16753.1	Mitochondrion	Mitochondrion	Mitochondrion	1		55660
G3H2W9	P97287-2	Mcl1	Induced myeloid leukemia cell differentiation protein Mcl-1 homolog	295233	74.9453	5.0678	15.0406	3.99274e+09			12503.4	0.306751	0.472526	0.220723	3835.42	2701.96	1233.32	855.342	342.422	276.287	223.942	200.154	74.7392	2759.78	unknown	Mitochondrion	unknown	0.291598		13524
G3H2X0	P60840-3	Ensa	Alpha-endosulfine	3.55917e+06	903.5	58.6145	181.321	4.61803e+10			144615	0.0478141	0.126038	0.826148	6914.63	1733.03	2291.35	1925.67	1857.13	1982.29	1658.04	3446.4	3333.09	119473	unknown	Nucleus - Non-chromatin	unknown	0.211757		12975
G3H2X3	Q8R088-2	Golph3l	Golgi phosphoprotein 3-like	1.06081e+06	269.287	44.2424	54.0424	3.4857e+10			109156	0.0840799	0.280427	0.635493	9177.8	6353.04	6508.91	6695.7	2934.73	2158.7	1916.22	2460.49	1582.4	69367.7	unknown	Plasma membrane	unknown	0.230789		32859
G3H2X6	O88974-6	Setdb1	Histone-lysine N-methyltransferase SETDB1	310901	78.9224	53.7382	15.8387	4.23384e+10			132584	0.136753	0.224252	0.638996	18131.2	4954.8	3973.77	4735.71	3138.55	2684.61	3077.13	4418.68	2748.96	84720.6	unknown	Plasma membrane	unknown	0.23781		136180
G3H2X8	Q924Z4	Cers2	Ceramide synthase 2	602902	153.047	34.4004	30.7146	2.71029e+10	2.71029e+10	0.000467903	84873.4	0.24562	0.730614	0.0237658	20846.6	14870.1	9664.13	13058.6	7735.53	5177.34	5608.4	5119.37	776.259	2017.09	unknown	Endoplasmic reticulum	Endoplasmic reticulum	0.882197		44954
G3H2Y1	Q76LS9-3	Mindy1	Ubiquitin carboxyl-terminal hydrolase MINDY-1	624448	158.517	40.8109	31.8122	3.21534e+10			100689	0.0425444	0.146389	0.811066	4283.77	2099.09	2207.24	2107.98	1651.37	1573.5	1686.43	2240.8	1173.45	81665.7	unknown	Nucleus - Chromatin	unknown	0.201253		51491
G3H2C4	Q61316	Hspa4	Heat shock 70 kDa protein 4	7.89334e+06	2003.73	631.065	402.123	4.97194e+11	4.26341e+11	0.00313631	1.55698e+06	0.0359212	0.106584	0.857495	55928.4	20853.2	24714.3	24666.9	20780.9	21765.6	18560.2	14951.6	19656.1	1.3351e+06	Cytosol	Cytosol	Cytosol	1		62989
G3H2Z6	P70182	Pip5k1a	Phosphatidylinositol 4-phosphate 5-kinase type-1 alpha	742481	188.48	57.2771	37.8254	4.51265e+10			141315	0.240746	0.671551	0.0877031	34021	20383.5	18337.4	21321.7	11288.6	6514.77	7611.21	7959.31	1483.78	12393.8	unknown	Endoplasmic reticulum	unknown	0.658304		60778
G3H2Z7	O35226-5	Psmd4	26S proteasome non-ATPase regulatory subunit 4	1.11948e+07	2841.81	583.864	570.315	4.60005e+11	3.66618e+11	0.0275835	1440520	0.0355064	0.167507	0.796986	51147.7	18679.1	22083	20353.2	19147.4	18476.8	18066.8	55392.3	69099.3	1.14807e+06	unknown	Proteasome	Proteasome	0.884953		41091
G3H300	Q8BKC8-3	Pi4kb	Phosphatidylinositol 4-kinase beta	316764	80.4108	36.1322	16.1374	2.84673e+10			89146.1	0.0591976	0.157763	0.783039	5277.24	2125.2	1975.02	1953.9	1627.45	1264.73	1377.87	1847.77	1892.04	69804.9	unknown	Nucleus - Chromatin	unknown	0.227222		89869
G3H302	P17563	Selenbp1	Methanethiol oxidase	9.51079e+06	2414.32	65.7203	484.524	5.17786e+10			162146	0.057596	0.18044	0.761964	9338.97	2605.8	4576.63	3676.86	3651.37	4533.77	3340.74	2986.59	3885.85	123550	unknown	Nucleus - Chromatin	unknown	0.23435		5444.2
G3H303	P99026	Psmb4	Proteasome subunit beta type-4	3.5395e+06	898.506	131.079	180.319	1.03272e+11	7.5135e+10	0.00565298	323399	0.0397994	0.232656	0.727545	12871.1	6115.52	7199.6	6226.91	5410.97	5686.5	5225.94	16228.5	23146.8	235287	Proteasome	Proteasome	Proteasome	1		29177
G3H306	Q8BZH4	Pogz	Pogo transposable element with ZNF domain	94968.6	24.1079	18.7065	4.83814	1.47382e+10	1.47382e+10	0.000393238	46153	0.483776	0.144424	0.371801	22327.7	825.991	853.456	577.097	579.581	447.576	535.705	1429.97	1416.21	17159.7	unknown	Nucleus - Chromatin	Nucleus - Chromatin	0.836585		155190
G3H316	Q9Z1T1	Ap3b1	AP-3 complex subunit beta-1	3.23323e+06	820.759	496.641	164.716	3.91286e+11			1.22532e+06	0.0423128	0.148752	0.808935	51846.8	18795.7	22252	24204	19925.8	18007.8	18900	30863.6	29320.9	991206	unknown	Nucleus - Chromatin	unknown	0.210159		121020
G3H319	P48428	Tbca	Tubulin-specific chaperone A	5.52009e+07	14012.8	696.443	2812.19	5.48702e+11			1718277	0.0195501	0.0649674	0.915482	33592.5	7570.39	15436.2	15035.1	15922.4	17744.5	13793.1	10443.6	15686.7	1.57305e+06	unknown	Cytosol	unknown	0.651479		9940.1
G3H331	Q3UQ44	Iqgap2	Ras GTPase-activating-like protein IQGAP2	3.88082e+06	985.15	876.34	197.707	6.90437e+11			2.16212e+06	0.111112	0.376771	0.512118	240237	121466	118974	142295	91970.6	72086.2	73145.4	99532.9	95154	1.10726e+06	unknown	Plasma membrane	unknown	0.488347		177910
G3H337	Q8K1J6	Trnt1	CCA tRNA nucleotidyltransferase 1, mitochondrial	6.53383e+06	1658.62	413.577	332.864	3.25842e+11			1.02038e+06	0.0912775	0.140724	0.767998	93138.1	53151.5	29084.1	15287.4	10411.6	10332.4	8271.57	7554	9500.14	783653	unknown	Nucleus - Chromatin	unknown	0.241632		49870
G3H338	Q8C7D2-2	Crbn	Protein cereblon	457579	116.157	29.6328	23.3112	2.33466e+10			73110.5	0.0257847	0.0880178	0.886198	1885.14	783.094	968.109	955.164	673.085	798.238	641.865	812.697	802.774	64790.4	unknown	Cytosol	unknown	0.586959		51022
G3H344	P11881-7	Itpr1	Inositol 1,4,5-trisphosphate receptor type 1	955080	242.448	354.483	48.6562	2.79284e+11	2.79284e+11	0.00482156	874587	0.225164	0.688226	0.0866095	196926	132536	109163	128653	72872.5	46553	53542.5	53646.3	4947.5	75747.6	unknown	Endoplasmic reticulum	Endoplasmic reticulum	0.823778		292420
G3H346	Q9CQW2	Arl8b	ADP-ribosylation factor-like protein 8B	271501	68.9207	8.17468	13.8315	6.44054e+09			20168.7	0.0460412	0.898774	0.0551848	928.593	1243.98	2121.63	3344.33	1992.22	1993.16	2489.85	3883.12	1058.85	1113.01	unknown	Nucleus - Chromatin	unknown	0.218939		23722
G3H347	Q925U4	Edem1	ER degradation-enhancing alpha-mannosidase-like protein 1	91269.1	23.1687	6.13705	4.64967	4.83516e+09			15141.5	0.260905	0.635535	0.10356	3950.48	2221.21	2188.45	2131.44	1015.27	773.342	612.741	512.815	167.657	1568.04	unknown	Endoplasmic reticulum	unknown	0.69373		52977
G3H349;G3ICQ6	Q60996-2	Ppp2r5c	Serine/threonine-protein phosphatase 2A 56 kDa regulatory subunit gamma isoform	49799.3	12.6416	2.91142	2.53701	2.2938e+09			7183.11	0.09968	0.186228	0.714092	716.013	225.49	254.461	184.676	142.576	83.4533	138.609	167.558	140.875	5129.4	unknown	Nucleus - Chromatin	unknown	0.240881		46061
G3H352	Q9JHU4	Dync1h1	Cytoplasmic dynein 1 heavy chain 1	3.74771e+06	951.36	2505.79	190.926	1.97422e+12	1.97422e+12	0.0526753	6182324	0.335228	0.279052	0.385721	2.07249e+06	199535	205001	188301	143503	113299	150561	431037	293951	2384651	unknown	Nucleus - Chromatin	Nucleus - Chromatin	0.806515		526780
G3IKH9	Q99K85	Psat1	Phosphoserine aminotransferase	1.43877e+07	3652.32	619.543	732.974	4.88115e+11	4.24882e+11	0.00312558	1.52855e+06	0.0335262	0.0960195	0.870454	51246.4	16069.3	20822.5	20367	19885.7	20095.4	17166.9	13245.2	19118.3	1.33053e+06	unknown	Cytosol	Cytosol	0.871492		33926
G3H355;G3I3L2;G3IKZ4				94303.1	23.9389	8.80271	4.80424	6.93534e+09			21718.2	0.160186	0.750964	0.0888501	3478.94	2266.75	2175.22	3581.94	1818.92	1601.25	1965.72	2436.94	462.852	1929.66	unknown	Plasma membrane	unknown	0.450334		73543
G3H360	Q9D5R2	Wdr20	WD repeat-containing protein 20	382760	97.1639	30.6406	19.4996	2.41407e+10			75597.2	0.122915	0.461574	0.415511	9292.05	5828.58	4580.53	5652.78	3377.91	2835.42	3621.89	6642.46	2354.11	31411.4	unknown	Plasma membrane	unknown	0.644331		63070
G3H364	Q9D0V8	Cinp	Cyclin-dependent kinase 2-interacting protein	202553	51.4182	6.19512	10.319	4.88092e+09			15284.7	0.0801334	0.297399	0.622467	1224.82	657.809	295.372	402.103	240.897	321.181	366.022	1329.9	932.38	9514.24	unknown	Ribosome	unknown	0.507561		24097
G3H365				11555.9	2.93346	0.986274	0.588709	7.7705e+08			2433.35	0.0862319	0.396003	0.517765	209.833	148.879	212.919	101.677	66.9166	51.5451	73.929	179.01	128.739	1259.91	unknown	Nucleus - Chromatin	unknown	0.205475		67243
G3H368	Q8CFE3	Rcor1	REST corepressor 1	187858	47.6879	8.02278	9.57036	6.32086e+09	6.32086e+09	0.00016865	19793.9	0.317562	0.124086	0.558352	6285.8	213.503	385.176	192.992	214.59	143.427	225.199	591.544	489.727	11052	unknown	Nucleus - Chromatin	Nucleus - Chromatin	0.751751		33647
G3H370;G3I6F8	Q7TT50;Q80UW5	Cdc42bpb;Cdc42bpg	Serine/threonine-protein kinase MRCK beta;Serine/threonine-protein kinase MRCK gamma	812409	206.231	192.589	41.3879	1.51734e+11			475158	0.271252	0.563017	0.165731	128888	71994.7	58329.4	55073.3	26576.3	14700.4	14915.7	17979.1	7953.13	78748.4	unknown	Endoplasmic reticulum	unknown	0.478931		186770
G3H374	Q61333	Tnfaip2	Tumor necrosis factor alpha-induced protein 2	144294	36.6292	11.8917	7.35101	9.36901e+09			29339.3	0.110746	0.231849	0.657405	3249.22	874.071	892.647	901.977	634.783	511.897	616.031	1355.65	1015.23	19287.8	unknown	Nucleus - Chromatin	unknown	0.242457		64930
G3H375	P59325	Eif5	Eukaryotic translation initiation factor 5	4.87676e+06	1237.97	105.735	248.445	8.33049e+10			260872	0.0511297	0.200379	0.748491	13338.3	6463.88	5289.01	5902.64	4628.16	4104.35	5074.97	11587.9	9222.28	195260	unknown	Nucleus - Non-chromatin	unknown	0.262952		17082
G3H376	P59325	Eif5	Eukaryotic translation initiation factor 5	956051	242.694	14.9706	48.7057	1.17948e+10			36935.8	0.0276889	0.114989	0.857322	1022.71	377.411	530.957	495.985	423.438	299.526	414.494	834.914	870.47	31665.9	unknown	Nucleus - Non-chromatin	unknown	0.225853		12337
G3HFJ1	Q9DAR7	Dcps	m7GpppX diphosphatase	1.23426e+07	3133.19	607.056	628.792	4.78278e+11	4.23361e+11	0.00311439	1.49774e+06	0.031373	0.0834488	0.885178	46988.6	11337.1	17841.8	15926.7	17216.3	18880.1	15658.7	11956.3	16167.6	1.32577e+06	unknown	Cytosol	Cytosol	0.799585		38750
G3H379	Q8CI32	Bag5	BAG family molecular chaperone regulator 5	4.31435e+06	1095.2	278.373	219.793	2.1932e+11			686807	0.0462378	0.107516	0.846246	31756.4	11139.9	11917.2	10881.2	9012.57	8925.38	7881.96	7138.76	6945.96	581208	unknown	Cytosol	unknown	0.643754		50835
G3H380	Q9CQW7-2	Coa8	Cytochrome c oxidase assembly factor 8	207941	52.786	5.12526	10.5935	4.03801e+09	2.66132e+09	5.09648e-05	12645.1	0.292373	0.366695	0.340931	3697.1	2550.91	1153.36	393.009	118.935	101.993	116.904	76.6162	125.189	4311.12	unknown	Mitochondrion	Mitochondrion	0.947143		19419
G3H381	O88447	Klc1	Kinesin light chain 1	3.66716e+06	930.912	320.038	186.822	2.52147e+11			789604	0.0313121	0.125194	0.843494	24724.2	9254.14	10537.4	11524.8	9919.17	9661.39	9347.44	17636.8	20972.5	666026	unknown	Nucleus - Non-chromatin	unknown	0.191082		68758
G3H385	Q8VCM3	Zfyve21	Zinc finger FYVE domain-containing protein 21	156770	39.7962	4.09861	7.98658	3.22915e+09			10112.2	0.052187	0.872036	0.0757768	527.724	490.585	398.239	1237.36	1212.94	1092.53	1586.35	2572.27	227.886	766.267	unknown	Nucleus - Chromatin	unknown	0.242194		20598
G3H387	Q62415	Ppp1r13b	Apoptosis-stimulating of p53 protein 1	252170	64.0136	35.8796	12.8467	2.82683e+10	1.97879e+10	0.00148879	88522.9	0.0555321	0.244464	0.700004	4915.86	2032.4	2243.48	2397.95	1637.97	1546.22	1765.87	4948.7	5068.1	61966.4	unknown	Proteasome	Proteasome	0.730558		112100
G3H392	Q0GNC1-3	Inf2	Inverted formin-2	208770	52.9965	8.97204	10.6357	7.06875e+09			22136	0.071033	0.189138	0.739829	1572.39	631.465	868.632	722.727	424.459	418.813	428.815	334.663	357.175	16376.9	unknown	Nucleus - Chromatin	unknown	0.215721		33859
G3H393	Q0GNC1-3	Inf2	Inverted formin-2	1.49488e+06	379.477	155.756	76.1561	1.22715e+11			384285	0.0949084	0.24723	0.657862	36471.8	20864.3	15605.5	17194.4	11034.1	7573.59	7826.88	9573.62	5334.09	252806	unknown	Endoplasmic reticulum	unknown	0.379006		82090
G3H397	P31750	Akt1	RAC-alpha serine/threonine-protein kinase	381540	96.8542	27.003	19.4374	2.12747e+10			66622.2	0.0479104	0.123264	0.828826	3191.9	767.259	1379.16	1112.28	1108.85	968.275	973.022	846.693	1056.58	55218.2	unknown	Cytosol	unknown	0.607015		55760
G3H3A0	Q80U49-2	Cep170b	170 kDa protein B	14858.5	3.77183	3.03689	0.756959	2.39266e+09			7492.68	0.104728	0.321309	0.573963	784.697	197.525	361.356	341.69	154.415	129.227	175.47	527.618	520.163	4300.51	unknown	Ribosome	unknown	0.467556		161030
G3H3A2				1.36734e+06	347.1	141.861	69.6585	1.11767e+11			350003	0.253808	0.535343	0.210849	88833.5	27289.8	25264.6	30578.2	18857.5	12886.5	17360.8	37295.4	17839	73797.8	unknown	Plasma membrane	unknown	0.389581		81741
G3H3B1	Q8K4B0	Mta1	Metastasis-associated protein MTA1	708094	179.75	71.0697	36.0736	5.59932e+10			175344	0.598422	0.171837	0.229741	104930	4815.64	4782.87	3491.92	3186.5	2168.46	3065.96	6119.13	2500.14	40283.8	unknown	Nucleus - Chromatin	unknown	0.51315		79076
G3H3B2	Q9DCT8	Crip2	Cysteine-rich protein 2	2.76679e+06	702.351	80.5738	140.953	6.34812e+10			198793	0.108382	0.306486	0.585132	21545.7	8543.02	6450.54	8852.27	6207.46	5353.2	5673.26	10062.3	9785.21	116320	unknown	Nucleus - Chromatin	unknown	0.190855		22944
G3H3B7;G3HAA5	Q9ET54-6;Q5DTJ9	Palld;Mypn	Palladin;Myopalladin	367274	93.2328	19.6446	18.7106	1.54773e+10			48467.6	0.112708	0.29852	0.588772	5462.68	1866.47	1960.76	1838.03	1544.59	1173.82	1389.5	2438.32	2257.03	28536.3	unknown	Nucleus - Chromatin	unknown	0.191281		42141
G3H3B9	Q91VT4	Cbr4	Carbonyl reductase family member 4	1.23532e+06	313.588	39.5073	62.933	3.11264e+10	2.56646e+10	0.000491481	97473.2	0.39578	0.428749	0.175471	38577.9	24208.3	10348.4	4285.28	805.785	378.339	493.842	612.375	659.243	17103.7	unknown	Mitochondrion	Mitochondrion	0.993432		25197
G3H3C0;G3IM94	P62889;P62889	Rpl30	60S ribosomal protein L30	9.16621e+06	2326.85	122.497	466.969	9.6511e+10	9.6511e+10	0.00194777	302227	0.108225	0.523474	0.368301	32708.5	21047.6	16074.1	17136.9	11286.6	9354.06	12208.7	38567.9	32531.9	111311	unknown	Ribosome	Ribosome	0.926167		10529
G3H3C2	Q69ZI1	Sh3rf1	E3 ubiquitin-protein ligase SH3RF1	56895.5	14.443	6.73404	2.89852	5.30551e+09			16614.3	0.10518	0.3227	0.57212	1747.5	522.398	596.413	670.274	458.021	301.459	468.52	1191.4	1152.95	9505.4	unknown	Ribosome	unknown	0.630554		93250
G3H3C3	P51954	Nek1	Serine/threonine-protein kinase Nek1	323135	82.0282	57.5428	16.462	4.53359e+10			141971	0.0561723	0.320512	0.623316	7974.81	4529.71	3900.4	4142.9	3070.91	2806.51	3614.76	12458.4	10979.8	88492.5	unknown	Ribosome	unknown	0.550394		140300
G3H3C4	P51791-5	Clcn3	H(+)/Cl(-) exchange transporter 3	88582.8	22.4868	10.8627	4.51282	8.55834e+09			26800.7	0.0812677	0.560782	0.357951	2178.03	3193.46	1418.88	2135.78	1309.86	1097.4	1768.51	3246.63	858.813	9593.32	unknown	Plasma membrane	unknown	0.338494		96614
G3I3W4	Q9R0P3	Esd	S-formylglutathione hydrolase	1.52922e+07	3881.93	608.396	779.054	4.79333e+11	4.17981e+11	0.00307482	1.50105e+06	0.0349863	0.0930078	0.872006	52516	15167.2	20042.9	18503.1	19001.6	19491.5	17022.6	13400.6	16979.6	1.30892e+06	unknown	Cytosol	Cytosol	0.850663		31345
G3H3C9	P32883-2	Kras	GTPase KRas	2.71482e+06	689.159	59.9603	138.306	4.72406e+10	3.76164e+10	0.00330848	147935	0.160536	0.635736	0.203727	23749	17155.1	14214.6	19974.7	11993.6	7418.91	9437.13	11732.3	2121.39	30138.4	unknown	Plasma membrane	Plasma membrane	0.720087		17401
G3HZF4	Q9Z1Q5	Clic1	Chloride intracellular channel protein 1	1.82636e+07	4636.23	624.778	930.431	4.9224e+11	4.17699e+11	0.00307274	1.54146e+06	0.0404821	0.11095	0.848568	62401.7	20699.7	24317.9	24945.9	22516.4	23457.9	20411.3	14406.8	20269	1.30804e+06	unknown	Cytosol	Cytosol	0.840052		26952
G3H3D8	Q9D4V0	Etnk1	Ethanolamine kinase 1	539334	136.91	23.3165	27.4762	1.83702e+10			57526.9	0.106584	0.321782	0.571634	6131.43	3297.2	3366.19	3599.09	2243.07	1695.62	1645.31	1848.53	816.127	32884.4	unknown	Plasma membrane	unknown	0.427699		34061
G3H3D9	Q7TPS5-3	C2cd5	C2 domain-containing protein 5	934246	237.159	103.265	47.5948	8.13589e+10			254778	0.0987264	0.254994	0.64628	25153.3	12361.6	10858.5	12727.6	7473.2	5130.76	5664.88	7360	3390.32	164658	unknown	Endoplasmic reticulum	unknown	0.38719		87085
G3H3E3	Q8VCF1	Cant1	Soluble calcium-activated nucleotidase 1	1.33668e+06	339.318	76.7385	68.0969	6.04595e+10	5.25982e+10	0.0379629	189331	0.189202	0.680771	0.130027	35821.7	28721.6	26760.5	29949.2	13486.7	7779.83	7684.91	11001.1	3507.1	24618.1	Golgi apparatus	Golgi apparatus	Golgi apparatus	1		45231
G3H3E4	Q07797	Lgals3bp	Galectin-3-binding protein	80318.9	20.389	6.5043	4.09182	5.12451e+09	4.09454e+09	0.00295524	16047.5	0.181948	0.617063	0.200989	2919.81	2412.62	2086.11	2436.69	933.325	459.048	528.474	824.36	221.719	3225.37	unknown	Golgi apparatus	Golgi apparatus	0.711891		63802
G3H3E6	P25785	Timp2	Metalloproteinase inhibitor 2	580100	147.259	15.8605	29.553	1.24959e+10	7.58965e+09	0.000667533	39131.3	0.148999	0.458371	0.39263	5830.52	1484.38	2631.11	3305.44	2197.13	1629.44	2024.52	3497.9	1166.77	15364.1	unknown	Plasma membrane	Plasma membrane	0.750971		21541
G3H3E7	B1AQJ2	Usp36	Ubiquitin carboxyl-terminal hydrolase 36	133860	33.9806	20.5684	6.81947	1.62051e+10	1.62051e+10	0.000432378	50746.8	0.480291	0.169448	0.350261	24373.3	560.498	678.935	643.114	447.302	457.686	678.545	2871.81	2261.06	17774.6	Nucleus - Non-chromatin	Nucleus - Non-chromatin	Nucleus - Non-chromatin	1		121060
G3H3E8	Q9QX11-2	Cyth1	Cytohesin-1	639221	162.267	37.6378	32.5649	2.96535e+10			92860.6	0.0951066	0.33829	0.566604	8831.66	3592.59	3811.18	3870.69	2678.96	2413.18	2620.34	6718.9	5707.97	52615.2	unknown	Ribosome	unknown	0.684895		46390
G3H3F0	Q8BHF7	Pgs1	CDP-diacylglycerol--glycerol-3-phosphate 3-phosphatidyltransferase, mitochondrial	172464	43.7801	10.926	8.7861	8.60818e+09	7.56254e+09	0.000144824	26956.8	0.341952	0.536578	0.12147	9217.92	7133.74	3362.29	1795.75	569.646	375.853	341.801	649.142	236.174	3274.44	unknown	Mitochondrion	Mitochondrion	0.822429		49913
G3H3F8;G3GTX6	P04184	Tk1	Thymidine kinase, cytosolic	915617	232.43	29.7755	46.6458	2.3459e+10			73462.6	0.0331611	0.140913	0.825926	2436.1	606.37	954.74	1070.33	912.341	1025.65	840.578	2471.35	2470.47	60674.7	unknown	Proteasome	unknown	0.565909		25621
G3H3F9	O55101	Syngr2	Synaptogyrin-2	2.00546e+06	509.088	116.031	102.167	9.14169e+10			286275	0.0640832	0.544365	0.391552	18345.4	8611.15	10398.5	16016.2	12512.6	17140.9	20524.5	54406.1	16227.8	112091	unknown	Nucleus - Chromatin	unknown	0.240853		45584
G3H3G3	Q7TN60-3	Tmc6	Transmembrane channel-like protein 6	110770	28.1192	12.7825	5.64315	1.00709e+10			31537.3	0.117837	0.379993	0.50217	3716.28	2988.47	1983.47	2678.22	1319.59	705.817	1120.39	1074.98	113.009	15837.1	unknown	Endoplasmic reticulum	unknown	0.45396		90917
G3H3G9;REV__G3H6X3	Q80UG5-2	Septin9	Septin-9	5.557e+06	1410.65	449.743	283.099	3.54336e+11			1.10961e+06	0.32956	0.576172	0.0942685	365684	196632	136779	139043	61400.1	32042.6	29671.2	29662.6	14097.7	104602	unknown	Endoplasmic reticulum	unknown	0.526536		63764
G3HMM2	Q9CR16	Ppid	Peptidyl-prolyl cis-trans isomerase D	2.03062e+07	5154.74	619.703	1034.49	4.88241e+11	4.16915e+11	0.00306697	1.52894e+06	0.0375446	0.108544	0.853912	57403.4	18950.7	24042.2	23279.2	20689.7	20522.7	18271.6	19891.1	20309.9	1305581	unknown	Cytosol	Cytosol	0.842441		24044
G3H3H6	Q8VEH3	Arl8a	ADP-ribosylation factor-like protein 8A	1.96333e+06	498.392	39.4228	100.021	3.10598e+10			97264.7	0.0820817	0.702827	0.215092	7983.65	7999.36	9374.51	12288.8	7837.44	5513.04	8050	14540.3	2756.81	20920.8	unknown	Plasma membrane	unknown	0.59584		15820
G3I7Z8	Q9EPL8	Ipo7	Importin-7	4.18113e+06	1061.38	634.177	213.006	4.99645e+11	4.16586e+11	0.00306455	1.56465e+06	0.0428863	0.123351	0.833763	67102.1	23494.7	29387.1	27019.2	24764.2	23408.2	20960.5	19826.7	24140.9	1.30455e+06	unknown	Cytosol	Cytosol	0.78018		119500
G3HYU7	Q924C1-3	Xpo5	Exportin-5	3.45242e+06	876.4	599.151	175.882	4.72049e+11	4.14641e+11	0.00305024	1.47824e+06	0.0359162	0.0856992	0.878385	53092.7	14969.5	17908.5	15913.9	16093.5	15717.7	14540.5	14728.1	16812.1	1.29846e+06	unknown	Cytosol	Cytosol	0.733387		136730
G3H3I7	Q8CH77	Nav1	Neuron navigator 1	168221	42.7031	36.4108	8.56996	2.86868e+10	2.86868e+10	0.000578953	89833.4	0.0883873	0.36886	0.542753	7940.13	3409.53	3312.82	3409.24	2200.05	1867.39	2559.21	8747.99	7629.7	48757.3	unknown	Ribosome	Ribosome	0.808163		170530
G3H3I9	P97315	Csrp1	Cysteine and glycine-rich protein 1	2.18064e+07	5535.56	568.945	1110.92	4.48251e+11			1.40371e+06	0.100414	0.260527	0.63906	140952	40042.9	43434.4	51812.3	38858.1	31906.3	36673.6	68073.5	54903	897056	unknown	Nucleus - Chromatin	unknown	0.197879		20556
G3H3K2	Q8C1B1	Camsap2	Calmodulin-regulated spectrin-associated protein 2	283389	71.9385	59.3996	14.4371	4.67988e+10			146552	0.0518689	0.297416	0.650715	7601.47	3604.49	3255.29	3759.84	2933.46	2584.62	3522.44	13360.4	10566.2	95363.5	unknown	Ribosome	unknown	0.385531		165140
G3H3K4				334424	84.8937	77.699	17.0371	6.12162e+10			191700	0.149967	0.386724	0.46331	28748.6	21216	13224.3	6485.34	3548.37	2697.32	3313.9	11965.8	11684.1	88816.6	unknown	Nucleus - Chromatin	unknown	0.232696		183050
G3H3K7				34900.2	8.85943	3.55498	1.77798	2.80084e+09			8770.91	0.10895	0.348009	0.543041	955.59	984.434	404.993	353.938	211.163	200.936	251.747	386.718	258.428	4762.97	unknown	Plasma membrane	unknown	0.199259		80253
G3H3L4	Q9DB73-2	Cyb5r1	NADH-cytochrome b5 reductase 1	1.63987e+06	416.282	71.1968	83.5426	5.60934e+10			175658	0.333597	0.533396	0.133007	58598.9	36095.7	23069.4	14245.1	6705.7	3606.98	3846.26	4814.29	1311.89	23363.7	unknown	Mitochondrion	unknown	0.236971		34206
G3H3L5	Q91VH1	Adipor1	Adiponectin receptor protein 1	161470	40.9894	8.71639	8.22605	6.86733e+09	6.86733e+09	0.00179293	21505.2	0.124679	0.852072	0.0232489	2681.26	3410.97	4277.57	4838.9	1827.96	1017.59	1113.22	1515.58	322.224	499.974	unknown	Lysosome	Lysosome	0.817502		42530
G3H3N5	Q04692-2	Smarcad1	chromatin subfamily A containing DEAD/H box 1	264439	67.128	38.988	13.4717	3.07172e+10			96191.8	0.0659863	0.0735885	0.860425	6347.34	944.031	1107.25	1004.22	912.925	734.691	765.403	773.898	836.198	82765.9	unknown	Nucleus - Chromatin	unknown	0.221479		116160
G3H3N6	Q8BGU5-2	Ccny	Cyclin-Y	375022	95.1997	15.4071	19.1054	1.21387e+10	1.00031e+10	0.000879803	38012.7	0.238542	0.585523	0.175935	9067.63	3813.55	4282.57	4687.02	2602.57	1758.78	2123.36	2476.43	513.041	6687.77	unknown	Plasma membrane	Plasma membrane	0.764403		32368
G3H3N8	Q924H7-3	Wac	WW domain-containing adapter protein with coiled-coil	702411	178.308	58.3102	35.7841	4.59405e+10	4.59405e+10	0.00122576	143864	0.0963401	0.264753	0.638907	13859.9	2360.32	2358.14	2185.17	2312.16	2111.56	3004.82	12161.6	11594.6	91915.7	unknown	Nucleus - Non-chromatin	Nucleus - Non-chromatin	0.852615		65404
G3H3P1	P35293	Rab18	Ras-related protein Rab-18	3.44611e+06	874.797	100.672	175.561	7.93156e+10	6.27585e+10	0.0055198	248379	0.185345	0.605905	0.20875	46035.9	32522.9	23592.8	27194	15510.3	10569.6	13638.4	21553.7	5912.5	51849	unknown	Plasma membrane	Plasma membrane	0.803277		23016
G3H3P5	Q61768	Kif5b	Kinesin-1 heavy chain	6.73993e+06	1710.94	751.529	343.363	5.92103e+11	4.63338e+11	0.0348605	1.85419e+06	0.0378898	0.17958	0.78253	70254.8	29076.2	32455.6	31526.5	27227.1	26100.3	28675.1	76858.7	81055.2	1.45096e+06	unknown	Proteasome	Proteasome	0.738322		87850
G3H3P6	Q8C0D4	Arhgap12	Rho GTPase-activating protein 12	792193	201.099	90.2843	40.358	7.11318e+10			222751	0.0976992	0.338453	0.563847	21762.6	9854.41	10091.3	12723.9	8056.21	5751.5	7376.76	12845.4	8691.35	125598	unknown	Plasma membrane	unknown	0.459992		89791
G3H3P8	P29416	Hexa	Beta-hexosaminidase subunit alpha	1.48487e+06	376.936	114.321	75.6462	9.00693e+10	9.00693e+10	0.0235154	282055	0.13352	0.791938	0.0745421	37659.9	59763.7	63757.7	63402	17991.8	6632.07	5064.1	5532.53	1225.84	21024.9	Lysosome	Lysosome	Lysosome	1		60658
G3HV83;G3H3V7	P61759;P61759	Vbp1	Prefoldin subunit 3	1.33001e+07	3376.24	587.922	677.568	4.63202e+11	4.14312e+11	0.00304782	1.45053e+06	0.0287889	0.0767607	0.89445	41759.1	11572.7	13943.6	15270.2	15396.5	15378.3	13465.2	12120.9	14196.3	1.29743e+06	unknown	Cytosol	Cytosol	0.805984		34827
G3H3Q4	Q9D2Z4	Senp8	Sentrin-specific protease 8	116969	29.6927	3.62918	5.95894	2.8593e+09			8953.99	0.0515634	0.165606	0.782831	461.699	146.912	166.961	216.931	212.84	205.19	140.323	162.777	230.896	7009.46	unknown	Nucleus - Chromatin	unknown	0.220267		24445
G3H3Q5	Q8C170	Myo9a	Unconventional myosin-IXa	170416	43.2602	64.6157	8.68178	5.09084e+10			159421	0.0685239	0.280055	0.651422	10924.1	5456.23	4968.81	5277.68	3278.19	2716.84	3336.4	10370.8	9241.57	103850	unknown	Ribosome	unknown	0.406118		298730
G3H3R0	Q91YK0-2	Lrrc49	Leucine-rich repeat-containing protein 49	22203	5.63624	2.41941	1.13112	1.90617e+09			5969.22	0.0867646	0.503221	0.410014	517.917	462.692	288.979	351.733	261.752	229.92	366.068	828.286	214.407	2447.47	unknown	Nucleus - Chromatin	unknown	0.217473		85852
G3H3R1	Q8BN59	Larp6	La-related protein 6	51081.8	12.9672	3.5613	2.60234	2.80582e+09			8786.5	0.0751614	0.346981	0.577857	660.406	343.717	268.208	331.769	208.355	176.904	237.115	700.596	782.088	5077.34	unknown	Ribosome	unknown	0.402085		54928
G3H3R3	Q8CGB3	Uaca	Uveal autoantigen with coiled-coil domains and ankyrin repeats	758757	192.611	153.733	38.6546	1.2112e+11			379292	0.280107	0.366691	0.353202	106242	32256.6	24269.8	24752.7	12766.8	8816.92	9718.28	17451.4	9050.6	133967	unknown	Plasma membrane	unknown	0.467241		159630
G3H3R5	Q08122-4	Tle3	Transducin-like enhancer protein 3	369832	93.8821	32.8451	18.8409	2.58775e+10			81036.1	0.0280588	0.0744753	0.897466	2273.78	714.141	838.976	637.786	747.338	873.7	640.484	801.566	781.198	72727.1	unknown	Cytosol	unknown	0.650238		69971
G3H3R6	E9Q5G3	Kif23	Kinesin-like protein KIF23	943233	239.441	132.111	48.0527	1.04086e+11			325948	0.217647	0.427821	0.354532	70941.6	52959.6	37389.1	12279.6	3597.77	3139.81	3401.72	13781	12898.5	115559	unknown	Mitochondrion	unknown	0.223974		110350
G3H3S0	Q9EPS3	Glce	D-glucuronyl C5-epimerase	743927	188.847	66.2511	37.8991	5.21969e+10	4.47108e+10	0.0322702	163456	0.160287	0.696294	0.14342	26199.8	25787.9	24158.7	27680.3	11735.5	5910.23	5619.27	9095.1	3826.51	23442.8	Golgi apparatus	Golgi apparatus	Golgi apparatus	1		70164
G3H3S6;G3H8I4	Q8BYR2;Q7TSJ6	Lats1;Lats2	Serine/threonine-protein kinase LATS1;Serine/threonine-protein kinase LATS2	301365	76.5017	48.5135	15.3529	3.82221e+10	3.82221e+10	0.000771394	119693	0.101119	0.346663	0.552217	12103.3	6556.49	4887.38	5350.25	3455.03	2913.5	3297.92	8419.58	6613.2	66096.8	unknown	Ribosome	Ribosome	0.702848		126830
G3H3S7	Q9WV86	Katna1	Katanin p60 ATPase-containing subunit A1	1.1893e+06	301.905	84.3493	60.5885	6.64558e+10			208108	0.057002	0.173074	0.769924	11862.6	4032.12	3827.02	3427	2895.54	3177.19	3270.3	8104.11	7284.86	160228	unknown	Proteasome	unknown	0.268136		55878
G3H3S9	Q9CXG3	Ppil4	Peptidyl-prolyl cis-trans isomerase-like 4	2.17448e+06	551.994	157.967	110.778	1.24456e+11			389739	0.141178	0.198686	0.660136	55022.6	13185.9	10316.5	9543.37	6767.13	5580.98	6240.53	13826.9	11974.4	257280	unknown	Nucleus - Chromatin	unknown	0.478715		57235
G3H3T2	Q99K90	Tab2	TGF-beta-activated kinase 1 and MAP3K7-binding protein 2	24711.4	6.27301	2.39889	1.25891	1.89e+09	1.89e+09	3.81438e-05	5918.59	0.14892	0.366965	0.484114	881.398	296.726	290.48	216.515	173.103	163.546	190.552	488.866	352.13	2865.27	unknown	Ribosome	Ribosome	0.738882		76483
G3H3T5	Q8BUB6	Ust	Uronyl 2-sulfotransferase	27349.1	6.9426	1.66043	1.39329	1.30819e+09			4096.64	0.0856971	0.523843	0.39046	351.07	401.005	352.156	476.51	146.248	116.466	192.088	238.636	222.884	1599.57	unknown	Nucleus - Chromatin	unknown	0.206697		47833
G3H3T6	P59808	Sash1	SAM and SH3 domain-containing protein 1	1.03754e+06	263.382	144.504	52.8573	1.1385e+11			356524	0.0454575	0.191276	0.763267	16206.7	6179.34	6332.69	6897.49	5149.36	4687.71	5428.11	16738.2	16781.4	272123	unknown	Proteasome	unknown	0.624695		109730
G3H3U3	Q8K400-2	Stxbp5	Syntaxin-binding protein 5	88570.5	22.4837	13.905	4.51219	1.09553e+10			34306.8	0.0692075	0.283383	0.647409	2374.29	1511.01	1461.29	1698.47	852.6	792.456	1008.43	1809.85	587.859	22210.5	unknown	Plasma membrane	unknown	0.327738		123690
G3H3U8	Q8K4K6	Pank1	Pantothenate kinase 1	654493	166.144	33.1033	33.3429	2.60809e+10			81673.1	0.0701337	0.130924	0.798942	5728.03	866.586	1284.77	1285.55	1171.61	1027.31	1101.56	2092.25	1863.36	65252	unknown	Nucleus - Chromatin	unknown	0.275579		39849
G3H3V1	O88796	Rpp30	Ribonuclease P protein subunit p30	671383	170.431	25.1428	34.2033	1.98091e+10			62032.9	0.0573155	0.217063	0.725622	3555.45	1253.91	1115.89	1133.07	862.354	851.971	1008.34	3405.98	3833.5	45012.4	unknown	Nucleus - Non-chromatin	unknown	0.392027		29505
G3H3V5;G3HKC5	P84104;P84104	Srsf3	Serine/arginine-rich splicing factor 3	2.84351e+06	721.828	65.8957	144.862	5.19169e+10			162579	0.13587	0.305265	0.558865	22089.7	4272.66	4181.4	4158.82	3410.18	3069.1	4223.91	14045.4	12268.2	90859.8	unknown	Nucleus - Non-chromatin	unknown	0.499338		18258
G3H3W0				110557	28.0651	21.9511	5.6323	1.72945e+10			54158.2	0.0873219	0.100412	0.812266	4729.19	635.832	735.163	684.329	754.247	620.891	558.001	658.957	790.693	43990.9	unknown	Nucleus - Non-chromatin	unknown	0.229917		156430
G3H3W4	Q9JHR7	Ide	Insulin-degrading enzyme	7.06722e+06	1794.02	1014.52	360.037	7.99303e+11			2.50304e+06	0.062599	0.123933	0.813468	156688	72205.9	53857.3	42656.9	31549.6	29238.1	26124.2	25944.4	28632	2.03614e+06	unknown	Nucleus - Chromatin	unknown	0.218092		113100
G3H3W5	Q80XU3	Nucks1	Nuclear ubiquitous casein and cyclin-dependent kinase substrate 1	1.92976e+07	4898.72	474.074	983.11	3.73506e+11			1169643	0.0682514	0.0448345	0.886914	79829.7	5904.87	5725.1	6386.74	6895.11	7994.35	5820.51	5384.96	8328.71	1.03737e+06	unknown	Nucleus - Chromatin	unknown	0.237534		19355
G3H3W6				986853	250.513	31.2415	50.2749	2.46141e+10			77079.7	0.0875893	0.265167	0.647244	6751.36	1413.07	1360.84	1484.68	1261.13	1257.07	1449.47	5658.86	6553.85	49889.4	unknown	Nucleus - Non-chromatin	unknown	0.6981		24942
G3H3X1	Q9Z0X1	Aifm1	Apoptosis-inducing factor 1, mitochondrial	4.56671e+06	1159.26	387.078	232.649	3.04965e+11	2.84898e+11	0.00545583	955006	0.443219	0.49098	0.0658013	423276	292437	117357	41609.7	7034.39	2146.18	2002.18	4441.78	1861.33	62840.6	Mitochondrion	Mitochondrion	Mitochondrion	1		66780
G3H3X5;G3IPW1;G3IN91	Q640M1-2;Q640M1	Utp14a	U3 small nucleolar RNA-associated protein 14 homolog A	1.42967e+06	362.922	158.358	72.8339	1.24764e+11	1.24764e+11	0.0033289	390703	0.199728	0.223837	0.576434	78034.4	5008.06	5594.75	4729.89	5383.81	5011.62	7296.7	28119.9	26309.1	225214	Nucleus - Non-chromatin	Nucleus - Non-chromatin	Nucleus - Non-chromatin	1		87268
G3H3X8	Q6NVF0-2	Ocrl	Inositol polyphosphate 5-phosphatase OCRL	573575	145.602	28.7754	29.2205	2.26711e+10			70995.2	0.0530217	0.15869	0.788288	3764.29	377.104	1412.85	1427.33	1328.67	991.864	1350.39	2281.37	2096.65	55964.7	unknown	Nucleus - Chromatin	unknown	0.24051		39526
G3H3Y2				1.15062e+06	292.087	80.8219	58.6181	6.36767e+10	5.31068e+10	0.0046709	199405	0.143817	0.69019	0.165993	28677.9	22563.4	19849.7	23476.7	14104.5	10406.4	14136.9	27034.5	6055.35	33100	unknown	Plasma membrane	Plasma membrane	0.714583		55341
G3H3Y6	Q99KG3	Rbm10	RNA-binding protein 10	537861	136.536	75.8597	27.4011	5.97671e+10			187162	0.129186	0.247038	0.623776	24178.8	3440.19	3833.97	3245.12	3075.47	2779.08	4136.71	15250.5	10475.1	116747	unknown	Nucleus - Non-chromatin	unknown	0.636511		111120
G3H3Z2	P27641	Xrcc5	X-ray repair cross-complementing protein 5	2.07965e+06	527.922	219.18	105.947	1.72684e+11			540765	0.0861686	0.198717	0.715115	46596.9	9638.49	11479.9	13546.3	10321.7	9411.33	10385	23986	18690.2	386709	unknown	Nucleus - Non-chromatin	unknown	0.268193		83035
G3H3Z4	Q8BJL0	Smarcal1	SWI/SNF-related matrix-associated actin-dependent regulator of chromatin subfamily A-like protein 1	298440	75.7593	38.4743	15.2039	3.03126e+10			94924.6	0.068348	0.241708	0.689944	6487.91	1732.55	1950.23	1994.47	1617.64	1534.84	2020.8	6296.27	5797.2	65492.7	unknown	Nucleus - Non-chromatin	unknown	0.465438		101570
G3H3Z5;G3HWS6;G3HNA9;G3H2W7	P61514;P61514;P61514;P61514	Rpl37a	60S ribosomal protein L37a	7.43122e+06	1886.42	96.9149	378.581	7.63557e+10	7.63557e+10	0.001541	239110	0.0875566	0.496856	0.415587	20935.7	16023.7	12048.9	13241.7	8666.92	7490.91	9987.48	30226.2	21117.6	99371.1	Ribosome	Ribosome	Ribosome	1		10275
G3H402				1.22619e+06	311.27	161.036	62.4679	1.26874e+11			397310	0.181225	0.369843	0.448932	72002.5	23068.6	17908.5	19119.8	12115.4	9204.35	10307.4	28671.9	26546.5	178365	unknown	Ribosome	unknown	0.600464		103470
G3HR96	Q8R016	Blmh	Bleomycin hydrolase	8.96298e+06	2275.26	596.619	456.616	4.70055e+11	4.14186e+11	0.0030469	1.47199e+06	0.0270918	0.0917638	0.881144	39878.8	7681.71	18426.9	18148.2	17698.1	17668.3	15507	16760.2	23185	1.29704e+06	unknown	Cytosol	Cytosol	0.803158		52444
G3H410	Q99L43	Cds2	Phosphatidate cytidylyltransferase 2	927746	235.509	27.6947	47.2637	2.18197e+10	2.18197e+10	0.000376694	68328.9	0.254772	0.736219	0.00900918	17408.3	12251.7	8392.26	10453.4	6253.76	3963.66	4549.44	4204.36	236.428	615.587	unknown	Endoplasmic reticulum	Endoplasmic reticulum	0.923483		23519
G3H412	P17918	Pcna	Proliferating cell nuclear antigen	2.61678e+07	6642.72	956.386	1333.11	7.53502e+11			2.35961e+06	0.0526425	0.0811965	0.866161	124216	18895.5	27659.1	24599.9	26045.8	28507.1	23278.6	18340.3	24265.9	2.0438e+06	unknown	Cytosol	unknown	0.678748		28795
G3H413	Q8CIB6	Tmem230	Transmembrane protein 230	749287	190.207	12.4044	38.1722	9.77295e+09			30604.3	0.205363	0.671649	0.122988	6284.99	4549.43	3614.95	4237.52	2283.36	1386.15	1840.19	2177.54	466.201	3763.95	unknown	Plasma membrane	unknown	0.69727		13043
G3H414	Q9EPR4-2	Slc23a2	Solute carrier family 23 member 2	266236	67.5843	34.7282	13.5633	2.73611e+10	2.48047e+10	0.00218165	85682	0.147656	0.758912	0.0934324	12651.4	10825.6	11958	13894.5	7478.48	4398.24	6296.38	8893.25	1280.65	8005.48	unknown	Plasma membrane	Plasma membrane	0.801431		102770
G3H420				213453	54.1851	7.46969	10.8743	5.8851e+09			18429.4	0.103116	0.263584	0.633299	1900.37	569.854	497.298	653.219	508.775	375.282	489.079	935.722	828.462	11671.3	unknown	Nucleus - Chromatin	unknown	0.196174		27571
G3H421				641883	162.943	43.5994	32.7005	3.43504e+10	3.1825e+10	0.000609454	107569	0.426524	0.499958	0.0735177	45880.8	31903.4	13196.8	5187.66	1466.69	484	407.108	789.441	344.945	7908.24	unknown	Mitochondrion	Mitochondrion	0.991451		53515
G3H427	Q9D1K7		UPF0687 protein C20orf27 homolog	763624	193.847	18.9349	38.9025	1.49182e+10			46716.6	0.0688895	0.171659	0.759452	3218.28	1193.93	1158	934.771	1112.15	1128.99	805.077	703.275	983.12	35479	unknown	Nucleus - Chromatin	unknown	0.223749		19536
G3H432	Q9WU60	Atrn	Attractin	58993.4	14.9755	8.89322	3.0054	7.00665e+09			21941.5	0.0791195	0.437391	0.483489	1736	1812.49	1736.79	2042.3	1087.24	635.052	809.453	1142.56	331.147	10608.5	unknown	Plasma membrane	unknown	0.620004		118770
G3ICC2	Q9JLV1	Bag3	BAG family molecular chaperone regulator 3	7.59331e+06	1927.57	588.978	386.838	4.64035e+11	4.01153e+11	0.00295102	1.45314e+06	0.0383331	0.0971774	0.864489	55703.3	17263.6	19526.4	20693.4	16977.3	17553.5	15700.6	17291.6	16205.8	1256222	unknown	Cytosol	Cytosol	0.762601		61111
G3H437	Q80WW9	Ddrgk1	DDRGK domain-containing protein 1	990376	251.408	49.3627	50.4544	3.88911e+10	3.88911e+10	0.000671415	121789	0.23511	0.708795	0.0560945	28633.7	23317.2	16292.6	17385.8	9461.41	6050.92	7061.79	6276.87	476.65	6831.67	unknown	Endoplasmic reticulum	Endoplasmic reticulum	0.919784		39269
G3H444;G3IFY9	P18052-2;P49446	Ptpra;Ptpre	Receptor-type tyrosine-protein phosphatase alpha;Receptor-type tyrosine-protein phosphatase epsilon	730445	185.424	112.97	37.2122	8.90047e+10			278721	0.285122	0.60692	0.107959	79469.3	52604.5	37522.5	30523.7	14530.9	8710.12	10641.5	12755.8	1871.99	30090.3	unknown	Endoplasmic reticulum	unknown	0.413474		121850
G3H445	Q920Q4	Vps16	Vacuolar protein sorting-associated protein 16 homolog	482744	122.545	58.1562	24.5932	4.58192e+10			143484	0.076424	0.4354	0.488176	10965.6	5962.45	7527.57	10134.6	6880.53	5451.9	7690.34	13568.7	5256.73	70045.5	unknown	Plasma membrane	unknown	0.475434		94914
G3H450				3.30161e+06	838.117	177.677	168.199	1.39985e+11	1.32232e+11	0.00253226	438367	0.455756	0.488858	0.0553855	199789	136293	55966.9	16371.7	2893.53	389.148	412.228	830.78	1142.36	24279.2	unknown	Mitochondrion	Mitochondrion	0.986543		42399
G3H451	Q9D6Z1	Nop56	Nucleolar protein 56	5.27003e+06	1337.8	441.1	268.48	3.47527e+11	3.47527e+11	0.00927256	1.08829e+06	0.206519	0.156576	0.636905	224753	10850.1	14114.3	11420.7	12776.1	13040	14900.3	48071.3	45227.6	693137	Nucleus - Non-chromatin	Nucleus - Non-chromatin	Nucleus - Non-chromatin	1		65944
G3H453;G3I1I8	P27048;P63163	Snrpb;Snrpn	Small nuclear ribonucleoprotein-associated protein B;Small nuclear ribonucleoprotein-associated protein N	1.57574e+06	400.002	45.6743	80.2754	3.59851e+10			112688	0.150547	0.334167	0.515286	16964.9	2895.24	3012.64	2790.93	2512.88	2569.52	2808.39	9052.83	12014.3	58066.8	unknown	Nucleus - Non-chromatin	unknown	0.449864		22837
G3H459	Q9EPE9	Atp13a1	Endoplasmic reticulum transmembrane helix translocase	298431	75.7569	33.938	15.2035	2.67385e+10	2.67385e+10	0.000461613	83732.4	0.24234	0.646579	0.111081	20291.7	16278.9	10565.5	10311	5555.9	3667.93	3732.83	3577.81	449.69	9301.09	unknown	Endoplasmic reticulum	Endoplasmic reticulum	0.917044		89597
G3H461	Q6PGG2-2	Gmip	GEM-interacting protein	19435.4	4.93369	2.66789	0.990129	2.10194e+09			6582.28	0.104987	0.185107	0.709905	691.055	259.731	254.883	180.711	98.0177	111.854	106.793	130.891	75.5467	4672.79	unknown	Nucleus - Chromatin	unknown	0.222351		108150
G3H466	Q8CHY6	Gatad2a	Transcriptional repressor p66 alpha	255273	64.8012	16.7621	13.0048	1.32063e+10	1.32063e+10	0.000352364	41355.8	0.747148	0.0773278	0.175524	30898.9	781.367	369.027	110.012	329.916	281.02	274.059	553.738	498.819	7258.96	unknown	Nucleus - Chromatin	Nucleus - Chromatin	0.768103		51734
G3H468	Q8CH02	Sugp1	SURP and G-patch domain-containing protein 1	479491	121.719	42.9809	24.4275	3.38631e+10			106043	0.17139	0.276449	0.552161	18174.7	2839.48	2649.12	2296.81	2161.76	2034.04	2800.63	8199.03	6334.7	58553	unknown	Nucleus - Non-chromatin	unknown	0.501135		70623
G3H473	Q9D6Y4	Borcs8	BLOC-1-related complex subunit 8	495737	125.843	8.17164	25.2551	6.43814e+09			20161.2	0.0854922	0.546642	0.367865	1723.63	1402.13	1165.78	1927.11	1298.97	1107.25	1498.28	2016.02	605.429	7416.61	unknown	Plasma membrane	unknown	0.35517		12987
G3H476	Q8VCA6	Tmem161a	Transmembrane protein 161A	45533.2	11.5587	1.43576	2.31967	1.13118e+09			3542.33	0.167492	0.592246	0.240262	593.313	405.995	495.075	449.075	181.639	133.111	217.084	195.064	20.8887	851.086	unknown	Plasma membrane	unknown	0.340225		24843
G3H478	Q8BNU0	Armc6	Armadillo repeat-containing protein 6	1.50533e+06	382.13	96.3904	76.6886	7.59425e+10			237816	0.0336336	0.0922157	0.874151	7998.61	2688.33	3389.26	3032.16	2767.01	2360.89	2473.4	2539.25	2680.08	207887	unknown	Cytosol	unknown	0.516943		50449
G3H482	Q99JP6-2	Homer3	Homer protein homolog 3	209084	53.0762	10.4082	10.6517	8.20029e+09			25679.4	0.0642079	0.225315	0.710477	1648.82	622.349	747.532	919.491	650.954	447.134	556.155	864.822	977.525	18244.6	unknown	Nucleus - Chromatin	unknown	0.221469		39220
G3H484	Q4FZF3	Ddx49	Probable ATP-dependent RNA helicase DDX49	387184	98.2869	26.4303	19.7249	2.08235e+10			65209.4	0.321324	0.232908	0.445768	20953.4	1592.58	1267.48	1262.04	942.312	947.578	1261.08	4232.77	3681.96	29068.2	unknown	Nucleus - Non-chromatin	unknown	0.500363		53782
G3H485	O89079	Cope	Coatomer subunit epsilon	4.23662e+06	1075.47	185.642	215.833	1.46261e+11			458020	0.0818758	0.235027	0.683097	37500.7	17854.3	21051	18323.4	11674.9	8737.37	8094.37	10943.1	10968.5	312872	unknown	Endoplasmic reticulum	unknown	0.198343		34523
G3H487	Q9EPU0-2	Upf1	nonsense transcripts 1	3.80669e+06	966.33	410.879	193.93	3.23717e+11	3.23717e+11	0.00653322	1.01373e+06	0.0817205	0.34722	0.57106	82842.3	36733	33561.8	34775.3	25801.5	22054.7	31747.2	100189	67123.9	578899	unknown	Ribosome	Ribosome	0.928856		85039
G3H490	Q68ED7	Crtc1	CREB-regulated transcription coactivator 1	220855	56.0643	13.0198	11.2514	1.02579e+10			32122.7	0.0381759	0.130637	0.831187	1226.31	579.739	536.961	573.208	421.25	489.119	420.033	667.109	509.014	26700	unknown	Cytosol	unknown	0.419934		46446
G3H491	Q9JM58	Crlf1	Cytokine receptor-like factor 1	739595	187.747	39.9291	37.6784	3.14587e+10	3.14587e+10	0.000543102	98513.8	0.26435	0.623478	0.112172	26042.1	15443.1	14311.4	12644.9	6853.73	3817.27	3788.07	3806.68	756.103	11050.5	unknown	Endoplasmic reticulum	Endoplasmic reticulum	0.881		42535
G3H492	Q9CYZ6	Rex1bd	Required for excision 1-B domain-containing protein	345071	87.5965	8.28706	17.5795	6.52908e+09			20446	0.0676114	0.125186	0.807202	1382.38	364.58	390.123	336.178	297.046	314.092	244.377	266.604	346.556	16504.1	unknown	Cytosol	unknown	0.464167		18921
G3H495	O35465-2	Fkbp8	Peptidyl-prolyl cis-trans isomerase FKBP8	4.00041e+06	1015.51	221.904	203.799	1.7483e+11			547484	0.318006	0.635097	0.0468972	174103	130290	69133.1	60600.3	29225.2	18870.9	19142.1	17654.2	2789.66	25675.5	unknown	Endoplasmic reticulum	unknown	0.546487		43703
G3H496	O08856	Ell	RNA polymerase II elongation factor ELL	91758	23.2929	7.10071	4.67458	5.59439e+09	5.59439e+09	0.000149267	17519	0.0826147	0.208677	0.708708	1447.33	182.324	245.005	297.428	222.302	239.495	301.398	1224.57	943.296	12415.9	unknown	Nucleus - Non-chromatin	Nucleus - Non-chromatin	0.718541		60969
G3H497	Q9JHU9	Isyna1	Inositol-3-phosphate synthase 1	3.76369e+06	955.415	224.202	191.74	1.76641e+11			553156	0.0366429	0.149992	0.813365	20269.2	9449.91	11802.9	10525	10574.4	12387.3	9095.46	6705.5	12428.8	449918	unknown	Nucleus - Chromatin	unknown	0.187234		46933
G3H4A8	P63011	Rab3a	Ras-related protein Rab-3A	30830.5	7.82636	0.977121	1.57065	7.69839e+08			2410.77	0.191038	0.726504	0.0824576	460.549	548.694	301.57	300.619	138.533	105.464	122.433	209.768	24.3549	198.786	unknown	Plasma membrane	unknown	0.387156		24970
G3H4A9				915890	232.5	60.9311	46.6597	4.80055e+10	4.80055e+10	0.0125333	150330	0.151655	0.833823	0.0145223	22798.3	31246.5	37736.5	35577.5	10016	3381.77	3101.02	3495.82	793.872	2183.14	unknown	Lysosome	Lysosome	0.839356		52414
G3H4B1	O08908	Pik3r2	Phosphatidylinositol 3-kinase regulatory subunit beta	1.0867e+06	275.859	102.113	55.3614	8.04514e+10			251936	0.055826	0.196954	0.74722	14064.6	5806.51	6574.5	6550.56	4612.84	3769.58	4563.4	10156.1	7586.25	188252	unknown	Nucleus - Non-chromatin	unknown	0.237508		74033
G3H4B6	Q9D8X2	Ccdc124	Coiled-coil domain-containing protein 124	3.1391e+06	796.862	101.289	159.92	7.98021e+10			249902	0.0621526	0.385755	0.552093	15532.1	7397.65	7699.06	8204.96	5948.95	5706.39	7681.34	28110.7	25652.1	137969	unknown	Nucleus - Non-chromatin	unknown	0.363421		25422
G3H4C1	P62717	Rpl18a	60S ribosomal protein L18a	1.38604e+07	3518.46	176.275	706.111	1.38881e+11	1.38881e+11	0.00280288	434909	0.0796421	0.368648	0.551709	34637.1	20150.8	15820.6	16985.9	12225.3	10123.6	12974.1	42316.1	29732.1	239943	unknown	Ribosome	Ribosome	0.951881		10020
G3H4C2	Q8C052	Map1s	Microtubule-associated protein 1S	306750	77.8688	35.7425	15.6273	2.81603e+10			88184.7	0.116274	0.306014	0.577712	10253.6	2309.36	2298.16	2795.43	1953.75	1979.35	2487.52	6915.2	6246.95	50945.3	unknown	Ribosome	unknown	0.582742		91802
G3H4D2	Q8K297	Colgalt1	Procollagen galactosyltransferase 1	4.74264e+06	1203.92	651.624	241.612	5.13391e+11	5.13391e+11	0.00886316	1.6077e+06	0.266458	0.682461	0.0510808	428384	351375	242829	236253	110876	61608.5	53573.6	34159.2	6518.25	82122.5	Endoplasmic reticulum	Endoplasmic reticulum	Endoplasmic reticulum	1		108250
G3H4D3	Q9CQ60	Pgls	6-phosphogluconolactonase	4.26927e+06	1083.76	99.1963	217.496	7.81532e+10			244739	0.0708995	0.176623	0.752477	17351.9	5654.88	7159.85	6170.87	5650.52	5802.51	4568.83	3238.32	4980.78	184160	unknown	Nucleus - Chromatin	unknown	0.22323		18306
G3H4D5	Q60714	Slc27a1	Long-chain fatty acid transport protein 1	1.55064e+06	393.633	47.7594	78.997	3.7628e+10	3.7628e+10	0.000649608	117833	0.234952	0.676394	0.0886544	27685.1	20169.9	14115.1	16645.7	8765.55	5548.58	6684.13	6823.52	948.954	10446.4	unknown	Endoplasmic reticulum	Endoplasmic reticulum	0.755172		24266
G3H4D9	Q78HU3	Mvb12a	Multivesicular body subunit 12A	1.3706e+06	347.928	50.0982	69.8248	3.94706e+10	3.94706e+10	0.000796591	123603	0.130282	0.469549	0.400168	16103.3	7760.88	7195.15	7977.15	5003.7	4036.77	4807.31	12070.6	9186.25	49462.1	unknown	Ribosome	Ribosome	0.715764		28798
G3H4E0	A0A140LIT1	Ccdc194	Coiled-coil domain-containing protein 194	7.37244e+06	1871.5	220.547	375.586	1.73761e+11			544137	0.104271	0.787418	0.108311	56737.7	29138.6	32288.8	50091.4	41352.1	37524.5	62625.6	143059	32383.5	58936.1	unknown	Nucleus - Chromatin	unknown	0.239451		23569
G3H4E2	Q923K4	Gtpbp3	tRNA modification GTPase GTPBP3, mitochondrial	362801	92.0974	14.7512	18.4828	1.1622e+10	1.08254e+10	0.000207308	36394.5	0.459936	0.471523	0.068541	16739.2	10298.3	4792.88	1649.08	191.93	48.5952	61.0817	83.9348	35.0943	2494.52	unknown	Mitochondrion	Mitochondrion	0.987956		32034
G3H4E3				5.2735e+06	1338.68	100.12	268.657	7.8881e+10			247018	0.0419611	0.101302	0.856737	10365.1	2000.49	2598.67	2907.75	2960.44	3207.02	2746.17	3428.16	5174.71	211630	unknown	Cytosol	unknown	0.61461		14958
G3H4F0	Q3UI43	Babam1	BRISC and BRCA1-A complex member 1	1.25658e+06	318.984	63.9372	64.016	5.03738e+10			157747	0.0375018	0.08529	0.877208	5915.79	1683.22	2126.78	2054.09	1724.83	1587.33	1459.34	1393.85	1424.8	138377	unknown	Cytosol	unknown	0.561886		40088
G3H4F4	Q9CQ56	Use1	Vesicle transport protein USE1	553061	140.395	21.663	28.1755	1.70675e+10			53447.2	0.156614	0.641372	0.202014	8370.6	7373.65	4805.38	6341.73	4414.68	3485.81	4122.59	3108.06	627.641	10797.1	unknown	Endoplasmic reticulum	unknown	0.21111		30860
G3H4F5	Q9QY06	Myo9b	Unconventional myosin-IXb	700358	177.786	199.556	35.6795	1.57223e+11			492349	0.0517526	0.279762	0.668486	25480.4	13327	11955	12866.3	9556.2	9001.24	10164.8	34020.6	36849.3	329128	unknown	Proteasome	unknown	0.62201		224490
G3H4F6				1.12498e+06	285.578	55.9304	57.3118	4.40656e+10			137993	0.0705258	0.270074	0.659401	9732.03	4232.74	3993.78	3903.76	2796.55	2398.09	2931.43	9448.21	7563.57	90992.4	unknown	Ribosome	unknown	0.457682		39170
G3H4G7	Q7TN02	Med26	Mediator of RNA polymerase II transcription subunit 26	36111.5	9.16693	2.80549	1.83969	2.21035e+09			6921.77	0.0910292	0.291684	0.617287	630.083	353.434	224.857	167.504	106.358	58.34	135.397	518.681	454.395	4272.72	unknown	Nucleus - Non-chromatin	unknown	0.382328		61209
G3H4G8	Q8CD26	Slc35e1	Solute carrier family 35 member E1	82927.7	21.0513	3.59566	4.22472	2.83289e+09			8871.29	0.139185	0.610994	0.249822	1234.75	1368.45	633.825	1087.53	630.39	373.312	464.61	645.424	216.759	2216.24	unknown	Plasma membrane	unknown	0.457368		34161
G3H4H4	Q60902	Eps15l1	Epidermal growth factor receptor substrate 15-like 1	2.00881e+06	509.938	211.183	102.338	1.66384e+11			521035	0.209349	0.410137	0.380514	109078	57071.8	46936.5	43621.4	20554.8	12445.3	10988.6	13531.8	8545.74	198261	unknown	Endoplasmic reticulum	unknown	0.259088		82827
G3H4H6	P35585	Ap1m1	AP-1 complex subunit mu-1	5.83097e+06	1480.2	368.932	297.056	2.90668e+11			910235	0.0373514	0.164249	0.798399	33998.5	13890.3	15986.3	18157.7	15248.5	14802.5	15247.2	32494	23678.8	726731	unknown	Nucleus - Chromatin	unknown	0.234084		49849
G3H4H8	Q9CR80	Fam32a	Protein FAM32A	654866	166.238	10.9692	33.3619	8.64227e+09			27063.5	0.0950247	0.264443	0.640532	2571.7	826.087	752.646	693.239	465.605	449.97	612.074	1935.28	1421.85	17335.1	unknown	Ribosome	unknown	0.491955		13197
G3H4I1	P55258	Rab8a	Ras-related protein Rab-8A	1.37857e+07	3499.52	469.881	702.309	3.70202e+11			1.1593e+06	0.151166	0.664001	0.184833	175246	120761	114363	134303	80317.8	54721.6	76448.8	149133	39727.5	214277	unknown	Plasma membrane	unknown	0.687405		26854
G3H4I2	Q6IRU2	Tpm4	Tropomyosin alpha-4 chain	8.94351e+06	2270.32	348.335	455.624	2.74441e+11			859418	0.0293089	0.0820514	0.88864	25188.6	11631.7	9677.47	10893.7	9696.21	8798.69	7757.21	4280.81	7780.61	763713	unknown	Cytosol	unknown	0.62656		30686
G3H4I6				185064	46.9786	10.1826	9.428	8.02251e+09	8.02251e+09	0.0001385	25122.7	0.301031	0.544842	0.154127	7562.71	3768.98	2500.83	2654.18	1642.2	876.922	1117.17	897.87	229.773	3872.1	unknown	Endoplasmic reticulum	Endoplasmic reticulum	0.886744		43350
G3H4J0	Q6PCL9	Papolg	Poly(A) polymerase gamma	64691.8	16.4221	6.52326	3.2957	5.13944e+09			16094.3	0.105722	0.261925	0.632353	1701.52	486.507	539.991	324.604	268.151	359.869	311.747	970.017	954.613	10177.3	unknown	Proteasome	unknown	0.411083		79445
G3H4J1	Q69ZR2	Hectd1	E3 ubiquitin-protein ligase HECTD1	392119	99.5399	143.93	19.9764	1.13397e+11			355106	0.0431667	0.135294	0.821539	15328.8	6625.11	7459.48	6553.62	5626.09	5693.68	4938.58	5149.85	5997.28	291733	unknown	Cytosol	unknown	0.65797		289190
G3H4J2				778689	197.671	64.3873	39.67	5.07285e+10			158858	0.0875168	0.315855	0.596629	13902.7	7901	7232.4	8013.28	5292.47	4509.09	5079.78	7759.31	4388.59	94779	unknown	Plasma membrane	unknown	0.548916		65146
G3H4J6	Q8BRF7-2	Scfd1	Sec1 family domain-containing protein 1	1.96076e+06	497.741	178.605	99.8903	1.40716e+11			440656	0.154355	0.438377	0.407268	68017.5	42505.4	37005.5	40063.4	22208.3	13818.8	15252.2	18076.3	4243.83	179465	unknown	Plasma membrane	unknown	0.523806		71766
G3H4J9;G3I9C0;G3H2D1;G3I9F2	Q8BLF2-4;Q62101;Q8CEQ0;Q9QUK0	Cdkl3;Prkd1;Cdkl1;Cdkl2	Cyclin-dependent kinase-like 3;Serine/threonine-protein kinase D1;Cyclin-dependent kinase-like 1;Cyclin-dependent kinase-like 2	839548	213.12	89.682	42.7705	7.06572e+10			221265	0.0531454	0.144158	0.802696	11759.2	4729.47	5029.13	4667.73	3732.86	3389.51	3229.19	3457.25	3662.04	177609	unknown	Cytosol	unknown	0.299578		84161
G3H4L0	Q9JI78	Ngly1	Peptide-N(4)-(N-acetyl-beta-glucosaminyl)asparagine amidase	960497	243.823	37.2988	48.9322	2.93864e+10			92024.4	0.0416214	0.124739	0.833639	3830.18	2007.35	1825.32	1721.49	1396.12	1297.32	1100.94	891.311	1239.22	76715.1	unknown	Cytosol	unknown	0.567835		30595
G3H4L1	Q9D404	Oxsm	3-oxoacyl-[acyl-carrier-protein] synthase, mitochondrial	605051	153.593	33.8964	30.8241	2.67058e+10	2.15663e+10	0.000412997	83629.8	0.381881	0.42567	0.192449	31936.7	20339.8	8740.52	3878.04	383.404	611.408	644.937	614.985	385.618	16094.5	unknown	Mitochondrion	Mitochondrion	0.981682		44138
G3H4L4	Q8BTY2-2	Slc4a7	Sodium bicarbonate cotransporter 3	50487.9	12.8164	8.08586	2.57209	6.37056e+09			19949.6	0.244349	0.672735	0.082916	4874.65	2891.79	3156.89	2808.05	1317.91	739.755	1038.08	1364.84	103.471	1654.14	unknown	Plasma membrane	unknown	0.357064		126180
G3H4L6				153434	38.9493	5.43615	7.81662	4.28295e+09			13412.2	0.0962193	0.203305	0.700476	1290.51	443.413	360.022	496.964	246.257	246.861	188.628	444.478	300.139	9394.9	unknown	Nucleus - Chromatin	unknown	0.246084		27914
G3H4L9;G3HM97	P61080;P62838	Ube2d1;Ube2d2	Ubiquitin-conjugating enzyme E2 D1;Ubiquitin-conjugating enzyme E2 D2	1.59616e+06	405.186	25.2715	81.3157	1.99105e+10			62350.2	0.13965	0.309644	0.550706	8707.21	2664.68	2920.36	2810.59	2296.85	2354.26	2067.97	2198.67	1992.97	34336.6	unknown	Plasma membrane	unknown	0.223338		12474
G3H4M0	P40630	Tfam	Transcription factor A, mitochondrial	3.43032e+06	870.79	97.7375	174.756	7.70038e+10	5.72473e+10	0.00109629	241140	0.306884	0.436551	0.256566	74001.8	69475.6	20797.2	7914.69	2040.35	1024.57	1031.77	1365.74	1619.81	61868.1	unknown	Mitochondrion	Mitochondrion	0.963093		22448
G3H4M6	Q91YP2	Nln	Neurolysin, mitochondrial	1.85751e+06	471.532	189.556	94.6304	1.49344e+11	6.48351e+10	0.0012416	467675	0.19239	0.241742	0.565868	89975.9	52364.6	26459.2	12207.9	5791.62	4585.33	3920.27	3839.01	3889.03	264643	Mitochondrion	Mitochondrion	Mitochondrion	1		80400
G3H4M7;G3IJW2	Q80TE7	Lrrc7	Leucine-rich repeat-containing protein 7	648684	164.669	103.058	33.047	8.11958e+10			254267	0.234351	0.593867	0.171782	59587.7	34794.4	31279.9	33933.2	16755.9	9877.21	11063	11352.4	1944.71	43678.5	unknown	Endoplasmic reticulum	unknown	0.635768		125170
G3H4M8	Q8BZX4-2	Srek1	Splicing regulatory glutamine/lysine-rich protein 1	562939	142.903	49.5936	28.6787	3.90731e+10			122358	0.176009	0.294438	0.529553	21536.1	3471.14	3010.42	2664.87	2542.78	2167.54	3408.86	10872	7889.34	64795.3	unknown	Nucleus - Non-chromatin	unknown	0.535909		69409
G3H4N1;G3GYP0	Q60592;Q811L6	Mast2;Mast4	Microtubule-associated serine/threonine-protein kinase 2;Microtubule-associated serine/threonine-protein kinase 4	18486.5	4.69283	5.76138	0.94179	4.53919e+09			14214.6	0.0813487	0.351145	0.567507	1156.34	407.084	413.359	418.424	276.774	275.182	387.356	1500.22	1312.98	8066.87	unknown	Nucleus - Non-chromatin	unknown	0.571627		245540
G3H4N4;G3GYN9	Q64143;P26450	Pik3r3;Pik3r1	Phosphatidylinositol 3-kinase regulatory subunit gamma;Phosphatidylinositol 3-kinase regulatory subunit alpha	215275	54.6477	22.8993	10.9671	1.80416e+10			56497.6	0.0623038	0.197131	0.740565	3520.02	1015	1476.44	1572.62	1242.2	1076.79	1192.06	2047.79	1514.52	41840.2	unknown	Nucleus - Chromatin	unknown	0.225748		83807
G3H4P8	Q923D5	Wbp11	WW domain-binding protein 11	631629	160.339	55.8863	32.1781	4.40308e+10	4.40308e+10	0.00117481	137884	0.155564	0.42573	0.418706	21449.8	3200.9	3234.44	3526.52	3412.73	3342.18	5271.4	19165	17548	57732.8	unknown	Nucleus - Non-chromatin	Nucleus - Non-chromatin	0.764373		69710
G3H4Q6	Q9CXF4	Tbc1d15	TBC1 domain family member 15	4.13318e+06	1049.21	79.5302	210.563	6.2659e+10			196218	0.0362238	0.0981648	0.865611	7107.76	2742.75	3013.2	3219.09	2338.23	2375.62	2084.57	1677.17	1811.1	169849	unknown	Cytosol	unknown	0.615432		15160
G3H4Q7	P35282	Rab21	Ras-related protein Rab-21	809307	205.443	12.4231	41.2298	9.78775e+09			30650.6	0.232029	0.656248	0.111723	7111.84	5399.13	3254.73	4048.9	1968.7	1246.24	1665.02	2084.01	447.676	3424.38	unknown	Plasma membrane	unknown	0.644861		12094
G3H4R2				482841	122.57	115.13	24.5982	9.07066e+10			284050	0.0343383	0.159134	0.806528	9753.79	3562.79	2918.7	3218.17	2229.58	2567.31	3521.82	15316.1	11867.6	229094	unknown	Nucleus - Non-chromatin	unknown	0.324001		187860
G3H4S3	Q8BM72-2	Hspa13	Heat shock 70 kDa protein 13	423480	107.501	22.8724	21.574	1.80203e+10	1.80203e+10	0.000311102	56431.2	0.263008	0.654669	0.0823231	14841.8	8984.95	6970.02	7603.59	4123.9	2535.82	3153.78	3107.37	464.314	4645.59	unknown	Endoplasmic reticulum	Endoplasmic reticulum	0.810664		42553
G3H4S4	Q99LC3	Ndufa10	NADH dehydrogenase [ubiquinone] 1 alpha subcomplex subunit 10, mitochondrial	3.16221e+06	802.731	148.216	161.098	1.16774e+11	1.12288e+11	0.00215034	365682	0.459574	0.50201	0.0384156	168058	115593	46099.9	16272.4	2413.53	1125.99	519.832	694.523	857.011	14047.9	Mitochondrion	Mitochondrion	Mitochondrion	1		36928
G3H4T5	Q9QZF2	Gpc1	Glypican-1	1.93836e+06	492.053	144.125	98.7488	1.13551e+11	8.7052e+10	0.00765649	355588	0.190754	0.57588	0.233366	67829.8	43890.7	31657.9	38719.1	22582	15997.9	20499.7	26658	4770.52	82982	unknown	Plasma membrane	Plasma membrane	0.740549		58581
G3H4T7	G5E872	Rnpepl1	Aminopeptidase RNPEPL1	689363	174.996	56.4842	35.1194	4.45019e+10			139359	0.0204496	0.0641644	0.915386	2849.84	836.308	1269.87	1312.1	1078.95	1447.23	1018.45	820.711	1158.25	127567	unknown	Cytosol	unknown	0.491024		64555
G3H4U6				453576	115.141	21.2613	23.1073	1.6751e+10	1.42647e+10	0.000273171	52456.3	0.388878	0.462694	0.148427	20399.1	14951.7	6144.8	2060.24	417.477	92.0656	119.811	191.837	293.272	7785.94	unknown	Mitochondrion	Mitochondrion	0.992154		36931
G3H4U8	Q3UM45	Ppp1r7	Protein phosphatase 1 regulatory subunit 7	1.44425e+07	3666.25	126.39	735.77	9.95785e+10			311833	0.049881	0.143361	0.806758	15554.5	3890.61	6682.34	5701.46	6158.78	6744.76	5613.68	4380.81	5532.27	251573	unknown	Cytosol	unknown	0.194734		6894.8
G3H4V0	Q8VDJ3	Hdlbp	Vigilin	1.04893e+07	2662.73	1886.81	534.376	1.48655e+12			4655173	0.179842	0.559186	0.260972	837196	578300	409829	421149	233477	157210	191684	403577	207883	1.21487e+06	unknown	Plasma membrane	unknown	0.404855		141720
G3H4V1	P42208	Septin2	Septin-2	9.04131e+06	2295.15	425.474	460.606	3.35216e+11			1.04974e+06	0.313537	0.541322	0.145141	329132	147982	134650	126198	60406.5	30280.4	29184	28258.5	11286.9	152360	unknown	Endoplasmic reticulum	unknown	0.645723		37076
G3H4V2	Q91VS8	Farp2	FERM, ARHGEF and pleckstrin domain-containing protein 2	266057	67.5387	39.3042	13.5542	3.09663e+10			96971.9	0.217851	0.602155	0.179994	21125.4	13822.2	11442.1	12297.6	6299.34	3865.88	4579.23	5000.66	1085.03	17454.4	unknown	Endoplasmic reticulum	unknown	0.448849		116390
G3H4V4	Q9Z2W1	Stk25	Serine/threonine-protein kinase 25	912036	231.521	49.3036	46.4634	3.88445e+10			121643	0.0891566	0.229756	0.681087	10845.3	4199.87	4182.23	4516.47	2902.65	2105.11	2774.88	4651.94	2615.01	82849.4	unknown	Plasma membrane	unknown	0.238727		42591
G3H4V8	Q8BGE6	Atg4b	Cysteine protease ATG4B	230343	58.4729	13.0035	11.7348	1.0245e+10			32082.4	0.0377702	0.138495	0.823735	1211.76	398.975	831.304	785.069	540.35	423.251	397.085	608.911	458.316	26427.4	unknown	Nucleus - Chromatin	unknown	0.215303		44477
G3H4W0	P97930	Dtymk	Thymidylate kinase	7.09708e+06	1801.6	75.6987	361.558	5.96403e+10			186765	0.0773306	0.13968	0.782989	14442.7	8494.07	4668.08	3167.04	2284.27	2316.69	2009.47	1161.49	1986.31	146235	unknown	Nucleus - Chromatin	unknown	0.236927		8403.5
G3H4W2	Q8CIM3	D2hgdh	D-2-hydroxyglutarate dehydrogenase, mitochondrial	1.1207e+06	284.49	83.0982	57.0935	6.54701e+10	6.21717e+10	0.0011906	205021	0.459426	0.490194	0.0503803	94192.2	65440.2	23886	7900.29	1345.73	240.306	467.481	545.909	674.228	10329	unknown	Mitochondrion	Mitochondrion	0.986583		58419
G3H4X0	P05977-2	Myl1	Myosin light chain 1/3, skeletal muscle isoform	1.27498e+06	323.654	191.959	64.9532	1.51238e+11	1.33751e+11	0.00256134	473605	0.431223	0.453151	0.115627	204229	130660	55033	19367.2	2666.2	1567.36	1499.42	1669.34	2152.33	54761.4	unknown	Mitochondrion	Mitochondrion	0.993041		118620
G3IMD1	P28474	Adh5	Alcohol dehydrogenase class-3	1.27725e+07	3242.3	553.802	650.689	4.36321e+11	3.98801e+11	0.00293372	1.36635e+06	0.0215889	0.0644029	0.914008	29498	7829.5	12328.5	12000	11791.4	11642.8	10415.3	10023	11966.4	1248855	Cytosol	Cytosol	Cytosol	1		34161
G3H4Y1	Q920E3	Kcnh5	Potassium voltage-gated channel subfamily H member 5	31415.7	7.9749	3.67834	1.60046	2.89804e+09			9075.28	0.0544659	0.34618	0.599354	494.293	513.042	446.879	515.398	366.997	342.155	283.648	421.406	252.154	5439.31	unknown	Plasma membrane	unknown	0.348364		92248
G3H4Y5	Q61151	Ppp2r5e	Serine/threonine-protein phosphatase 2A 56 kDa regulatory subunit epsilon isoform	398126	101.065	27.6548	20.2824	2.17883e+10			68230.5	0.132668	0.374295	0.493037	9052	5049.32	3986.84	4692.84	2968.64	2180.24	2284.73	2786.36	1589.36	33640.2	unknown	Plasma membrane	unknown	0.604169		54727
G3H4Y6	Q9D0R9	Wdr89	WD repeat-containing protein 89	709647	180.145	38.6149	36.1527	3.04233e+10	3.04233e+10	0.000811741	95271.4	0.173994	0.207858	0.618148	16576.6	1643.44	1651.46	1317.71	1109.03	1256.53	1667.19	6155.16	5002.4	58891.9	unknown	Nucleus - Non-chromatin	Nucleus - Non-chromatin	0.881851		42871
G3H4Y9				193833	49.2048	25.4217	9.87477	2.00288e+10			62720.8	0.315262	0.226279	0.458459	19773.5	2712.28	2444.61	2510.21	1570.4	1188.36	1382.38	1542.07	842.09	28754.9	unknown	Nucleus - Chromatin	unknown	0.388517		103330
G3H4Z1	Q6ZWQ0-3	Syne2	Nesprin-2	96272.2	24.4388	23.4221	4.90455	1.84534e+10			57787.5	0.444121	0.204489	0.35139	25664.7	2443.19	2018.66	2000.81	1461.57	952.108	1107.22	1323.59	509.756	20305.9	unknown	Nucleus - Chromatin	unknown	0.353056		191680
G3H4Z5	Q922D8	Mthfd1	C-1-tetrahydrofolate synthase, cytoplasmic	1.69447e+07	4301.43	2178.46	863.241	1.71633e+12	1.71633e+12	0.0346388	5374731	0.0835079	0.441097	0.475396	448832	271367	218995	239973	166879	145776	192196	638634	496954	2.55512e+06	unknown	Ribosome	Ribosome	0.942144		101290
G3H4Z8;G3HZE7	P17156;P16627	Hspa2;Hspa1l	Heat shock-related 70 kDa protein 2;Heat shock 70 kDa protein 1-like	4.82172e+07	12240	4263.68	2456.41	3.3592e+12			10519418	0.0392292	0.0928353	0.867936	412668	154987	134536	138385	124904	116976	104367	96096.4	106322	9130177	unknown	Cytosol	unknown	0.680408		69668
G3H500	Q4VAC9	Plekhg3	Pleckstrin homology domain-containing family G member 3	140434	35.6492	24.2326	7.15434	1.9092e+10			59787	0.0769327	0.202595	0.720472	4599.58	2585.84	2066.49	2251.83	1158.23	1053.29	1125.09	990.156	881.597	43074.9	unknown	Endoplasmic reticulum	unknown	0.195851		135950
G3H509	Q8BX70-2	Vps13c	Vacuolar protein sorting-associated protein 13C	932515	236.72	235.808	47.5066	1.85785e+11			581791	0.0546342	0.249587	0.695778	31785.7	17631.1	22137.2	24536.2	16629.6	15090.5	16085.4	20505	12592.7	404797	unknown	Plasma membrane	unknown	0.345445		199230
G3H510	Q71LX4	Tln2	Talin-2	1.56598e+06	397.525	539.998	79.7782	4.25445e+11			1.33229e+06	0.161953	0.336036	0.502011	215769	84053	71262.2	79606.2	46600.6	33307.7	37030.4	58535.5	37302.8	668826	unknown	Plasma membrane	unknown	0.569572		271680
G3IIT5	Q78ZA7	Nap1l4	Nucleosome assembly protein 1-like 4	1.15085e+07	2921.44	575.961	586.295	4.53779e+11	3.91837e+11	0.00288249	1421022	0.033887	0.102616	0.863497	48154.2	18338.4	21566	22421.3	19601.3	19513.6	16847.2	12473.1	15058.1	1.22705e+06	unknown	Cytosol	Cytosol	0.795157		39430
G3H515;G3GVY9;G3GV12	P62823;Q9CZT8;P61028	Rab3c;Rab3b;Rab8b	Ras-related protein Rab-3C;Ras-related protein Rab-3B;Ras-related protein Rab-8B	2.40071e+06	609.422	72.0033	122.303	5.67288e+10	5.32e+10	0.0046791	177648	0.194636	0.74316	0.0622046	34576.6	25132.4	18749	24986.9	14306	10420.2	13244.6	21884.9	3296.64	11050.5	unknown	Plasma membrane	Plasma membrane	0.813873		23630
G3H520	Q91W36	Usp3	Ubiquitin carboxyl-terminal hydrolase 3	243725	61.8699	15.3338	12.4165	1.2081e+10			37831.9	0.558941	0.143252	0.297807	21145.8	651.811	483.985	157.243	395.345	365.136	495.379	1612.3	1258.31	11266.6	unknown	Nucleus - Chromatin	unknown	0.685216		49568
G3H523				48550.5	12.3246	6.90793	2.47339	5.44251e+09			17043.4	0.0510846	0.183285	0.765631	870.654	530.988	292.787	236.749	218.364	192.558	240.994	669.834	741.521	13048.9	unknown	Proteasome	unknown	0.457576		112100
G3H524				85304.4	21.6546	6.05365	4.3458	4.76945e+09	3.49319e+09	0.000262819	14935.7	0.0543779	0.213213	0.732409	812.17	345.708	382.841	231.972	296.281	229.791	227.262	648.518	822.104	10939	unknown	Proteasome	Proteasome	0.739505		55911
G3H530	Q9WV80	Snx1	Sorting nexin-1	7.33663e+06	1862.41	548.675	373.762	4.32281e+11			1.3537e+06	0.0387999	0.150687	0.810513	52523.5	19708.8	24177.6	31119.2	27267.2	25339.8	28149.1	30955.9	17267.2	1.09719e+06	unknown	Nucleus - Chromatin	unknown	0.224878		58921
G3H533	P24369	Ppib	Peptidyl-prolyl cis-trans isomerase B	2.30587e+07	5853.46	691.704	1174.72	5.44969e+11	5.44969e+11	0.00940832	1.70658e+06	0.259283	0.714567	0.0261504	442488	336270	248983	279506	136132	70802.7	78693.9	58299.9	10781.4	44627.9	Endoplasmic reticulum	Endoplasmic reticulum	Endoplasmic reticulum	1		23634
G3H535;G3HFA3;G3HKB5;G3HKB6	Q8BTH8;Q8BVP5;Q8C4X2;Q8C4X2	Csnk1g1;Csnk1g2;Csnk1g3	Casein kinase I isoform gamma-1;Casein kinase I isoform gamma-2;Casein kinase I isoform gamma-3	285745	72.5366	19.1061	14.5572	1.5053e+10	1.33493e+10	0.00117411	47139	0.169653	0.717167	0.11318	7997.25	6113.6	5300.96	6541.37	3663.95	2465.11	3425.46	5147.08	1149.01	5335.19	unknown	Plasma membrane	Plasma membrane	0.846865		52680
G3H543	P97355	Sms	Spermine synthase	1.58663e+06	402.766	76.2094	80.83	6.00427e+10			188025	0.0657198	0.183025	0.751255	12357	3733.71	5521.65	4774.29	4628.52	4614.42	3832.29	3118	4190.42	141255	unknown	Nucleus - Chromatin	unknown	0.225466		37843
G3H552	P70451-5	Fer	Tyrosine-protein kinase Fer	321187	81.5335	38.4504	16.3627	3.02937e+10	3.02937e+10	0.000611384	94865.5	0.109448	0.335768	0.554784	10382.8	3172.44	3221.66	3817.1	2794.18	2119.48	2791.63	7841.29	6094.99	52629.9	unknown	Ribosome	Ribosome	0.854438		94318
G3H558	Q80U04	Pja2	E3 ubiquitin-protein ligase Praja-2	80890.4	20.5341	7.86169	4.12093	6.19394e+09			19396.5	0.0411953	0.142337	0.816467	799.045	405.822	245.044	379.842	175.171	308.954	345.37	584.523	316.12	15836.6	unknown	Nucleus - Chromatin	unknown	0.240386		76572
G3H559	P27046	Man2a1	Alpha-mannosidase 2	1.50087e+06	380.997	238.828	76.4613	1.88164e+11	1.73548e+11	0.125259	589241	0.166524	0.755799	0.0776766	98122.8	102527	96182.7	106454	44119.4	21866.9	22260.8	37364.7	14572.9	45770.2	Golgi apparatus	Golgi apparatus	Golgi apparatus	1		125370
G3H565	P05213	Tuba1b	Tubulin alpha-1B chain	2.40485e+06	610.473	200.946	122.514	1.58318e+11			495779	0.152336	0.376202	0.471461	75525.1	54634.2	38373	40247.1	20469.1	12143.1	10777.1	7343.14	2526.42	233740	unknown	Endoplasmic reticulum	unknown	0.642138		65833
G3H569				24356.9	6.18303	4.15685	1.24085	3.27503e+09			10255.9	0.0734487	0.25765	0.668902	753.279	295.028	328.03	373.412	171.769	147.271	169.186	671.174	486.548	6860.16	unknown	Ribosome	unknown	0.262404		134460
G3H571	P70349	Hint1	Histidine triad nucleotide-binding protein 1	1.68797e+07	4284.91	227.122	859.928	1.78941e+11			560359	0.0366367	0.070073	0.89329	20529.7	5199.99	7303.27	6338.06	4847.65	3920.76	4645.17	3474.58	3536.56	500564	unknown	Cytosol	unknown	0.21231		10601
G3H3H9	Q8VCT3	Rnpep	Aminopeptidase B	6.05012e+06	1535.83	560.501	308.221	4.41598e+11	3.9052e+11	0.0028728	1.38288e+06	0.0282662	0.0874015	0.884332	39088.6	12720	17340.4	16412.7	16653.5	17275.9	14725.4	12162.1	13575.7	1.22292e+06	unknown	Cytosol	Cytosol	0.80066		72990
G3H577	Q60648	Gm2a	Ganglioside GM2 activator	1.05861e+06	268.729	28.0096	53.9305	2.20678e+10	2.20678e+10	0.00576147	69105.9	0.0924292	0.7505	0.157071	6387.4	9978.69	12480	14321.6	5383.44	2750.72	2785.12	3470.65	693.706	10854.5	Lysosome	Lysosome	Lysosome	1		20846
G3H578				1.01946e+06	258.792	13.6966	51.9362	1.0791e+10			33792.4	0.330054	0.446764	0.223182	11153.3	10367.8	2446.19	966.769	364.991	335.507	55.5425	378.012	182.385	7541.85	unknown	Mitochondrion	unknown	0.674552		10585
G3H584	P07214	Sparc	SPARC	2.28767e+06	580.728	81.9088	116.545	6.4533e+10	5.45158e+10	0.00479483	202087	0.190746	0.654027	0.155226	38547.3	25862.3	19357.7	24212.9	15076.6	10761.3	14242	20086.7	2570.93	31369.2	unknown	Plasma membrane	Plasma membrane	0.761275		28209
G3GWF4	Q61699-2	Hsph1	Heat shock protein 105 kDa	5.13001e+06	1302.26	572.935	261.346	4.51395e+11	3.88355e+11	0.00285688	1.41355e+06	0.0383823	0.101272	0.860346	54255.5	18810.1	20982	21007.2	17917.8	19824.8	16305.7	12869.4	15436.6	1.21615e+06	unknown	Cytosol	Cytosol	0.841508		87991
G3H5A2	P57784	Snrpa1	U2 small nuclear ribonucleoprotein A'	3.00566e+07	7629.9	380.694	1531.22	2.99935e+11			939255	0.0590054	0.137772	0.803223	55421.1	7602.06	9087.95	9554.39	9792.83	9856.22	12449.1	36879.7	34180.8	754431	unknown	Nucleus - Non-chromatin	unknown	0.365004		9979
G3H5A4	Q8BJ83	Tm2d3	TM2 domain-containing protein 3	41939.6	10.6464	1.07566	2.1366	8.47474e+08			2653.89	0.192702	0.632078	0.17522	511.409	228.354	376.476	304.195	230.961	132.605	205.432	157.902	41.5397	465.015	unknown	Endoplasmic reticulum	unknown	0.330321		20207
G3H5A7	P39447	Tjp1	Tight junction protein ZO-1	851194	216.076	92.9334	43.3638	7.32189e+10			229287	0.0732929	0.216118	0.710589	16805.1	6756.58	8343.62	7399.66	4877.18	3706.97	4090.32	7452.15	6926.67	162929	unknown	Nucleus - Chromatin	unknown	0.231789		86019
G3H5A9	Q9CSH3	Dis3	Exosome complex exonuclease RRP44	2.46921e+06	626.812	220.973	125.793	1.74097e+11			545189	0.0595096	0.172921	0.76757	32444	8510.39	9368.12	8528.01	7499.45	8184.2	8345.89	23182.3	20656.2	418471	unknown	Proteasome	unknown	0.380914		70507
G3H5B8	Q61712	Dnajc1	DnaJ homolog subfamily C member 1	96432.6	24.4795	5.59626	4.91273	4.40909e+09			13807.2	0.154338	0.483871	0.361791	2130.97	1353.67	1225.51	1425.03	787.299	572.554	570.321	616.948	129.576	4995.32	unknown	Plasma membrane	unknown	0.46049		45722
G3H5C9;G3HNK0;G3H513	Q6ZWY3;Q6ZWU9;Q6ZWY3	Rps27l;Rps27	40S ribosomal protein S27-like;40S ribosomal protein S27	5.14905e+06	1307.09	62.6632	262.316	4.93701e+10	4.93701e+10	0.000996382	154604	0.129107	0.510715	0.360177	19960.5	13350.5	8683.82	8796.85	5755.53	4885.85	5905.85	17205	14375.2	55684.8	unknown	Ribosome	Ribosome	0.941564		9588.2
G3H5D5	P31786	Dbi	Acyl-CoA-binding protein	4.81261e+07	12216.9	823.355	2451.77	6.48692e+11			2031396	0.0393649	0.104522	0.856113	79965.7	31458.6	35563	29579.6	25106.9	30827.3	21038.1	15738.7	23013.3	1.7391e+06	unknown	Cytosol	unknown	0.675664		13479
G3H5E2;G3H9F9	Q8BGS1-2;B1AXV0	Epb41l5;Frrs1l	Band 4.1-like protein 5;DOMON domain-containing protein FRRS1L	660128	167.574	67.1268	33.63	5.28868e+10			165617	0.251536	0.654891	0.093573	41658.5	23778.8	21691.9	25154.4	12063.4	7039.39	9119.21	8871.08	742.623	15497.2	unknown	Endoplasmic reticulum	unknown	0.456042		80116
G3H5E5	Q9JIW9	Ralb	Ras-related protein Ral-B	2.66013e+06	675.277	86.3274	135.519	6.80143e+10	5.81515e+10	0.0051146	212989	0.161005	0.693985	0.14501	34292.3	25898.7	22820.4	29461.1	17688.1	12207	14900.9	21079.1	3755.51	30885.4	unknown	Plasma membrane	Plasma membrane	0.830207		25568
G3H5F2	Q7TQK5	Ccdc93	Coiled-coil domain-containing protein 93	1.44736e+06	367.415	133.522	73.7354	1.05197e+11			329428	0.0446116	0.343313	0.612076	14696.3	7536.32	9355.61	16366.8	14800.9	12867.3	17430.6	25683.5	9055.9	201635	unknown	Nucleus - Chromatin	unknown	0.229413		72682
G3H5F8	P22315	Fech	Ferrochelatase, mitochondrial	926482	235.188	46.7342	47.1993	3.68202e+10	3.35838e+10	0.000643134	115304	0.426347	0.485755	0.0878987	49159.3	36450.3	13595.1	4413.58	678.263	28.2953	84.9174	317.342	441.403	10135	unknown	Mitochondrion	Mitochondrion	0.985966		39742
G3H5G6	Q8CDN6	Txnl1	Thioredoxin-like protein 1	8.08698e+06	2052.89	213.644	411.988	1.68322e+11	1.39342e+11	0.0104838	527106	0.0283172	0.143856	0.827827	14926.2	4091.81	6458.88	5687.69	5911.03	5982.23	5494.21	18355.3	23846.3	436353	Proteasome	Proteasome	Proteasome	1		20814
G3H5H2	Q9CWZ7	Napg	Gamma-soluble NSF attachment protein	4.36352e+06	1107.68	94.7679	222.298	7.46642e+10			233813	0.0996035	0.441197	0.459199	23288.6	13910.5	12634.5	16721.6	11026.9	9304.34	12380.4	21116.7	6062.77	107367	unknown	Plasma membrane	unknown	0.610385		17111
G3H5H5	Q8BMI0	Fbxo38	F-box only protein 38	38522.5	9.77897	3.12472	1.96251	2.46186e+09			7709.37	0.1702	0.0713157	0.758484	1312.13	97.2965	80.2065	6.51963	60.7474	57.3069	50.6348	75.8702	121.217	5847.44	unknown	Nucleus - Non-chromatin	unknown	0.26075		63907
G3H5H7	Q8BM88	Ctso	Cathepsin O	52685.2	13.3742	2.16261	2.68403	1.70384e+09			5335.62	0.174801	0.642253	0.182946	932.673	621.917	728.576	1071.31	357.845	183.034	190.04	198.911	75.1928	976.128	unknown	Lysosome	unknown	0.412123		32340
G3H5I9	Q922V4	Plrg1	Pleiotropic regulator 1	2.77536e+06	704.527	150.191	141.389	1.1833e+11			370554	0.0690254	0.353324	0.577651	25577.6	5263.81	4879.04	6474.01	8236.32	9638.38	12266.5	38013.6	46153.8	214051	unknown	Nucleus - Non-chromatin	unknown	0.391483		42636
G3H5J2	Q3U3D7	Tmem131l	Transmembrane protein 131-like	32008.3	8.12532	6.88134	1.63065	5.42156e+09			16977.8	0.198495	0.533136	0.268369	3370	2110.32	1756.69	1890.03	923.717	620.909	688.537	729.58	331.677	4556.3	unknown	Plasma membrane	unknown	0.65962		169380
G3H5J4	Q8K396	Mnd1	Meiotic nuclear division protein 1 homolog	244645	62.1033	6.50842	12.4633	5.12775e+09	5.12775e+09	0.000136816	16057.7	0.265029	0.198531	0.53644	4255.75	636.84	311.02	388.6	226.349	246.64	226.797	665.354	486.357	8614	unknown	Nucleus - Chromatin	Nucleus - Chromatin	0.785681		20960
G3H5J7	Q9ESN6	Trim2	Tripartite motif-containing protein 2	51894.6	13.1735	5.36358	2.64375	4.22577e+09			13233.1	0.0574376	0.242259	0.700303	760.079	309.087	381.312	200.314	242.793	241.945	213.531	802.859	814.007	9267.2	unknown	Proteasome	unknown	0.633619		81430
G3H5K2	Q8BWJ3	Phka2	Phosphorylase b kinase regulatory subunit alpha, liver isoform	188114	47.753	30.846	9.58341	2.43025e+10			76103.9	0.107022	0.185936	0.707042	8144.82	3322.1	2945.38	1477.57	905.067	798.11	806.722	1819.85	2075.65	53808.6	unknown	Nucleus - Chromatin	unknown	0.293072		129190
G3H5K6	P35486	Pdha1	Pyruvate dehydrogenase E1 component subunit alpha, somatic form, mitochondrial	2.18341e+06	554.26	119.762	111.233	9.4356e+10	9.08971e+10	0.00174069	295478	0.483312	0.480031	0.0366574	142808	93136.4	34706.9	10687.6	1560.89	266.951	214.943	384.155	880.919	10831.5	Mitochondrion	Mitochondrion	Mitochondrion	1		43215
G3H5K9	Q8R550-8	Sh3kbp1	SH3 domain-containing kinase-binding protein 1	904673	229.652	75.4441	46.0882	5.94397e+10	5.94397e+10	0.00119961	186137	0.111441	0.310583	0.577976	20743.2	7434.11	6280.44	5957.14	3842.61	3591.51	4575.04	14521.6	11608.6	107583	unknown	Ribosome	Ribosome	0.757657		65703
G3H5L1				95455.9	24.2316	8.31772	4.86296	6.55324e+09			20521.6	0.144126	0.28664	0.569234	2957.69	272.053	311.326	297.242	337.008	337.533	656.326	2333.24	1337.6	11681.6	unknown	Nucleus - Non-chromatin	unknown	0.349034		68652
G3HLV8	Q9QYI3	Dnajc7	DnaJ homolog subfamily C member 7	7.84816e+06	1992.26	556.18	399.822	4.38194e+11	3.75291e+11	0.00276077	1.37222e+06	0.037758	0.105794	0.856448	51812.1	15066.4	20378.1	18917.7	18817.4	18309.1	16659.5	18385.8	18637.9	1.17523e+06	unknown	Cytosol	Cytosol	0.849002		55834
G3H5L8	Q80TQ2	Cyld	Ubiquitin carboxyl-terminal hydrolase CYLD	153715	39.0207	15.7887	7.83095	1.24394e+10			38954.2	0.0891687	0.212438	0.698393	3473.5	1258.47	1267.09	1223.7	762.87	596.326	797.288	1372.56	997.067	27205.4	unknown	Nucleus - Chromatin	unknown	0.237798		80925
G3H5M7				46957.8	11.9203	2.54439	2.39225	2.00463e+09			6277.56	0.115792	0.467387	0.41682	726.893	489.194	259.236	264.683	122.177	136.689	217.518	738.171	706.38	2616.61	unknown	Nucleus - Non-chromatin	unknown	0.323826		42690
G3H6Y6	Q9CZ44-3	Nsfl1c	NSFL1 cofactor p47	1.03952e+07	2638.83	541.078	529.579	4.26296e+11	3.66994e+11	0.00269974	1334958	0.0390833	0.100026	0.860891	52174.6	15038.1	20099.3	18426.6	17805.3	17490.8	15459.8	12471.5	16739	1.14925e+06	unknown	Cytosol	Cytosol	0.862788		41009
G3H5N5	Q91XL3	Uxs1	UDP-glucuronic acid decarboxylase 1	327306	83.087	18.2185	16.6745	1.43537e+10	1.23103e+10	0.00888498	44949	0.188933	0.668706	0.142361	8492.32	6696.6	6568.66	6495.75	3216.21	1584.1	2033.99	2713.84	748.494	6398.98	Golgi apparatus	Golgi apparatus	Golgi apparatus	1		43854
G3H5N7	Q9D7N3	Mrps9	28S ribosomal protein S9, mitochondrial	1.81069e+06	459.645	103.425	92.245	8.14847e+10	7.4331e+10	0.00142345	255172	0.412173	0.500035	0.0877922	105175	85641.3	28183.6	10070.3	1366.81	413.289	263.151	887.362	768.905	22402.1	Mitochondrion	Mitochondrion	Mitochondrion	1		45002
G3H5N9	Q3UR70-2	Tgfbrap1	Transforming growth factor-beta receptor-associated protein 1	733746	186.262	85.4487	37.3804	6.7322e+10			210821	0.0515914	0.294808	0.653601	10876.5	4511.62	5260.66	6707.33	6138.55	5763.29	7371.17	16157.6	10241.3	137792	unknown	Nucleus - Chromatin	unknown	0.208146		91751
G3H5P2	O70433	Fhl2	Four and a half LIM domains protein 2	4.56717e+06	1159.38	185.738	232.673	1.46337e+11			458257	0.137671	0.223656	0.638673	63088.5	14680.1	13507.8	15465.3	10781.3	8526.71	9505.4	17842.4	12183	292676	unknown	Nucleus - Chromatin	unknown	0.257338		32041
G3H5P3	O55033	Nck2	Cytoplasmic protein NCK2	368822	93.6258	20.0673	18.7895	1.58103e+10			49510.4	0.109481	0.303633	0.586886	5420.45	2508.83	2107.82	1801.07	1429.25	1184.09	1143.03	2929.54	1929.34	29056.9	unknown	Ribosome	unknown	0.211356		42867
G3H5P5	P97367-2	Meis2	Homeobox protein Meis2	96086.6	24.3917	6.30903	4.8951	4.97066e+09			15565.7	0.378977	0.0744124	0.54661	5899.06	112.896	177.19	81.226	178.941	216.772	119.71	152.865	118.684	8508.4	unknown	Nucleus - Chromatin	unknown	0.387998		51731
G3H5P7	Q9CQ28-3	Dph6	Diphthine--ammonia ligase	58351.1	14.8125	2.22587	2.97268	1.75369e+09			5491.71	0.030217	0.198425	0.771358	165.943	50.3733	173.621	233.46	189.031	95.6417	101.564	137.62	108.382	4236.08	unknown	Nucleus - Chromatin	unknown	0.229662		30054
G3H5P9	Q8CFQ3	Aqr	RNA helicase aquarius	1.24066e+06	314.943	266.253	63.205	2.09771e+11	2.09771e+11	0.00559701	656903	0.0999462	0.274405	0.625649	65655	13003.6	12662.9	12606	11604	11608.9	14863.7	54327.6	49581	410991	unknown	Nucleus - Non-chromatin	Nucleus - Non-chromatin	0.785119		169080
G3H5Q3	P43247	Msh2	DNA mismatch repair protein Msh2	1.35614e+06	344.259	164.347	69.0883	1.29483e+11			405481	0.143296	0.141843	0.714861	58103.9	5362.66	7021.99	5300.03	6011.12	5196.5	5859.61	11377.1	11385.6	289862	unknown	Nucleus - Chromatin	unknown	0.660086		95479
G3H5Q5	P54276	Msh6	DNA mismatch repair protein Msh6	2.11469e+06	536.817	379.852	107.732	2.99272e+11			937177	0.117537	0.120276	0.762188	110153	10887	14233.8	11578.7	11890.4	11629.7	11522.9	20165	20812	714305	unknown	Nucleus - Chromatin	unknown	0.508515		141520
G3H5Q6	Q7TPD1	Fbxo11	F-box only protein 11	89153.9	22.6318	10.6416	4.54191	8.38412e+09			26255.1	0.140835	0.260192	0.598973	3697.64	702.385	677.379	528.013	467.61	469.526	542.951	1826.16	1617.35	15726.1	unknown	Nucleus - Non-chromatin	unknown	0.64221		94041
G3H5R2	Q3TDD9	Ppp1r21	Protein phosphatase 1 regulatory subunit 21	1.49985e+06	380.738	158.617	76.4092	1.24969e+11	1.24969e+11	0.00252211	391343	0.106129	0.371844	0.522028	41532.7	13863.9	12924.7	15822.3	12549.6	11331.6	15281.8	38921.2	24823.3	204292	unknown	Ribosome	Ribosome	0.709073		83321
G3H5R3	Q8CDJ8	Ston1	Stonin-1	50444.6	12.8054	5.24721	2.56988	4.13409e+09			12946	0.0402218	0.116209	0.843569	520.712	245.254	317.941	235.634	188.193	118.989	155.408	138.041	104.988	10920.9	unknown	Nucleus - Chromatin	unknown	0.230775		81953
G3H5T6	Q91WL6	Snx11	Sorting nexin-11	51801.8	13.1499	1.941	2.63902	1.52924e+09			4788.86	0.0685739	0.325906	0.60552	328.391	223.47	206.543	363.981	164.643	130.347	154.251	220.384	97.0997	2899.75	unknown	Plasma membrane	unknown	0.494205		29521
G3H5T7	P83917	Cbx1	Chromobox protein homolog 1	8.89489e+06	2257.97	366.21	453.147	2.88523e+11			903519	0.10279	0.0655344	0.831675	92872.9	4956.24	9087.67	6619.15	8172.88	8771.07	7509.73	6545.92	7548.95	751435	unknown	Nucleus - Non-chromatin	unknown	0.239166		32437
G3H5T8	Q61985-3	Nfe2l1	Endoplasmic reticulum membrane sensor NFE2L1	24398	6.19345	2.51851	1.24295	1.98424e+09			6213.7	0.23658	0.486849	0.27657	1470.04	897.391	659.34	612.831	316.298	149.873	177.115	136.327	75.9621	1718.53	unknown	Endoplasmic reticulum	unknown	0.655883		81328
G3H5U0	Q99LM2	Cdk5rap3	CDK5 regulatory subunit-associated protein 3	4.08087e+06	1035.93	266.198	207.898	2.09728e+11	2.09728e+11	0.00362074	656769	0.173787	0.533105	0.293109	114138	85228.6	62273.5	73681.2	42198	27199.7	30128.9	24891.3	4525.51	192505	unknown	Endoplasmic reticulum	Endoplasmic reticulum	0.89804		51393
G3H5U7	Q3TBW2	Mrpl10	39S ribosomal protein L10, mitochondrial	1.16552e+06	295.867	43.1005	59.3768	3.39573e+10	3.0769e+10	0.000589231	106338	0.452898	0.453211	0.0938915	48160.3	29192.3	13049.5	4285.59	687.888	222.978	233.484	241.038	280.852	9984.26	Mitochondrion	Mitochondrion	Mitochondrion	1		29135
[truncated: 4,454 more rows]

## Sheet: CHO-K1_Rep2
UniProt_acc_crgr	UniProt_acc_mmus	Gene name_mmus	Protein name_mmus	Copy number	Concentration [nM]	Abundance (mass/total mass) [*10^-6]	Abundance (molecules/total molecules) [*10^-6]	protein mass/cell	corrected organelle protein mass	% mass percentage to organelle	TMT fraction Sum	nuclear fraction	organelle fraction	cytosol fraction	Reporter intensity weighted_F01	Reporter intensity weighted_F02	Reporter intensity weighted_F03	Reporter intensity weighted_F04	Reporter intensity weighted_F05	Reporter intensity weighted_F06	Reporter intensity weighted_F07	Reporter intensity weighted_F08	Reporter intensity weighted_F09	Reporter intensity weighted_F10	markers	SVM	SVM classification	SVM scores	Histones	Mol. weight [Da]
[truncated: 5,909 more rows]

[truncated: 4 more sheets: CHO-K1_Rep3, MPC-11_Rep1, MPC-11_Rep2, MPC-11_Rep3]
