# Supplementary material for: Spatial Proteomics Reveals Differences in the Cellular Architecture of Antibody-Producing CHO and Plasma Cell–Derived Cells
Source: Mol Cell Proteomics. 2022 Aug 5;21(10):100278. doi: 10.1016/j.mcpro.2022.100278 (PMC9562429; doi:10.1016/j.mcpro.2022.100278)
Supplement: TableS7 [file mmc8.xlsx]

## Sheet: Notes
This file contains the Limma and DEqMS results for unfractionated cell lysates of CHO-K1 and MPC-11 cells.
Columns
Protein IDs	UniProt Identifier for mus musculus
Majority protein IDs	These are the IDs of those proteins that have at least half of the peptides that the leading protein has
Protein names	Protein names
Gene names	Gene Symbols
logFC	log2 fold change CHO/MPC-11
AveExpr	mean of log2 LFQ intensities across all samples
P.Value	p-value as calculated by Limma
adj.P.Val	BH corrected Limma p-values
sca.P.Value	DEqMS p-values
sca.adj.pval	BH corrected DEqMS p-values
count	Peptide count values
sca.t	DEqMS t-statistics
t	Limma output t-statisics
B	Limma B values
LFQ intensity CHO-01	Normalized intensity values for CHO replicate 1
LFQ intensity CHO-02	Normalized intensity values for CHO replicate 2
LFQ intensity CHO-03	Normalized intensity values for CHO replicate 3
LFQ intensity MPC-01	Normalized intensity values for MPC replicate 1
LFQ intensity MPC-02	Normalized intensity values for MPC replicate 2
LFQ intensity MPC-03	Normalized intensity values for MPC replicate 3
Razor + unique peptides CHO-01	CHO-01 Number of razor + unique peptides associated with the protein group (i.e. these peptides are shared with another protein group)
Razor + unique peptides CHO-02	CHO-02 Number of razor + unique peptides associated with the protein group (i.e. these peptides are shared with another protein group)
Razor + unique peptides CHO-03	CHO-03 Number of razor + unique peptides associated with the protein group (i.e. these peptides are shared with another protein group)
Razor + unique peptides MPC-01	MPC-11-01 Number of razor + unique peptides associated with the protein group (i.e. these peptides are shared with another protein group)
Razor + unique peptides MPC-02	MPC-11-02 Number of razor + unique peptides associated with the protein group (i.e. these peptides are shared with another protein group)
Razor + unique peptides MPC-03	MPC-11-03 Number of razor + unique peptides associated with the protein group (i.e. these peptides are shared with another protein group)
Sequence coverage [%]	Percentage of the sequence that is covered by the identified peptides of the best protein sequence contained in the group
Unique + razor sequence coverage [%]	Percentage of the sequence that is covered by the identified unique and razor peptides of the best protein sequence contained in the group
Unique sequence coverage [%]	Percentage of the sequence that is covered by the identified unique peptides of the best protein sequence contained in the group
Mol. weight [kDa]	Molecular weight of the leading protein sequence contained in the protein group
Q-value	This is the ratio of reverse to forward protein groups
Score	Protein score which is derived from peptide posterior error probabilities
Intensity	Summed up eXtracted Ion Current (XIC) of all isotopic clusters associated with the identified AA sequence. In case of a labeled experiment this is the total intensity of all the isotopic patterns in the label cluster
MS/MS count	Number of product ion scans associated with this protein
Number of proteins	Number of proteins contained within the group. This corresponds to the number of entries in the column 'Protein IDs'
Sequence length	The length of the leading protein sequence contained in the group
Peptides	The total number of peptide sequences associated with the protein group (i.e. for all the proteins in the group)
Razor + unique peptides	The total number of razor + unique peptides associated with the protein group (i.e. these peptides are shared with another protein group)
Unique peptides	The total number of unique peptides associated with the protein group (i.e. these peptides are not shared with another protein group)
id
Peptide IDs	Identifier(s) of the associated peptide sequence(s) summary, which can be found in the file 'peptides.txt'
Mod. peptide IDs	Identifier(s) of the associated modified peptide sequence(s) summary, which can be found in the file 'modificationSpecificPeptides.txt'
Evidence IDs	Identifier(s) of the associated PSM summary, which can be found in the file 'evidence.txt'
MS/MS IDs	Identifier(s) of the associated product ion scan(s), which can be found in the file 'msms.txt'
Best MS/MS	The identifier of the best (in terms of quality) MS/MS scans identifying the peptides of this protein, referenced against the msms table
Oxidation (M) site IDs	Identifier(s) for site(s) associated with the protein group, which show(s) evidence of the modification, referenced against the appropriate modification site file
Oxidation (M) site positions	Positions of the sites in the leading protein of this group

## Sheet: DEqMS results
Protein IDs	Majority protein IDs	Protein names	Gene names	logFC	AveExpr	P.Value	adj.P.Val	sca.P.Value	sca.adj.pval	count	sca.t	t	B	LFQ intensity CHO-01	LFQ intensity CHO-02	LFQ intensity CHO-03	LFQ intensity MPC-01	LFQ intensity MPC-02	LFQ intensity MPC-03	Razor + unique peptides CHO-01	Razor + unique peptides CHO-02	Razor + unique peptides CHO-03	Razor + unique peptides MPC-01	Razor + unique peptides MPC-02	Razor + unique peptides MPC-03	Sequence coverage [%]	Unique + razor sequence coverage [%]	Unique sequence coverage [%]	Mol. weight [kDa]	Q-value	Score	Intensity	MS/MS count	Number of proteins	Sequence length	Peptides	Razor + unique peptides	Unique peptides	id	Peptide IDs	Mod. peptide IDs	Evidence IDs	MS/MS IDs	Best MS/MS	Oxidation (M) site IDs	Oxidation (M) site positions
A2A432;A2A432-2	A2A432;A2A432-2	Cullin-4B	Cul4b	0.859144	24.7325	0.00202085	0.00434027	0.00200629	0.00381105	3	4.78258	5.45526	-1.9221	25.1111	25.165	25.2101	24.628	24.1729	24.1079	8	11	9	2	5	3	30.8	30.8	24.2	52.79	0	21.129	427260000	39	2	454	12	12	9	0	440;3134;3345;3456;3569;4829;6383;10350;10963;14317;16044;16261	454;3230;3447;3561;3676;4961;6558;10624;11257;14784;16559;16781	2849;20314;21725;21726;22410;22411;22412;22413;22414;22415;23072;23073;31466;31467;31468;31469;31470;31471;31472;31473;31474;31475;31476;31477;41604;41605;41606;69807;69808;69809;69810;73759;73760;73761;73762;94217;94218;94219;94220;94221;106479;106480;106481;107857;107858	3807;27666;29603;29604;30578;30579;30580;30581;30582;30583;31463;31464;43158;43159;43160;43161;43162;43163;43164;43165;43166;43167;43168;56891;56892;56893;94701;94702;94703;94704;94705;94706;94707;100036;100037;100038;100039;127387;127388;127389;143545;143546;143547;145512;145513	3807;27666;29603;30579;31463;43160;56891;94703;100036;127388;143545;145512
A2A4P0	A2A4P0	ATP-dependent RNA helicase DHX8	Dhx8	2.43339	24.8189	1.42693e-06	3.11757e-05	4.37745e-06	2.98869e-05	1	12.6848	21.5774	6.28189	26.15	26.0075	25.9492	23.4566	23.5988	23.7513	10	11	11	0	1	0	54.1	51.4	51.4	37.776	0	73.801	741440000	52	1	329	12	11	11	1	3123;3487;3633;5739;5756;12949;13030;16066;16196;16840;18675;19239	3219;3592;3741;5898;5915;13383;13471;16581;16713;17375;19264;19840	20251;20252;20253;22594;22595;22596;22597;23695;23696;23697;23698;37638;37639;37640;37732;37733;37734;86804;86805;86806;87577;87578;87579;87580;87581;106633;106634;107386;107387;107388;111765;111766;111767;124605;124606;124607;127923	27595;27596;27597;30848;30849;30850;30851;30852;30853;30854;30855;30856;30857;30858;30859;30860;30861;32285;32286;32287;51393;51394;51395;51396;51397;51398;51399;51400;51517;51518;51519;51520;51521;51522;51523;51524;117651;117652;117653;117654;118567;118568;118569;118570;143780;143781;144849;144850;144851;151012;168532;168533;168534;168535;172862;172863	27595;30856;32285;51398;51518;117653;118568;143781;144850;151012;168532;172863
A2ADY9	A2ADY9	Protein DDI1 homolog 2	Ddi2	-1.8974	25.0267	0.0538284	0.0709632	0.0341332	0.0461662	2	-2.62554	-2.43835	-5.5832	25.8808	23.43	22.9231	25.9863	26	25.94	2	2	1	2	3	3	32.7	32.7	32.7	16.835	0	20.707	569480000	15	1	153	3	3	3	3	2750;3535;7902	2836;3640;8112	17922;17923;17924;17925;17926;17927;17928;22846;22847;22848;22849;22850;22851;51840;51841;51842;51843;51844;51845;51846	24428;24429;24430;24431;24432;24433;24434;31148;31149;31150;31151;31152;70515;70516;70517;70518;70519;70520;70521;70522	24428;31151;70517
A2AGT5;A2AGT5-2;A2AGT5-3	A2AGT5;A2AGT5-2;A2AGT5-3	Cytoskeleton-associated protein 5	Ckap5	2.85194	24.5767	0.00526187	0.00965203	0.00222276	0.00415577	2	4.6945	4.44026	-3.01215	26.8174	25.3182	25.8724	22.407	22.6804	24.3647	12	10	9	2	3	1	28	28	28	71.763	0	44.968	603180000	51	3	633	13	13	13	5	6;738;1151;1750;3814;4884;5377;7972;9522;12437;12598;13718;17877	6;759;1187;1801;3928;5018;5520;8183;9779;12859;13023;14178;18449	45;46;47;4771;4772;4773;7538;11106;11107;24830;24831;31833;31834;31835;35178;35179;35180;52278;64205;64206;64207;64208;64209;83501;83502;83503;83504;84453;84454;84455;84456;84457;84458;84459;84460;84461;84462;91698;91699;119692;119693;119694;119695	66;67;68;69;70;6470;6471;6472;6473;10311;15135;33855;33856;33857;33858;43648;43649;43650;43651;48109;48110;48111;48112;48113;71182;87267;87268;87269;87270;87271;87272;87273;87274;87275;112952;112953;112954;112955;112956;114373;114374;114375;114376;114377;114378;114379;114380;114381;124108;124109;162006;162007;162008	66;6470;10311;15135;33855;43648;48109;71182;87268;112953;114373;124108;162006
A2AIV2;A2AIV2-2	A2AIV2;A2AIV2-2	Protein virilizer homolog	Kiaa1429	-0.770662	23.6238	0.109069	0.133724	0.10488	0.126985	2	-1.86215	-1.90663	-6.31664	24.005	23.3188	22.3915	24.0854	23.9879	23.954	2	1	1	2	2	3	7.8	7.8	7.8	67.095	0	31.196	124380000	8	2	603	3	3	3	6	5180;8759;18769	5322;8996;19360	33886;57754;57755;57756;57757;57758;57759;57760;125117;125118;125119;125120	46503;78548;78549;78550;78551;78552;78553;169176	46503;78550;169176
A2AN08;A2AN08-5;A2AN08-3;A2AN08-2	A2AN08;A2AN08-5;A2AN08-3;A2AN08-2	E3 ubiquitin-protein ligase UBR4	Ubr4	0.184577	24.879	0.217945	0.248399	0.13117	0.155296	12	1.70916	1.38897	-6.9885	24.9159	25.092	24.9059	25.0225	24.6859	24.6515	20	19	14	11	15	12	19.3	19.3	19.3	224.13	0	63.05	1042800000	95	4	2009	26	26	26	8	105;929;1203;1343;1604;1643;2574;2809;2924;4185;6508;7399;7877;8311;9848;10215;10663;11814;12268;12370;15035;15117;15421;16434;16571;18096	107;953;1240;1384;1651;1690;2648;2896;3015;4305;6685;7598;8087;8527;10114;10487;10939;12127;12659;12784;15524;15608;15917;16958;17098;18672	640;641;642;6061;6062;6063;6064;6065;6066;6067;7898;7899;7900;7901;7902;7903;7904;7905;7906;7907;8757;10247;10472;10473;10474;10475;16490;16491;16492;16493;16494;16495;16496;18313;18314;18315;18316;19039;19040;19041;19042;19043;19044;19045;19046;27183;27184;27185;27186;27187;42424;42425;48560;51657;54864;54865;54866;54867;54868;54869;66163;66164;66165;66166;66167;66168;66169;68676;68677;68678;717…	891;892;893;8303;8304;10767;10768;10769;10770;10771;10772;10773;10774;10775;10776;10777;10778;11960;13958;14276;14277;14278;14279;14280;22437;22438;22439;25010;25011;25012;25013;26026;26027;26028;26029;26030;26031;26032;37221;37222;37223;37224;58158;66131;70262;74750;89892;89893;89894;89895;89896;89897;89898;89899;89900;89901;93154;93155;93156;93157;93158;97421;97422;97423;106839;106840;111293;11…	891;8303;10774;11960;13958;14278;22437;25012;26028;37223;58158;66131;70262;74750;89898;93157;97421;106840;111293;112332;133193;133817;136269;147054;148190;163913
A2AQ19	A2AQ19	RNA polymerase-associated protein RTF1 homolog	Rtf1	0.0926113	24.4473	0.404894	0.437441	0.542799	0.571691	3	0.639586	0.901105	-7.51761	24.3551	24.541	24.5849	24.3484	24.5077	24.3471	4	5	5	3	2	3	24.8	24.8	24.8	41.561	0	18.154	250590000	34	1	367	7	7	7	10	2835;7926;9755;11576;12783;13849;15261	2924;8136;10017;11882;13211;14312;15754	18515;18516;51994;51995;51996;51997;51998;51999;65589;77189;77190;77191;77192;77193;77194;77195;77196;77197;85670;85671;85672;85673;85674;92273;92274;92275;100033;100034	25293;25294;70712;70713;70714;70715;70716;70717;70718;89152;104737;104738;104739;104740;104741;104742;104743;104744;104745;104746;104747;104748;104749;116008;116009;116010;116011;116012;116013;124880;124881;124882;134979;134980;134981	25294;70714;89152;104738;116013;124880;134980
A2AR02	A2AR02	Peptidyl-prolyl cis-trans isomerase G	Ppig	1.53997	24.3642	0.00934427	0.015552	0.00686889	0.01107	2	3.7826	3.89386	-3.66032	24.9724	25.0826	25.3476	22.9659	24.4542	23.3625	3	3	4	1	1	1	20.9	20.9	20.9	30.078	0	4.9465	289600000	11	1	263	4	4	4	12	2192;6340;8502;18379	2256;6513;8724;18961	13797;41360;41361;41362;56099;56100;56101;56102;56103;56104;122887;122888;122889	18809;56556;56557;56558;76321;76322;76323;76324;76325;166293;166294;166295	18809;56556;76323;166293
A2ASS6;A2ASS6-2	A2ASS6;A2ASS6-2	Titin	Ttn	-7.32006	27.1678	2.60706e-05	0.000163381	3.31147e-06	2.44184e-05	2	-13.2202	-12.6693	3.06332	23.9508	22.4345	24.1378	30.0941	31.5018	30.8875	2	1	2	2	3	3	0.3	0.3	0.3	1949.1	0.00064205	2.2723	7401100000	11	2	17712	4	4	4	13	2858;2918;11314;13399	2947;3009;11613;13852	18635;18636;18637;19002;19003;19004;19005;19006;75673;75674;75675;89891;89892	25457;25458;25459;25963;102771;102772;102773;102774;102775;121820;121821	25457;25963;102771;121821
A2BE28;A2BE28-2	A2BE28;A2BE28-2	Ribosomal biogenesis protein LAS1L	Las1l	-1.19424	23.8243	0.00216265	0.00458491	0.00401882	0.00699367	2	-4.20334	-5.3785	-1.99964	23.307	22.7657	23.6088	24.4772	24.3971	24.3899	3	1	1	2	3	3	42.3	42.3	42.3	13.141	0	5.9955	204050000	11	2	111	4	4	4	17	5697;5870;6611;19128	5855;6034;6790;19725	37367;37368;37369;37370;37371;38471;38472;43046;43047;43048;43049;127235;127236;127237	51035;51036;52514;59014;59015;59016;171934;171935;171936;171937;171938;171939	51035;52514;59016;171937
A2BH40;A2BH40-4;A2BH40-2;A2BH40-3	A2BH40;A2BH40-4;A2BH40-2;A2BH40-3	AT-rich interactive domain-containing protein 1A	Arid1a	-0.343685	24.2845	0.242511	0.27377	0.30497	0.33542	2	-1.10677	-1.30756	-7.08592	24.2799	24.5135	23.5445	24.4788	24.339	24.5511	5	7	1	2	3	3	17.5	17.5	11.7	72.614	0	28.652	263680000	40	4	657	7	7	5	18	2137;4073;5604;11327;14283;15123;18067	2199;4190;5758;11626;14749;15614;18643	13435;13436;13437;13438;13439;13440;13441;13442;26513;26514;36715;75749;75750;75751;75752;75753;75754;75755;75756;94077;94078;99218;120872;120873;120874;120875;120876	18339;18340;18341;18342;18343;18344;18345;18346;18347;18348;18349;18350;18351;18352;18353;18354;18355;18356;36269;36270;36271;50162;102850;102851;102852;102853;102854;102855;102856;102857;102858;102859;102860;102861;127216;127217;133844;163668;163669;163670;163671	18341;36270;50162;102850;127216;133844;163670
A2RSQ0	A2RSQ0	DENN domain-containing protein 5B	Dennd5b	-2.27669	24.2477	0.000163222	0.000583285	7.99563e-05	0.0002617	1	-8.16555	-8.97913	0.96738	23.246	22.6393	23.4429	25.4756	25.0846	25.598	0	0	0	7	7	8	28.1	28.1	23.9	45.947	0	23.824	726030000	31	1	398	8	8	7	20	1262;2306;8565;11201;11608;12885;13244;18963	1300;2372;8795;11499;11915;13316;13689;19559	8252;8253;8254;8255;8256;14687;14688;14689;14690;14691;14692;14693;14694;56598;75070;75071;75072;77399;77400;77401;77402;77403;77404;86240;86241;86242;88963;88964;88965;126236;126237;126238	11256;11257;11258;20010;20011;20012;20013;20014;20015;20016;76986;76987;101871;101872;101873;101874;104989;104990;104991;104992;104993;104994;104995;104996;116778;116779;116780;116781;116782;120577;120578;170621;170622	11256;20012;76987;101874;104992;116779;120578;170621
A6H5Y3	A6H5Y3	Methionine synthase	Mtr	1.45609	23.9957	0.00215483	0.0045774	0.00244914	0.00450802	2	4.61201	5.38258	-1.9955	24.7081	24.662	24.8011	23.8698	23.0527	22.8805	5	6	4	1	1	1	20.5	20.5	20.5	49.485	0	24.104	224330000	16	1	448	6	6	6	22	222;2634;9262;16244;16268;18006	228;2708;9510;16764;16788;18581	1442;1443;1444;1445;16814;16815;16816;16817;16818;16819;16820;61868;61869;61870;107761;107762;107887;107888;107889;107890;120538	2039;2040;2041;2042;2043;2044;22863;22864;22865;22866;84172;84173;145389;145390;145553;145554;163168	2040;22863;84172;145390;145553;163168
B1AZI6	B1AZI6	THO complex subunit 2	Thoc2	0.482857	24.8929	0.0361007	0.0499659	0.0200272	0.0285701	5	2.99699	2.74891	-5.15461	25.3247	25.1105	24.9679	24.9666	24.5295	24.4585	5	8	4	4	5	5	20.5	20.5	20.5	57.686	0	27.103	450620000	33	1	512	8	8	8	32	316;1337;1956;9603;14614;14739;17744;19305	327;1378;2014;9861;15092;15223;18306;19909	2140;2141;2142;2143;8704;8705;8706;8707;8708;8709;8710;12207;12208;12209;12210;12211;12212;64676;64677;64678;64679;64680;64681;95969;96881;96882;96883;118771;118772;118773;118774;128302;128303;128304;128305;128306;128307	2901;11895;11896;11897;11898;16506;16507;16508;16509;16510;16511;87946;87947;87948;87949;87950;87951;87952;129626;130793;130794;130795;160671;160672;160673;160674;173326;173327;173328;173329;173330;173331;173332	2901;11895;16509;87950;129626;130793;160672;173328
B2RQC6;B2RQC6-2;Q8C196	B2RQC6;B2RQC6-2	CAD protein;Glutamine-dependent carbamoyl-phosphate synthase;Aspartate carbamoyltransferase;Dihydroorotase	Cad	0.808484	27.0936	0.000114002	0.000445949	9.31055e-07	1.08134e-05	27	15.9328	9.61262	1.37924	27.537	27.5524	27.4041	26.6349	26.7163	26.7169	42	40	40	26	31	29	61.5	61.5	61.5	115.36	0	323.31	9633300000	365	3	1061	46	46	46	33	40;1170;1252;1389;2929;3682;3697;3710;3960;5496;6221;6409;7568;7847;9091;9231;9335;10049;10449;10496;10977;11334;11903;11973;12407;12596;12760;13170;13546;13693;13714;13810;14333;14570;14626;15503;16082;16185;16726;17251;17678;17679;17883;18014;18237;19457	41;1206;1290;1431;3020;3792;3808;3821;4076;5644;6393;6584;7771;8057;9337;9479;9584;10319;10724;10771;11271;11633;12216;12290;12826;13021;13187;13613;14003;14153;14174;14272;14800;15045;15104;16000;16597;16702;17255;17795;18239;18240;18455;18589;18816;20065	248;249;250;251;252;253;7646;7647;7648;7649;7650;7651;7652;7653;7654;8198;8199;8200;8999;9000;9001;9002;9003;19064;19065;19066;19067;19068;19069;23971;24121;24122;24123;24124;24125;24126;24127;24128;24129;24130;24190;24191;24192;24193;24194;24195;25809;25810;25811;25812;25813;25814;25815;36028;36029;36030;36031;36032;36033;40658;40659;40660;40661;40662;40663;40664;40665;40666;40667;41795;41796;41…	354;355;356;357;358;359;360;361;362;363;364;10436;10437;10438;10439;10440;10441;10442;10443;10444;10445;10446;10447;11174;11175;11176;12273;12274;12275;26057;26058;26059;26060;26061;26062;26063;26064;26065;32642;32643;32876;32877;32878;32879;32880;32881;32882;32883;32884;32885;32886;32887;32888;32889;32890;32891;32892;32893;32894;32895;32896;32897;32898;32899;32961;32962;32963;32964;32965;32966;3…	363;10446;11175;12274;26059;32642;32888;32969;35165;49266;55587;57143;67720;69989;81731;83967;84780;91717;95434;95790;100121;102902;107572;108232;112702;114368;115785;119971;123059;123995;124094;124694;127474;129289;129701;136900;143902;144745;149504;154518;160061;160065;162055;163242;164896;174714
B2RXS4	B2RXS4	Plexin-B2	Plxnb2	-0.365187	24.356	0.0430902	0.0586128	0.0363897	0.0489087	4	-2.58156	-2.61016	-5.34546	24.391	23.9649	24.1645	24.6565	24.551	24.4083	3	3	3	5	3	4	14.4	14.4	14.4	55.787	0	11.959	290790000	19	1	486	6	6	6	38	689;5009;8625;17739;18997;19522	709;5145;8858;18301;19593;20133	4498;4499;4500;4501;4502;4503;32548;56969;56970;56971;118745;118746;118747;118748;118749;118750;126429;129656;129657;129658;129659	6057;44664;77469;77470;160640;160641;160642;160643;160644;160645;160646;160647;170914;175245;175246;175247;175248;175249;175250	6057;44664;77469;160642;170914;175248
B2RY56	B2RY56	RNA-binding protein 25	Rbm25	-0.191008	26.3905	0.0794947	0.100461	0.022625	0.0319984	10	-2.9111	-2.1429	-5.99268	26.2416	26.2642	26.3792	26.5795	26.4618	26.4168	11	10	10	9	10	10	42.9	42.9	42.9	44.641	0	51.349	2282000000	94	1	389	13	13	13	39	3532;4945;5627;5992;8251;8698;10378;10541;10562;11039;11067;11741;13404	3637;5080;5783;6158;8465;8933;10652;10816;10837;11334;11362;12049;13857	22833;22834;22835;22836;22837;22838;32161;32162;32163;32164;32165;32166;32167;32168;32169;32170;32171;32172;36888;36889;36890;36891;36892;36893;39210;39211;54348;54349;54350;54351;54352;54353;54354;54355;54356;54357;54358;54359;54360;54361;54362;54363;54364;54365;57420;57421;57422;57423;57424;69965;69966;69967;69968;69969;69970;69971;69972;69973;69974;69975;69976;69977;70886;70887;70888;70889;708…	31139;31140;31141;44113;44114;44115;44116;44117;44118;44119;44120;44121;44122;44123;44124;44125;44126;50377;50378;50379;50380;50381;50382;50383;50384;50385;53583;53584;73968;73969;73970;73971;73972;73973;73974;73975;73976;73977;73978;73979;73980;73981;73982;73983;73984;73985;73986;78100;78101;78102;94884;94885;94886;94887;94888;94889;94890;94891;94892;94893;94894;94895;94896;94897;94898;94899;949…	31139;44117;50380;53583;73976;78100;94892;96193;96400;100660;100849;106080;121845
B8ZXI1;B8ZXI1-2	B8ZXI1;B8ZXI1-2	Queuine tRNA-ribosyltransferase subunit QTRTD1	Qtrtd1	-0.0600936	23.852	0.711314	0.734338	0.813949	0.83106	2	-0.244375	-0.389612	-7.87592	23.5383	24.0866	23.841	23.9322	23.8923	23.8217	1	1	1	2	2	2	25.2	25.2	25.2	11.478	0	7	117960000	18	2	103	2	2	2	41	7036;11099	7225;11396	45390;45391;45392;45393;45394;45395;45396;45397;74537;74538;74539	62145;62146;62147;62148;62149;62150;62151;62152;62153;62154;62155;62156;62157;62158;62159;101172;101173;101174	62151;101172
C0HKD9;C0HKD8	C0HKD9;C0HKD8			1.3435	24.812	0.002705	0.00549791	0.002166	0.00408178	1	4.71665	5.13071	-2.25524	25.5472	25.3807	25.5232	23.7715	23.9308	24.7184	3	3	3	0	0	2	16.6	16.6	16.6	35.399	0	49.729	224450000	10	2	308	3	3	3	43	2212;5971;19431	2276;6137;20037	13933;13934;13935;13936;13937;39098;39099;39100;129107;129108;129109;129110	19027;19028;19029;19030;53434;174457;174458;174459;174460;174461;174462	19027;53434;174459
Q8CGP5;Q6GSS7;Q8R1M2;Q64523;Q8CGP7;Q8BFU2;Q8CGP6;C0HKE9;C0HKE8;C0HKE7;C0HKE6;C0HKE5;C0HKE4;C0HKE3;C0HKE2;C0HKE1	Q8CGP5;Q6GSS7;Q8R1M2;Q64523;Q8CGP7;Q8BFU2;Q8CGP6;C0HKE9;C0HKE8;C0HKE7;C0HKE6;C0HKE5;C0HKE4;C0HKE3;C0HKE2;C0HKE1	Histone H2A type 1-F;Histone H2A type 2-A;Histone H2A.J;Histone H2A type 2-C;Histone H2A type 1-K;Histone H2A type 3;Histone H2A type 1-H	Hist1h2af;Hist2h2aa1;H2afj;Hist2h2ac;Hist1h2ak;Hist3h2a;Hist1h2ah	1.95463	33.5971	0.000297083	0.00091497	9.22577e-05	0.000295142	3	7.98487	8.00395	0.27917	34.1951	34.4353	35.0927	32.5174	32.6067	32.7353	2	2	2	2	2	2	75	58.9	33.9	6.184	0	323.31	91954000000	166	16	56	4	2	1	44	519;7477;7479;18277	535;7677;7679;18856	3412;3413;3414;3415;3416;3417;3418;3419;3420;3421;3422;3423;3424;3425;3426;3427;3428;3429;3430;3431;3432;3433;3434;3435;3436;3437;3438;3439;3440;3441;3442;3443;3444;3445;3446;3447;3448;3449;3450;3451;49064;49065;49066;49067;49068;49069;49070;49071;49072;49082;49083;49084;49085;49086;49087;49088;49089;49090;49091;49092;49093;49094;49095;122124;122125;122126;122127;122128;122129;122130;122131;12213…	4572;4573;4574;4575;4576;4577;4578;4579;4580;4581;4582;4583;4584;4585;4586;4587;4588;4589;4590;4591;4592;4593;4594;4595;4596;4597;4598;4599;4600;4601;4602;4603;4604;4605;4606;4607;4608;4609;4610;4611;4612;4613;4614;4615;4616;4617;4618;4619;4620;4621;4622;4623;4624;4625;4626;4627;4628;4629;4630;4631;4632;4633;4634;4635;4636;4637;4638;4639;4640;4641;4642;4643;4644;4645;4646;4647;4648;4649;4650;4651…	4582;66815;66876;165338
D3YZP9	D3YZP9	Coiled-coil domain-containing protein 6	Ccdc6	-0.0650145	25.7927	0.574617	0.60253	0.598708	0.626255	4	-0.551097	-0.596019	-7.76126	25.9455	25.6402	25.695	25.7788	25.8778	25.819	6	5	3	5	7	6	48.7	48.7	48.7	22.702	0	193.21	1358700000	54	1	193	7	7	7	80	344;370;2435;3614;7921;10793;19010	356;383;2505;3721;8131;11079;19606	2314;2315;2316;2317;2318;2319;2320;2321;2322;2448;2449;2450;2451;2452;15529;23571;23572;23573;23574;23575;23576;51948;51949;51950;51951;51952;51953;51954;51955;51956;51957;51958;51959;51960;51961;51962;72669;72670;72671;72672;126538;126539;126540;126541;126542;126543;126544;126545	3095;3096;3097;3098;3292;3293;3294;3295;3296;3297;3298;3299;3300;3301;3302;21095;32113;32114;32115;32116;32117;32118;70654;70655;70656;70657;70658;70659;70660;70661;70662;70663;70664;70665;70666;70667;70668;70669;70670;70671;70672;70673;70674;70675;98518;98519;98520;171060;171061;171062;171063;171064;171065;171066;171067;171068	3095;3293;21095;32116;70662;98520;171063
D3Z6Q9	D3Z6Q9	Bridging integrator 2	Bin2	-2.62383	25.4197	2.12089e-07	1.41932e-05	1.74072e-06	1.57624e-05	1	-14.5354	-30.486	8.24623	24.1995	24.0968	24.0271	26.7857	26.6812	26.7279	0	0	0	1	1	1	16	16	16	11.726	0	10.174	427380000	6	1	106	1	1	1	81	5205	5347	34037;34038;34039;34040;34041;34042	46737;46738;46739;46740;46741;46742	46738
D3Z7P3	D3Z7P3	Glutaminase kidney isoform, mitochondrial	Gls	-3.49804	24.7388	6.6848e-07	2.26113e-05	6.07412e-07	8.38804e-06	1	-16.959	-24.7628	7.08284	22.9012	22.9063	23.1618	26.7141	26.3306	26.4187	0	0	0	1	1	1	21.3	21.3	21.3	8.2702	0	15.217	601780000	11	1	75	1	1	1	82	15695	16196	102698;102699;102700;102701;102702;102703;102704;102705;102706	138698;138699;138700;138701;138702;138703;138704;138705;138706;138707;138708;138709	138707
E9PVA8	E9PVA8		Gcn1l1	-0.681967	26.6238	0.000181582	0.000627898	7.18464e-07	9.3236e-06	30	-16.5482	-8.79828	0.844952	26.2896	26.2548	26.3042	26.9052	26.9612	27.028	35	34	29	37	34	37	46.6	46.6	46.6	140.06	0	290.36	8446000000	302	1	1284	45	45	45	83	717;741;895;1291;1705;1796;1803;2488;2584;3992;4405;5762;5844;5957;6136;6203;6600;7125;7436;8265;8478;9507;9962;10769;10790;10794;11392;11481;11675;11932;11957;12364;13036;13984;14143;14689;14787;14864;15047;17061;17076;17106;17539;18418;19179	738;762;919;1330;1754;1848;1855;2560;2658;4108;4532;5921;6007;6122;6306;6375;6779;7316;7636;8480;8700;9764;10229;11050;11076;11080;11692;11784;11983;12245;12271;12777;13477;14447;14608;15168;15272;15349;15536;17600;17616;17646;18092;19000;19776	4675;4676;4677;4678;4679;4785;4786;4787;4788;4789;4790;5879;5880;5881;5882;5883;5884;5885;5886;5887;5888;5889;8448;8449;8450;8451;10842;10843;10844;10845;10846;10847;11340;11341;11342;11343;11372;11373;11374;11375;11376;11377;15883;15884;15885;15886;15887;15888;16554;16555;16556;16557;16558;16559;25994;25995;25996;25997;25998;25999;26000;26001;28437;28438;28439;28440;28441;28442;28443;28444;28445…	6338;6339;6340;6341;6342;6343;6490;6491;6492;6493;6494;8069;8070;8071;8072;8073;8074;8075;8076;8077;8078;8079;8080;8081;8082;8083;11529;11530;11531;14775;14776;14777;14778;14779;14780;15412;15413;15448;15449;15450;15451;15452;15453;21615;21616;21617;21618;21619;21620;21621;21622;21623;21624;22514;22515;35417;35418;35419;35420;35421;38909;38910;38911;38912;38913;38914;38915;38916;38917;38918;38919…	6339;6492;8070;11530;14775;15412;15450;21621;22515;35419;38914;51567;52205;53260;54812;55462;58954;63674;66389;74098;76138;87170;90817;98090;98507;98525;103275;103956;105405;107805;107996;112306;118633;125599;126348;130122;131085;131796;133333;152905;153028;153310;158841;166603;172326
E9PZJ8;E9PZJ8-2	E9PZJ8;E9PZJ8-2	Activating signal cointegrator 1 complex subunit 3	Ascc3	0.347754	25.0013	0.418724	0.451698	0.423614	0.455822	2	0.849669	0.87312	-7.54323	25.3208	25.2289	24.9757	23.9481	25.0976	25.4365	6	4	4	1	3	3	12.2	12.2	12.2	100.4	0	8.8325	359890000	14	2	891	8	8	8	85	713;814;2473;3430;11436;13671;16331;16536	734;836;2545;3534;11737;14131;16854;17063	4660;4661;4662;5233;5234;5235;15817;22275;22276;22277;76307;76308;76309;76310;91504;108409;108410;108411;108412;108413;109520;109521	6317;6318;7060;21516;30372;103530;103531;123891;146353;146354;146355;146356;146357;146358;146359;147877	6318;7060;21516;30372;103531;123891;146354;147877
E9Q3L2	E9Q3L2		Pi4ka	2.11565	24.2635	0.000861172	0.00215544	0.000385001	0.000929658	1	6.35062	6.49301	-0.94421	25.3249	25.1037	25.5354	23.2589	23.7899	22.5682	5	6	4	1	1	0	10.1	10.1	10.1	143.76	0	30.676	164380000	20	1	1281	7	7	7	86	521;1322;2186;2836;5630;14061;14666	537;1361;2249;2925;5786;14525;15144	3455;3456;3457;8612;8613;8614;8615;13735;13736;18517;18518;18519;36905;36906;93146;96227;96228;96229;96230;96231;96232	4667;4668;11756;11757;11758;11759;11760;18737;18738;25295;25296;25297;50400;125971;129969;129970;129971;129972;129973;129974	4667;11757;18737;25296;50400;125971;129971
E9Q634	E9Q634	Unconventional myosin-Ie	Myo1e	1.71931	24.5097	0.00727487	0.0125374	0.0048119	0.00814174	2	4.05962	4.12688	-3.37847	25.3065	25.3041	25.4975	24.604	23.2617	23.0845	9	7	6	1	1	1	24.6	24.6	24.6	56.344	0	25.619	420270000	36	1	495	9	9	9	93	1087;2299;3161;4387;11378;14916;15844;17783;18225	1122;2365;3257;4514;11677;15401;16352;18348;18804	7178;7179;7180;7181;14650;14651;20453;20454;20455;20456;20457;20458;28328;28329;75970;75971;75972;97943;97944;97945;103857;103858;103859;119062;119063;119064;119065;119066;119067;121789	9849;9850;9851;9852;9853;19958;19959;27839;27840;27841;27842;27843;27844;27845;27846;27847;27848;38736;38737;103139;103140;103141;103142;103143;103144;103145;132175;132176;132177;140302;161129;161130;161131;161132;161133;161134;164805	9852;19959;27841;38736;103142;132177;140302;161134;164805
E9Q735	E9Q735	Ubiquitin conjugation factor E4 A	Ube4a	-1.56536	24.9635	0.00128929	0.0029754	0.000514668	0.00118774	3	-6.05253	-5.98474	-1.40736	23.777	24.2965	24.4689	25.7202	25.3927	26.1255	2	3	2	5	6	6	27.6	27.6	27.6	48.318	0	14.284	780820000	25	1	416	8	8	8	94	10593;12894;13447;15179;15643;17328;17367;17971	10868;13327;13901;15670;16143;17876;17915;18545	71255;71256;71257;86425;86426;86427;90245;99506;99507;102352;102353;102354;102355;102356;102357;102358;102359;102360;115586;115587;115588;115589;115590;115838;120337;120338;120339;120340	96711;96712;96713;117046;117047;117048;117049;117050;117051;117052;117053;122342;134203;138173;138174;138175;138176;138177;138178;138179;156249;156250;156251;156586;156587;162914	96713;117052;122342;134203;138179;156249;156587;162914
E9Q7G0	E9Q7G0		Numa1	-0.502056	26.1271	0.000730959	0.00188427	1.14959e-05	5.86319e-05	12	-10.9827	-6.70902	-0.755887	25.8687	25.8758	25.8838	26.4178	26.3969	26.3197	14	14	12	12	13	11	33.9	33.9	33.9	75.354	0	306.03	2816800000	123	1	667	17	17	17	95	805;1345;3745;4463;5684;7430;7912;8881;10094;11439;13653;13765;14102;14887;15340;15771;19494	827;1386;3856;4591;5841;7630;8122;9122;10364;11740;14112;14226;14566;15372;15835;16275;20105	5189;5190;5191;5192;5193;5194;8759;8760;8761;8762;8763;8764;8765;24340;24341;24342;24343;24344;28766;28767;28768;28769;28770;28771;37296;37297;37298;37299;37300;48759;48760;48761;48762;48763;48764;48765;48766;48767;48768;48769;51901;51902;51903;51904;51905;51906;51907;51908;58490;58491;58492;58493;67825;67826;67827;67828;76321;91405;91406;91407;91408;91409;91410;91411;91412;91413;91911;91912;9329…	6994;6995;6996;6997;6998;6999;7000;7001;7002;7003;11962;11963;11964;11965;11966;11967;11968;33173;33174;33175;33176;39341;39342;39343;39344;39345;39346;50951;50952;50953;66361;66362;66363;66364;66365;66366;66367;66368;66369;66370;66371;70597;70598;70599;70600;70601;70602;70603;70604;70605;79573;79574;79575;79576;79577;92118;92119;92120;92121;92122;92123;103541;123753;123754;123755;123756;123757;1…	6999;11967;33173;39344;50953;66368;70599;79575;92119;103541;123757;124398;126163;131954;135527;139607;175056
F6ZDS4	F6ZDS4	Nucleoprotein TPR	Tpr	-0.257338	26.3903	0.0321199	0.0453071	0.00373942	0.00655549	19	-4.26155	-2.84165	-5.02784	26.2423	26.2486	26.2939	26.3922	26.5552	26.6094	27	24	23	23	18	21	40.5	40.5	40.5	121.53	0	194.78	4006200000	193	1	1067	32	32	32	97	611;1021;2091;4115;4214;4542;5317;5994;6428;6862;7674;8774;8896;9769;9789;9842;11111;11474;11520;12726;12837;13731;13800;13804;13894;13966;14323;15790;15897;16761;17722;18960	630;1055;2152;4233;4335;4670;5460;6160;6603;7048;7882;9011;9137;10032;10052;10107;11408;11776;11825;13152;13268;14191;14262;14266;14357;14429;14790;16296;16406;17291;18284;19556	4048;4049;4050;4051;6814;6815;6816;6817;13119;13120;13121;13122;26766;26767;26768;26769;26770;26771;27361;27362;27363;27364;27365;27366;29176;29177;29178;34842;34843;34844;34845;34846;34847;34848;34849;34850;34851;34852;39220;39221;39222;39223;41967;41968;41969;41970;41971;41972;44360;44361;44362;44363;44364;44365;44366;44367;44368;44369;44370;44371;44372;44373;44374;50425;50426;57824;57825;57826…	5463;5464;5465;9430;9431;9432;17883;17884;17885;17886;17887;36608;36609;36610;36611;36612;36613;36614;36615;36616;37472;37473;37474;37475;37476;37477;37478;37479;37480;37481;37482;39936;39937;47705;47706;47707;47708;47709;47710;47711;47712;47713;53593;53594;53595;53596;57427;57428;57429;57430;57431;57432;57433;57434;57435;57436;57437;57438;60770;60771;60772;60773;60774;60775;60776;60777;60778;607…	5464;9430;17884;36615;37472;39936;47708;53596;57433;60788;68558;78615;79799;89273;89424;89819;101230;103762;104290;115490;116476;124174;124650;124671;125134;125513;127414;139821;140751;149980;160468;170611
G5E829;Q6Q477;Q6Q477-2;Q9R0K7	G5E829;Q6Q477;Q6Q477-2	Plasma membrane calcium-transporting ATPase 1;Calcium-transporting ATPase	Atp2b1;Atp2b4	0.13264	25.9197	0.207766	0.238323	0.189708	0.216057	5	1.45235	1.4252	-6.94422	25.8725	26.037	26.0486	25.8257	25.9394	25.795	7	8	6	4	4	7	35.8	35.8	35.8	50.107	0	40.933	1227400000	59	4	458	10	10	10	100	270;1153;3438;3661;7431;7897;7977;14226;15330;15346	280;1189;3542;3771;7631;8107;8188;14691;15823;15841	1751;1752;1753;1754;1755;7551;22310;22311;22312;22313;22314;22315;23844;23845;23846;23847;23848;48770;48771;51798;51799;51800;51801;51802;51803;51804;51805;51806;51807;51808;51809;51810;51811;51812;51813;51814;51815;51816;52353;52354;52355;52356;52357;52358;52359;52360;52361;93841;93842;93843;100363;100364;100365;100487	2433;2434;2435;2436;2437;10330;30444;30445;30446;30447;30448;30449;30450;30451;30452;30453;30454;30455;30456;32491;32492;32493;32494;32495;32496;32497;32498;66372;70452;70453;70454;70455;70456;70457;70458;70459;70460;70461;70462;70463;70464;70465;70466;70467;70468;70469;70470;70471;71295;71296;71297;71298;71299;71300;126890;126891;126892;135403;135404;135608	2437;10330;30450;32496;66372;70461;71298;126892;135403;135608
G5E870	G5E870	E3 ubiquitin-protein ligase TRIP12	Trip12	1.94527	24.7269	0.000111407	0.000437642	3.72377e-05	0.000143641	3	9.18971	9.6546	1.40564	25.9546	25.8292	25.3149	23.9382	23.7533	23.5714	24	21	15	2	6	4	32.9	32.9	32.9	134.1	0	176.5	914210000	70	1	1215	25	25	25	101	652;2420;5432;6657;7420;7930;8334;10450;10945;11227;11649;11650;13736;13777;13963;14844;15193;15290;15315;15488;15582;15763;17417;18560;19016	671;2490;5577;6837;7620;8141;8551;10725;11239;11525;11957;11958;14196;14239;14426;15329;15684;15783;15808;15985;16081;16266;17965;19145;19612	4285;15459;15460;15461;15462;15463;15464;35632;35633;35634;43282;43283;48716;48717;52039;52040;52041;52042;52043;52044;54987;54988;54989;70347;70348;70349;73688;73689;73690;75207;75208;75209;75210;77630;77631;77632;77633;77634;77635;77636;77637;91774;91775;91953;91954;92756;92757;92758;92759;97568;97569;97570;99607;99608;99609;99610;100175;100176;100177;100178;100291;100292;101372;101373;101987;1…	5755;20995;20996;20997;20998;48734;48735;59292;59293;66305;70821;70822;70823;70824;70825;70826;70827;70828;70829;74919;95435;95436;95437;95438;99950;99951;102043;102044;102045;102046;105273;105274;105275;105276;105277;105278;105279;105280;105281;105282;105283;105284;124188;124454;124455;125502;125503;125504;125505;125506;125507;131670;131671;131672;131673;134344;134345;134346;135168;135169;135170…	5755;20995;48734;59293;66305;70826;74919;95435;99950;102044;105277;105282;124188;124454;125503;131672;134346;135168;135316;136837;137646;139511;156993;167700;171111
G5E8K5;G5E8K5-2;G5E8K5-6;G5E8K5-5;G5E8K5-4;G5E8K5-3	G5E8K5;G5E8K5-2;G5E8K5-6;G5E8K5-5;G5E8K5-4;G5E8K5-3	Ankyrin-3	Ank3	1.57029	23.5362	8.13155e-05	0.000352655	0.000152814	0.000441301	1	7.37365	10.2456	1.76639	24.1971	24.2701	24.4969	22.6561	23.0132	22.5839	2	2	2	0	0	0	5.9	5.9	5.9	63.086	0	28.789	62457000	10	6	576	2	2	2	103	7920;16165	8130;16682	51945;51946;51947;107200;107201;107202	70645;70646;70647;70648;70649;70650;70651;70652;70653;144575	70645;144575
J3QMK6;Q80VQ0;E9Q3E1	J3QMK6;Q80VQ0;E9Q3E1	Aldehyde dehydrogenase;Aldehyde dehydrogenase family 3 member B1	1700055N04Rik;Aldh3b1;Aldh3b2	-2.35696	24.7665	8.50627e-06	8.26268e-05	1.05494e-05	5.512e-05	1	-11.1253	-15.5752	4.32496	23.542	23.352	23.8702	26.032	25.8811	25.9219	0	0	0	2	2	3	30.5	30.5	30.5	13.503	0	5.9633	351990000	9	3	118	3	3	3	104	5715;5923;7490	5873;6088;7690	37465;37466;37467;38736;38737;38738;38739;49155	51143;51144;52886;52887;52888;52889;52890;52891;66967	51144;52889;66967
O08528;Q3TRM8	O08528	Hexokinase-2	Hk2	-2.39133	25.2211	0.000323661	0.000970353	8.01523e-05	0.000261904	3	-8.16243	-7.87227	0.180658	24.2512	24.4475	23.3776	26.6041	26.2083	26.4379	4	3	2	8	7	7	34.1	28.7	28.7	40.18	0	56.907	1202200000	47	2	369	10	8	8	105	1264;4736;5492;6098;7448;11316;11359;12150;12194;12757	1302;4865;5639;6267;7648;11615;11658;12505;12566;13183	8259;8260;8261;8262;30951;35977;35978;35979;39879;39880;39881;39882;39883;39884;39885;39886;48860;48861;48862;48863;48864;48865;48866;75688;75689;75690;75691;75692;75693;75694;75695;75696;75890;75891;75892;75893;75894;81307;81308;81309;81310;81709;81710;81711;81712;85497;85498;85499;85500;85501;85502;85503	11261;11262;11263;11264;11265;42438;49191;49192;49193;54522;54523;54524;54525;54526;66528;66529;66530;66531;66532;66533;66534;66535;102788;102789;102790;102791;102792;102793;102794;102795;102796;102797;102798;103038;103039;103040;103041;103042;103043;103044;110158;110159;110160;110161;110654;110655;110656;110657;110658;110659;110660;110661;115755;115756;115757;115758;115759;115760	11265;42438;49193;54525;66531;102796;103041;110160;110656;115759
O08529	O08529	Calpain-2 catalytic subunit	Capn2	2.02155	24.4471	0.000985763	0.00241303	0.000466176	0.00108402	1	6.15298	6.31919	-1.09936	25.5583	25.5487	25.2667	24.0638	23.4111	22.8342	8	8	8	0	1	3	48.3	48.3	48.3	29.485	0	51.71	484390000	35	1	265	8	8	8	106	2245;6391;6917;9778;10937;13083;13356;14515	2310;6566;7104;10041;11231;13524;13805;14985	14184;14185;14186;41667;41668;41669;41670;41671;44679;44680;44681;65743;65744;65745;73655;73656;73657;87884;87885;87886;87887;89659;89660;89661;95397;95398;95399;95400	19344;19345;19346;19347;19348;19349;19350;56964;56965;56966;56967;56968;56969;56970;56971;56972;61239;61240;61241;89326;99916;99917;99918;119002;119003;119004;121522;121523;121524;121525;121526;128905;128906;128907;128908	19346;56967;61241;89326;99918;119003;121522;128908
O08532;O08532-3;O08532-2;O08532-5;O08532-4	O08532;O08532-3;O08532-2;O08532-5;O08532-4	Voltage-dependent calcium channel subunit alpha-2/delta-1;Voltage-dependent calcium channel subunit alpha-2-1;Voltage-dependent calcium channel subunit delta-1	Cacna2d1	1.42277	24.3187	0.0018272	0.00396823	0.00143329	0.00286257	1	5.07859	5.57077	-1.80684	24.9842	24.9816	25.1244	23.9727	23.8047	23.0446	5	5	3	0	0	0	30.3	30.3	30.3	41.122	0	18.807	181660000	22	5	366	7	7	7	107	3361;5898;8342;10604;15609;16409;19381	3463;6063;8559;10880;16109;16933;19987	21824;21825;21826;38619;55049;71358;102156;102157;102158;102159;108794;108795;108796;128816;128817	29734;29735;29736;52717;74999;96860;137872;137873;137874;137875;146892;146893;146894;146895;146896;146897;146898;146899;174047;174048;174049;174050	29734;52717;74999;96860;137874;146895;174047
O08539;O08539-2	O08539;O08539-2	Myc box-dependent-interacting protein 1	Bin1	2.55704	25.2109	8.32065e-06	8.19411e-05	7.62131e-06	4.37816e-05	1	11.68	15.6384	4.3496	26.4225	26.4213	26.6244	24.2505	23.8085	23.7381	9	8	8	1	0	0	61.9	61.9	61.9	33.043	0	63.801	686320000	38	2	294	10	10	10	108	502;2128;7766;10890;11275;15200;17305;17388;17898;18055	518;2190;7976;11182;11574;15691;17851;17936;18471;18631	3327;3328;13381;13382;13383;51012;51013;51014;73378;73379;73380;75485;99636;99637;99638;99639;114683;114684;115947;115948;115949;115950;119822;119823;119824;119825;120814;120815;120816;120817	4458;4459;4460;4461;18263;18264;18265;69326;69327;69328;69329;99597;99598;99599;99600;102510;134373;134374;134375;134376;155115;155116;156771;156772;162165;162166;162167;162168;162169;162170;162171;162172;163577;163578;163579;163580;163581;163582;163583	4459;18263;69328;99597;102510;134373;155116;156772;162168;163579
O08547	O08547	Vesicle-trafficking protein SEC22b	Sec22b	-0.902547	26.9538	0.000412441	0.00116832	9.58693e-05	0.00030578	5	-7.93695	-7.50973	-0.0980535	26.5746	26.6186	26.3144	27.3968	27.2975	27.521	5	6	5	5	4	4	56.5	56.5	56.5	18.244	0	287.91	3083600000	73	1	161	7	7	7	109	8568;9289;12861;13567;16876;17730;18032	8799;8800;9537;13292;14025;17412;18292;18607	56620;56621;56622;56623;56624;56625;56626;62013;62014;62015;62016;62017;62018;62019;62020;62021;62022;62023;62024;62025;62026;86135;86136;86137;86138;86139;90989;111935;111936;111937;111938;111939;111940;111941;111942;111943;118701;118702;118703;120708;120709	77013;77014;77015;77016;77017;77018;77019;77020;77021;77022;77023;77024;77025;77026;77027;77028;77029;77030;77031;84381;84382;84383;84384;84385;84386;84387;84388;84389;84390;84391;84392;84393;84394;84395;84396;84397;84398;84399;84400;84401;84402;84403;84404;84405;84406;84407;84408;84409;84410;84411;116650;116651;116652;116653;116654;116655;116656;116657;116658;116659;116660;123250;151248;151249;1…	77014;84388;116657;123250;151253;160573;163442	11	106
O08553;Q62188	O08553	Dihydropyrimidinase-related protein 2	Dpysl2	1.57374	27.9804	1.86156e-05	0.000133049	7.2786e-07	9.3236e-06	9	16.5168	13.4839	3.44468	28.7805	28.7812	28.7401	27.3825	27.193	27.0051	20	19	20	11	12	8	80.9	80.9	71.4	42.936	0	323.31	6079600000	185	2	392	21	21	18	110	2302;2363;2781;5666;5667;6487;6706;6931;7010;9006;9057;9064;9186;12014;12381;12864;13827;14434;14834;16023;17338	2368;2432;2867;5822;5823;6662;6886;7118;7197;9251;9303;9310;9434;12337;12797;13295;14289;14901;15319;16536;17886	14663;14664;14665;15075;15076;15077;15078;15079;15080;15081;15082;18080;18081;18082;18083;18084;18085;18086;18087;37147;37148;37149;37150;37151;37152;37153;37154;37155;37156;37157;37158;37159;37160;37161;37162;37163;37164;37165;37166;42279;42280;42281;43503;44750;44751;44752;44753;45229;45230;45231;45232;45233;45234;45235;45236;59366;59635;59636;59637;59638;59639;59640;59641;59696;59697;59698;596…	19975;19976;19977;20501;20502;20503;20504;20505;20506;20507;20508;20509;20510;20511;20512;20513;20514;20515;24634;24635;24636;24637;24638;24639;24640;24641;24642;24643;24644;24645;24646;50710;50711;50712;50713;50714;50715;50716;50717;50718;50719;50720;50721;50722;50723;50724;50725;50726;50727;50728;50729;50730;50731;50732;50733;50734;50735;50736;50737;50738;50739;50740;50741;50742;50743;50744;507…	19977;20505;24635;50728;50741;57953;59569;61334;61943;80941;81335;81442;83031;108726;112424;116677;124772;128222;131594;143330;156307
O08582	O08582	GTP-binding protein 1	Gtpbp1	0.327087	24.2334	0.0566463	0.0741747	0.0883938	0.109126	3	1.97837	2.39932	-5.63733	24.1796	24.3667	24.6444	24.1043	24.0172	24.088	4	3	2	2	2	3	30.1	30.1	30.1	19.283	0	18.815	284460000	38	1	176	4	4	4	112	10665;10819;12105;16380	10941;11107;12449;16904	71806;71807;72847;72848;72849;72850;72851;72852;72853;72854;72855;72856;72857;72858;72859;72860;80888;80889;108642;108643;108644;108645;108646;108647;108648	97426;98801;98802;98803;98804;98805;98806;98807;98808;98809;98810;98811;98812;98813;98814;98815;98816;98817;98818;98819;98820;98821;98822;98823;98824;98825;98826;98827;98828;98829;98830;98831;98832;109647;146674;146675;146676;146677;146678;146679	97426;98816;109647;146678
O08583;O08583-2;Q9JJW6-2;Q9JJW6	O08583;O08583-2	THO complex subunit 4	Alyref	-0.268632	28.0506	0.0363128	0.0502269	0.100581	0.122334	3	-1.89064	-2.74428	-5.16095	27.9552	27.8868	27.9068	28.2891	28.0331	28.2326	6	6	6	3	3	2	71.4	71.4	71.4	11.497	0	323.31	4836100000	91	4	105	6	6	6	113	13509;14077;14263;14264;14931;18707	13964;14541;14728;14729;15416;19297	90689;90690;90691;90692;90693;90694;93201;93202;93203;93204;93205;93206;93207;93208;93209;93210;93970;93971;93972;93973;93974;93975;98020;98021;98022;98023;98024;98025;98026;98027;98028;98029;98030;98031;124767;124768;124769;124770;124771;124772;124773;124774;124775;124776;124777;124778;124779;124780;124781;124782	122838;122839;122840;122841;122842;122843;122844;122845;122846;122847;122848;126042;126043;126044;126045;126046;126047;126048;126049;126050;126051;126052;126053;126054;126055;126056;126057;126058;126059;126060;126061;126062;127054;127055;127056;127057;127058;127059;127060;127061;127062;127063;132255;132256;132257;132258;132259;132260;132261;132262;132263;132264;132265;132266;132267;132268;132269;…	122842;126053;127054;127058;132268;168760
O08585	O08585	Clathrin light chain A	Clta	-0.932073	26.2339	3.1709e-05	0.000187188	0.000192553	0.000525525	3	-7.10654	-12.2173	2.84099	25.721	25.7658	25.8169	26.658	26.7169	26.7251	2	3	3	4	3	3	61.5	61.5	61.5	7.7245	0	4.1762	975310000	13	1	65	5	5	5	114	4109;9442;9680;11202;15527	4227;9698;9938;11500;16025	26718;26719;26720;26721;26722;26723;63089;63090;63091;65139;65140;75073;101605;101606;101607;101608;101609;101610	36548;36549;36550;36551;36552;36553;36554;36555;85875;88555;101875;137106;137107	36550;85875;88555;101875;137106
O08605	O08605	MAP kinase-interacting serine/threonine-protein kinase 1	Mknk1	-1.97691	24.3894	6.81267e-06	7.24312e-05	2.035e-05	8.98513e-05	1	-10.0762	-16.2225	4.57252	23.5394	23.211	23.4523	25.3563	25.4981	25.2791	0	0	0	4	3	4	29.5	29.5	29.5	21.383	0	15.047	423820000	15	1	193	4	4	4	117	2593;3106;11127;11243	2667;3202;11424;11542	16591;16592;20142;20143;20144;20145;20146;74674;74675;74676;74677;75299;75300;75301	22544;27461;27462;27463;27464;27465;101347;101348;101349;101350;102168;102169;102170;102171;102172;102173	22544;27465;101347;102172
O08663	O08663	Methionine aminopeptidase 2	Metap2	2.24258	25.1277	0.00020752	0.000694007	3.00009e-05	0.000122118	5	9.49856	8.57631	0.691558	26.4619	26.1055	26.1796	23.4553	24.248	24.316	12	12	11	5	5	4	59.9	59.9	59.9	34.352	0	88.949	1340800000	83	1	309	12	12	12	118	762;6951;7134;7460;7901;8223;9443;12050;12624;12819;12900;18120	783;7138;7325;7660;8111;8437;9699;12381;13050;13249;13333;18698	4900;4901;4902;4903;4904;4905;44832;44833;44834;44835;44836;44837;46802;46803;46804;46805;46806;46807;48932;48933;48934;48935;51834;51835;51836;51837;51838;51839;54202;54203;54204;63092;63093;63094;63095;63096;63097;63098;80478;80479;80480;80481;84608;84609;84610;84611;84612;84613;84614;84615;84616;84617;84618;85881;85882;85883;85884;85885;85886;85887;86462;86463;86464;86465;121204;121205;121206;…	6635;6636;6637;6638;6639;61436;61437;61438;61439;61440;61441;63781;63782;63783;63784;66619;66620;66621;70506;70507;70508;70509;70510;70511;70512;70513;70514;73757;73758;73759;73760;85876;85877;85878;85879;85880;85881;85882;85883;85884;85885;85886;85887;85888;85889;85890;85891;85892;85893;85894;109153;109154;109155;109156;114542;114543;114544;114545;114546;114547;114548;114549;114550;114551;116302…	6636;61440;63784;66619;70514;73759;85893;109154;114544;116307;117100;164078
O08749	O08749	Dihydrolipoyl dehydrogenase, mitochondrial	Dld	-1.51427	28.6816	0.00162417	0.00358188	0.000394837	0.000945927	5	-6.32429	-5.70812	-1.67198	28.3995	27.9098	27.4641	29.222	29.6833	29.411	4	5	6	9	8	8	61.7	61.7	61.7	22.132	0	119.06	8326400000	115	1	209	9	9	9	122	396;930;5602;7958;8678;10019;12601;17016;18394	409;954;5756;8169;8912;10286;13026;17555;18976	2588;2589;2590;2591;2592;2593;2594;2595;2596;2597;2598;2599;2600;2601;2602;2603;2604;2605;2606;2607;2608;2609;2610;2611;2612;6068;6069;6070;6071;6072;6073;6074;6075;6076;6077;6078;6079;36704;36705;36706;36707;36708;36709;52196;52197;52198;52199;52200;52201;52202;52203;52204;52205;52206;52207;57268;57269;57270;57271;57272;57273;57274;57275;57276;57277;57278;57279;57280;67178;67179;67180;67181;6718…	3488;3489;3490;3491;3492;3493;3494;3495;3496;3497;3498;3499;3500;3501;3502;3503;3504;3505;3506;8305;8306;8307;8308;8309;8310;8311;8312;8313;8314;8315;8316;8317;8318;8319;8320;50155;50156;50157;50158;71052;71053;71054;71055;71056;71057;71058;71059;71060;71061;71062;71063;71064;71065;71066;71067;71068;71069;71070;71071;71072;71073;77898;77899;77900;77901;77902;77903;77904;77905;77906;77907;77908;77…	3494;8307;50157;71071;77905;91276;114423;152583;166408
O08756	O08756	3-hydroxyacyl-CoA dehydrogenase type-2	Hsd17b10	-0.468524	25.3712	0.137164	0.163845	0.180846	0.20725	2	-1.48608	-1.73611	-6.54559	25.1665	25.1552	25.0891	26.2176	25.3099	25.2888	1	1	1	1	1	1	58.6	58.6	58.6	3.0114	0	86.304	286710000	18	1	29	1	1	1	123	11639	11946;11947	77566;77567;77568;77569;77570;77571;77572;77573;77574;77575;77576;77577;77578;77579;77580;77581;77582;77583;77584;77585	105194;105195;105196;105197;105198;105199;105200;105201;105202;105203;105204;105205;105206;105207;105208;105209;105210;105211	105210	12	12
O08759;O08759-2;O08759-3	O08759;O08759-2;O08759-3	Ubiquitin-protein ligase E3A	Ube3a	-1.46147	25.1848	0.0172946	0.0263425	0.00723425	0.0115889	5	-3.743	-3.35101	-4.34767	23.8402	25.4597	24.0622	25.9557	25.9006	25.8902	4	5	4	7	7	6	39.9	39.9	39.9	45.477	0	125.64	851550000	37	3	396	10	10	10	124	2303;2558;3778;3835;9198;9807;9958;11037;12225;12829	2369;2632;3891;3950;9446;10072;10225;11332;12606;13260	14666;14667;14668;14669;16382;16383;16384;16385;16386;16387;24617;24618;24958;24959;24960;24961;24962;60896;65939;65940;65941;65942;66838;66839;66840;74192;81950;81951;81952;81953;85934;85935;85936;85937;85938;85939	19978;19979;19980;19981;19982;22281;22282;22283;22284;22285;22286;33537;34015;34016;34017;34018;34019;34020;34021;34022;34023;34024;83095;89584;89585;89586;89587;90799;100647;110952;110953;116366;116367;116368;116369;116370;116371;116372;116373;116374;116375;116376	19982;22282;33537;34020;83095;89584;90799;100647;110953;116371
O08788;O08788-2	O08788;O08788-2	Dynactin subunit 1	Dctn1	0.0436408	25.156	0.825571	0.84172	0.802891	0.820946	6	0.259264	0.231016	-7.93287	25.4749	25.2765	24.7822	25.1172	25.117	25.1684	7	6	7	7	5	6	35.2	35.2	35.2	51.384	0	97.148	489980000	42	2	455	12	12	12	125	382;463;1287;2917;4281;4709;5107;11724;13434;13985;17059;17153	395;477;1326;3008;4403;4838;5247;12032;13887;14448;17598;17693	2505;2506;2507;2508;2976;2977;2978;2979;2980;2981;2982;2983;8435;8436;18998;18999;19000;19001;27705;30792;30793;30794;33269;33270;33271;33272;33273;33274;78079;78080;78081;78082;90059;92837;92838;92839;113112;113113;113114;113115;113116;113117;113719	3361;3362;3363;3364;3969;3970;3971;3972;3973;3974;3975;3976;3977;11512;25959;25960;25961;25962;37899;42184;42185;42186;45656;45657;45658;45659;45660;45661;45662;45663;105935;105936;105937;122032;125601;125602;152891;152892;152893;152894;152895;152896;153661	3362;3972;11512;25959;37899;42185;45658;105935;122032;125601;152894;153661
O08795;O08795-2	O08795;O08795-2	Glucosidase 2 subunit beta	Prkcsh	-2.3332	28.8466	1.98787e-06	3.72638e-05	7.92225e-08	2.11623e-06	6	-22.7947	-20.3143	5.92516	27.6674	27.6383	27.7341	30.2194	29.9173	29.9028	5	5	5	5	5	5	48.2	48.2	48.2	12.676	0	145.31	6782400000	83	2	112	5	5	5	127	4576;4713;10483;11838;18965	4704;4842;10758;12151;19561	29969;29970;29971;29972;29973;29974;30830;30831;30832;30833;30834;30835;70505;70506;70507;70508;70509;70510;78927;78928;78929;78930;78931;78932;78933;78934;78935;78936;78937;78938;78939;78940;78941;78942;78943;78944;126245;126246;126247;126248;126249;126250;126251	40953;40954;40955;40956;40957;40958;40959;40960;40961;40962;40963;40964;42257;42258;42259;42260;42261;42262;42263;42264;42265;42266;42267;42268;42269;42270;95665;95666;95667;95668;95669;95670;95671;95672;95673;95674;95675;95676;95677;95678;107110;107111;107112;107113;107114;107115;107116;107117;107118;107119;107120;107121;107122;107123;107124;107125;107126;107127;107128;107129;107130;107131;10713…	40961;42259;95668;107133;170656
O08810	O08810	116 kDa U5 small nuclear ribonucleoprotein component	Eftud2	0.262448	27.0624	0.0220848	0.0324365	0.00115062	0.00236658	28	5.27795	3.14595	-4.61784	27.2299	27.1809	27.1702	27.0279	26.902	26.8637	35	32	31	27	28	27	81.6	80	80	70.034	0	323.31	9584300000	367	1	626	37	36	36	131	450;1755;2987;5221;5233;5582;6347;6421;6524;6671;6734;7839;8357;8367;8811;8966;9119;9424;11840;12425;12427;13313;13482;14682;14842;15443;15633;15749;16139;16884;17183;17658;17790;17958;18492;18898;18910	464;1806;3079;5363;5376;5735;6520;6596;6702;6851;6914;8049;8575;8585;9050;9209;9365;9679;12153;12846;12848;13762;13937;15161;15327;15940;16133;16252;16656;17420;17724;18218;18355;18532;19075;19492;19504	2910;2911;2912;2913;2914;2915;2916;2917;11127;11128;11129;19362;19363;19364;19365;34134;34135;34136;34137;34138;34139;34140;34276;34277;34278;36569;36570;36571;41408;41409;41410;41411;41412;41413;41414;41415;41907;41908;41909;41910;41911;41912;41913;41914;41915;41916;41917;41918;41919;41920;42538;42539;42540;42541;42542;42543;42544;42545;42546;42547;42548;42549;42550;43347;43348;43349;43350;43615…	3879;3880;3881;3882;3883;3884;3885;3886;3887;3888;3889;3890;3891;3892;3893;15154;26421;26422;26423;26424;26425;26426;46835;46836;46837;46838;46839;46840;46841;47014;47015;49988;49989;49990;49991;56634;56635;56636;56637;56638;56639;56640;56641;56642;56643;56644;56645;56646;56647;57303;57304;57305;57306;57307;57308;57309;57310;57311;57312;57313;57314;57315;57316;57317;57318;57319;57320;57321;57322;…	3888;15154;26423;46839;47014;49988;56640;57310;58311;59363;59705;69939;75134;75243;78887;80497;82104;85713;107141;112877;112882;121225;122533;130066;131651;136473;138106;139401;144419;151313;153872;159909;161218;162802;167164;170118;170191	13	611
O08900	O08900	Zinc finger protein Aiolos	Ikzf3	-0.0452207	23.7443	0.890619	0.903729	0.892965	0.904392	1	-0.139524	-0.143948	-7.95198	23.4163	23.3607	24.388	23.8501	23.9527	23.4979	0	0	0	1	1	1	12.5	12.5	12.5	18.027	0	2.9745	77640000	7	1	160	1	1	1	132	14743	15227	96892;96893;96894;96895;96896;96897	130804;130805;130806;130807;130808;130809;130810;130811	130811
O08911;Q9Z1B7	O08911;Q9Z1B7	Mitogen-activated protein kinase 12;Mitogen-activated protein kinase 13	Mapk12;Mapk13	-0.672579	23.5314	0.0314704	0.044533	0.0392293	0.0522976	1	-2.53006	-2.85797	-5.00562	22.9616	23.446	23.1776	23.5404	24.2977	23.7649	0	0	0	2	2	1	15.3	15.3	15.3	19.674	0.0041954	1.6928	65606000	6	2	170	2	2	2	133	2599;19090	2673;19687	16631;16632;126984;126985;126986;126987;126988	22591;171575;171576;171577;171578;171579	22591;171579
O08915	O08915	AH receptor-interacting protein	Aip	1.72307	24.8438	5.05959e-06	6.10867e-05	0.000112904	0.000349084	2	7.7355	17.1306	4.90265	25.6096	25.7856	25.721	23.9095	24.117	23.9204	6	7	6	1	2	2	50.8	50.8	50.8	20.851	0	12.73	416970000	25	1	185	7	7	7	134	545;7708;11053;12711;17264;17628;19520	561;7916;11348;13137;17808;18188;20131	3561;3562;3563;3564;50636;50637;50638;50639;50640;50641;74276;74277;74278;74279;74280;85210;85211;85212;114399;118085;118086;118087;118088;118089;118090;118091;129646;129647;129648;129649;129650	4813;4814;4815;4816;68823;68824;68825;68826;68827;100769;100770;100771;100772;100773;115342;115343;115344;154666;159668;159669;159670;159671;159672;159673;159674;159675;175237;175238;175239	4813;68823;100770;115342;154666;159672;175237
O08917	O08917	Flotillin-1	Flot1	2.91858	24.8157	4.35443e-05	0.000228634	1.57781e-05	7.41049e-05	1	10.4715	11.517	2.47994	26.3163	26.3221	26.1866	23.3832	23.8336	22.8525	14	14	13	0	2	3	55.7	55.7	55.7	39.434	0	51.456	854490000	65	1	361	15	15	15	135	282;1142;1188;1207;1437;2367;8859;8965;11022;11513;11514;15833;16973;18128;18146	292;1178;1224;1244;1479;2437;9099;9208;11317;11818;11819;16341;17512;18706;18724	1823;1824;1825;1826;1827;1828;7498;7499;7500;7775;7919;7920;7921;7922;7923;9249;9250;9251;15135;15136;15137;58389;58390;58391;59084;59085;59086;74094;74095;74096;74097;74098;74099;76823;76824;76825;76826;76827;76828;76829;76830;76831;76832;76833;103800;103801;103802;103803;103804;103805;112629;112630;112631;112632;112633;121242;121243;121337;121338;121339	2521;2522;2523;2524;2525;2526;10260;10261;10262;10602;10796;10797;10798;10799;10800;12588;12589;12590;20575;20576;20577;20578;20579;79459;79460;79461;80486;80487;80488;80489;80490;100500;100501;100502;100503;100504;100505;100506;104252;104253;104254;104255;104256;104257;104258;104259;104260;104261;104262;104263;104264;140230;140231;140232;140233;140234;140235;152201;152202;152203;152204;164123;16…	2525;10262;10602;10796;12589;20578;79459;80489;100504;104256;104259;140230;152201;164123;164255
O08992	O08992	Syntenin-1	Sdcbp	2.26991	24.4725	0.000406773	0.00115749	0.000174384	0.000485231	1	7.22012	7.53004	-0.0821429	25.5322	25.7017	25.5884	23.6061	22.6587	23.7478	3	3	3	0	1	1	35.5	35.5	35.5	13.641	0	63.422	221460000	25	1	124	3	3	3	136	3015;14760;14987	3109;15244;15475	19567;19568;19569;19570;19571;96984;96985;96986;96987;96988;96989;96990;96991;98376;98377;98378;98379	26704;26705;26706;26707;26708;130915;130916;130917;130918;130919;130920;130921;130922;130923;130924;130925;130926;130927;130928;130929;130930;132725;132726;132727;132728	26708;130922;132727
O09061	O09061	Proteasome subunit beta type-1	Psmb1	2.40596	26.922	0.00720166	0.0124716	0.00347919	0.00613958	2	4.32023	4.13646	-3.36706	28.2214	28.34	27.8134	24.4125	26.1911	26.5533	6	6	6	1	2	4	79.3	79.3	79.3	12.118	0	43.727	1589300000	78	1	111	6	6	6	139	509;1016;3136;3228;5252;6055	525;1048;3232;3327;5395;6223	3349;3350;3351;3352;3353;3354;3355;3356;3357;3358;3359;6770;6771;6772;6773;6774;6775;6776;20320;20321;20322;20323;20884;20885;20886;20887;34396;34397;34398;34399;34400;34401;34402;34403;39611;39612;39613;39614;39615;39616	4486;4487;4488;4489;4490;4491;4492;4493;4494;4495;4496;4497;4498;4499;4500;4501;4502;9378;9379;9380;9381;9382;9383;9384;9385;9386;9387;9388;9389;9390;9391;9392;9393;9394;27674;27675;27676;27677;27678;27679;27680;28438;28439;28440;47151;47152;47153;47154;47155;47156;47157;47158;47159;47160;47161;47162;47163;47164;47165;47166;47167;47168;47169;47170;47171;47172;54098;54099;54100;54101;54102;54103;5…	4491;9388;27675;28439;47156;54106
O09106	O09106	Histone deacetylase 1	Hdac1	-0.163829	26.8842	0.348954	0.382418	0.304257	0.334808	5	-1.10854	-1.02256	-7.39965	26.8589	26.691	26.857	27.2818	26.8565	26.76	10	8	7	5	4	4	49.7	49.7	31.8	36.841	0	113.04	1432200000	51	1	324	10	10	6	140	2253;10149;12355;14095;14530;14659;14815;17845;19031;19519	2318;10420;12766;14559;15000;15137;15300;18412;19627;20130	14225;14226;14227;68275;68276;68277;68278;68279;68280;68281;68282;68283;68284;68285;68286;68287;82918;82919;82920;93261;93262;93263;93264;95479;95480;95481;95482;96195;96196;97397;97398;97399;97400;97401;97402;119428;119429;119430;119431;119432;126633;126634;126635;126636;126637;126638;126639;129644;129645	19405;19406;19407;92651;92652;92653;92654;92655;92656;92657;92658;92659;92660;92661;92662;92663;92664;92665;92666;112207;112208;112209;112210;126126;126127;126128;126129;129015;129016;129017;129018;129916;131475;131476;131477;131478;131479;131480;131481;131482;161641;161642;161643;171182;171183;171184;171185;171186;171187;171188;175234;175235;175236	19405;92654;112208;126126;129015;129916;131482;161641;171182;175236
O09167	O09167	60S ribosomal protein L21	Rpl21	0.319544	27.3132	0.0461109	0.0621696	0.08288	0.102914	3	2.02204	2.55755	-5.41813	27.651	27.3307	27.4373	27.293	27.1407	27.0266	2	2	2	2	3	3	35.6	35.6	35.6	10.525	0	6.5734	1162400000	50	1	90	3	3	3	141	4416;7012;7369	4543;4544;7199;7568	28495;28496;28497;28498;28499;28500;28501;28502;28503;28504;28505;28506;28507;28508;28509;28510;28511;28512;28513;28514;28515;28516;28517;28518;28519;28520;28521;28522;45240;45241;45242;45243;45244;45245;48313;48314;48315	38989;38990;38991;38992;38993;38994;38995;38996;38997;38998;38999;39000;39001;39002;39003;39004;39005;39006;39007;39008;39009;39010;39011;39012;39013;39014;39015;39016;39017;39018;39019;39020;39021;39022;39023;39024;39025;39026;39027;39028;61951;61952;61953;61954;61955;61956;61957;65820;65821;65822	39015;61952;65822	14	89
O09172	O09172	Glutamate--cysteine ligase regulatory subunit	Gclm	2.11228	27.0534	0.0462367	0.0622699	0.0279278	0.038679	2	2.76417	2.55544	-5.42105	28.0807	28.1331	28.1148	26.6967	24.0793	27.2157	3	3	3	2	1	2	61.9	61.9	61.9	7.1851	0	259.07	1889000000	27	1	63	3	3	3	142	9002;13756;16231	9247;14217;16751	59331;59332;59333;59334;59335;59336;59337;91867;91868;91869;107684;107685;107686;107687;107688;107689	80888;80889;80890;80891;80892;80893;80894;80895;80896;80897;80898;80899;80900;124345;124346;124347;124348;124349;124350;145289;145290;145291;145292;145293;145294;145295;145296	80895;124346;145295
O35127	O35127	Protein C10	Grcc10	-1.13106	24.093	0.0187917	0.02832	0.0181249	0.0261532	2	-3.06774	-3.28077	-4.43961	23.3901	23.0924	24.0998	24.8227	24.1444	25.0085	2	2	1	2	2	3	52.5	52.5	52.5	12.238	0	7.0027	196820000	15	1	118	4	4	4	146	1244;1677;15612;18401	1282;1724;16112;18983	8162;8163;10634;10635;10636;10637;102164;102165;102166;102167;123005;123006;123007	11129;11130;14465;14466;14467;14468;14469;137879;137880;137881;137882;137883;137884;166449;166450	11129;14465;137883;166450
O35129	O35129	Prohibitin-2	Phb2	-1.04506	28.6262	4.37651e-05	0.000229225	9.64464e-07	1.09631e-05	11	-15.8508	-11.5061	2.47418	28.1656	27.998	28.1474	29.1332	29.0848	29.2282	10	10	10	11	10	11	66.3	66.3	66.3	20.156	0	323.31	10916000000	180	1	181	11	11	11	147	1166;1223;2216;2673;4946;5543;9073;9148;13512;17766;17797	1202;1261;2280;2748;2749;5081;5696;9319;9395;13968;18330;18362	7624;7625;7626;7627;7628;7629;8012;8013;8014;8015;8016;8017;8018;13962;13963;13964;13965;13966;13967;13968;13969;13970;13971;13972;13973;13974;13975;13976;13977;13978;13979;13980;13981;13982;13983;13984;13985;13986;13987;13988;13989;13990;13991;17109;17110;17111;17112;17113;17114;17115;17116;17117;17118;17119;17120;17121;17122;32173;32174;32175;32176;32177;32178;36363;36364;36365;36366;36367;3636…	10416;10930;10931;10932;10933;10934;10935;10936;10937;10938;10939;19061;19062;19063;19064;19065;19066;19067;19068;19069;19070;19071;19072;19073;19074;19075;19076;19077;19078;19079;19080;19081;19082;19083;19084;19085;19086;19087;19088;19089;19090;19091;19092;19093;19094;19095;19096;19097;19098;19099;19100;19101;19102;19103;19104;19105;19106;19107;19108;19109;23216;23217;23218;23219;23220;23221;232…	10416;10934;19070;23222;44127;49720;81495;82426;122858;160992;161274	15;16	17;36
O35130	O35130	Ribosomal RNA small subunit methyltransferase NEP1	Emg1	0.810692	24.1627	0.00785168	0.013434	0.0201097	0.0286688	2	2.99409	4.05505	-3.4645	24.7239	24.5537	24.4267	24.1185	23.7378	23.4158	4	3	3	1	1	1	43	43	43	13.929	0	6.3163	208020000	15	1	128	4	4	4	148	10358;12402;13080;13269	10632;12820;13521;13716	69844;69845;69846;83274;87868;87869;87870;89130;89131;89132;89133;89134;89135	94733;94734;112668;112669;118971;118972;118973;118974;118975;120836;120837;120838;120839;120840;120841	94734;112669;118972;120841
O35134	O35134	DNA-directed RNA polymerase I subunit RPA1	Polr1a	-0.696395	26.8931	0.00156726	0.00347791	0.000349449	0.000862324	6	-6.45247	-5.7502	-1.63112	26.3913	26.538	26.7056	27.11	27.3603	27.2537	6	5	5	6	8	9	21.1	21.1	21.1	87.769	0	82.208	1556800000	50	1	782	10	10	10	149	290;1696;2964;3133;6381;10392;11630;11937;13628;17646	300;1745;3056;3229;6556;10666;11937;12250;14087;18206	1857;1858;1859;1860;1861;1862;10798;10799;10800;10801;10802;10803;19244;19245;19246;19247;19248;19249;19250;19251;20308;20309;20310;20311;20312;20313;41599;41600;41601;70053;77518;77519;77520;77521;77522;77523;79487;79488;91298;91299;91300;91301;91302;118191;118192;118193;118194	2559;2560;2561;2562;2563;2564;2565;2566;2567;14716;14717;14718;14719;14720;14721;14722;14723;14724;14725;26274;26275;26276;26277;26278;27661;27662;27663;27664;27665;56885;56886;56887;56888;95014;105148;105149;105150;105151;105152;107830;107831;123642;123643;123644;123645;123646;159824;159825;159826;159827;159828;159829	2561;14719;26275;27663;56885;95014;105150;107831;123643;159824
O35218	O35218	Cleavage and polyadenylation specificity factor subunit 2	Cpsf2	-0.637823	25.2905	0.0208099	0.0310399	0.00991138	0.0151182	5	-3.50609	-3.19532	-4.5523	24.9737	24.749	25.1919	25.9677	25.4399	25.4205	10	9	6	4	6	6	39.9	39.9	39.9	44.035	0	64.327	884080000	54	1	388	10	10	10	154	1917;1935;2551;5753;7483;7538;10135;13926;17626;18402	1973;1991;2625;5912;7683;7741;10405;14389;18186;18984	11917;11918;11919;11920;11921;11922;12022;12023;16336;16337;16338;16339;37707;37708;37709;37710;37711;37712;49105;49106;49107;49542;49543;68118;68119;68120;68121;68122;68123;68124;68125;68126;68127;68128;92611;92612;92613;92614;92615;92616;118069;118070;118071;118072;118073;118074;118075;118076;118077;118078;123008;123009;123010;123011;123012;123013	16096;16097;16098;16099;16100;16101;16226;16227;16228;22221;22222;51493;51494;51495;66888;66889;66890;67412;67413;92437;92438;92439;92440;92441;92442;92443;92444;92445;125308;125309;125310;125311;125312;159646;159647;159648;159649;159650;159651;159652;159653;159654;159655;159656;159657;166451;166452;166453;166454;166455;166456;166457;166458;166459	16100;16226;22222;51495;66890;67413;92437;125308;159652;166456
O35226;O35226-2;O35226-5;O35226-4;O35226-3	O35226;O35226-2;O35226-5;O35226-4;O35226-3	26S proteasome non-ATPase regulatory subunit 4	Psmd4	-0.178708	27.9047	0.0753508	0.0956204	0.0666503	0.0846296	5	-2.16966	-2.18313	-5.93706	27.7444	27.8459	27.8557	27.9973	27.9332	28.0517	5	5	5	4	6	5	69.2	69.2	69.2	13.166	0	262.67	3565300000	61	5	117	6	6	6	155	8213;8928;11072;11434;17642;17946	8427;9169;11367;11735;18202;18520	54154;58811;58812;58813;58814;58815;58816;74385;74386;74387;74388;74389;74390;74391;74392;74393;74394;74395;76296;76297;76298;76299;76300;76301;118167;118168;118169;118170;118171;118172;118173;120209;120210;120211;120212;120213;120214;120215;120216;120217	73686;80070;80071;80072;80073;80074;80075;80076;80077;80078;80079;80080;100882;100883;100884;100885;100886;100887;100888;100889;100890;100891;100892;100893;100894;100895;100896;100897;100898;100899;103519;103520;103521;103522;103523;103524;103525;103526;159781;159782;159783;159784;159785;159786;159787;162726;162727;162728;162729;162730;162731;162732;162733;162734;162735;162736;162737;162738;16273…	73686;80075;100885;103520;159782;162734
O35286	O35286	Pre-mRNA-splicing factor ATP-dependent RNA helicase DHX15	Dhx15	-0.418109	26.8613	0.0035333	0.00692087	0.000148972	0.000431374	16	-7.40355	-4.84549	-2.55974	26.7231	26.6875	26.546	27.0506	27.0434	27.1169	18	16	16	16	15	15	62.2	62.2	60.1	50.827	0	86.934	4920600000	154	1	444	21	21	20	156	968;4739;4996;5665;5786;7597;7807;8089;8296;10060;11154;14021;15106;15766;15875;16024;16025;16134;16634;17556;19239	992;4868;5132;5821;5945;7802;8017;8303;8512;10330;11451;14485;15597;16269;16384;16537;16538;16650;16651;17162;18110;19840	6305;6306;30962;30963;30964;30965;30966;30967;32475;32476;32477;37133;37134;37135;37136;37137;37138;37139;37140;37141;37142;37143;37144;37145;37146;37873;37874;37875;50004;50005;50006;50007;50008;50009;50010;51252;51253;51254;51255;51256;51257;51258;51259;53369;53370;53371;53372;54778;54779;54780;54781;54782;54783;54784;54785;54786;54787;67593;67594;67595;67596;67597;67598;67599;67600;67601;74806…	8628;42451;42452;42453;42454;42455;42456;42457;42458;44566;44567;50690;50691;50692;50693;50694;50695;50696;50697;50698;50699;50700;50701;50702;50703;50704;50705;50706;50707;50708;50709;51675;51676;51677;51678;68016;68017;68018;68019;68020;68021;68022;68023;69711;69712;69713;69714;69715;69716;69717;69718;72763;72764;72765;72766;72767;74634;74635;74636;74637;74638;74639;74640;74641;74642;74643;7464…	8628;42457;44567;50695;51676;68016;69714;72764;74636;91868;101524;125802;133713;139526;140588;143339;143340;144366;148732;159011;172863
O35326	O35326	Serine/arginine-rich splicing factor 5	Srsf5	0.636649	27.3536	0.00547695	0.00994645	0.00321746	0.00574413	4	4.38434	4.40075	-3.05754	27.6339	27.683	27.699	26.7423	27.1494	27.2143	3	5	4	3	3	3	41.2	41.2	35.1	16.204	0	17.565	1618300000	37	1	148	5	5	4	157	1912;6268;10354;10824;13596	1968;6440;10628;11112;14054	11896;11897;11898;11899;40954;69822;69823;69824;69825;69826;69827;72894;72895;72896;72897;72898;72899;91154;91155;91156;91157;91158;91159;91160;91161;91162;91163;91164;91165;91166	16067;16068;16069;16070;56018;94717;94718;94719;94720;94721;94722;98888;98889;98890;98891;98892;98893;98894;98895;98896;98897;98898;98899;123446;123447;123448;123449;123450;123451;123452;123453;123454;123455;123456;123457;123458;123459	16068;56018;94722;98888;123449
O35343	O35343	Importin subunit alpha-3	Kpna4	-1.10712	26.1359	3.74089e-05	0.000207644	1.68589e-05	7.83294e-05	4	-10.3672	-11.8475	2.65295	25.4558	25.7047	25.5867	26.7052	26.6721	26.6913	3	5	3	4	5	5	57.9	52	52	17.175	0	33.194	1549600000	48	1	152	6	5	5	158	1974;2943;8048;12611;13064;13292	2033;3034;8260;13036;13505;13741	12315;12316;12317;12318;12319;12320;12321;12322;12323;12324;12325;12326;19128;19129;19130;52998;52999;53000;53001;53002;53003;53004;53005;53006;53007;84549;84550;84551;84552;87781;87782;87783;87784;87785;87786;89258;89259;89260;89261;89262;89263	16662;16663;16664;16665;16666;16667;16668;16669;16670;16671;16672;16673;16674;26146;26147;26148;26149;26150;26151;26152;26153;72219;72220;72221;72222;72223;72224;72225;72226;72227;72228;72229;72230;72231;72232;72233;72234;114486;118860;118861;118862;118863;118864;118865;118866;118867;118868;118869;118870;121006;121007;121008;121009;121010;121011;121012;121013;121014;121015	16672;26153;72226;114486;118862;121007
O35344	O35344	Importin subunit alpha-4	Kpna3	0.767096	26.5237	9.32309e-05	0.000388954	5.20777e-06	3.40413e-05	7	12.3618	9.98498	1.60978	26.8946	26.8616	26.9654	26.1091	26.1343	26.1769	8	8	8	6	6	7	71	71	65.7	18.808	0	79.47	2141200000	85	1	169	8	8	7	159	2944;3013;8071;12610;12758;13064;13293;13316	3035;3107;8285;13035;13184;13185;13505;13742;13765	19131;19132;19133;19134;19135;19136;19137;19138;19139;19140;19558;19559;19560;19561;19562;19563;53229;53230;53231;53232;53233;53234;53235;53236;53237;53238;53239;53240;53241;53242;84544;84545;84546;84547;84548;85504;85505;85506;85507;85508;85509;85510;85511;85512;85513;85514;87781;87782;87783;87784;87785;87786;89264;89265;89266;89267;89268;89439;89440;89441	26154;26155;26156;26157;26158;26159;26160;26161;26162;26163;26164;26165;26166;26167;26168;26169;26687;26688;26689;26690;26691;26692;26693;26694;26695;26696;26697;72527;72528;72529;72530;72531;72532;72533;72534;72535;72536;72537;72538;72539;72540;72541;72542;72543;72544;72545;72546;72547;114484;114485;115761;115762;115763;115764;115765;115766;115767;115768;115769;115770;115771;115772;115773;115774…	26160;26695;72527;114485;115767;118862;121020;121263	17	135
O35345	O35345	Importin subunit alpha-7	Kpna6	1.1434	27.2192	3.97149e-05	0.000215092	2.31031e-06	1.92856e-05	7	13.9421	11.7162	2.58483	27.8595	27.7876	27.7255	26.5951	26.5618	26.7856	13	13	11	6	7	7	70.2	70.2	47.8	32.12	0	217.41	3207200000	102	1	289	13	13	8	160	1178;3305;3320;3324;4443;7999;8714;9078;11668;12492;12989;14717;19217	1214;3406;3421;3425;4571;8210;8949;9324;11976;12916;13430;15199;19815	7683;7684;7685;7686;7687;7688;7689;7690;7691;21407;21408;21409;21410;21411;21412;21413;21414;21415;21504;21505;21506;21507;21508;21509;21510;21535;21536;21537;21538;21539;28660;28661;28662;28663;28664;52480;52481;52482;52483;52484;52485;52486;52487;52488;52489;52490;57497;57498;57499;59762;59763;59764;59765;59766;59767;59768;59769;59770;59771;77711;77712;77713;77714;77715;77716;77717;77718;77719;…	10492;10493;10494;10495;10496;10497;10498;10499;29136;29137;29138;29139;29140;29141;29142;29143;29144;29145;29275;29276;29277;29278;29279;29280;29281;29282;29283;29323;29324;29325;29326;29327;29328;29329;29330;29331;29332;29333;29334;29335;29336;39211;39212;39213;39214;71499;71500;71501;71502;71503;71504;71505;71506;71507;71508;71509;71510;71511;71512;71513;71514;71515;71516;71517;71518;71519;782…	10496;29145;29277;29327;39214;71507;78235;81530;105388;113560;118144;130573;172580
O35386	O35386	Phytanoyl-CoA dioxygenase, peroxisomal	Phyh	2.82372	24.7342	0.00218937	0.0046229	0.000885913	0.00188942	2	5.52176	5.36468	-2.01368	26.0377	26.1465	26.2541	24.5393	22.6063	22.8216	4	4	4	1	1	1	62	62	62	9.1763	0	32.767	366050000	32	1	79	4	4	4	163	5916;6138;8717;12953	6081;6308;8952;13387	38686;38687;38688;38689;38690;38691;40109;40110;40111;40112;40113;40114;57515;57516;57517;57518;86827;86828;86829;86830;86831;86832;86833;86834;86835	52796;52797;52798;52799;52800;54816;54817;54818;54819;54820;54821;54822;78259;78260;78261;78262;78263;78264;78265;78266;78267;117686;117687;117688;117689;117690;117691;117692;117693;117694;117695;117696;117697	52796;54820;78262;117695
O35435	O35435	Dihydroorotate dehydrogenase (quinone), mitochondrial	Dhodh	1.66417	24.8828	0.0389688	0.0534166	0.0211884	0.0301261	3	2.95722	2.68873	-5.23723	25.4795	25.9332	25.732	25.0075	22.6571	24.4875	3	3	4	2	2	2	48.6	48.6	48.6	12.045	0	7.5009	256530000	12	1	111	4	4	4	164	7802;10046;10954;13077	8012;10316;11248;13518	51227;67482;67483;67484;73734;73735;73736;73737;73738;73739;87853;87854;87855;87856;87857;87858	69683;91701;91702;91703;91704;100011;100012;100013;100014;100015;100016;118961;118962	69683;91702;100014;118961
O35465;O35465-2	O35465;O35465-2	Peptidyl-prolyl cis-trans isomerase FKBP8	Fkbp8	2.37368	25.4888	0.0393029	0.0538054	0.0225195	0.0318914	2	2.91438	2.68203	-5.24644	26.5356	26.5547	26.9366	25.4311	25.2329	22.2419	4	5	5	4	2	1	40.7	40.7	40.7	19.251	0	12.348	636630000	26	2	177	5	5	5	166	209;1794;14458;15671;17583	214;1846;14926;16172;18139	1345;1346;1347;1348;11335;11336;11337;11338;95018;95019;95020;95021;95022;95023;95024;95025;95026;95027;95028;102526;102527;102528;117756;117757;117758;117759	1914;15408;15409;15410;128415;128416;128417;128418;128419;128420;128421;128422;128423;128424;128425;128426;128427;128428;128429;128430;138400;138401;138402;159204;159205;159206;159207;159208	1914;15408;128427;138400;159206
O35593	O35593	26S proteasome non-ATPase regulatory subunit 14	Psmd14	-0.486406	27.4796	0.0102034	0.0167214	0.0186795	0.0268809	3	-3.04633	-3.81376	-3.75906	27.3635	27.2034	27.1422	27.7214	27.5388	27.9082	6	5	4	2	3	5	67.5	67.5	67.5	17.575	0	65.569	2142200000	50	1	154	7	7	7	168	540;1467;10297;12362;14168;15597;18395	556;1509;10571;12775;14633;16096;18977	3546;3547;3548;3549;3550;9422;9423;9424;9425;9426;9427;9428;9429;69167;69168;69169;69170;69171;69172;82973;82974;93552;93553;102066;102067;102068;102069;102070;102071;102072;102073;102074;102075;102076;102077;122971;122972;122973	4797;4798;4799;4800;4801;4802;12800;12801;12802;12803;12804;12805;12806;12807;12808;12809;12810;12811;12812;12813;93771;93772;93773;93774;93775;93776;93777;93778;93779;112281;126524;126525;137747;137748;137749;137750;137751;137752;137753;137754;137755;137756;137757;137758;137759;137760;137761;166409;166410;166411	4797;12812;93774;112281;126525;137752;166409
O35598	O35598	Disintegrin and metalloproteinase domain-containing protein 10	Adam10	-0.128337	25.1153	0.62246	0.648244	0.618636	0.645205	3	-0.520699	-0.521005	-7.808	25.2906	24.8011	25.0616	25.3698	24.7033	25.4652	4	6	3	2	4	3	27	27	27	46.06	0	51.89	350880000	20	1	415	7	7	7	169	599;5421;7661;14326;14997;16106;18884	617;5566;7869;14793;15485;16621;19477	3984;3985;3986;3987;3988;35472;50357;50358;50359;50360;94250;94251;94252;98410;98411;98412;98413;106842;106843;106844;106845;106846;125764;125765;125766;125767	5383;5384;5385;5386;5387;48540;68465;68466;68467;68468;127420;127421;127422;132777;144127;144128;144129;144130;144131;169999;170000	5384;48540;68466;127421;132777;144131;169999
O35609	O35609	Secretory carrier-associated membrane protein 3	Scamp3	-1.63918	26.0389	0.116399	0.141734	0.0832781	0.103348	2	-2.0188	-1.85823	-6.38216	26.2853	26.2248	23.1479	26.9199	26.8473	26.8083	2	2	1	2	2	2	58.2	58.2	58.2	5.9775	0	158.24	1080700000	20	1	55	2	2	2	170	1204;15654	1241;16155	7908;7909;7910;7911;7912;102408;102409;102410;102411;102412;102413;102414;102415;102416	10779;10780;10781;10782;10783;10784;10785;10786;10787;10788;10789;10790;138242;138243;138244;138245;138246;138247;138248;138249;138250;138251	10784;138248
O35623	O35623	BET1 homolog	Bet1	0.111066	24.8799	0.302886	0.335372	0.631871	0.658045	2	0.500802	1.13516	-7.28135	25.0741	24.9084	24.8236	24.8878	24.7877	24.7974	2	2	2	2	1	2	43.9	43.9	43.9	7.5399	0	21.819	383280000	19	1	66	2	2	2	172	10381;15022	10655;15511	70000;70001;70002;70003;70004;70005;98653;98654;98655;98656;98657;98658;98659;98660;98661;98662;98663;98664;98665	94945;94946;94947;94948;94949;94950;94951;133105;133106;133107;133108;133109;133110;133111;133112;133113;133114;133115;133116;133117	94950;133113
O35638	O35638	Cohesin subunit SA-2	Stag2	0.176267	24.7939	0.290138	0.322863	0.247461	0.276582	5	1.26173	1.16888	-7.2444	24.7769	25.0317	24.8375	24.8679	24.4331	24.8163	6	5	4	6	6	4	21.8	20.8	20.8	80.678	0	34.879	363570000	34	1	708	10	9	9	174	2330;4241;5006;8908;8923;9795;10463;13149;14406;15312	2396;4362;4363;5142;9149;9164;10059;10738;13592;14873;15805	14854;14855;14856;14857;14858;14859;14860;27511;27512;27513;27514;27515;27516;27517;27518;32533;32534;32535;32536;32537;58716;58717;58718;58719;58720;58721;58722;58723;58788;58789;58790;58791;65857;65858;65859;65860;65861;70411;70412;88437;88438;94739;94740;94741;94742;100278	20211;20212;20213;20214;37690;37691;37692;37693;37694;37695;37696;37697;37698;37699;37700;44647;44648;44649;44650;44651;79972;79973;79974;79975;79976;79977;79978;79979;80044;80045;89475;89476;95536;119794;119795;128032;128033;135297	20211;37690;44647;79974;80045;89475;95536;119794;128033;135297	18;19	160;161
O35643	O35643	AP-1 complex subunit beta-1	Ap1b1	1.77722	25.8913	0.00045474	0.00126699	0.000158487	0.000451582	3	7.33101	7.36776	-0.210313	26.7854	26.9647	26.5896	24.6351	24.8944	25.4786	3	3	3	2	3	3	68.2	28.2	28.2	22.017	0	63.933	918110000	61	1	195	10	3	3	175	1995;8927;9374;10121;11315;11822;12075;12769;13234;15257	2054;9168;9626;10391;11614;12135;12414;13197;13678;15750	12487;12488;12489;12490;12491;58808;58809;58810;62539;62540;62541;62542;62543;62544;62545;62546;62547;62548;62549;62550;62551;68026;68027;68028;68029;68030;68031;68032;68033;68034;75676;75677;75678;75679;75680;75681;75682;75683;75684;75685;75686;75687;78839;80681;80682;80683;80684;80685;80686;85575;85576;85577;85578;85579;88888;88889;88890;88891;88892;88893;100005;100006;100007;100008;100009;1000…	16922;16923;16924;16925;16926;16927;16928;80064;80065;80066;80067;80068;80069;85105;85106;85107;85108;85109;85110;85111;85112;85113;85114;85115;85116;85117;85118;85119;85120;85121;85122;85123;85124;85125;85126;85127;85128;85129;85130;85131;85132;85133;85134;85135;92332;92333;92334;92335;92336;92337;92338;92339;92340;92341;92342;92343;92344;92345;92346;92347;92348;92349;92350;102776;102777;102778;…	16925;80065;85122;92342;102781;107007;109393;115866;120453;134959
O35654	O35654	DNA polymerase delta subunit 2	Pold2	1.21364	25.0447	0.106461	0.131279	0.0718925	0.0908004	3	2.11839	1.92465	-6.29216	25.9234	25.2744	25.7568	25.2953	23.0235	24.9949	5	4	6	4	2	4	62.4	62.4	62.4	21.248	0	51.49	429900000	29	1	189	7	7	7	177	5446;7408;9447;15814;17500;18033;19092	5592;7608;9703;16321;18051;18608;19689	35732;35733;35734;35735;48644;48645;48646;63110;63111;63112;103647;103648;103649;103650;103651;117233;117234;120710;120711;120712;120713;126994;126995;126996;126997	48873;48874;48875;48876;66207;85911;85912;140020;140021;140022;140023;140024;140025;140026;158492;158493;158494;163444;163445;163446;163447;163448;163449;163450;163451;171584;171585;171586;171587	48874;66207;85911;140022;158494;163444;171585
O35658	O35658	Complement component 1 Q subcomponent-binding protein, mitochondrial	C1qbp	-1.96703	27.8742	0.018995	0.028566	0.00880821	0.0136796	3	-3.59415	-3.27171	-4.45151	25.512	27.4709	27.6893	29.1105	28.7512	28.7116	2	2	2	2	2	2	60	60	60	4.456	0	56.704	3172400000	30	1	40	2	2	2	178	485;4847	500;4980	3146;3147;3148;3149;3150;3151;31589;31590;31591;31592;31593;31594;31595	4210;4211;4212;4213;4214;4215;4216;4217;4218;4219;4220;4221;4222;43322;43323;43324;43325;43326;43327;43328;43329;43330;43331;43332;43333;43334;43335;43336;43337;43338;43339	4217;43338
O35685	O35685	Nuclear migration protein nudC	Nudc	0.932308	27.905	7.97129e-05	0.000349071	2.91515e-06	2.27361e-05	9	13.4717	10.284	1.78918	28.479	28.335	28.2995	27.3793	27.4245	27.5127	9	9	9	10	8	10	64.1	64.1	64.1	19.665	0	56.648	6018000000	108	1	170	11	11	11	181	3221;5517;10348;10369;11148;11267;11801;13514;15072;17184;18469	3320;5665;10622;10643;11445;11566;12114;13970;15562;17725;19051	20825;20826;20827;20828;20829;36146;36147;36148;36149;36150;36151;36152;36153;36154;36155;36156;36157;36158;36159;69782;69783;69784;69785;69786;69787;69788;69789;69790;69791;69792;69793;69794;69795;69796;69797;69798;69799;69800;69801;69902;69903;69904;69905;69906;69907;69908;69909;69910;69911;69912;74782;74783;74784;75429;75430;75431;75432;75433;78631;78632;78633;78634;78635;78636;78637;78638;786…	28357;28358;28359;28360;28361;28362;49391;49392;49393;49394;49395;49396;49397;49398;49399;49400;49401;49402;49403;49404;49405;49406;94668;94669;94670;94671;94672;94673;94674;94675;94676;94677;94678;94679;94680;94681;94682;94683;94684;94685;94686;94687;94688;94689;94690;94691;94692;94693;94694;94695;94808;94809;94810;94811;94812;94813;94814;94815;94816;94817;94818;94819;94820;94821;94822;94823;948…	28361;49398;94684;94821;101488;102400;106748;122870;133529;153881;166968
O35704	O35704	Serine palmitoyltransferase 1	Sptlc1	4.36173	25.528	3.2351e-05	0.000189929	8.39068e-06	4.65737e-05	2	11.5133	12.1719	2.8182	27.9244	27.7705	27.4316	24.1215	22.9947	22.9252	3	3	2	1	1	1	26.9	26.9	26.9	22.832	0	22.565	575240000	20	1	208	3	3	3	183	3684;8105;18385	3794;8319;18967	24033;24034;24035;24036;24037;24038;24039;53433;53434;53435;122919;122920;122921	32754;32755;32756;32757;32758;32759;32760;32761;32762;32763;32764;32765;32766;32767;72836;166333;166334;166335;166336;166337	32761;72836;166334
O35737	O35737	Heterogeneous nuclear ribonucleoprotein H;Heterogeneous nuclear ribonucleoprotein H, N-terminally processed	Hnrnph1	0.137227	28.7445	0.159013	0.186812	0.088621	0.109344	7	1.97663	1.62596	-6.69014	28.8784	28.8242	28.7367	28.7484	28.6347	28.6446	9	9	8	6	6	7	60.3	60.3	21.5	26.498	0	323.31	10307000000	132	1	237	10	10	3	184	1374;2653;3871;7651;13524;15113;15408;17423;18267;19027	1416;2728;3987;7858;13980;15604;15904;17971;18846;19623	8919;8920;8921;8922;8923;8924;8925;8926;8927;8928;8929;8930;8931;16954;16955;16956;16957;16958;16959;16960;16961;16962;16963;16964;16965;25211;25212;25213;25214;50306;50307;50308;50309;50310;50311;50312;50313;50314;50315;50316;50317;90753;90754;99171;99172;99173;99174;99175;99176;100851;100852;100853;100854;100855;100856;116148;116149;116150;116151;116152;116153;116154;116155;116156;116157;116158…	12178;12179;12180;12181;12182;12183;12184;12185;12186;12187;12188;12189;12190;12191;12192;12193;12194;12195;12196;12197;12198;12199;12200;12201;12202;12203;12204;12205;12206;12207;12208;23020;23021;23022;23023;23024;23025;23026;23027;23028;23029;23030;23031;23032;23033;34360;34361;34362;68403;68404;68405;68406;68407;68408;68409;68410;68411;68412;68413;68414;68415;68416;68417;68418;68419;68420;684…	12179;23033;34360;68426;122904;133790;136083;157042;165164;171170
O35841	O35841	Apoptosis inhibitor 5	Api5	-0.229727	27.3513	0.038699	0.0531489	0.00724758	0.0115947	10	-3.74159	-2.69418	-5.22973	27.3416	27.1525	27.2154	27.489	27.4602	27.4494	9	9	9	13	13	13	48.3	48.3	48.3	33.658	0	72.63	5777300000	109	1	300	13	13	13	185	1991;2549;4232;4750;8970;9240;10382;10938;13340;13543;15462;16238;17617	2050;2623;4353;4880;9213;9488;10656;11232;13789;14000;15959;16758;18176	12461;12462;12463;12464;12465;12466;16327;16328;16329;16330;16331;16332;27451;27452;27453;27454;27455;27456;27457;27458;27459;31075;31076;31077;31078;31079;31080;31081;31082;59103;59104;59105;59106;61751;61752;61753;61754;61755;61756;70006;70007;70008;70009;70010;73658;73659;73660;89572;89573;89574;89575;89576;89577;89578;89579;89580;89581;89582;89583;90858;90859;90860;101203;101204;101205;101206…	16890;16891;16892;16893;16894;16895;16896;16897;22214;22215;22216;22217;37601;37602;37603;37604;37605;37606;37607;37608;37609;37610;37611;37612;37613;37614;37615;42632;42633;42634;42635;42636;42637;42638;42639;42640;42641;42642;42643;80511;80512;80513;84020;84021;84022;84023;94952;94953;94954;94955;94956;94957;99919;99920;121396;121397;121398;121399;121400;121401;121402;121403;121404;121405;12140…	16891;22214;37606;42635;80512;84020;94955;99920;121415;123047;136615;145351;159583
O35857	O35857	Mitochondrial import inner membrane translocase subunit TIM44	Timm44	-0.86238	26.3795	0.000466454	0.00129288	5.9032e-05	0.000205053	7	-8.55993	-7.33115	-0.239557	25.9385	26.12	25.7863	26.8778	26.7012	26.8529	6	7	6	9	9	8	49.1	49.1	49.1	26.237	0	138.66	2269600000	67	1	234	9	9	9	187	685;2902;3230;8376;10429;15877;17303;18245;18869	705;2993;3329;8595;10704;16386;17849;18824;19462	4483;4484;4485;4486;18892;18893;18894;18895;20890;20891;20892;20893;20894;20895;55310;55311;55312;55313;55314;55315;55316;70241;70242;70243;70244;70245;70246;104047;104048;104049;104050;104051;104052;104053;114672;114673;114674;114675;114676;114677;121936;121937;121938;121939;121940;121941;125689;125690;125691	6041;25783;25784;25785;28443;28444;28445;28446;28447;28448;28449;28450;28451;75333;75334;75335;75336;75337;75338;75339;75340;95279;95280;95281;95282;95283;95284;95285;95286;95287;95288;140593;140594;140595;140596;140597;140598;140599;140600;140601;140602;140603;155094;155095;155096;155097;155098;155099;155100;155101;155102;155103;155104;155105;155106;165014;165015;165016;165017;165018;165019;1650…	6041;25785;28448;75338;95281;140601;155101;165015;169905
O35864	O35864	COP9 signalosome complex subunit 5	Cops5	-1.40222	26.781	3.40635e-05	0.000194167	4.35855e-06	2.98533e-05	5	-12.693	-12.0557	2.75955	26.0937	25.91	26.236	27.3927	27.5822	27.4715	6	4	5	6	8	9	63.6	63.6	63.6	24.426	0	158.72	1824400000	60	1	217	10	10	10	188	7204;8802;9846;10482;14276;16604;16801;17068;17876;17915	7396;9040;10112;10757;14741;17132;17335;17608;18448;18488	47193;47194;47195;47196;47197;47198;47199;47200;47201;57987;57988;57989;57990;57991;66152;66153;66154;66155;66156;70501;70502;70503;70504;94017;109953;109954;109955;109956;109957;109958;109959;109960;109961;109962;109963;109964;109965;111483;111484;111485;111486;111487;111488;111489;111490;111491;113189;113190;119690;119691;119963	64350;64351;64352;64353;64354;64355;64356;64357;64358;64359;64360;64361;64362;64363;64364;64365;64366;78836;78837;78838;78839;89883;89884;89885;89886;89887;89888;95661;95662;95663;95664;127123;148461;148462;148463;148464;148465;148466;148467;148468;148469;148470;148471;148472;148473;148474;148475;150626;150627;150628;150629;150630;150631;150632;150633;150634;150635;150636;150637;152990;162004;162…	64357;78838;89884;95661;127123;148462;150628;152990;162005;162364
O35874	O35874	Neutral amino acid transporter A	Slc1a4	0.703149	25.7314	0.00107262	0.00257064	0.00230984	0.00429602	3	4.66172	6.21244	-1.19629	25.95	26.2594	26.0395	25.2807	25.4219	25.437	3	3	3	2	2	2	59	59	59	10.679	0	23.226	557460000	29	1	100	3	3	3	189	4703;12140;16649	4832;12493;17178	30760;30761;30762;30763;30764;30765;81240;81241;81242;110212;110213;110214;110215;110216;110217	42130;42131;42132;42133;42134;42135;42136;42137;42138;42139;42140;42141;110033;110034;110035;110036;110037;148822;148823;148824;148825;148826;148827;148828;148829;148830;148831;148832;148833	42137;110036;148823
O35887	O35887	Calumenin	Calu	0.232245	28.6314	0.10793	0.132456	0.052725	0.0680394	9	2.32857	1.91445	-6.30603	28.8926	28.6797	28.6702	28.6941	28.3956	28.456	9	9	8	9	10	10	82.9	82.9	82.9	20.018	0	323.31	11425000000	185	1	170	10	10	10	190	2464;3241;3635;4477;6394;7499;7889;17437;18637;18885	2534;2535;3340;3743;3744;4605;6569;7699;8099;17985;19223;19478	15669;15670;15671;15672;15673;15674;15675;15676;15677;15678;15679;15680;15681;20953;20954;20955;20956;20957;20958;20959;20960;20961;20962;20963;20964;20965;23704;23705;23706;23707;23708;23709;23710;23711;23712;23713;23714;23715;23716;23717;23718;28826;28827;28828;28829;28830;28831;41689;41690;41691;41692;41693;41694;41695;41696;41697;41698;41699;41700;41701;49205;49206;49207;49208;49209;51729;517…	21329;21330;21331;21332;21333;21334;21335;21336;21337;21338;21339;21340;21341;21342;21343;28507;28508;28509;28510;28511;28512;28513;28514;28515;28516;28517;28518;28519;28520;28521;28522;28523;28524;28525;28526;28527;28528;28529;28530;28531;28532;28533;28534;28535;28536;28537;32296;32297;32298;32299;32300;32301;32302;32303;32304;32305;32306;32307;32308;32309;32310;32311;32312;32313;32314;32315;323…	21337;28511;32319;39404;57001;67022;70358;157218;168171;170023	20;21	99;108
O35900	O35900	U6 snRNA-associated Sm-like protein LSm2	Lsm2	-0.203737	26.7829	0.0575867	0.0751299	0.176454	0.203059	3	-1.50335	-2.38675	-5.65477	26.6714	26.6167	26.7549	26.8736	26.9597	26.8209	2	3	2	2	3	3	67.1	67.1	67.1	9.5138	0	147.3	1558000000	47	1	85	4	4	4	191	11450;11451;12538;19496	11751;11752;12963;20107	76379;76380;76381;76382;76383;76384;76385;76386;84126;84127;84128;84129;84130;84131;84132;129521;129522;129523;129524;129525;129526;129527;129528;129529;129530;129531;129532;129533;129534	103600;103601;103602;103603;103604;103605;103606;103607;113947;113948;113949;113950;113951;113952;113953;113954;113955;113956;113957;113958;113959;113960;113961;113962;175064;175065;175066;175067;175068;175069;175070;175071;175072;175073;175074;175075;175076;175077;175078;175079;175080;175081;175082;175083;175084;175085;175086;175087;175088;175089	103601;103606;113947;175075
O35943	O35943	Frataxin, mitochondrial;Frataxin intermediate form;Frataxin mature form	Fxn	-2.42216	25.0637	0.000202864	0.0006795	8.43533e-05	0.00027354	1	-8.09757	-8.61368	0.71763	23.3368	23.8592	24.3618	26.0267	26.4078	26.3898	2	0	0	3	3	3	71.4	71.4	71.4	6.2099	0	8.8859	479690000	13	1	56	3	3	3	192	9580;10050;13330	9838;10320;13779	64559;64560;64561;64562;67500;67501;67502;89524;89525;89526;89527	87820;87821;87822;87823;87824;91718;91719;91720;121346;121347;121348;121349;121350	87822;91718;121347
O54692	O54692	Centromere/kinetochore protein zw10 homolog	Zw10	1.22334	24.1948	0.000324941	0.000972547	0.000727917	0.00159544	1	5.70983	7.86625	0.176119	24.6276	25.1309	24.6611	23.5667	23.6194	23.5634	3	3	3	0	1	0	23.8	23.8	23.8	23.715	0	10.359	135320000	14	1	210	3	3	3	196	12509;13965;16749	12934;14428;17279	83971;83972;83973;92762;92763;92764;110982;110983;110984;110985	113689;113690;113691;113692;125509;125510;125511;149890;149891;149892;149893;149894;149895;149896	113690;125511;149894
O54724	O54724	Polymerase I and transcript release factor	Ptrf	4.96429	25.5481	5.43732e-05	0.000264754	8.548e-06	4.70801e-05	1	11.4814	11.049	2.22656	28.132	28.0141	27.9446	22.0892	23.8644	23.2442	6	6	8	0	0	0	52.7	52.7	52.7	18.867	0	323.31	2523600000	67	1	169	8	8	8	198	8256;8257;9881;13591;14507;14677;17853;18008	8471;8472;10147;14049;14977;15155;18421;18583	54403;54404;54405;54406;54407;54408;54409;54410;54411;66374;66375;66376;91123;91124;91125;91126;91127;91128;95357;95358;95359;96276;96277;96278;96279;96280;96281;119473;120546;120547;120548;120549;120550;120551	74026;74027;74028;74029;74030;74031;74032;74033;74034;74035;74036;74037;74038;74039;74040;74041;74042;74043;74044;74045;90169;90170;90171;123414;123415;123416;123417;123418;123419;123420;123421;123422;128848;128849;128850;128851;128852;128853;128854;128855;128856;128857;128858;130022;130023;130024;130025;130026;130027;130028;130029;130030;130031;130032;130033;130034;130035;161689;163174;163175;16…	74033;74045;90169;123414;128852;130027;161689;163180
O54734	O54734	Dolichyl-diphosphooligosaccharide--protein glycosyltransferase 48 kDa subunit	Ddost	-1.09794	28.4071	4.50354e-05	0.000234162	1.60485e-06	1.48466e-05	9	-14.7101	-11.4449	2.44156	27.7684	27.9013	27.9045	28.8718	28.9182	29.0781	10	10	10	8	10	10	64.4	64.4	64.4	21.932	0	258.6	9575000000	149	1	194	10	10	10	199	4154;6254;10951;13203;15343;15666;16291;17479;18766;19407	4273;6426;11245;13647;15838;16167;16812;18028;19357;20013	26984;26985;26986;26987;26988;26989;40870;40871;40872;40873;40874;40875;40876;73716;73717;73718;73719;73720;73721;88718;88719;88720;88721;88722;88723;100469;100470;100471;100472;100473;100474;102487;102488;102489;102490;102491;108151;108152;108153;108154;108155;108156;108157;108158;108159;108160;116595;116596;116597;116598;116599;116600;116601;116602;116603;116604;116605;116606;116607;116608;1166…	36923;36924;36925;36926;36927;36928;36929;36930;36931;36932;36933;36934;36935;55877;55878;55879;55880;55881;99983;99984;99985;99986;99987;99988;99989;99990;99991;99992;99993;99994;99995;120183;120184;120185;120186;120187;120188;120189;120190;120191;120192;120193;120194;135575;135576;135577;135578;135579;135580;135581;135582;135583;135584;135585;135586;135587;138354;138355;138356;138357;138358;138…	36931;55880;99984;120187;135583;138358;145992;157644;169166;174282
O54774	O54774	AP-3 complex subunit delta-1	Ap3d1	0.239669	24.9524	0.0710633	0.0908267	0.0255345	0.035595	10	2.82649	2.22726	-5.87596	25.0988	25.1951	24.9229	24.8426	24.7353	24.9199	16	16	14	9	11	13	48.8	48.8	48.8	63.218	0	193.26	1276400000	101	1	566	19	19	19	200	322;616;754;757;1844;2585;4457;7104;8429;9708;9932;10495;11016;12968;13351;13728;18330;18348;19328	334;635;775;778;1898;2659;4585;7295;8649;9967;10199;10770;11311;13402;13800;14188;18909;18927;19933	2225;4080;4081;4082;4083;4084;4085;4086;4087;4845;4846;4847;4848;4849;4850;4851;4852;4853;4866;4867;4868;4869;4870;11574;16560;16561;16562;16563;28732;28733;28734;28735;28736;28737;28738;28739;28740;46602;46603;46604;46605;46606;46607;46608;46609;46610;46611;46612;46613;46614;46615;46616;46617;46618;46619;55646;55647;55648;65318;65319;65320;65321;65322;65323;65324;65325;65326;65327;65328;66629;66…	3000;5490;5491;5492;5493;5494;6576;6577;6578;6579;6580;6595;6596;6597;15695;22516;22517;39293;39294;39295;39296;39297;39298;39299;39300;39301;39302;39303;63523;63524;63525;63526;63527;63528;63529;63530;63531;63532;63533;63534;63535;63536;63537;63538;63539;63540;63541;63542;75753;75754;88806;88807;88808;88809;88810;88811;88812;88813;88814;88815;88816;90505;90506;90507;95786;95787;95788;95789;10045…	3000;5491;6576;6596;15695;22517;39295;63533;75753;88809;90507;95786;100452;117798;121497;124161;165752;165874;173609
O54782	O54782	Epididymis-specific alpha-mannosidase	Man2b2	-3.26369	25.0559	2.32185e-05	0.000152722	7.32844e-06	4.26727e-05	1	-11.7485	-12.9441	3.19467	23.9452	23.0621	23.2649	26.8873	26.566	26.6099	0	0	0	5	4	5	80	80	80	10.096	0	104.79	1350100000	30	1	85	5	5	5	202	5337;11857;13366;16390;18582	5480;12170;13816;16914;19167	34943;34944;34945;79023;79024;89707;89708;89709;108710;108711;108712;108713;108714;124071;124072;124073;124074;124075;124076;124077;124078;124079	47804;47805;47806;107239;107240;107241;121586;121587;121588;121589;121590;146787;146788;146789;146790;146791;146792;167810;167811;167812;167813;167814;167815;167816;167817;167818;167819;167820;167821;167822	47804;107240;121586;146789;167813
O54824;O54824-2	O54824;O54824-2	Pro-interleukin-16;Interleukin-16	Il16	-3.80118	24.9114	5.64603e-08	8.1057e-06	5.66824e-07	8.09162e-06	2	-17.1309	-38.7226	9.49012	23.1658	22.9704	22.8962	26.8178	26.798	26.8203	1	1	1	7	7	8	33	33	33	33.31	0	16.412	1756400000	35	2	309	8	8	8	203	3638;5150;6032;6738;6915;11344;16503;17343	3747;5291;6200;6918;7102;11643;17030;17891	23727;33529;33530;33531;33532;33533;39452;39453;39454;39455;39456;39457;43642;43643;43644;44662;44663;44664;44665;44666;75832;75833;75834;109333;109334;109335;109336;115683;115684;115685;115686	32332;46009;46010;53875;53876;53877;53878;53879;53880;59738;61212;61213;61214;61215;61216;102957;102958;102959;147622;147623;147624;147625;147626;147627;147628;147629;156383;156384;156385;156386;156387;156388;156389;156390;156391;156392;156393	32332;46009;53875;59738;61215;102958;147629;156387
O54825	O54825	Bystin	Bysl	-0.383004	25.9261	0.00396076	0.00763911	0.00224154	0.0041799	5	-4.68732	-4.72692	-2.68968	25.8253	25.6929	25.6855	26.1449	26.1058	26.102	6	4	4	6	7	6	43.9	43.9	43.9	24.183	0	21.681	1138100000	37	1	214	8	8	8	204	3374;3399;5928;6471;7257;7764;11176;16121	3477;3502;6093;6646;7450;7974;11474;16637	21926;21927;21928;21929;21930;21931;22083;22084;22085;22086;22087;38768;38769;38770;42201;42202;42203;47499;47500;47501;47502;47503;47504;47505;50998;50999;51000;51001;51002;74938;74939;74940;74941;74942;74943;74944;74945;106944;106945;106946	29854;29855;29856;30095;30096;30097;30098;30099;52932;52933;52934;57825;57826;57827;57828;57829;57830;57831;64780;64781;64782;64783;64784;64785;69310;69311;69312;69313;69314;101696;101697;101698;101699;101700;101701;101702;101703;144259;144260	29854;30099;52932;57827;64781;69310;101696;144260
O54833	O54833	Casein kinase II subunit alpha	Csnk2a2	1.04268	25.3702	0.0148965	0.0231856	0.00682275	0.0110123	4	3.78777	3.47898	-4.18187	26.3168	25.562	25.7957	25.2624	24.918	24.3661	8	8	8	3	3	4	70.7	70.7	70.7	19.607	0	58.706	879040000	41	1	164	8	8	8	205	3415;4419;7497;10232;10234;17674;19057;19383	3518;4547;7697;10504;10506;18235;19653;19989	22156;22157;22158;22159;22160;22161;22162;22163;28526;28527;28528;49194;49195;49196;49197;49198;49199;68777;68778;68779;68780;68789;68790;68791;68792;118357;118358;118359;118360;118361;126754;126755;126756;126757;126758;126759;128828;128829;128830;128831;128832;128833;128834;128835;128836	30204;30205;30206;39032;67010;67011;67012;67013;67014;67015;67016;93302;93313;93314;93315;93316;93317;93318;160020;160021;160022;160023;160024;160025;160026;160027;160028;171320;171321;171322;171323;171324;171325;174061;174062;174063;174064;174065;174066;174067;174068;174069	30205;39032;67010;93302;93314;160022;171324;174063
O54916;O54916-3;O54916-4;O54916-2;Q80XA6	O54916;O54916-3;O54916-4	RalBP1-associated Eps domain-containing protein 1	Reps1	0.0398833	23.8149	0.899495	0.911742	0.89495	0.905544	3	0.136919	0.132183	-7.95389	24.0076	23.1824	24.3145	23.864	23.8717	23.6491	4	5	2	2	2	2	30.8	30.8	30.8	30.021	0	11.654	243170000	19	5	266	6	6	6	207	7000;8855;10899;11645;14534;16094	7187;9095;11191;11953;15004;16609	45163;45164;45165;45166;58368;58369;58370;73430;73431;73432;73433;73434;77618;77619;95509;95510;95511;95512;106758;106759	61850;61851;79410;79411;79412;79413;79414;79415;79416;99649;99650;99651;99652;99653;99654;99655;99656;105256;105257;129054;129055;144003	61850;79412;99650;105257;129054;144003
O54941	O54941	SWI/SNF-related matrix-associated actin-dependent regulator of chromatin subfamily E member 1	Smarce1	0.0863266	25.6696	0.595916	0.623335	0.588497	0.617085	4	0.566889	0.562189	-7.78303	25.7662	25.6431	25.7292	25.7901	25.7761	25.3132	7	5	5	4	3	3	50.3	50.3	50.3	19.896	0	49.478	580190000	41	1	175	7	7	7	210	1683;5427;7740;9672;10327;13749;14216	1732;5572;7950;9930;10601;14209;14681	10722;10723;10724;35494;35495;35496;35497;35498;35499;50885;50886;50887;50888;50889;50890;65099;65100;65101;65102;65103;69310;69311;69312;69313;69314;69315;69316;69317;91839;91840;91841;91842;91843;93791	14602;14603;48575;48576;48577;48578;48579;69162;69163;69164;69165;69166;69167;69168;69169;88504;88505;88506;88507;88508;88509;88510;88511;88512;88513;88514;93946;93947;93948;93949;93950;93951;93952;93953;93954;124310;124311;124312;124313;124314;124315;124316;126813	14603;48578;69168;88514;93951;124313;126813
O54950	O54950	5-AMP-activated protein kinase subunit gamma-1	Prkag1	2.2147	24.1332	2.87627e-05	0.000175617	5.84729e-05	0.000203844	2	8.57256	12.4405	2.95178	25.0907	25.4017	25.2293	22.6849	23.1992	23.1935	3	2	4	1	2	2	30	30	30	22.864	0	14.614	220090000	16	1	203	4	4	4	211	431;6516;11045;14403	445;6694;11340;14870	2794;2795;42494;42495;42496;42497;42498;42499;42500;42501;42502;74218;74219;74220;74221;74222;74223;74224;94730;94731	3727;3728;58266;58267;58268;58269;58270;58271;58272;58273;100684;100685;100686;100687;100688;128023	3728;58268;100684;128023
O54984	O54984	ATPase Asna1	Asna1	0.210656	27.1679	0.150069	0.177739	0.0876984	0.108393	8	1.98373	1.66914	-6.63384	27.4702	27.2566	27.0929	27.1735	26.98	27.0341	9	8	7	7	8	7	67	67	67	24.635	0	120.16	4146600000	105	1	218	9	9	9	213	4616;6718;7951;9749;10606;10996;12230;17940;19139	4745;6898;8162;10011;10882;11291;12615;18514;19736	30230;30231;30232;30233;30234;30235;30236;30237;30238;30239;30240;30241;30242;43553;43554;43555;43556;43557;43558;52146;52147;52148;52149;52150;52151;52152;52153;52154;52155;52156;65561;65562;65563;65564;65565;65566;71365;71366;71367;71368;71369;71370;73949;73950;73951;73952;73953;73954;73955;73956;73957;73958;73959;73960;82018;82019;120153;120154;120155;120156;120157;127310;127311;127312;127313;…	41309;41310;41311;41312;41313;41314;41315;41316;41317;41318;41319;41320;41321;41322;41323;41324;41325;41326;41327;41328;59626;59627;59628;59629;59630;59631;59632;59633;59634;70983;70984;70985;70986;70987;70988;70989;70990;70991;70992;70993;70994;70995;70996;70997;70998;70999;71000;71001;71002;71003;71004;71005;71006;89118;89119;89120;89121;89122;89123;89124;96866;96867;96868;96869;96870;96871;968…	41310;59628;70995;89119;96877;100285;111006;162630;172044
O54988;O54988-2	O54988;O54988-2	STE20-like serine/threonine-protein kinase	Slk	0.60062	24.0115	0.00282565	0.00569998	0.017572	0.0254932	1	3.0898	5.08334	-2.30503	24.3031	24.26	24.3724	23.9144	23.5514	23.6678	5	4	4	1	0	1	21.5	21.5	19.3	57.719	0	37.772	125780000	19	2	498	7	7	6	214	1768;2650;2672;5384;11374;14250;14542	1819;2725;2747;5527;11673;14715;15013	11218;11219;11220;11221;11222;11223;16935;16936;16937;16938;16939;16940;16941;16942;17107;17108;35216;75962;75963;93929;95578	15267;15268;15269;15270;15271;23001;23002;23003;23004;23005;23006;23007;23214;23215;48163;103129;103130;127013;129128	15267;23003;23215;48163;103129;127013;129128
O54998	O54998	Peptidyl-prolyl cis-trans isomerase FKBP7	Fkbp7	1.80385	24.1706	0.00334195	0.0066066	0.00170243	0.0033255	1	4.92577	4.90402	-2.49634	24.9935	24.9872	25.2368	23.3511	22.5078	23.9471	3	3	2	0	0	0	36.8	36.8	36.8	14.235	0	5.9142	86194000	10	1	125	4	4	4	215	330;6119;8069;17498	342;6288;8283;18048	2268;2269;39988;39989;39990;39991;53224;53225;53226;117154	3046;3047;3048;54673;54674;54675;54676;72524;72525;158380	3048;54674;72524;158380
O55023	O55023	Inositol monophosphatase 1	Impa1	-1.52826	26.1894	5.13772e-05	0.00025474	3.63401e-05	0.000141455	3	-9.22414	-11.1668	2.29127	25.2575	25.3219	25.6965	26.9158	26.9852	26.9596	4	3	2	4	4	4	78.8	78.8	78.8	5.9479	0	11.194	1523700000	26	1	52	4	4	4	217	3950;9482;11230;14983	4066;9738;11528;15470	25759;25760;25761;25762;25763;25764;25765;63290;63291;63292;63293;63294;75217;75218;75219;75220;75221;98349;98350;98351;98352;98353;98354	35103;35104;35105;35106;35107;35108;35109;35110;86128;86129;86130;86131;86132;86133;102051;102052;102053;102054;102055;132693;132694;132695;132696;132697;132698;132699;132700	35104;86131;102052;132697
O55028	O55028	[3-methyl-2-oxobutanoate dehydrogenase [lipoamide]] kinase, mitochondrial	Bckdk	0.303274	25.5024	0.0531255	0.0702098	0.0356144	0.047927	5	2.59634	2.44843	-5.56923	25.7638	25.4425	25.7559	25.3941	25.4204	25.2379	5	5	4	4	5	4	41.1	41.1	41.1	25.012	0	64.255	702480000	38	1	219	6	6	6	218	2896;3220;5605;11569;16788;17838	2986;3319;5759;11875;17319;18403	18846;18847;18848;18849;18850;20819;20820;20821;20822;20823;20824;36716;36717;36718;36719;36720;77159;111355;111356;111357;111358;111359;111360;111361;111362;111363;119382;119383;119384;119385;119386;119387	25730;25731;25732;25733;28349;28350;28351;28352;28353;28354;28355;28356;50163;50164;50165;50166;50167;104708;150422;150423;150424;150425;150426;150427;150428;150429;150430;150431;150432;150433;150434;161575;161576;161577;161578;161579;161580;161581	25732;28350;50164;104708;150429;161579
O55029	O55029	Coatomer subunit beta	Copb2	-0.963578	27.5774	3.33315e-05	0.000193386	1.64219e-07	3.37438e-06	18	-20.512	-12.1045	2.78425	27.0688	27.126	27.092	28.1263	27.9858	28.0655	18	19	18	17	18	18	50.7	50.7	50.7	59.157	0	323.31	9004700000	210	1	521	19	19	19	219	35;2739;2808;3356;6924;7084;9498;9862;10952;13017;13329;14639;14643;15933;16323;16835;17340;17434;18515	36;2820;2895;3458;7111;7275;9755;10128;11246;13458;13778;15117;15121;16444;16846;17370;17888;17982;19098	216;217;218;219;220;221;222;223;224;17648;17649;17650;17651;17652;17653;18309;18310;18311;18312;21786;21787;21788;21789;21790;21791;21792;21793;44719;44720;44721;44722;44723;44724;45835;45836;45837;45838;45839;45840;45841;45842;45843;45844;45845;64071;64072;64073;64074;64075;64076;64077;64078;64079;64080;64081;66260;66261;66262;66263;66264;66265;73722;73723;73724;73725;73726;73727;87502;87503;875…	312;313;314;315;316;317;318;319;320;321;322;323;324;325;326;327;24052;24053;24054;24055;24056;24057;24058;24059;24060;24061;24062;25004;25005;25006;25007;25008;25009;29679;29680;29681;29682;29683;29684;29685;29686;29687;29688;29689;29690;61286;61287;61288;61289;61290;61291;61292;61293;61294;62677;62678;62679;62680;62681;62682;62683;62684;62685;62686;62687;62688;62689;62690;62691;62692;62693;62694…	326;24056;25006;29683;61290;62685;87128;90022;99997;118467;121335;129765;129821;141365;146274;150989;156348;157195;167319
O55098	O55098	Serine/threonine-protein kinase 10	Stk10	2.6018	24.3742	0.00091046	0.00225452	0.00031425	0.000790061	1	6.56549	6.42096	-1.00812	25.6594	25.6053	25.7607	24.0056	22.5323	22.6821	5	5	5	0	1	0	22.7	19.7	19.7	43.3	0	8.42	264530000	18	1	370	7	6	6	221	1768;3316;5912;6685;10520;14500;14940	1819;3417;6077;6865;10795;14970;15426	11218;11219;11220;11221;11222;11223;21474;21475;21476;21477;21478;38673;38674;38675;43403;43404;43405;70747;95319;95320;98112;98113;98114	15267;15268;15269;15270;15271;29231;29232;29233;29234;29235;52779;52780;52781;52782;59423;59424;59425;59426;59427;96007;128798;128799;132400	15267;29235;52782;59426;96007;128799;132400
O55106	O55106	Striatin	Strn	0.422209	25.0122	0.0765231	0.0968779	0.158589	0.184287	2	1.57793	2.17152	-5.95312	25.3068	25.3483	25.0149	24.4421	24.8956	25.0657	6	6	4	1	2	2	33.9	33.9	33.9	33.81	0	42.562	400950000	29	1	307	7	7	7	222	722;3118;5171;14573;15448;15513;15753	743;3214;5313;15048;15945;16011;16256	4701;20218;20219;20220;33849;33850;33851;33852;33853;33854;33855;33856;33857;95725;95726;95727;101130;101131;101497;103237;103238;103239;103240;103241;103242;103243	6370;6371;27556;27557;27558;27559;46462;46463;46464;46465;46466;46467;46468;46469;46470;129295;129296;129297;129298;129299;136496;136497;136498;136979;139456;139457;139458;139459;139460;139461;139462	6371;27556;46464;129295;136497;136979;139461
O55125	O55125	Protein NipSnap homolog 1	Nipsnap1	0.72489	24.1066	0.00589938	0.0105852	0.024038	0.0337068	2	2.86866	4.32804	-3.14166	24.2052	24.6004	24.6014	23.7496	23.9514	23.5314	2	2	2	1	2	1	33	33	33	10.993	0	9.6612	132130000	15	1	91	2	2	2	223	7146;13109	7337;13550	46866;46867;46868;46869;46870;46871;88079;88080;88081;88082;88083;88084;88085;88086	63868;63869;63870;63871;63872;63873;63874;63875;119295;119296;119297;119298;119299;119300;119301	63870;119297
O55128	O55128	Histone deacetylase complex subunit SAP18	Sap18	3.34117	25.0791	0.000107176	0.000427844	4.01459e-05	0.000152654	2	9.08429	9.72556	1.45003	26.9231	26.7951	26.5308	22.6905	23.9787	23.5564	1	1	1	1	1	1	22.9	22.9	22.9	7.9119	0	71.79	452540000	25	1	70	1	1	1	224	5659	5815	37082;37083;37084;37085;37086;37087;37088;37089;37090;37091;37092;37093;37094;37095;37096	50630;50631;50632;50633;50634;50635;50636;50637;50638;50639;50640;50641;50642;50643;50644;50645;50646;50647;50648;50649;50650;50651;50652;50653;50654	50653
O55131;Q8C650;Q9DA97;Q8C650-2	O55131	Septin-7	2022-09-07	0.633858	27.5337	0.000356228	0.00103997	2.06423e-05	9.09539e-05	8	10.0544	7.72713	0.0704218	27.7544	27.8957	27.9017	27.1931	27.2203	27.2368	8	8	8	7	8	8	47.6	47.6	47.6	27.156	0	135.02	4582600000	103	4	233	8	8	8	225	261;5160;9128;9245;12070;12841;15424;17904	271;5301;9374;9493;12409;13272;15920;18477	1692;1693;1694;1695;1696;1697;1698;1699;33630;33631;33632;33633;33634;33635;60188;60189;60190;60191;60192;60193;61779;61780;61781;61782;61783;61784;61785;80657;80658;80659;80660;80661;80662;86021;86022;86023;86024;86025;86026;86027;86028;86029;86030;86031;100990;100991;100992;100993;100994;100995;100996;119877;119878;119879;119880;119881;119882;119883;119884;119885;119886;119887;119888	2364;2365;2366;2367;2368;2369;2370;2371;2372;2373;46184;46185;46186;46187;46188;46189;46190;46191;46192;82141;82142;82143;82144;82145;82146;82147;82148;82149;82150;82151;84059;84060;84061;84062;84063;84064;84065;84066;84067;84068;84069;84070;84071;109343;109344;109345;109346;109347;109348;109349;109350;116499;116500;116501;116502;116503;116504;116505;116506;116507;116508;116509;136288;136289;1362…	2370;46192;82148;84062;109347;116506;136308;162277
O55135	O55135	Eukaryotic translation initiation factor 6	Eif6	-0.0797386	28.0342	0.569098	0.59733	0.519064	0.548043	6	-0.678809	-0.604907	-7.75536	27.8396	28.0647	28.0786	28.2731	28.0386	27.9105	6	7	5	6	9	7	88	88	88	17.239	0	275.93	4726800000	108	1	158	9	9	9	226	1260;4642;7365;10822;11250;11251;13151;14170;16537	1298;4771;7564;11110;11549;11550;13594;14635;17064	8245;8246;8247;8248;8249;8250;30434;30435;30436;30437;30438;48278;48279;48280;48281;48282;72878;72879;75325;75326;75327;75328;75329;75330;75331;75332;75333;75334;75335;75336;75337;75338;88445;88446;88447;88448;93564;93565;93566;93567;109522;109523;109524;109525;109526;109527;109528;109529;109530;109531;109532;109533;109534	11247;11248;11249;11250;11251;11252;11253;11254;41676;41677;41678;65779;65780;65781;65782;65783;65784;65785;65786;65787;98864;98865;102225;102226;102227;102228;102229;102230;102231;102232;102233;102234;102235;102236;102237;102238;102239;102240;102241;102242;102243;102244;102245;102246;102247;102248;102249;102250;119800;119801;119802;126550;126551;126552;126553;126554;126555;126556;126557;126558;1…	11250;41678;65779;98865;102227;102247;119800;126555;147885
O55143;O55143-2	O55143;O55143-2	Sarcoplasmic/endoplasmic reticulum calcium ATPase 2	Atp2a2	-0.225692	27.8918	0.0378773	0.0522218	0.00365422	0.00642193	16	-4.28026	-2.71105	-5.20656	27.7979	27.7992	27.7398	28.0998	27.939	27.9751	16	15	15	15	15	15	56.9	56.9	29.9	47.422	0	319.34	7116100000	191	2	432	19	19	11	227	478;1001;3708;3766;4880;8064;8160;8860;9536;12262;12450;12974;15006;15714;15999;17121;17381;18166;18972	493;1030;3819;3878;5014;8277;8374;9100;9793;12651;12872;13410;13411;15494;16217;16511;17661;17929;18744;19568	3068;6667;6668;6669;6670;6671;24176;24177;24178;24179;24180;24181;24182;24183;24184;24185;24186;24187;24438;24439;24440;24441;24442;24443;24444;24445;24446;24447;31807;31808;31809;31810;31811;31812;31813;31814;31815;53149;53150;53151;53152;53153;53823;58392;58393;58394;58395;58396;58397;64285;82214;82215;82216;82217;82218;82219;82220;82221;83580;83581;83582;83583;83584;83585;87002;87003;87004;870…	4090;9261;9262;9263;9264;9265;32949;32950;32951;32952;32953;32954;32955;32956;32957;32958;32959;33272;33273;33274;33275;33276;33277;33278;33279;33280;33281;33282;33283;33284;33285;33286;33287;43620;43621;43622;43623;72430;72431;72432;72433;73293;79462;79463;79464;79465;79466;79467;79468;79469;79470;79471;87391;111251;111252;111253;111254;111255;111256;111257;111258;111259;111260;111261;113059;113…	4090;9262;32955;33284;43621;72432;73293;79463;87391;111254;113069;117908;132838;138886;142052;153448;156714;164438;170722	22	66
O55201;O55201-2	O55201;O55201-2	Transcription elongation factor SPT5	Supt5h	-0.486838	26.2457	0.00261518	0.00538404	0.000192155	0.00052511	12	-7.1089	-5.16757	-2.2167	25.947	25.986	26.074	26.6157	26.4142	26.4376	14	14	12	11	14	16	47.1	47.1	47.1	63.192	0	180.88	2715800000	109	2	571	18	18	18	228	2045;2748;3446;3910;5035;5339;7203;7496;11606;14605;14927;15568;16358;16391;16407;17181;17224;18450	2106;2834;3550;4026;5172;5482;7395;7696;11913;15083;15412;16066;16882;16915;16931;17722;17767;19032	12869;12870;12871;12872;12873;12874;17913;17914;17915;17916;17917;22354;22355;22356;22357;22358;22359;22360;25519;25520;25521;32690;32691;32692;32693;32694;32695;32696;32697;32698;32699;32700;32701;32702;34949;34950;34951;34952;34953;34954;34955;34956;34957;34958;47190;47191;47192;49189;49190;49191;49192;49193;77391;77392;77393;77394;77395;77396;95912;98001;101865;101866;101867;108556;108557;1085…	17579;17580;17581;17582;17583;17584;17585;17586;17587;24420;24421;24422;24423;24424;24425;30497;30498;30499;30500;30501;30502;30503;34741;34742;34743;34744;34745;34746;34747;34748;44866;44867;44868;44869;44870;44871;44872;44873;44874;44875;44876;44877;44878;44879;44880;47816;47817;47818;47819;47820;47821;47822;47823;47824;47825;47826;64348;64349;67007;67008;67009;104980;104981;104982;104983;10498…	17579;24423;30499;34742;44874;47821;64349;67008;104981;129554;132238;137482;146570;146796;146888;153864;154251;166854
O55222	O55222	Integrin-linked protein kinase	Ilk	3.05174	24.4539	0.000389806	0.0011257	0.000148728	0.00043125	2	7.40548	7.59286	-0.0331538	26.6421	25.7761	25.5212	22.6846	22.537	23.5625	10	8	6	2	1	1	53.9	53.9	53.9	30.463	0	17.673	528170000	37	1	267	11	11	11	229	4830;5717;6089;6709;10828;12010;12421;14359;14426;15532;16933	4962;5875;6258;6889;11116;12333;12842;14826;14893;16030;17470	31478;31479;37477;37478;37479;39818;39819;39820;39821;39822;39823;39824;39825;39826;39827;39828;43518;43519;43520;43521;43522;72920;72921;72922;72923;72924;72925;80114;83432;83433;94434;94849;94850;94851;101629;112314;112315;112316	43169;43170;51155;51156;51157;51158;54424;54425;54426;54427;54428;54429;54430;54431;54432;54433;54434;54435;54436;54437;54438;59594;59595;59596;59597;59598;59599;98938;98939;98940;98941;98942;108710;112869;112870;127634;128170;128171;137128;137129;151776;151777	43169;51156;54428;59595;98940;108710;112869;127634;128170;137128;151776
O55234	O55234	Proteasome subunit beta type-5	Psmb5	1.7024	24.6588	0.00263879	0.00541181	0.0020664	0.00391134	2	4.7571	5.15774	-2.22696	25.4577	25.5235	25.5486	24.5657	23.4403	23.4167	5	5	4	1	2	2	59.5	59.5	59.5	16.036	0	22.683	316170000	28	1	148	6	6	6	230	709;1355;8845;10393;17470;18204	730;1396;9085;10667;18019;18782	4636;4637;8810;8811;8812;8813;8814;8815;58317;58318;58319;58320;70054;70055;70056;116553;116554;116555;116556;116557;121678;121679	6276;12049;12050;12051;12052;12053;12054;12055;12056;12057;79341;79342;79343;79344;95015;95016;95017;95018;157567;157568;157569;157570;157571;157572;157573;157574;157575;164669;164670	6276;12053;79344;95018;157570;164670
O70194	O70194	Eukaryotic translation initiation factor 3 subunit D	Eif3d	-0.717374	27.1158	0.000125606	0.00048104	2.12959e-06	1.79879e-05	10	-14.1104	-9.43768	1.26805	26.7106	26.8135	26.7473	27.4657	27.4526	27.5051	11	11	9	11	11	11	61.9	61.9	61.9	32.47	0	267.69	4049400000	134	1	281	12	12	12	231	3705;5534;6045;8101;10031;12579;12813;15584;16464;16887;19154;19251	3816;5686;6213;8315;10298;13004;13242;16083;16989;17423;19751;19853;19854	24164;24165;24166;24167;24168;24169;36296;36297;36298;36299;36300;36301;36302;36303;36304;36305;36306;36307;36308;39549;39550;39551;53410;53411;53412;53413;53414;53415;53416;53417;53418;53419;53420;53421;53422;53423;67257;67258;67259;67260;67261;67262;67263;84323;84324;85825;85826;85827;85828;85829;85830;85831;85832;85833;101995;101996;101997;101998;101999;102000;109076;109077;109078;109079;10908…	32938;49610;49611;49612;49613;49614;49615;49616;49617;49618;49619;49620;49621;49622;49623;49624;49625;49626;49627;49628;49629;49630;49631;49632;49633;49634;49635;49636;54020;54021;72816;72817;72818;72819;72820;72821;72822;72823;72824;72825;72826;72827;72828;91407;91408;91409;91410;91411;91412;114202;114203;114204;114205;116207;116208;116209;116210;116211;116212;116213;116214;116215;116216;116217;…	32938;49624;54021;72817;91411;114202;116211;137652;147267;151349;172135;172993	23	187
O70228	O70228	Probable phospholipid-transporting ATPase IIA	Atp9a	-1.99496	24.3002	0.000456741	0.00127091	0.000243637	0.000636495	1	-6.84249	-7.36143	-0.215362	23.6762	23.4509	22.7811	25.0044	25.509	25.3798	0	0	0	3	2	3	16.7	16.7	14	47.362	0	33.49	277130000	10	1	420	4	4	3	232	591;6154;15031;15650	609;6325;15520;16151	3953;3954;40234;40235;98704;102395;102396;102397;102398;102399	5342;5343;54982;54983;133161;138222;138223;138224;138225;138226;138227	5342;54982;133161;138223
O70250	O70250	Phosphoglycerate mutase 2	Pgam2	-4.84994	25.9907	1.12292e-05	9.84686e-05	1.7735e-06	1.58762e-05	1	-14.4956	-14.8005	4.01398	24.2735	23.3604	23.0634	28.2189	28.5245	28.5037	0	0	0	3	3	3	67.1	42.4	42.4	9.2373	0	6.5289	1751200000	23	1	85	5	3	3	233	887;5051;7727;14619;17686	911;5188;7937;15097;18247	5813;5814;5815;32772;32773;32774;50807;50808;50809;50810;50811;50812;50813;50814;50815;50816;50817;50818;50819;50820;50821;50822;50823;50824;95986;95987;95988;118428;118429;118430;118431;118432;118433;118434;118435;118436;118437;118438;118439;118440;118441	7955;7956;7957;7958;7959;7960;7961;7962;44957;44958;44959;69056;69057;69058;69059;69060;69061;69062;69063;69064;69065;69066;69067;69068;69069;69070;69071;69072;69073;69074;69075;69076;69077;69078;69079;69080;69081;69082;69083;69084;69085;69086;69087;129639;129640;129641;129642;129643;129644;129645;129646;129647;129648;129649;129650;160138;160139;160140;160141;160142;160143;160144;160145;160146;16…	7959;44957;69068;129645;160158
O70251	O70251	Elongation factor 1-beta	Eef1b	0.374148	30.3424	0.00274982	0.00557529	0.00165855	0.00325466	5	4.94878	5.11283	-2.274	30.5432	30.5002	30.545	30.1182	30.1791	30.1687	4	5	5	6	6	4	73	64.3	64.3	13.964	0	323.31	15115000000	109	1	126	7	6	6	234	2021;6262;11141;11748;14809;15332;16355	2081;6434;11438;12056;15294;15826;15827;16879	12655;12656;12657;40920;40921;40922;40923;74731;74732;74733;74734;74735;74736;74737;74738;74739;74740;74741;74742;74743;74744;74745;74746;74747;74748;74749;74750;74751;78217;78218;78219;78220;78221;78222;78223;78224;78225;78226;78227;78228;97344;97345;97346;97347;97348;97349;97350;97351;97352;97353;97354;97355;100396;100397;100398;100399;100400;100401;100402;100403;100404;100405;100406;100407;100…	17149;17150;17151;17152;55947;55948;55949;101421;101422;101423;101424;101425;101426;101427;101428;101429;101430;101431;101432;101433;101434;101435;101436;101437;101438;101439;101440;101441;101442;101443;106115;106116;106117;106118;106119;106120;106121;106122;106123;106124;106125;106126;106127;131407;131408;131409;131410;131411;131412;131413;131414;131415;131416;131417;131418;135452;135453;135454;…	17149;55947;101440;106124;131418;135490;146529	24	85
O70252	O70252	Heme oxygenase 2	Hmox2	0.116474	26.8926	0.416886	0.449942	0.343988	0.375627	7	1.0148	0.876799	-7.5399	27.1019	27.0128	26.7378	26.9577	26.8467	26.6986	8	6	7	7	8	8	79.5	79.5	79.5	18.194	0	201.45	1929000000	92	1	161	8	8	8	235	430;1821;8210;9413;11031;11961;15311;19231	444;1875;8424;9667;11326;12276;15804;19830	2785;2786;2787;2788;2789;2790;2791;2792;2793;11491;11492;11493;11494;11495;11496;11497;11498;11499;11500;54135;54136;54137;54138;54139;54140;54141;54142;54143;54144;54145;54146;54147;62837;62838;62839;62840;62841;62842;62843;62844;62845;62846;62847;62848;62849;62850;62851;74160;74161;74162;74163;74164;74165;79649;79650;79651;79652;79653;79654;100272;100273;100274;100275;100276;100277;127769;12777…	3717;3718;3719;3720;3721;3722;3723;3724;3725;3726;15593;15594;15595;15596;15597;15598;15599;15600;15601;73667;73668;73669;73670;73671;73672;73673;73674;73675;73676;73677;73678;73679;73680;73681;73682;85527;85528;85529;85530;85531;85532;85533;85534;85535;85536;85537;85538;85539;85540;85541;85542;85543;100602;100603;100604;100605;100606;100607;100608;100609;100610;100611;100612;100613;100614;100615…	3721;15595;73671;85537;100609;108053;135292;172656
O70274;Q63739	O70274;Q63739	Protein tyrosine phosphatase type IVA 2;Protein tyrosine phosphatase type IVA 1	Ptp4a2;Ptp4a1	-1.8416	24.6036	0.000192334	0.000651377	0.000295753	0.000756009	2	-6.63072	-8.70203	0.778868	23.4158	23.526	24.1066	25.5087	25.3646	25.6999	1	1	1	1	1	1	36.8	36.8	36.8	4.3489	0.00064103	2.2562	282990000	11	2	38	1	1	1	236	5454	5601	35775;35776;35777;35778;35779;35780;35781;35782;35783;35784	48917;48918;48919;48920;48921;48922;48923;48924;48925;48926;48927	48919
O70310;O70311	O70310;O70311	Glycylpeptide N-tetradecanoyltransferase 1;Glycylpeptide N-tetradecanoyltransferase 2	Nmt1;Nmt2	1.99369	26.2759	0.00022685	0.000744666	4.20649e-05	0.000159384	4	9.01936	8.43101	0.589216	27.3368	27.444	27.0374	24.9357	25.1685	25.7329	8	8	7	3	3	3	47.5	47.5	47.5	26.705	0	166.64	1365600000	68	2	236	8	8	8	239	606;4313;5284;6251;12372;13727;15641;16962	624;4435;5427;6423;12787;14187;16141;17501	4022;4023;4024;4025;27853;27854;27855;27856;27857;27858;27859;34598;34599;34600;40845;40846;40847;40848;40849;40850;83052;83053;83054;83055;91737;91738;91739;91740;91741;91742;91743;102341;102342;102343;102344;102345;102346;102347;112568;112569	5434;5435;5436;5437;5438;5439;5440;38103;38104;38105;38106;38107;38108;38109;38110;38111;47431;47432;47433;47434;55845;55846;55847;55848;55849;55850;55851;55852;55853;55854;55855;55856;55857;55858;55859;55860;55861;112366;112367;112368;124147;124148;124149;124150;124151;124152;124153;124154;124155;124156;124157;124158;124159;124160;138155;138156;138157;138158;138159;138160;138161;138162;138163;13…	5439;38108;47434;55846;112366;124156;138164;152131
O70318	O70318	Band 4.1-like protein 2	Epb41l2	1.15554	25.5501	0.000705632	0.00182559	0.000222418	0.000593993	4	6.94382	6.75623	-0.715368	26.1809	25.9418	26.2609	25.2696	24.91	24.7373	7	6	6	3	5	4	26.8	26.8	26.8	40.89	0	60.392	707430000	46	1	365	7	7	7	240	4832;5931;6678;9051;15878;17034;18292	4964;6096;6858;9297;16387;17573;18871	31494;31495;31496;31497;31498;31499;38800;38801;38802;38803;38804;38805;38806;38807;43378;43379;43380;43381;43382;43383;59604;59605;59606;104054;104055;112995;112996;112997;112998;112999;113000;122283;122284;122285;122286	43185;43186;43187;43188;52989;52990;52991;52992;52993;52994;52995;52996;52997;52998;52999;59394;59395;59396;59397;59398;59399;59400;59401;59402;81282;81283;81284;81285;81286;81287;81288;140604;140605;140606;152731;152732;152733;152734;152735;152736;152737;165491;165492;165493;165494;165495	43185;52994;59400;81283;140605;152734;165495
O70378	O70378	ER membrane protein complex subunit 8	Emc8	2.42792	24.6124	0.00181911	0.00395466	0.000869385	0.00185788	2	5.5396	5.5759	-1.80176	25.6885	25.8347	25.9559	24.352	23.1855	22.6578	2	2	2	1	1	1	33.3	33.3	33.3	8.2544	0	16.249	202590000	7	1	75	2	2	2	242	8805;15619	9043;16119	57996;57997;57998;57999;102237;102238;102239;102240;102241	78844;137993;137994;137995;137996;137997;137998	78844;137998
O70400	O70400	PDZ and LIM domain protein 1	Pdlim1	2.69477	24.5403	1.6005e-05	0.000121718	9.40724e-06	5.08943e-05	1	11.318	13.8653	3.61526	25.9802	25.9636	25.7192	22.9568	23.5823	23.0395	4	4	4	0	0	0	48.7	48.7	48.7	12.886	0	61.419	336350000	28	1	119	4	4	4	243	2154;6396;12247;16636	2216;6571;12633;17164	13544;13545;13546;41705;41706;41707;41708;41709;41710;82088;82089;82090;82091;82092;110158;110159;110160;110161	18488;18489;18490;18491;18492;57023;57024;57025;57026;57027;57028;57029;57030;111072;111073;111074;111075;111076;111077;111078;111079;111080;111081;111082;148737;148738;148739;148740	18492;57024;111078;148738
O70435	O70435	Proteasome subunit alpha type-3	Psma3	0.273918	27.2508	0.075739	0.095999	0.0738684	0.0931309	4	2.10003	2.17927	-5.94241	27.3114	27.4682	27.3837	26.899	27.1547	27.2879	5	5	5	3	4	4	40.1	40.1	40.1	15.987	0	11.337	1714000000	59	1	142	5	5	5	247	429;7681;8337;15097;17351	443;7889;8554;15588;17899	2766;2767;2768;2769;2770;2771;2772;2773;2774;2775;2776;2777;2778;2779;2780;2781;2782;2783;2784;50465;50466;50467;50468;50469;50470;50471;50472;50473;50474;50475;50476;50477;50478;50479;50480;50481;50482;50483;50484;55016;55017;55018;55019;55020;55021;55022;55023;55024;55025;55026;55027;99083;99084;99085;115743;115744;115745;115746;115747	3704;3705;3706;3707;3708;3709;3710;3711;3712;3713;3714;3715;3716;68610;68611;68612;68613;68614;68615;68616;68617;68618;68619;68620;68621;68622;68623;68624;68625;68626;68627;68628;68629;68630;68631;68632;74959;74960;74961;74962;74963;74964;74965;74966;74967;74968;74969;74970;74971;74972;133658;133659;133660;133661;133662;156460;156461;156462;156463;156464;156465;156466;156467	3711;68610;74967;133659;156466
O70456	O70456	14-3-3 protein sigma	Sfn	-3.0898	24.7595	9.24932e-06	8.5627e-05	9.10421e-06	4.95056e-05	2	-11.3736	-15.3376	4.23133	22.7912	23.4188	23.4339	26.1975	26.4316	26.2841	1	1	1	4	4	3	35.2	25	25	19.512	0	6.5544	819670000	18	1	176	6	4	4	249	3023;7024;12897;14429;17798;18922	3117;3118;7212;13330;14896;18363;19517	19601;19602;19603;19604;19605;19606;19607;19608;19609;19610;19611;19612;19613;19614;19615;19616;19617;19618;19619;19620;19621;19622;19623;19624;19625;19626;19627;19628;19629;19630;19631;19632;19633;19634;19635;19636;19637;19638;19639;19640;19641;19642;19643;19644;19645;19646;19647;19648;19649;19650;19651;19652;19653;19654;19655;19656;19657;19658;19659;19660;19661;19662;19663;19664;19665;19666;196…	26750;26751;26752;26753;26754;26755;26756;26757;26758;26759;26760;26761;26762;26763;26764;26765;26766;26767;26768;26769;26770;26771;26772;26773;26774;26775;26776;26777;26778;26779;26780;26781;26782;26783;26784;26785;26786;26787;26788;26789;26790;26791;26792;26793;26794;26795;26796;26797;26798;26799;26800;26801;26802;26803;26804;26805;26806;26807;26808;26809;26810;26811;26812;26813;26814;26815;268…	26831;62030;117073;128188;161291;170318	25	148
O70475	O70475	UDP-glucose 6-dehydrogenase	Ugdh	4.182	25.7912	6.58901e-06	7.11895e-05	1.47325e-06	1.40551e-05	1	14.8962	16.322	4.60966	27.946	27.9304	27.7703	24.1335	23.804	23.1631	8	9	6	0	0	0	72.8	72.8	72.8	18.899	0	120.6	1947500000	48	1	173	9	9	9	250	740;3328;7852;8516;8574;9076;9239;12849;17692	761;3430;8062;8738;8806;9322;9487;13280;18253	4778;4779;4780;4781;4782;4783;4784;21615;21616;21617;51508;51509;51510;56165;56166;56167;56669;56670;56671;56672;56673;59757;59758;61749;61750;86081;86082;86083;118463;118464;118465;118466	6478;6479;6480;6481;6482;6483;6484;6485;6486;6487;6488;6489;29428;29429;29430;29431;29432;29433;29434;29435;70041;70042;70043;70044;76407;76408;76409;76410;77098;77099;77100;77101;77102;77103;77104;77105;77106;81520;84018;84019;116599;116600;116601;160195;160196;160197;160198;160199;160200;160201	6489;29434;70042;76410;77099;81520;84019;116601;160196
O70480	O70480	Vesicle-associated membrane protein 4	Vamp4	-0.965582	25.1224	0.133167	0.159875	0.111334	0.133588	2	-1.82144	-1.75812	-6.51636	24.84	25.3445	23.7343	25.588	26.3607	24.8668	2	2	1	2	2	2	33	33	33	11.34	0	6.1053	388830000	10	1	100	2	2	2	251	7696;14590	7904;15066	50561;50562;50563;50564;50565;50566;50567;50568;50569;50570;50571;50572;95811;95812;95813;95814;95815	68752;68753;68754;68755;68756;68757;68758;129411;129412;129413;129414;129415;129416	68753;129412
O70493;O70492	O70493	Sorting nexin-12	Snx12	0.312833	26.5966	0.0300472	0.0427787	0.0721143	0.0910267	3	2.1163	2.89504	-4.95522	26.759	26.8066	26.6935	26.6221	26.3464	26.3521	3	3	3	2	3	3	29.1	29.1	29.1	11.961	0	6.9316	1158600000	24	2	103	3	3	3	252	6092;9098;16342	6261;9344;16865	39846;39847;39848;39849;39850;39851;39852;59920;59921;59922;59923;59924;59925;108467;108468;108469;108470;108471	54459;54460;54461;54462;54463;54464;54465;54466;54467;54468;54469;54470;54471;54472;54473;54474;54475;81781;81782;81783;146429;146430;146431;146432	54470;81782;146429
O70503;O70503-2	O70503;O70503-2	Very-long-chain 3-oxoacyl-CoA reductase	Hsd17b12	0.967361	26.3395	0.00800872	0.0136698	0.00511933	0.00859387	3	4.01077	4.03652	-3.48681	26.7882	26.9114	26.7699	26.0596	26.1801	25.3277	2	2	2	3	2	3	85.4	85.4	85.4	4.7377	0	18.619	839440000	27	2	41	3	3	3	253	483;10300;11720	498;10574;12028	3131;3132;3133;3134;3135;3136;3137;3138;3139;3140;3141;3142;3143;69188;69189;69190;69191;69192;78069;78070;78071	4190;4191;4192;4193;4194;4195;4196;4197;4198;4199;4200;4201;4202;4203;4204;4205;4206;4207;4208;93803;93804;93805;93806;93807;93808;105926;105927;105928	4192;93807;105928
O70551	O70551	SRSF protein kinase 1	Srpk1	2.09816	27.3604	0.151895	0.179435	0.106124	0.1282	3	1.85412	1.66013	-6.64563	28.2337	28.6566	28.3382	27.6129	23.3546	27.9664	5	7	6	2	2	3	49.1	49.1	39.3	24.466	0	17.076	1522100000	27	1	214	8	8	6	254	7346;7753;8306;9232;10370;13132;14364;15132	7544;7963;8522;9480;10644;13574;14831;15623	48134;48135;48136;48137;50941;50942;50943;50944;50945;50946;50947;54842;61717;61718;61719;61720;69913;69914;69915;69916;88302;88303;88304;88305;88306;94468;94469;94470;99255;99256	65588;65589;65590;65591;69228;69229;69230;69231;74723;83974;83975;83976;94825;94826;119616;119617;119618;119619;119620;119621;119622;119623;127688;127689;133886;133887;133888	65588;69231;74723;83976;94825;119617;127689;133886
O70591	O70591	Prefoldin subunit 2	Pfdn2	3.29368	26.059	0.0138745	0.0218334	0.00622015	0.0101858	2	3.85892	3.5407	-4.10272	27.736	27.712	27.6695	22.6479	26.4124	24.1761	4	4	4	2	4	1	55.6	55.6	55.6	9.9782	0	54.115	1217300000	42	1	90	4	4	4	260	30;4815;8245;12375	31;4947;8459;12790;12791	168;169;170;171;172;173;174;175;176;177;31400;31401;31402;31403;31404;31405;31406;31407;54315;54316;54317;54318;54319;54320;54321;54322;83061;83062;83063;83064;83065;83066	236;237;238;239;240;241;242;243;244;245;43048;43049;43050;43051;43052;43053;43054;43055;43056;43057;43058;43059;43060;43061;43062;43063;73915;73916;73917;73918;73919;73920;73921;73922;73923;73924;73925;73926;112373;112374;112375;112376;112377;112378	237;43060;73922;112375
O88271	O88271	Craniofacial development protein 1	Cfdp1	2.18375	25.5716	0.0125175	0.0200223	0.00663765	0.010754	2	3.80887	3.63101	-3.98787	26.7524	26.5413	26.6966	23.409	25.7993	24.2308	3	3	3	1	2	1	37.8	37.8	37.8	9.5092	0	11.398	574330000	24	1	82	3	3	3	262	3617;9654;17295	3724;9912;17841	23585;23586;23587;23588;23589;65001;65002;65003;65004;65005;114644;114645;114646;114647;114648;114649	32122;32123;32124;32125;88371;88372;88373;88374;88375;88376;88377;88378;88379;88380;88381;155061;155062;155063;155064;155065;155066;155067;155068;155069	32123;88373;155065
O88286-3;O88286;O88286-2	O88286-3;O88286;O88286-2	Protein Wiz	Wiz	0.484873	23.6365	0.0220366	0.0323881	0.089152	0.109872	2	1.97258	3.14776	-4.61543	24.0527	23.9722	23.6118	23.3928	23.2426	23.5467	4	3	3	1	3	2	15.3	15.3	15.3	52.038	0	13.418	97565000	12	3	484	5	5	5	263	23;1211;11012;13439;16487	24;1249;11307;13892;17013	140;141;142;143;7948;7949;74053;74054;74055;90078;90079;90080;90081;109263;109264;109265	201;202;203;204;10841;10842;10843;100442;100443;100444;122056;122057;147521	202;10843;100442;122057;147521
O88291;O88291-2	O88291;O88291-2	DBIRD complex subunit ZNF326	Znf326	1.5197	24.2231	0.0264101	0.0381857	0.0158107	0.0231105	1	3.16531	2.99926	-4.81425	25.4127	24.9335	24.6026	24.3571	23.5494	22.4832	2	2	2	0	0	0	54.5	54.5	54.5	7.5785	0	5.3226	126780000	6	2	66	2	2	2	264	2347;4618	2413;4747	14941;14942;14943;30244;30245;30246;30247;30248;30249	20327;20328;41330;41331;41332;41333	20327;41332
O88342	O88342	WD repeat-containing protein 1	Wdr1	0.726185	27.7768	0.000229862	0.000749947	3.13557e-05	0.000127148	6	9.4347	8.40967	0.574056	28.1958	28.0583	28.1654	27.4049	27.4901	27.346	8	7	6	7	7	5	51.2	51.2	51.2	23.516	0	142.64	3636300000	77	1	213	9	9	9	265	2307;5792;9409;12723;14810;17291;17513;18981;19440	2373;5951;9663;13149;15295;17836;18066;19577;20048	14695;37901;37902;37903;37904;62815;62816;62817;62818;62819;62820;62821;62822;62823;62824;85281;85282;85283;85284;85285;85286;85287;85288;85289;85290;85291;85292;85293;97356;97357;97358;97359;97360;97361;97362;97363;97364;97365;97366;97367;114612;114613;114614;114615;114616;114617;117324;117325;117326;117327;117328;117329;126341;126342;126343;126344;126345;126346;126347;126348;129192	20017;51712;85496;85497;85498;85499;85500;85501;85502;85503;85504;85505;85506;85507;85508;85509;85510;85511;85512;85513;115445;115446;115447;115448;115449;115450;115451;115452;115453;115454;115455;115456;115457;115458;115459;115460;115461;115462;115463;115464;115465;115466;115467;115468;115469;115470;115471;115472;115473;115474;131419;131420;131421;131422;131423;131424;131425;131426;131427;131428…	20017;51712;85508;115455;131420;155017;158628;170809;174556
O88384	O88384	Vesicle transport through interaction with t-SNAREs homolog 1B	Vti1b	1.11452	24.4847	0.000271614	0.000851085	0.00223259	0.00416684	2	4.69073	8.14373	0.382211	25.1888	24.7738	25.1634	23.9907	23.9144	23.8773	2	2	2	2	1	1	47.8	47.8	47.8	7.6756	0	17.534	191340000	15	1	67	2	2	2	267	863;7829	885;8039	5510;5511;5512;5513;5514;5515;5516;51369;51370;51371;51372;51373	7471;7472;7473;7474;7475;7476;69872;69873;69874;69875;69876;69877;69878;69879;69880	7475;69873
O88447	O88447	Kinesin light chain 1	Klc1	2.97322	24.4106	0.000103008	0.000416172	1.92884e-05	8.69608e-05	3	10.1583	9.79876	1.49551	26.2912	25.5456	25.8549	22.5197	23.4427	22.8096	13	11	12	2	6	4	68.7	68.7	39.4	29.446	0	53.871	994980000	73	1	259	14	14	8	269	1909;2311;5146;9475;9476;12578;13005;13953;14195;14586;16190;16528;17132;18932	1965;2377;5287;9731;9732;13003;13446;14416;14660;15062;16707;17055;17672;19527	11886;11887;11888;11889;11890;14724;14725;14726;14727;14728;14729;14730;14731;14732;14733;14734;14735;14736;33508;33509;63257;63258;63259;63260;63261;63262;63263;63264;84317;84318;84319;84320;84321;84322;87436;92713;92714;92715;93688;93689;93690;95796;95797;95798;95799;95800;95801;95802;107330;107331;107332;107333;107334;109464;109465;109466;109467;109468;109469;109470;109471;109472;109473;109474…	16050;16051;16052;16053;16054;16055;16056;16057;16058;16059;16060;16061;20055;20056;20057;20058;20059;20060;20061;20062;20063;20064;45977;45978;45979;45980;86095;86096;86097;86098;86099;114191;114192;114193;114194;114195;114196;114197;114198;114199;114200;114201;118360;125448;125449;125450;125451;126702;126703;126704;126705;126706;126707;129393;129394;129395;129396;129397;144762;144763;144764;144…	16056;20063;45977;86096;86099;114196;118360;125448;126702;129393;144764;147813;153553;170404
O88448	O88448	Kinesin light chain 2	Klc2	0.755468	24.0679	0.0216819	0.0320305	0.0374189	0.0501657	2	2.56243	3.16121	-4.59756	24.5237	24.7059	24.1073	23.7024	24.0349	23.3331	5	5	4	3	3	1	37.8	18.6	14.9	36.006	0	11.138	231340000	27	1	323	9	5	4	270	1904;2311;9668;11368;13005;14582;16190;16528;17131	1960;2377;9926;11667;13446;15057;16707;17055;17671	11861;11862;11863;11864;11865;11866;11867;11868;14724;14725;14726;14727;14728;14729;14730;14731;14732;14733;14734;14735;14736;65085;65086;65087;65088;65089;75931;75932;75933;75934;75935;87436;95766;95767;95768;95769;95770;95771;95772;95773;107330;107331;107332;107333;107334;109464;109465;109466;109467;109468;109469;109470;109471;109472;109473;109474;113610;113611;113612;113613;113614	16016;16017;16018;16019;16020;20055;20056;20057;20058;20059;20060;20061;20062;20063;20064;88487;88488;88489;88490;103098;103099;103100;103101;118360;129355;129356;129357;129358;129359;129360;129361;129362;129363;129364;144762;144763;144764;144765;147812;147813;147814;147815;147816;147817;147818;153545;153546;153547;153548;153549	16017;20063;88487;103100;118360;129356;144764;147813;153548
O88487	O88487	Cytoplasmic dynein 1 intermediate chain 2	Dync1i2	2.59951	24.8785	2.4219e-05	0.000154496	1.38288e-05	6.71642e-05	1	10.6817	12.8434	3.14686	26.2409	26.1583	26.1355	23.7596	23.8383	23.1383	2	2	2	0	0	0	22.8	22.8	22.8	19.757	0	29.965	431390000	17	1	171	2	2	2	273	7881;14070	8091;14534	51669;51670;51671;51672;51673;93176;93177;93178;93179;93180;93181;93182	70272;70273;70274;70275;70276;70277;126005;126006;126007;126008;126009;126010;126011;126012;126013;126014;126015;126016;126017;126018	70273;126007
O88522	O88522	NF-kappa-B essential modulator	Ikbkg	1.32526	24.4283	0.0115146	0.018571	0.0076509	0.0121111	1	3.70041	3.70512	-3.8945	25.1522	24.9398	25.1807	22.9541	24.2069	24.136	4	3	4	1	0	2	20.8	20.8	20.8	28.974	0	34.213	217410000	14	1	250	4	4	4	275	1224;9063;14076;15186	1262;9309;14540;15677	8019;8020;8021;8022;59694;59695;93198;93199;93200;99563;99564;99565;99566;99567	10940;10941;10942;10943;10944;81430;81431;126039;126040;126041;134263;134264;134265;134266;134267	10942;81431;126039;134265
O88531	O88531	Palmitoyl-protein thioesterase 1	Ppt1	1.85866	24.4754	0.00787606	0.0134649	0.00475204	0.008066	2	4.06953	4.05214	-3.46799	25.3394	25.5842	25.2907	24.4066	22.5904	23.6413	4	2	3	1	1	1	69.4	69.4	69.4	9.653	0	16.974	417520000	22	1	85	4	4	4	276	4003;4666;11191;11753	4119;4795;11489;12061	26078;26079;26080;30577;30578;30579;30580;75035;75036;78264;78265;78266;78267;78268;78269	35585;35586;35587;35588;35589;35590;35591;35592;35593;41885;41886;101825;101826;101827;101828;101829;106183;106184;106185;106186;106187;106188	35586;41885;101825;106186
O88532	O88532	Zinc finger RNA-binding protein	Zfr	2.68634	24.5568	0.000429945	0.00120894	0.000142955	0.000418487	1	7.45218	7.44901	-0.145846	25.7962	25.9864	25.9172	22.4386	23.8494	23.3528	4	4	2	0	1	1	41.2	41.2	41.2	17.123	0	7.9519	282460000	18	1	153	4	4	4	277	686;3539;3613;6928	706;3644;3720;7115	4487;4488;4489;4490;4491;22877;22878;22879;23569;23570;44741;44742;44743	6042;6043;6044;6045;6046;6047;6048;31179;31180;31181;32112;61321;61322;61323;61324;61325;61326;61327	6046;31180;32112;61322
O88543	O88543	COP9 signalosome complex subunit 3	Cops3	-0.518605	26.1234	0.0155605	0.024066	0.00750988	0.0119232	5	-3.71453	-3.44136	-4.23037	25.9281	25.8809	25.7835	26.0831	26.497	26.5681	4	4	4	5	6	7	45.2	45.2	45.2	33.949	0	114.43	1368000000	58	1	299	8	8	8	278	992;12301;13379;13500;15947;18093;18830;19269	1018;12699;13830;13955;16458;18669;19423;19873	6452;6453;6454;82454;82455;82456;82457;89768;89769;89770;89771;89772;90487;104645;104646;104647;104648;104649;104650;104651;121060;125442;125443;125444;125445;125446;125447;125448;125449;128119;128120;128121;128122;128123;128124;128125;128126;128127	8833;8834;8835;8836;111522;111523;111524;111525;111526;121672;121673;121674;121675;121676;121677;122630;141514;141515;141516;141517;141518;141519;141520;141521;141522;141523;141524;163900;169557;169558;169559;169560;169561;169562;169563;169564;169565;169566;169567;169568;169569;169570;169571;169572;169573;169574;173109;173110;173111;173112;173113;173114;173115;173116;173117;173118;173119;173120;1…	8833;111524;121673;122630;141517;163900;169568;173111
O88544	O88544	COP9 signalosome complex subunit 4	Cops4	-0.478786	26.7431	0.00116233	0.00272656	8.49473e-05	0.000275049	8	-8.08869	-6.11223	-1.28845	26.5142	26.4923	26.5046	27.0476	26.9908	26.9092	10	12	11	7	8	9	53.2	53.2	53.2	40.846	0	129.94	2931300000	119	1	361	13	13	13	279	674;1292;1423;1529;1840;6754;7251;11901;11911;12441;13797;13950;17540	694;1331;1465;1574;1894;6934;7444;12214;12224;12863;14259;14413;18093	4426;4427;4428;4429;4430;4431;8452;8453;8454;8455;8456;8457;8458;8459;8460;8461;9181;9182;9183;9184;9185;9823;9824;9825;9826;9827;9828;9829;9830;9831;9832;9833;9834;9835;11561;11562;11563;11564;43739;43740;43741;43742;43743;47461;47462;47463;47464;79281;79282;79283;79284;79285;79286;79287;79288;79335;79336;79337;79338;79339;79340;79341;79342;79343;79344;79345;83515;83516;83517;92069;92070;92071;9…	5973;5974;5975;5976;5977;5978;5979;5980;11532;11533;11534;11535;11536;11537;11538;11539;11540;11541;11542;11543;12500;12501;12502;12503;12504;12505;12506;12507;12508;13447;13448;13449;13450;13451;13452;13453;13454;13455;13456;15678;15679;15680;15681;15682;15683;15684;59896;59897;59898;59899;59900;59901;59902;59903;64726;64727;64728;64729;64730;64731;64732;107548;107549;107550;107551;107552;107553…	5978;11536;12504;13450;15679;59899;64728;107553;107618;112967;124640;125435;158845
O88545	O88545	COP9 signalosome complex subunit 6	Cops6	-0.951653	26.4791	0.000745962	0.00191832	0.000137481	0.000407486	6	-7.49847	-6.68193	-0.77923	26.1349	26.0405	25.8345	27.0807	26.7234	27.0607	7	7	5	8	9	9	72	72	72	23.856	0	225.68	2401000000	100	1	211	9	9	9	280	1254;3470;4110;12343;12730;13510;14176;15761;15786	1292;3575;4228;12752;13156;13965;14641;16264;16290	8208;8209;8210;8211;8212;8213;8214;8215;8216;8217;8218;22494;22495;22496;22497;22498;22499;22500;26724;26725;26726;26727;26728;26729;26730;26731;26732;26733;26734;26735;26736;82838;82839;82840;82841;82842;82843;82844;82845;85322;85323;85324;85325;85326;85327;85328;85329;85330;85331;90695;90696;93595;93596;93597;93598;93599;93600;93601;103273;103274;103275;103453;103454;103455;103456;103457;103458…	11193;11194;11195;11196;11197;11198;11199;11200;11201;11202;11203;11204;11205;11206;11207;11208;11209;11210;11211;11212;11213;30708;30709;30710;30711;30712;30713;30714;30715;36556;36557;36558;36559;36560;36561;36562;36563;36564;36565;36566;36567;36568;36569;36570;36571;36572;36573;36574;36575;112076;112077;112078;112079;112080;112081;112082;112083;112084;112085;112086;112087;112088;112089;112090;…	11197;30713;36559;112076;115525;122849;126592;139502;139779
O88569;O88569-3;O88569-2	O88569;O88569-3;O88569-2	Heterogeneous nuclear ribonucleoproteins A2/B1	Hnrnpa2b1	0.577433	30.4538	0.00183846	0.00398862	0.000212648	0.000571609	9	6.9942	5.56367	-1.81388	30.6048	30.7256	30.8971	30.2107	30.1761	30.1084	8	8	9	8	8	8	66.5	66.5	66.5	17.493	0	193.71	18556000000	204	3	167	9	9	9	281	3267;3575;6272;6344;6362;7952;10004;12971;19067	3366;3682;6444;6517;6537;8163;10271;13405;13406;19663	21119;21120;21121;21122;21123;21124;21125;21126;21127;23109;40969;40970;40971;40972;40973;40974;40975;40976;40977;40978;40979;41382;41383;41384;41385;41386;41387;41388;41389;41493;41494;41495;41496;41497;41498;41499;52157;52158;52159;52160;52161;52162;52163;52164;52165;52166;52167;52168;52169;52170;52171;52172;52173;52174;52175;52176;52177;52178;52179;52180;67048;67049;67050;67051;67052;67053;670…	28760;28761;28762;28763;28764;28765;28766;28767;28768;28769;28770;28771;28772;28773;28774;28775;28776;28777;28778;28779;28780;28781;31502;56039;56040;56041;56042;56043;56044;56045;56046;56047;56048;56049;56050;56051;56052;56053;56054;56055;56573;56574;56575;56576;56577;56578;56579;56580;56581;56582;56583;56584;56585;56586;56587;56588;56589;56590;56591;56592;56593;56594;56595;56596;56597;56598;565…	28780;31502;56054;56606;56773;71021;91067;117874;171362	26	144
O88587;O88587-2	O88587;O88587-2	Catechol O-methyltransferase	Comt	2.36374	24.5191	0.00698605	0.0121672	0.00297702	0.00535063	1	4.4485	4.16532	-3.33275	25.4969	25.9149	25.6913	24.6227	22.891	22.4982	1	1	1	1	1	0	42.9	42.9	42.9	4.1256	0	10.539	178490000	16	2	35	1	1	1	282	18908	19502	125884;125885;125886;125887;125888;125889;125890;125891;125892;125893;125894;125895;125896;125897	170167;170168;170169;170170;170171;170172;170173;170174;170175;170176;170177;170178;170179;170180;170181;170182;170183	170179
O88630	O88630	Golgi SNAP receptor complex member 1	Gosr1	-1.19625	24.8545	0.0334773	0.0468814	0.0193014	0.0276825	3	-3.02311	-2.80869	-5.07282	23.2872	24.5886	24.8933	25.5534	25.3964	25.408	2	2	2	2	2	2	25	25	25	12.928	0	7.5592	305390000	13	1	112	2	2	2	283	2403;19410	2473;20016	15332;15333;15334;15335;15336;15337;129008;129009;129010;129011;129012;129013;129014	20811;20812;20813;20814;20815;20816;20817;174329;174330;174331;174332;174333;174334	20811;174331
O88685	O88685	26S protease regulatory subunit 6A	Psmc3	-0.480168	27.7234	0.001383	0.00312748	6.59494e-05	0.000221943	10	-8.41408	-5.89963	-1.4878	27.5389	27.5076	27.4034	27.9123	27.9891	27.989	10	11	10	9	11	11	68.7	68.7	68.7	24.983	0	323.31	6426700000	147	1	227	11	11	11	285	1128;1470;5196;6031;7078;8002;9305;12265;13850;16311;17080	1164;1513;5338;6199;7267;7268;8213;9553;12655;12656;14313;16833;17620	7413;7414;7415;7416;7417;7418;7419;7420;7421;7422;7423;7424;9468;9469;9470;9471;9472;9473;33979;33980;33981;33982;33983;33984;39446;39447;39448;39449;39450;39451;45621;45622;45623;45624;45625;45626;45627;45628;45629;45630;45631;45632;52503;52504;52505;52506;52507;52508;52509;52510;52511;62090;62091;62092;62093;62094;62095;62096;62097;62098;62099;62100;62101;62102;82235;82236;82237;82238;82239;822…	10163;10164;10165;10166;10167;10168;10169;10170;10171;10172;10173;10174;10175;10176;12858;12859;12860;12861;12862;12863;12864;12865;12866;12867;12868;46650;46651;46652;46653;46654;46655;46656;46657;46658;46659;46660;46661;53868;53869;53870;53871;53872;53873;53874;62444;62445;62446;62447;62448;62449;62450;62451;62452;62453;62454;62455;62456;62457;62458;62459;62460;62461;71538;71539;71540;71541;715…	10172;12864;46659;53870;62450;71539;84512;111277;124884;146149;153109	27;28	40;164
O88696	O88696	ATP-dependent Clp protease proteolytic subunit, mitochondrial	Clpp	-0.547167	28.1676	0.000898249	0.00222686	0.000350549	0.000864041	5	-6.44915	-6.43838	-0.992618	27.8492	27.921	27.9117	28.4974	28.3382	28.4878	6	6	6	4	4	4	62.2	62.2	62.2	14.171	0	197.19	4374400000	81	1	127	6	6	6	286	6826;8546;14002;14131;17818;19237	7009;8772;14465;14596;18383;19837;19838	44129;44130;44131;44132;44133;44134;44135;56401;56402;56403;56404;56405;56406;56407;56408;56409;56410;92914;92915;92916;93397;93398;93399;119292;119293;119294;119295;119296;119297;119298;119299;119300;119301;119302;119303;119304;119305;119306;119307;119308;119309;119310;127904;127905;127906;127907;127908;127909;127910;127911;127912;127913;127914;127915;127916;127917;127918;127919;127920	60401;60402;60403;60404;60405;60406;60407;60408;60409;60410;60411;60412;60413;76723;76724;76725;76726;76727;76728;76729;76730;125701;125702;125703;125704;125705;126305;126306;126307;126308;126309;126310;126311;126312;161461;161462;161463;161464;161465;161466;161467;161468;161469;161470;161471;161472;161473;161474;161475;161476;161477;161478;161479;161480;161481;161482;161483;161484;161485;161486;…	60406;76728;125702;126306;161489;172844	29	96
O88712;O88712-2;O88712-3	O88712;O88712-2;O88712-3	C-terminal-binding protein 1	Ctbp1	-0.0521787	26.6448	0.746508	0.767704	0.776616	0.795603	3	-0.294912	-0.33976	-7.89684	26.4474	26.9363	26.4724	26.6446	26.6473	26.7206	4	4	4	3	3	2	38.8	38.8	34.4	24.679	0	74.318	1020900000	30	3	227	6	6	5	287	435;2016;3108;5952;6214;16660	449;2076;3204;6117;6386;17189	2813;2814;2815;2816;12636;12637;12638;12639;20153;20154;20155;20156;20157;20158;20159;20160;20161;38930;38931;38932;38933;38934;40631;110269;110270;110271	3751;3752;3753;3754;17111;17112;17113;17114;17115;27480;27481;27482;27483;27484;27485;27486;27487;27488;53193;53194;53195;53196;53197;53198;53199;53200;53201;53202;55552;148884;148885	3751;17111;27486;53194;55552;148885
O88738;O88738-3;O88738-2	O88738;O88738-3;O88738-2	Baculoviral IAP repeat-containing protein 6	Birc6	0.249865	24.6306	0.176429	0.205354	0.159113	0.184696	4	1.57564	1.54823	-6.79011	24.7959	24.5626	24.908	24.7338	24.258	24.525	5	7	4	3	4	4	12.3	12.3	12.3	148.9	0	38.573	284910000	27	3	1350	9	9	9	289	442;6974;9682;10387;10454;12271;14918;16189;18219	456;7161;9940;10661;10729;12663;15403;16706;18798	2851;2852;2853;44978;65145;65146;70037;70038;70374;82267;82268;82269;82270;97948;97949;97950;97951;97952;97953;107327;107328;107329;121744;121745;121746;121747;121748;121749;121750;121751;121752;121753	3809;61627;88563;88564;95002;95475;111303;111304;111305;111306;132180;132181;132182;132183;132184;132185;132186;132187;144760;144761;164748;164749;164750;164751;164752;164753;164754	3809;61627;88563;95002;95475;111303;132180;144760;164751
O88746;O88746-2	O88746	Target of Myb protein 1	Tom1	0.636615	24.6722	0.373831	0.407174	0.339503	0.371108	2	1.02493	0.966768	-7.45516	24.9048	24.7664	25.3003	22.8491	25.2127	24.9999	5	6	4	1	2	2	52	52	52	19.923	0	61.835	304400000	33	2	179	6	6	6	290	6570;12018;14566;15349;17745;18918	6749;12341;15041;15844;18307;19512	42828;42829;42830;80145;80146;80147;80148;95695;95696;100495;100496;100497;118775;118776;118777;125937;125938;125939;125940;125941;125942;125943	58712;58713;108748;108749;108750;108751;108752;129271;129272;135619;135620;135621;135622;135623;135624;135625;135626;135627;135628;160675;160676;160677;160678;170243;170244;170245;170246;170247;170248;170249;170250;170251;170252;170253;170254	58712;108751;129272;135621;160676;170252
O88796	O88796	Ribonuclease P protein subunit p30	Rpp30	-1.24145	25.1382	0.0980541	0.121739	0.0746271	0.0939765	2	-2.0931	-1.98595	-6.20855	25.3679	23.0765	25.108	25.708	25.9627	25.606	2	1	2	4	5	6	45.2	45.2	45.2	15.925	0	7.6662	781340000	21	1	146	6	6	6	291	38;1509;6596;11867;13258;15681	39;1553;6775;12180;13704;16182	236;237;238;239;240;241;9680;9681;9682;42981;42982;42983;42984;79078;79079;79080;89070;89071;89072;89073;89074;89075;102616	342;343;344;345;346;347;348;13200;58935;58936;58937;58938;58939;107292;107293;120753;120754;120755;120756;120757;120758;138601	344;13200;58935;107293;120753;138601
O88811;O88811-2;P70297	O88811;O88811-2	Signal transducing adapter molecule 2	Stam2	2.13974	25.349	0.0221946	0.0325278	0.0123749	0.0184932	2	3.34263	3.14185	-4.6233	26.3468	26.3834	26.5265	23.7849	23.2147	25.8378	5	4	5	1	2	3	53.1	53.1	53.1	14.522	0	22.355	408520000	23	3	128	7	7	7	292	607;974;7608;7609;8100;11730;17614	625;998;7813;7814;8314;12038;18173	4026;4027;4028;6323;6324;6325;6326;6327;50059;50060;50061;53407;53408;53409;78130;78131;117998;117999;118000;118001;118002;118003	5441;5442;5443;5444;5445;8640;8641;8642;8643;8644;8645;8646;8647;68082;68083;68084;72813;72814;72815;106001;106002;159561;159562;159563	5445;8642;68083;68084;72814;106001;159561
O88844	O88844	Isocitrate dehydrogenase [NADP] cytoplasmic	Idh1	3.46853	25.8201	6.21449e-05	0.000288704	6.032e-06	3.72555e-05	6	12.0945	10.7761	2.07395	27.7418	27.4857	27.4355	24.4138	24.4727	23.3709	14	13	13	6	7	5	62.8	59.7	59.7	33.229	0	183.64	2563600000	115	1	298	15	14	14	294	771;1368;2359;6835;7159;9592;10213;10293;11796;12756;14525;14549;14766;16690;17218	793;1410;2427;7019;7351;9850;10484;10567;12108;13182;14995;15022;15251;17219;17760	4968;4969;4970;4971;4972;4973;4974;4975;4976;4977;4978;8882;8883;8884;8885;15056;15057;15058;15059;15060;44193;44194;44195;44196;44197;44198;44199;46939;46940;46941;46942;64602;64603;64604;64605;64606;64607;64608;68662;68663;69145;69146;69147;69148;69149;69150;69151;69152;78601;78602;78603;78604;85491;85492;85493;85494;85495;85496;95442;95443;95444;95445;95446;95447;95613;95614;95615;95616;97027;…	6709;6710;6711;6712;6713;6714;6715;6716;6717;6718;6719;6720;6721;6722;6723;6724;6725;6726;6727;6728;6729;6730;6731;6732;12122;12123;12124;12125;12126;12127;20475;20476;60520;60521;60522;60523;60524;60525;60526;60527;60528;60529;60530;60531;63959;63960;63961;63962;63963;63964;87859;87860;87861;87862;87863;87864;87865;87866;93135;93136;93738;93739;93740;93741;93742;93743;93744;93745;93746;93747;937…	6716;12126;20475;60526;63964;87865;93135;93747;106692;115754;128971;129169;130964;149233;154186
O88952;Q8JZS0;O88951	O88952;Q8JZS0	Protein lin-7 homolog C;Protein lin-7 homolog A	Lin7c;Lin7a	0.277786	24.9091	0.285286	0.317861	0.28049	0.310574	3	1.16947	1.18205	-7.2298	25.5566	24.859	24.7283	24.6562	24.7885	24.866	3	2	3	3	2	2	28.2	28.2	28.2	17.562	0	6.3299	343600000	27	3	163	4	4	4	298	1428;4513;8293;17781	1470;4641;8509;18346	9200;9201;9202;9203;9204;9205;9206;9207;9208;9209;9210;9211;9212;29011;29012;54767;54768;54769;119055;119056;119057;119058;119059	12529;12530;12531;12532;12533;12534;12535;12536;12537;12538;39671;39672;74621;74622;161113;161114;161115;161116;161117;161118;161119;161120;161121;161122;161123;161124;161125	12533;39671;74622;161121
O88958	O88958	Glucosamine-6-phosphate isomerase 1	Gnpda1	1.09263	25.3917	0.233169	0.26406	0.18144	0.207791	3	1.48377	1.33759	-7.05033	26.0383	25.8747	25.9011	22.9339	25.6915	25.9109	3	4	3	2	3	2	45.7	45.7	35.3	13.203	0	5.8748	533060000	21	1	116	4	4	3	299	602;11651;15949;16130	620;11959;16460;16646	4000;4001;4002;4003;77638;77639;77640;77641;77642;104664;104665;107001;107002;107003;107004;107005;107006;107007;107008	5406;5407;5408;5409;5410;105285;105286;105287;105288;105289;105290;141532;141533;141534;144334;144335;144336;144337;144338;144339;144340	5407;105286;141534;144337
O88967	O88967	ATP-dependent zinc metalloprotease YME1L1	Yme1l1	-0.728536	24.8301	0.243115	0.274162	0.189706	0.216057	4	-1.45236	-1.30565	-7.08817	25.3837	24.8081	23.2058	25.2603	25.166	25.157	3	3	4	4	5	5	33.9	33.9	33.9	25.145	0	29.255	453790000	36	1	227	5	5	5	300	1026;4008;7003;12808;16645	1061;4124;7190;13237;17174	6862;6863;6864;26093;26094;26095;45178;45179;45180;45181;45182;45183;85788;85789;85790;85791;85792;85793;85794;85795;85796;110189;110190;110191;110192;110193;110194;110195;110196	9476;9477;9478;9479;9480;9481;35609;61874;61875;61876;61877;61878;61879;61880;61881;61882;116166;116167;116168;116169;116170;116171;116172;116173;116174;116175;148788;148789;148790;148791;148792;148793;148794;148795;148796;148797;148798;148799	9477;35609;61877;116168;148795
O88986	O88986	2-amino-3-ketobutyrate coenzyme A ligase, mitochondrial	Gcat	-3.32181	25.2994	1.93289e-05	0.000136323	6.06446e-06	3.7348e-05	1	-12.0849	-13.3906	3.40218	23.419	23.3045	24.1921	27.0135	26.9085	26.959	0	0	0	5	5	6	69.4	69.4	69.4	13.425	0	163.08	1072800000	34	1	124	6	6	6	302	1871;5340;6958;11396;15286;18088	1926;5483;7145;11696;15779;18664	11703;11704;11705;34959;34960;34961;34962;34963;34964;44884;44885;44886;44887;44888;44889;44890;44891;76085;76086;76087;100154;121032;121033;121034;121035;121036;121037	15836;15837;47827;47828;47829;47830;47831;61506;61507;61508;61509;61510;61511;61512;61513;61514;61515;61516;61517;103301;103302;103303;103304;135133;163861;163862;163863;163864;163865;163866;163867;163868;163869;163870;163871	15837;47828;61517;103302;135133;163870
O89001	O89001	Carboxypeptidase D	Cpd	1.1513	23.9684	0.0166163	0.0254545	0.0123503	0.0184693	1	3.34409	3.3851	-4.30329	24.5813	24.5005	24.5503	22.6253	23.911	23.6419	4	3	4	0	0	0	12	12	12	52.453	0	21.112	131300000	19	1	458	4	4	4	303	639;4194;4316;9054	658;4314;4438;9300	4235;4236;27243;27244;27245;27246;27247;27248;27863;27864;27865;27866;59614;59615;59616	5704;5705;37305;37306;37307;37308;37309;37310;38114;38115;38116;38117;38118;38119;38120;38121;81298;81299;81300	5704;37307;38116;81299
O89017	O89017	Legumain	Lgmn	-0.258238	27.2731	0.375672	0.408555	0.360567	0.392328	3	-0.978192	-0.962758	-7.45906	27.2981	27.2961	26.8377	26.8746	27.6739	27.6582	2	3	4	2	2	2	41.9	41.9	41.9	14.325	0	323.31	1641600000	57	1	124	4	4	4	304	3297;3298;7577;9082	3398;3399;7780;9328	21331;21332;21333;21334;21335;21336;21337;21338;21339;21340;21341;21342;21343;21344;21345;21346;49826;49827;49828;49829;49830;49831;49832;49833;49834;49835;49836;49837;49838;49839;49840;49841;49842;49843;59793;59794	29037;29038;29039;29040;29041;29042;29043;29044;29045;29046;29047;29048;29049;29050;29051;29052;29053;29054;29055;29056;29057;29058;29059;29060;29061;29062;29063;29064;29065;29066;67802;67803;67804;67805;67806;67807;67808;67809;67810;67811;67812;67813;67814;67815;67816;67817;67818;67819;67820;67821;67822;67823;67824;67825;67826;67827;81580;81581;81582	29052;29066;67810;81582
O89050	O89050	Muskelin	Mkln1	1.5989	23.8913	0.00836479	0.0141869	0.00470693	0.00800853	1	4.07709	3.99599	-3.53579	24.4865	24.8222	24.7638	22.2163	23.3309	23.7284	2	2	2	0	0	0	8.3	8.3	8.3	51.288	0	4.1241	94499000	4	1	444	2	2	2	306	1391;1571	1433;1618	9018;9019;9020;9021;10070;10071;10072	12300;12301;12302;13743	12301;13743
O89079	O89079	Coatomer subunit epsilon	Cope	-0.614817	26.3187	0.00268331	0.0054716	0.00097768	0.00205842	5	-5.42898	-5.13948	-2.24606	26.0471	25.916	26.0709	26.4214	26.7537	26.7033	4	5	4	4	4	4	75.2	75.2	75.2	12.956	0	114.44	1475500000	58	1	113	5	5	5	308	1853;11092;12454;18609;19049	1908;11388;12876;19194;19645	11611;11612;11613;11614;74493;74494;74495;74496;74497;74498;74499;74500;74501;74502;74503;74504;74505;74506;74507;74508;83598;83599;83600;83601;83602;83603;83604;83605;124194;124195;124196;124197;124198;124199;126726;126727;126728	15735;15736;101072;101073;101074;101075;101076;101077;101078;101079;101080;101081;101082;101083;101084;101085;101086;101087;101088;101089;101090;101091;101092;101093;101094;101095;101096;113100;113101;113102;113103;113104;113105;113106;113107;113108;113109;113110;113111;113112;113113;167968;167969;167970;167971;167972;167973;167974;167975;167976;167977;167978;167979;167980;167981;171295;171296;17…	15736;101080;113104;167971;171296
O89086	O89086	RNA-binding protein 3	Rbm3	3.63401	25.9568	0.000233811	0.000761668	5.45767e-05	0.000193303	1	8.66451	8.38219	0.554478	27.922	27.8725	27.5268	23.8077	25.1018	23.5098	1	1	1	0	1	1	43.9	43.9	43.9	4.3857	0	25.379	561650000	18	1	41	1	1	1	309	6266	6438	40939;40940;40941;40942;40943;40944;40945;40946;40947	55976;55977;55978;55979;55980;55981;55982;55983;55984;55985;55986;55987;55988;55989;55990;55991;55992;55993	55984
P00375	P00375	Dihydrofolate reductase	Dhfr	-0.137428	26.6092	0.437449	0.470235	0.480459	0.51158	3	-0.745127	-0.836327	-7.57598	26.6451	26.7655	26.2109	26.5898	26.7535	26.6905	2	2	2	2	3	2	50	50	50	9.5832	0	19.816	779270000	13	1	84	3	3	3	311	10623;16804;18138	10899;17338;18716	71471;71472;71473;71474;71475;71476;71477;71478;71479;111499;111500;111501;121292;121293;121294;121295	96994;96995;96996;96997;96998;96999;97000;97001;150642;150643;164181;164182;164183;164184	96994;150642;164182
P00493	P00493	Hypoxanthine-guanine phosphoribosyltransferase	Hprt1	-0.209283	27.0544	0.0872373	0.109149	0.104084	0.126093	4	-1.86734	-2.07326	-6.08873	26.9118	27.1101	26.8275	27.1305	27.1873	27.1595	3	3	3	3	3	3	100	100	100	4.2748	0	6.933	1348600000	23	1	37	4	4	4	314	5895;13390;15510;16972	6060;13841;16008;17511	38607;38608;38609;89842;89843;89844;101472;101473;101474;101475;101476;101477;101478;101479;101480;112623;112624;112625;112626;112627;112628	52697;52698;52699;52700;52701;52702;52703;52704;121755;121756;121757;121758;121759;121760;136953;136954;136955;136956;136957;136958;136959;136960;136961;136962;152200	52701;121758;136956;152200
P01900;P01895;P01895-2	P01900;P01895;P01895-2	H-2 class I histocompatibility antigen, D-D alpha chain;H-2 class I histocompatibility antigen, alpha chain	H2-D1	-3.46687	25.601	0.000613271	0.00161201	0.000160221	0.000454904	1	-7.31831	-6.94675	-0.554144	24.388	22.7797	24.435	27.7365	27.044	27.2228	0	0	0	1	1	1	39.5	39.5	39.5	4.7311	0	72.383	1005500000	18	3	43	1	1	1	315	19423	20029	129064;129065;129066;129067;129068;129069;129070;129071	174402;174403;174404;174405;174406;174407;174408;174409;174410;174411;174412;174413;174414;174415;174416;174417;174418;174419	174408
P68433;P84244;P02301;P84228	P68433;P84244;P02301;P84228	Histone H3.1;Histone H3.3;Histone H3.3C;Histone H3.2	Hist1h3a;H3f3a;H3f3c;Hist1h3b	0.330374	31.4308	0.00840154	0.0142267	0.0433911	0.0572388	3	2.46117	3.99192	-3.54073	31.5084	31.6557	31.6238	31.2166	31.2786	31.3015	3	3	3	3	3	2	39	39	39	6.4265	0	56.047	30265000000	55	4	59	3	3	3	319	3937;15403;19369	4053;15899;19974	25679;25680;25681;25682;25683;100809;100810;100811;100812;100813;100814;100815;100816;100817;100818;100819;100820;128754;128755;128756;128757;128758;128759;128760;128761;128762;128763;128764	34988;34989;34990;34991;34992;34993;34994;34995;34996;34997;34998;34999;35000;35001;35002;35003;35004;35005;35006;35007;35008;35009;35010;35011;35012;35013;35014;136018;136019;136020;136021;136022;136023;136024;136025;136026;136027;136028;136029;136030;136031;136032;136033;136034;136035;136036;136037;136038;136039;136040;173959;173960;173961;173962;173963;173964;173965;173966;173967	34988;136021;173965
P02468;Q9R0B6	P02468	Laminin subunit gamma-1	Lamc1	2.78793	24.8284	1.57705e-05	0.000120363	8.38542e-06	4.65737e-05	1	11.5144	13.9031	3.6319	26.1539	26.158	26.3552	23.8377	23.1245	23.341	14	12	10	0	0	0	33.2	33.2	33.2	67.164	0	67.797	993730000	61	2	600	14	14	14	320	377;420;1495;1779;3429;4857;5327;9479;13437;13656;15227;15600;15653;17265	390;434;1538;1831;3533;4990;5470;9735;13890;14115;15719;16099;16154;17809	2485;2486;2487;2488;2489;2490;2723;2724;2725;9609;9610;9611;11282;11283;11284;22272;22273;22274;31643;34906;63270;63271;63272;90071;90072;90073;91423;91424;91425;99766;99767;99768;102087;102088;102089;102405;102406;102407;114400;114401	3342;3343;3344;3345;3346;3347;3348;3650;3651;3652;13104;13105;13106;13107;13108;13109;15351;15352;15353;30365;30366;30367;30368;30369;30370;30371;43394;47766;86107;86108;86109;86110;86111;86112;122051;122052;122053;122054;123785;123786;123787;123788;123789;123790;123791;134582;134583;134584;137767;137768;137769;138233;138234;138235;138236;138237;138238;138239;138240;138241;154667;154668	3344;3652;13106;15352;30366;43394;47766;86108;122051;123787;134583;137768;138236;154668
P02469	P02469	Laminin subunit beta-1	Lamb1	3.04563	25.3158	0.000373849	0.00108548	0.000106881	0.000335396	1	7.80255	7.65491	0.0149067	26.8593	26.818	26.8386	23.4578	24.7052	23.216	11	12	13	0	0	1	30.5	30.5	30.5	67.971	0	257.48	1216600000	77	1	609	13	13	13	321	989;2392;3172;4055;6445;6647;8697;8847;10187;10420;15764;17271;18986	1015;2462;3269;4172;6620;6827;8932;9087;10458;10694;16267;17816;19582	6439;6440;6441;15267;20521;20522;20523;26402;26403;26404;42076;42077;42078;42079;42080;42081;43238;43239;43240;43241;57417;57418;57419;58328;58329;58330;68502;68503;68504;68505;68506;70176;70177;70178;70179;103284;103285;103286;114506;114507;114508;114509;114510;114511;114512;126365;126366;126367	8812;8813;8814;8815;8816;8817;8818;8819;8820;20737;20738;20739;27933;27934;27935;27936;27937;27938;27939;27940;36112;36113;57608;57609;57610;57611;57612;57613;57614;57615;57616;59232;59233;59234;59235;59236;59237;59238;78097;78098;78099;79351;79352;79353;79354;79355;79356;79357;92899;92900;92901;92902;92903;95184;95185;95186;95187;139512;139513;139514;139515;139516;154856;154857;154858;154859;154…	8814;20738;27934;36113;57611;59235;78098;79352;92901;95186;139512;154862;170831
P04117	P04117	Fatty acid-binding protein, adipocyte	Fabp4	5.88865	26.1394	3.68468e-07	1.69357e-05	6.44707e-08	1.94048e-06	1	23.4837	27.5856	7.69482	29.0367	29.0664	29.1482	23.6526	23.0612	22.8715	4	4	4	0	0	0	60.3	60.3	60.3	7.038	0	10.344	2540300000	34	1	63	4	4	4	324	1732;4782;11785;11807	1782;4914;12095;12096;12120	10968;10969;10970;10971;10972;10973;31237;31238;31239;31240;78522;78523;78524;78525;78675;78676;78677	14942;14943;14944;14945;14946;14947;14948;14949;14950;14951;42850;42851;42852;42853;42854;42855;42856;42857;42858;42859;106570;106571;106572;106573;106574;106575;106576;106577;106578;106787;106788;106789;106790;106791	14947;42856;106573;106787	30	21
P05063	P05063	Fructose-bisphosphate aldolase C	Aldoc	-2.47919	25.07	7.38633e-05	0.000326586	3.51972e-05	0.000138266	1	-9.2694	-10.4324	1.8764	23.3775	24.2889	23.8246	26.2129	26.3503	26.3654	0	1	0	6	5	5	56	46.7	46.7	19.542	0	142.33	1212700000	24	1	182	8	6	6	327	2766;4264;6466;7136;11371;13556;17572;19402	2852;4386;6641;7327;11670;14014;18128;20008	18012;18013;18014;18015;18016;18017;27642;27643;27644;42183;46812;46813;46814;46815;46816;46817;75945;75946;75947;75948;90955;90956;90957;117691;117692;117693;117694;117695;117696;117697;117698;117699;117700;117701;128949;128950;128951;128952;128953;128954	24541;24542;24543;24544;37834;57785;57786;63787;63788;63789;63790;63791;63792;63793;63794;63795;103111;103112;103113;103114;103115;123202;123203;123204;123205;123206;123207;123208;123209;159128;159129;159130;159131;159132;159133;159134;174221;174222;174223;174224;174225;174226;174227	24542;37834;57785;63790;103114;123206;159132;174227
P05064;Q91Y97	P05064	Fructose-bisphosphate aldolase A	Aldoa	-0.617933	30.937	0.00103635	0.00250814	6.1139e-05	0.000210055	13	-8.51354	-6.25575	-1.15681	30.6539	30.479	30.7513	31.209	31.2657	31.2633	14	14	13	12	12	12	79.2	79.2	72.1	25.389	0	323.31	59419000000	329	2	240	14	14	12	328	192;731;896;4263;5737;6465;7137;8151;11205;13556;13941;17572;17928;19441	197;752;920;4385;5895;5896;6640;7328;8365;11503;14014;14404;18128;18502;20049	1234;1235;1236;1237;1238;1239;1240;1241;1242;1243;1244;1245;4723;4724;4725;4726;4727;4728;4729;4730;4731;4732;4733;4734;4735;4736;4737;4738;5890;5891;5892;5893;5894;5895;27636;27637;27638;27639;27640;27641;37601;37602;37603;37604;37605;37606;37607;37608;37609;37610;37611;37612;37613;37614;37615;37616;37617;37618;37619;37620;37621;37622;37623;37624;37625;37626;37627;37628;37629;37630;37631;37632;4…	1747;1748;1749;1750;1751;1752;1753;1754;1755;1756;1757;1758;1759;1760;1761;1762;1763;1764;1765;1766;1767;6408;6409;6410;6411;6412;6413;6414;6415;6416;6417;6418;6419;6420;6421;6422;6423;6424;6425;6426;6427;6428;6429;6430;6431;6432;8084;8085;8086;37828;37829;37830;37831;37832;37833;51321;51322;51323;51324;51325;51326;51327;51328;51329;51330;51331;51332;51333;51334;51335;51336;51337;51338;51339;5134…	1766;6412;8084;37828;51371;57776;63807;73141;101893;123206;125397;159132;162507;174559	31	164
P05201	P05201	Aspartate aminotransferase, cytoplasmic	Got1	0.571901	27.4543	0.00424089	0.00808455	0.000856742	0.00183824	8	5.55351	4.65689	-2.76736	27.7369	27.8528	27.6312	27.2933	27.241	26.9708	8	7	8	7	8	7	71.3	71.3	71.3	16.799	0	148.66	3632700000	119	1	150	9	9	9	330	5436;7415;8142;8608;8997;12635;14184;16389;17916	5581;7615;8356;8840;9241;13061;14649;16913;18489	35649;35650;35651;35652;35653;35654;35655;35656;35657;35658;35659;35660;35661;35662;35663;48677;48678;48679;48680;48681;48682;48683;48684;48685;48686;48687;48688;48689;53636;53637;53638;53639;56853;56854;56855;56856;56857;59295;59296;59297;59298;59299;59300;84741;84742;84743;84744;93630;93631;93632;108702;108703;108704;108705;108706;108707;108708;108709;119964;119965;119966;119967;119968;119969	48750;48751;48752;48753;48754;48755;48756;48757;48758;48759;48760;48761;48762;48763;48764;48765;48766;48767;48768;48769;48770;48771;48772;48773;48774;48775;48776;48777;48778;48779;48780;48781;48782;48783;48784;48785;48786;48787;48788;48789;66243;66244;66245;66246;66247;66248;66249;66250;66251;66252;66253;66254;66255;66256;66257;66258;66259;66260;73082;77322;77323;77324;77325;77326;80832;80833;808…	48770;66258;73082;77326;80836;114738;126639;146779;162373
P05202	P05202	Aspartate aminotransferase, mitochondrial	Got2	-2.16832	29.7741	2.81144e-07	1.6168e-05	2.21497e-10	9.2418e-08	17	-53.0544	-28.9701	7.96693	28.683	28.7312	28.6556	30.8339	30.8417	30.8992	16	16	16	18	18	18	72.2	72.2	72.2	30.9	0	323.31	35879000000	295	1	281	19	19	19	331	1235;1937;2060;3825;4927;5892;7338;7743;8897;12249;12250;12845;12846;12972;13535;13572;14241;16476;17379	1273;1993;1994;2121;3939;3940;5062;6057;7536;7953;9138;12635;12636;12637;13276;13277;13407;13408;13992;14030;14706;17001;17927	8101;8102;8103;8104;8105;8106;8107;8108;8109;8110;12029;12030;12031;12032;12033;12034;12035;12036;12037;12038;12039;12040;12041;12042;12043;12044;12045;12046;12047;12048;12049;12050;12051;12052;12053;12054;12055;12056;12057;12058;12059;12956;12957;12958;12959;12960;12961;12962;12963;12964;12965;12966;12967;24891;24892;24893;24894;24895;24896;24897;24898;24899;24900;24901;24902;24903;32071;32072;3…	11038;11039;11040;11041;11042;11043;11044;11045;11046;11047;11048;11049;11050;11051;11052;11053;11054;11055;11056;11057;11058;16236;16237;16238;16239;16240;16241;16242;16243;16244;16245;16246;16247;16248;16249;16250;16251;16252;16253;16254;16255;16256;16257;16258;16259;16260;16261;16262;16263;16264;16265;16266;16267;16268;16269;16270;16271;16272;16273;16274;17687;17688;17689;17690;17691;17692;176…	11039;16256;17690;33938;43965;52647;65538;69193;79812;111128;111132;116558;116580;117898;123001;123279;126969;147405;156687	32;33	38;130
P05213;Q3UX10	P05213	Tubulin alpha-1B chain	Tuba1b	0.811673	31.964	0.000596424	0.00157353	3.94727e-05	0.0001509	17	9.10791	6.9851	-0.522127	32.4519	32.3871	32.2706	31.3792	31.5912	31.7042	17	17	18	17	17	16	87.1	87.1	0	33.45	0	323.31	126110000000	832	2	302	19	19	0	332	488;1469;1514;1515;1682;3181;3263;3979;5093;5105;8184;10332;11412;12831;13544;13911;14813;16059;17392	503;504;1511;1512;1558;1559;1730;1731;3279;3362;4095;5232;5244;5245;8398;10606;11712;13262;14001;14374;15298;16574;17940	3159;3160;3161;3162;3163;3164;3165;3166;3167;3168;3169;3170;3171;3172;3173;3174;3175;3176;3177;3178;3179;3180;3181;3182;3183;3184;3185;3186;3187;3188;3189;3190;3191;3192;3193;3194;3195;3196;3197;3198;3199;3200;3201;3202;3203;3204;3205;3206;3207;3208;3209;3210;3211;3212;3213;3214;3215;3216;3217;3218;3219;3220;3221;3222;3223;3224;3225;3226;3227;3228;3229;3230;3231;3232;3233;3234;3235;3236;3237;3238…	4233;4234;4235;4236;4237;4238;4239;4240;4241;4242;4243;4244;4245;4246;4247;4248;4249;4250;4251;4252;4253;4254;4255;4256;4257;4258;4259;4260;4261;4262;4263;4264;4265;4266;4267;4268;4269;4270;4271;4272;4273;4274;4275;4276;4277;4278;4279;4280;4281;4282;4283;4284;4285;4286;4287;4288;4289;4290;4291;4292;4293;4294;4295;4296;4297;4298;4299;4300;4301;4302;4303;4304;4305;4306;4307;4308;4309;4310;4311;4312…	4253;12842;13309;13372;14568;28078;28732;35326;45455;45629;73497;94497;103412;116387;123049;125233;131472;143726;156817	34;35;36	171;233;264
P05480	P05480	Neuronal proto-oncogene tyrosine-protein kinase Src	Src	1.26801	23.8912	1.44622e-05	0.000114465	0.000217364	0.00058136	1	6.96957	14.1269	3.72951	24.4543	24.4713	24.6501	23.2836	23.2699	23.2181	2	4	2	0	0	0	19	19	19	36.328	0	6.6879	71839000	7	1	327	4	4	4	333	92;9934;11604;14523	94;10201;11911;14993	576;66637;66638;66639;77384;77385;77386;95436	802;90512;90513;90514;104974;104975;104976;128960	802;90512;104974;128960
P06151;P00342;P16125	P06151	L-lactate dehydrogenase A chain	Ldha	-0.331011	30.4382	0.00699718	0.0121767	0.00067872	0.00149992	9	-5.77788	-4.16381	-3.33455	30.2181	30.344	30.256	30.5988	30.6454	30.567	9	8	9	11	10	10	81.5	81.5	81.5	17.909	0	323.31	40900000000	395	3	162	11	11	11	334	2472;2919;6197;7228;10558;10559;11704;14227;14360;17441;17488	2543;2544;3010;6368;6369;7420;7421;10833;10834;12012;14692;14827;17989;17990;18037	15735;15736;15737;15738;15739;15740;15741;15742;15743;15744;15745;15746;15747;15748;15749;15750;15751;15752;15753;15754;15755;15756;15757;15758;15759;15760;15761;15762;15763;15764;15765;15766;15767;15768;15769;15770;15771;15772;15773;15774;15775;15776;15777;15778;15779;15780;15781;15782;15783;15784;15785;15786;15787;15788;15789;15790;15791;15792;15793;15794;15795;15796;15797;15798;15799;15800;158…	21408;21409;21410;21411;21412;21413;21414;21415;21416;21417;21418;21419;21420;21421;21422;21423;21424;21425;21426;21427;21428;21429;21430;21431;21432;21433;21434;21435;21436;21437;21438;21439;21440;21441;21442;21443;21444;21445;21446;21447;21448;21449;21450;21451;21452;21453;21454;21455;21456;21457;21458;21459;21460;21461;21462;21463;21464;21465;21466;21467;21468;21469;21470;21471;21472;21473;214…	21471;25981;55417;64566;96359;96387;105639;126898;127657;157267;157773	37;38;39;40	26;32;33;142
P06537;P06537-3;P06537-5;P06537-4;P06537-2	P06537;P06537-3;P06537-5;P06537-4;P06537-2	Glucocorticoid receptor	Nr3c1	-0.746086	23.7782	0.0504255	0.0671508	0.0486984	0.0633791	1	-2.38256	-2.4885	-5.5137	23.0779	24.0666	23.0709	23.995	24.3162	24.1424	0	0	1	1	2	2	15.3	15.3	15.3	24.344	0	10.458	107820000	8	5	215	2	2	2	335	1492;15080	1535;15570	9589;9590;98994;98995;98996;98997;98998;98999	13067;13068;133554;133555;133556;133557;133558;133559	13068;133554
P06745	P06745	Glucose-6-phosphate isomerase	Gpi	-4.16663	25.6604	1.88506e-06	3.61097e-05	1.23786e-06	1.29412e-05	2	-15.2816	-20.5117	5.98254	23.9736	23.4322	23.3253	27.542	27.8501	27.839	1	1	1	1	1	1	68.1	36.2	36.2	5.3271	0	4.4733	1138500000	25	1	47	2	1	1	336	4963;12147	5098;5099;12502	32285;32286;32287;32288;32289;32290;32291;32292;32293;32294;81289;81290;81291;81292;81293;81294;81295;81296;81297;81298;81299;81300;81301	44267;44268;44269;44270;44271;44272;44273;44274;44275;44276;44277;44278;44279;44280;44281;44282;44283;44284;110129;110130;110131;110132;110133;110134;110135;110136;110137;110138;110139;110140;110141;110142;110143;110144;110145;110146;110147;110148;110149;110150;110151;110152;110153	44271;110135
P06801	P06801	NADP-dependent malic enzyme	Me1	2.44976	24.5665	0.000146242	0.000536976	6.25125e-05	0.000213401	1	8.48427	9.16893	1.09349	25.5849	25.8454	25.9439	23.3273	22.8565	23.8411	5	5	4	0	0	1	54.4	54.4	54.4	16.374	0	30.818	394190000	29	1	149	5	5	5	337	2727;8341;13472;18852;19038	2805;8558;13926;19445;19634	17578;17579;55036;55037;55038;55039;55040;55041;55042;55043;55044;55045;55046;55047;55048;90343;90344;90345;90346;90347;125557;125558;125559;125560;126680;126681;126682	23952;23953;74983;74984;74985;74986;74987;74988;74989;74990;74991;74992;74993;74994;74995;74996;74997;74998;122468;122469;122470;169704;169705;169706;169707;169708;169709;169710;169711;171237;171238;171239	23953;74988;122468;169705;171238
P06802;P06802-2	P06802;P06802-2	Ectonucleotide pyrophosphatase/phosphodiesterase family member 1;Alkaline phosphodiesterase I;Nucleotide pyrophosphatase	Enpp1	-4.53445	25.3898	3.80399e-07	1.69357e-05	1.58875e-07	3.36902e-06	1	-20.6106	-27.4269	7.66252	23.3071	23.2782	22.7826	27.5869	27.6404	27.7439	0	0	0	4	4	4	44.7	44.7	44.7	12.157	0	12.677	1522300000	27	2	103	4	4	4	338	5573;8041;16015;18490	5726;8253;16527;19073	36519;36520;36521;52964;52965;52966;52967;52968;52969;52970;106250;106251;106252;106253;106254;123550;123551;123552	49913;49914;49915;49916;72174;72175;72176;72177;72178;72179;72180;72181;72182;72183;72184;72185;72186;72187;72188;143237;143238;143239;143240;143241;167155;167156;167157	49914;72180;143237;167155
P07214	P07214	SPARC	Sparc	2.72714	24.1368	2.38051e-05	0.000153962	1.18784e-05	6.01519e-05	1	10.9288	12.8844	3.16639	25.6763	25.4886	25.3361	22.6618	23.1863	22.4715	3	3	4	0	0	0	51.2	51.2	51.2	9.771	0	5.3219	215090000	12	1	86	4	4	4	339	9675;10153;13281;15923	9933;10424;13728;16434	65115;65116;65117;65118;68313;68314;68315;68316;89169;89170;89171;104457	88524;88525;88526;92707;92708;92709;92710;120884;120885;120886;120887;141215	88525;92709;120884;141215
P07356	P07356	Annexin A2	Anxa2	7.55058	26.9208	4.53349e-07	1.8118e-05	4.11616e-08	1.49089e-06	1	25.0553	26.5689	7.48374	30.6656	30.7297	30.6929	23.0001	22.6713	23.765	11	11	12	0	1	0	78.3	78.3	78.3	18.583	0	323.31	20620000000	145	1	166	12	12	12	340	293;294;1960;2384;6607;7032;10803;13655;15457;16344;16359;18641	303;304;2018;2454;6786;7220;11090;11091;14114;15954;16867;16883;19227;19228	1877;1878;1879;1880;1881;1882;1883;1884;1885;1886;12234;12235;12236;12237;12238;12239;15235;15236;15237;43036;43037;43038;43039;43040;43041;45360;45361;45362;45363;45364;45365;45366;45367;45368;72739;72740;72741;72742;72743;72744;72745;72746;72747;91420;91421;91422;101176;101177;101178;108478;108479;108480;108562;108563;108564;124366;124367;124368;124369;124370	2585;2586;2587;2588;2589;2590;2591;2592;2593;2594;2595;2596;2597;2598;2599;2600;2601;2602;2603;2604;2605;2606;2607;2608;2609;2610;2611;2612;2613;16547;16548;16549;16550;16551;16552;16553;16554;16555;16556;16557;16558;20706;20707;20708;20709;20710;20711;20712;58995;58996;58997;58998;58999;59000;59001;59002;59003;59004;59005;59006;59007;59008;59009;59010;62088;62089;62090;62091;62092;62093;62094;62…	2587;2613;16551;20708;58996;62095;98628;123777;136571;146442;146576;168203
P07607	P07607	Thymidylate synthase	Tyms	4.26123	25.9624	8.37373e-08	9.35151e-06	3.26077e-07	5.43476e-06	2	18.5676	36.0623	9.1324	28.1383	28.0372	28.1035	23.6328	24.0037	23.8588	7	6	7	2	1	1	54.5	54.5	54.5	17.709	0	272.84	1811800000	38	1	156	7	7	7	341	2095;2175;2731;7066;13703;17166;17270	2156;2238;2811;2812;7255;14163;17707;17815	13138;13139;13140;13686;13687;13688;13689;13690;17615;17616;17617;17618;17619;17620;17621;45560;45561;45562;45563;91637;91638;91639;113788;113789;113790;113791;113792;113793;113794;114501;114502;114503;114504;114505	17902;17903;17904;18680;18681;18682;18683;18684;18685;18686;24003;24004;24005;24006;24007;24008;24009;62340;62341;62342;62343;124033;124034;124035;124036;124037;124038;153771;153772;153773;153774;153775;153776;153777;153778;154851;154852;154853;154854;154855	17903;18685;24004;62342;124034;153776;154854	41	80
P07742	P07742	Ribonucleoside-diphosphate reductase large subunit	Rrm1	3.14594	24.7315	0.000357932	0.00104352	9.86596e-05	0.000312812	1	7.9013	7.71997	0.0649339	26.2738	26.3702	26.2694	23.929	22.3011	23.2455	10	9	8	2	0	1	29.6	29.6	29.6	53.682	0	26.423	696950000	38	1	473	10	10	10	342	2219;3528;4913;7548;8227;9492;13172;16499;17788;19295	2283;3633;5048;7751;8441;9748;13615;17026;18353;19899	14000;14001;14002;22818;22819;22820;22821;22822;32017;32018;32019;49641;49642;49643;54219;54220;54221;63338;63339;63340;88565;88566;88567;88568;88569;109319;109320;119105;119106;119107;128253;128254;128255;128256;128257	19122;19123;19124;31121;31122;31123;31124;31125;31126;31127;31128;43899;43900;43901;43902;43903;43904;67564;67565;67566;73770;73771;86189;86190;86191;86192;119993;119994;119995;119996;147605;161207;161208;161209;173278;173279;173280;173281;173282	19123;31127;43900;67565;73770;86190;119993;147605;161208;173278
P07901	P07901	Heat shock protein HSP 90-alpha	Hsp90aa1	-0.176058	30.4472	0.0755867	0.0958628	0.0318753	0.0434146	7	-2.67269	-2.18078	-5.94032	30.3557	30.304	30.4177	30.5912	30.5382	30.4762	6	6	7	6	6	6	64.9	34.1	34.1	31.806	0	323.31	35662000000	298	1	279	14	7	7	343	233;3565;3862;4174;4549;7131;7521;7619;13024;15036;16117;16276;18970;19080	242;3672;3977;4294;4677;7322;7724;7825;13465;15525;16633;16796;16797;19566;19677	1539;1540;1541;1542;1543;1544;23048;23049;23050;23051;23052;23053;25104;25105;25106;25107;25108;25109;25110;25111;25112;25113;25114;25115;25116;25117;25118;25119;25120;25121;25122;25123;25124;27125;27126;27127;27128;27129;27130;27131;27132;27133;27134;27135;27136;27137;29209;29210;29211;29212;29213;29214;29215;29216;29217;29218;29219;46775;46776;46777;46778;46779;46780;46781;46782;46783;46784;467…	2160;2161;2162;2163;2164;2165;2166;2167;31413;31414;31415;31416;31417;31418;31419;31420;31421;31422;31423;31424;31425;31426;34222;34223;34224;34225;34226;34227;34228;34229;34230;34231;34232;34233;34234;34235;34236;34237;34238;34239;34240;34241;34242;34243;34244;34245;34246;34247;34248;34249;34250;34251;34252;34253;34254;34255;34256;34257;34258;34259;34260;34261;34262;37148;37149;37150;37151;37152…	2161;31419;34228;37149;39986;63748;67222;68147;118529;133205;144217;145865;170707;171515	42	42
P08003	P08003	Protein disulfide-isomerase A4	Pdia4	-2.39311	29.7286	8.12993e-07	2.31054e-05	6.59481e-09	5.09468e-07	14	-32.6127	-23.8989	6.87828	28.5665	28.3755	28.6541	30.9335	30.9496	30.8924	15	15	13	17	16	17	68.6	68.6	63.2	31.111	0	323.31	43068000000	325	1	277	17	17	16	344	2204;2529;2567;2774;3096;3164;3837;5140;5345;6885;7255;7826;13755;14211;15913;17042;17202	2268;2603;2641;2860;3192;3260;3952;5281;5488;7072;7448;8036;14216;14676;16423;16424;17581;17744	13860;13861;13862;13863;13864;13865;13866;13867;13868;13869;13870;13871;13872;13873;13874;13875;13876;13877;13878;13879;13880;13881;13882;13883;13884;13885;13886;13887;13888;13889;13890;13891;13892;13893;13894;13895;13896;16240;16241;16242;16448;16449;16450;16451;16452;16453;16454;16455;16456;16457;16458;16459;16460;16461;16462;16463;16464;16465;16466;16467;18042;18043;18044;18045;18046;18047;200…	18909;18910;18911;18912;18913;18914;18915;18916;18917;18918;18919;18920;18921;18922;18923;18924;18925;18926;18927;18928;18929;18930;18931;18932;18933;18934;18935;18936;18937;18938;18939;18940;18941;18942;18943;18944;18945;18946;18947;18948;18949;18950;18951;18952;18953;18954;18955;18956;18957;18958;18959;18960;18961;18962;18963;18964;18965;18966;18967;18968;22094;22095;22096;22379;22380;22381;223…	18926;22096;22380;24581;27384;27860;34027;45945;47839;60989;64766;69853;124344;126799;141130;152788;154019	43	223
P08030	P08030	Adenine phosphoribosyltransferase	Aprt	3.41011	26.5114	0.0147315	0.022979	0.00660687	0.0107123	2	3.81244	3.48862	-4.16948	28.0551	27.9622	28.632	24.0363	27.0312	23.3515	1	1	2	1	2	1	58.8	58.8	58.8	3.8335	0	54.529	912220000	24	1	34	2	2	2	345	2436;14663	2506;15141	15530;15531;96212;96213;96214;96215;96216;96217;96218;96219;96220;96221	21096;129943;129944;129945;129946;129947;129948;129949;129950;129951;129952;129953;129954;129955;129956;129957;129958;129959;129960;129961;129962;129963;129964;129965	21096;129952
P08113	P08113	Endoplasmin	Hsp90b1	-2.61318	32.6642	1.47141e-07	1.123e-05	1.14783e-10	8.17636e-08	35	-58.2892	-32.5697	8.60155	31.3201	31.3507	31.4019	33.8941	33.9988	34.0193	34	34	35	37	36	36	76.2	76.2	74.1	65.238	0	323.31	653790000000	3135	1	571	37	37	36	346	2440;3339;3604;3609;3724;3773;3785;4172;4550;4989;5681;6583;6999;7129;7130;7184;7533;9130;10102;10275;10331;11478;12888;12889;14720;14726;14792;15775;15898;15929;15930;16792;16793;16794;17322;19245;19406	2510;3441;3711;3716;3835;3885;3886;3899;4292;4678;5125;5838;6762;7186;7320;7321;7376;7736;9376;9377;10372;10548;10605;11780;11781;13319;13320;13321;13322;15202;15208;15277;16279;16407;16440;16441;17323;17324;17325;17326;17327;17328;17869;17870;19847;20012	15545;15546;15547;15548;15549;15550;21676;21677;21678;21679;21680;21681;21682;21683;21684;21685;21686;21687;21688;21689;21690;21691;21692;21693;21694;21695;21696;21697;21698;21699;21700;21701;21702;21703;21704;23488;23489;23490;23491;23492;23493;23494;23495;23496;23497;23498;23499;23500;23501;23502;23503;23504;23505;23506;23507;23508;23509;23510;23511;23512;23513;23529;23530;23531;23532;23533;235…	21113;21114;21115;21116;21117;21118;21119;21120;21121;21122;21123;21124;21125;21126;21127;21128;29530;29531;29532;29533;29534;29535;29536;29537;29538;29539;29540;29541;29542;29543;29544;29545;29546;29547;29548;29549;29550;29551;29552;29553;29554;29555;29556;29557;29558;29559;29560;29561;29562;29563;29564;29565;29566;29567;29568;29569;29570;29571;29572;29573;29574;29575;29576;31984;31985;31986;319…	21115;29541;31989;32047;33058;33480;33573;37099;40148;44516;50842;58836;61844;63695;63726;64143;67373;82217;92216;93561;93970;103872;116929;117011;130600;130659;131120;139633;140782;141325;141339;150463;150498;150557;155787;172916;174259	44;45;46;47;48;49	124;258;333;334;487;513
P08207	P08207	Protein S100-A10	S100a10	6.84845	26.5928	3.12662e-07	1.62458e-05	3.76359e-08	1.38669e-06	1	25.3811	28.4183	7.8605	30.2179	30.0826	29.7505	23.5663	22.7577	23.1816	3	3	3	0	0	0	66.7	66.7	66.7	6.0159	0	40.665	3540100000	39	1	51	3	3	3	347	3810;3811;13530	3924;3925;13986;13987	24805;24806;24807;24808;24809;24810;24811;24812;24813;24814;24815;90785;90786;90787;90788;90789;90790;90791	33823;33824;33825;33826;33827;33828;33829;33830;33831;33832;33833;33834;33835;33836;33837;33838;33839;33840;33841;33842;33843;33844;33845;122948;122949;122950;122951;122952;122953;122954;122955;122956;122957;122958;122959;122960;122961;122962;122963	33824;33830;122955	50	5
P08249	P08249	Malate dehydrogenase, mitochondrial	Mdh2	-2.85698	30.2073	9.97432e-08	9.35151e-06	1.62215e-10	8.66631e-08	15	-55.4738	-34.9406	8.97001	28.7656	28.863	28.7079	31.6302	31.6715	31.6056	15	14	14	15	15	15	87.7	87.7	87.7	23.104	0	323.31	85523000000	401	1	220	15	15	15	348	493;1062;3880;4640;5839;6060;7206;8096;8724;8977;11549;12127;16070;16989;17949	509;1097;3996;4769;6001;6002;6228;7398;8310;8959;9220;11854;12477;12478;16585;17528;18523	3263;3264;3265;3266;3267;3268;3269;3270;3271;3272;7061;7062;7063;7064;7065;7066;25275;25276;25277;25278;25279;25280;25281;25282;25283;25284;25285;25286;25287;25288;25289;25290;25291;25292;25293;25294;30423;30424;30425;30426;30427;30428;30429;30430;30431;30432;38210;38211;38212;38213;38214;38215;38216;38217;38218;38219;38220;38221;38222;38223;38224;38225;38226;38227;38228;38229;38230;38231;39642;3…	4358;4359;4360;4361;4362;4363;4364;4365;4366;4367;4368;4369;4370;4371;4372;4373;4374;4375;9722;9723;9724;9725;9726;9727;9728;9729;9730;9731;9732;34428;34429;34430;34431;34432;34433;34434;34435;34436;34437;34438;34439;34440;34441;34442;34443;34444;34445;34446;34447;34448;34449;34450;34451;34452;34453;34454;34455;34456;34457;34458;41656;41657;41658;41659;41660;41661;41662;41663;41664;41665;41666;41…	4364;9725;34444;41666;52149;54150;64371;72791;78310;80583;104531;109937;143820;152368;162754	51	205
P08556;Q61411;Q61411-2	P08556;Q61411;Q61411-2	GTPase NRas;GTPase HRas;GTPase HRas, N-terminally processed	Nras;Hras	0.762046	25.6758	0.00840992	0.0142296	0.00419499	0.00727063	4	4.16888	3.99099	-3.54185	25.9558	25.8267	26.3878	25.0639	25.4809	25.3395	3	3	3	3	3	3	46.4	46.4	17.6	13.967	0	59.675	560040000	41	3	125	4	4	2	349	2962;11817;14400;14604	3054;12130;14867;15082	19235;19236;19237;19238;19239;78812;78813;78814;78815;78816;78817;94700;94701;94702;94703;94704;94705;94706;95910;95911	26266;26267;26268;26269;106963;106964;106965;106966;106967;106968;106969;106970;106971;106972;106973;106974;106975;127969;127970;127971;127972;127973;127974;127975;127976;127977;127978;127979;127980;127981;127982;127983;127984;127985;127986;127987;127988;127989;127990;127991;129552;129553	26266;106974;127982;129553
P08752;P50149;P20612;Q3V3I2	P08752	Guanine nucleotide-binding protein G(i) subunit alpha-2	Gnai2	1.22432	26.923	1.24601e-05	0.000103085	2.26136e-07	4.16596e-06	9	19.5817	14.5199	3.89717	27.5048	27.4965	27.6041	26.3923	26.2914	26.2487	14	12	13	8	8	9	77.8	77.8	48.8	28.555	0	71.569	3086700000	129	4	252	14	14	8	350	1000;1641;4043;4939;7821;8263;9904;10585;11827;13300;13907;16600;18623;18865	1029;1688;4160;5074;8031;8478;10171;10860;12140;13749;14370;17128;19208;19458	6664;6665;6666;10457;10458;10459;10460;10461;10462;10463;10464;26324;26325;26326;26327;26328;26329;26330;26331;26332;26333;32127;32128;32129;32130;32131;32132;32133;51333;51334;51335;51336;51337;54440;54441;54442;54443;54444;54445;66508;71182;71183;71184;71185;71186;71187;78858;78859;78860;89324;89325;89326;89327;89328;89329;89330;89331;89332;89333;89334;89335;89336;89337;89338;89339;89340;89341;…	9257;9258;9259;9260;14263;14264;14265;14266;14267;14268;14269;14270;36007;36008;36009;36010;36011;36012;36013;36014;36015;36016;36017;36018;36019;36020;36021;44064;44065;44066;44067;44068;44069;44070;44071;44072;44073;44074;69824;69825;69826;69827;69828;69829;69830;69831;74081;74082;74083;74084;74085;74086;74087;90349;90350;96582;96583;96584;96585;96586;96587;96588;96589;96590;96591;96592;96593;1…	9257;14267;36019;44069;69826;74085;90350;96587;107037;121128;125205;148382;168083;169876
P08775	P08775	DNA-directed RNA polymerase II subunit RPB1	Polr2a	-2.37585	27.3294	0.148162	0.175608	0.105219	0.127324	2	-1.85995	-1.67867	-6.62135	27.6676	27.9427	22.814	28.4371	28.5592	28.5555	3	6	1	5	4	7	23.1	23.1	23.1	48.599	0	18.82	2016600000	25	1	438	8	8	8	351	336;8456;8808;11517;12122;12595;16732;18017	348;8676;9047;11822;12471;13020;17261;18592	2289;55841;55842;55843;55844;55845;55846;58015;76839;76840;76841;76842;81095;81096;81097;81098;84443;84444;84445;84446;110779;110780;120604;120605;120606;120607;120608	3071;75994;75995;75996;75997;75998;78873;104269;104270;104271;109861;109862;109863;114365;114366;114367;149599;149600;149601;149602;149603;163258;163259;163260;163261	3071;75997;78873;104270;109861;114365;149602;163259
P09055;P09055-2	P09055;P09055-2	Integrin beta-1	Itgb1	2.28973	26.9257	5.57966e-06	6.44527e-05	1.88252e-07	3.68881e-06	9	20.1097	16.8266	4.79429	28.1461	27.9493	28.1162	25.7707	25.5732	25.9985	15	14	13	8	9	9	52.7	52.7	52.7	45.126	0	123.4	3156200000	137	2	406	16	16	16	352	298;5047;5650;6173;7265;10726;11021;11236;11293;13277;13278;14425;14932;15099;16750;18597	308;5184;5806;6344;7458;11002;11316;11535;11592;13724;13725;14892;15417;15590;17280;19182	1915;1916;1917;32754;32755;32756;37030;37031;37032;37033;37034;40351;40352;40353;40354;40355;40356;40357;47539;47540;47541;47542;47543;47544;72084;72085;72086;72087;72088;72089;72090;72091;72092;72093;72094;72095;72096;72097;74089;74090;74091;74092;74093;75264;75265;75266;75267;75268;75269;75270;75271;75272;75579;75580;75581;75582;75583;75584;75585;75586;75587;75588;75589;75590;75591;89161;89162;…	2668;2669;2670;2671;44932;44933;44934;44935;44936;44937;44938;44939;50578;50579;50580;50581;50582;50583;50584;50585;50586;55152;55153;55154;55155;55156;55157;55158;55159;55160;55161;55162;55163;64823;64824;64825;64826;64827;64828;64829;64830;97751;97752;97753;97754;97755;97756;97757;97758;97759;97760;97761;97762;97763;97764;97765;97766;100495;100496;100497;100498;100499;102124;102125;102126;10212…	2668;44932;50580;55162;64827;97762;100497;102134;102644;120872;120877;128161;132281;133667;149899;167897
P09103	P09103	Protein disulfide-isomerase	P4hb	-1.67746	27.9665	8.7423e-06	8.35285e-05	8.42663e-07	1.0347e-05	5	-16.167	-15.4972	4.29437	27.1258	27.0605	27.1969	28.9353	28.8445	28.6359	5	5	5	4	4	4	50.5	50.5	50.5	10.797	0	34.701	4498600000	90	1	93	5	5	5	353	8920;12033;13884;17442;19116	9161;12359;12360;14347;17991;19713	58773;58774;58775;58776;58777;58778;80252;80253;80254;80255;80256;80257;80258;80259;80260;80261;80262;80263;80264;80265;80266;80267;80268;80269;80270;80271;80272;80273;80274;80275;80276;92428;92429;92430;116336;116337;116338;116339;116340;116341;116342;116343;127144;127145;127146;127147;127148;127149;127150;127151;127152;127153;127154;127155	80023;80024;80025;80026;80027;80028;80029;80030;80031;108899;108900;108901;108902;108903;108904;108905;108906;108907;108908;108909;108910;108911;108912;108913;108914;108915;108916;108917;108918;108919;108920;108921;108922;108923;108924;108925;108926;108927;108928;108929;108930;108931;108932;108933;108934;108935;108936;108937;108938;108939;108940;108941;125076;125077;125078;125079;125080;125081;12…	80024;108901;125082;157281;171787	52	59
P09242	P09242	Alkaline phosphatase, tissue-nonspecific isozyme	Alpl	-3.35446	24.8779	8.50273e-06	8.26268e-05	3.16389e-06	2.40291e-05	1	-13.3097	-15.5764	4.32542	23.6063	22.828	23.1678	26.7117	26.5218	26.4319	0	0	0	10	9	11	50	50	50	39.25	0	270.05	1603200000	60	1	358	12	12	12	354	1034;2343;3069;6260;9187;9547;13259;15830;15869;16838;17151;17897	1069;2409;3165;6432;9435;9804;13705;16337;16378;17373;17691;18470	6907;14917;14918;14919;19921;19922;19923;40911;40912;40913;60852;64362;64363;64364;89076;103756;103757;103758;104012;104013;104014;104015;111752;111753;111754;111755;111756;111757;113710;113711;113712;113713;113714;119819;119820;119821	9533;20297;20298;20299;27200;27201;27202;27203;27204;27205;27206;27207;55938;55939;55940;55941;83034;87529;87530;87531;87532;87533;87534;87535;120759;140183;140184;140185;140186;140538;140539;140540;140541;140542;140543;140544;140545;150995;150996;150997;150998;150999;151000;151001;151002;151003;151004;151005;151006;151007;153651;153652;153653;153654;153655;153656;153657;153658;153659;162164	9533;20297;27205;55940;83034;87530;120759;140185;140544;151005;153652;162164
P09405	P09405	Nucleolin	Ncl	0.132366	30.1113	0.243498	0.274449	0.166241	0.191824	7	1.54509	1.30445	-7.08958	30.0866	30.1024	30.3433	30.0907	30.0291	30.0154	7	7	6	6	7	6	43.3	43.3	43.3	16.753	0	131.26	28585000000	144	1	157	7	7	7	355	795;5304;6430;12534;12928;15555;17317	817;5447;6605;12959;13362;16053;17863	5117;5118;5119;5120;5121;5122;5123;5124;5125;5126;5127;5128;34708;34709;34710;34711;34712;34713;34714;34715;34716;34717;34718;34719;34720;34721;34722;34723;34724;34725;34726;34727;34728;34729;34730;34731;34732;34733;34734;34735;34736;34737;34738;34739;34740;34741;34742;34743;34744;34745;34746;34747;34748;41977;41978;41979;41980;41981;84105;84106;84107;84108;84109;84110;84111;84112;84113;86664;866…	6885;6886;6887;6888;6889;6890;6891;6892;6893;6894;6895;47546;47547;47548;47549;47550;47551;47552;47553;47554;47555;47556;47557;47558;47559;47560;47561;47562;47563;47564;47565;47566;47567;47568;47569;47570;47571;47572;47573;47574;47575;47576;47577;47578;47579;47580;47581;47582;47583;47584;47585;47586;47587;47588;47589;47590;47591;47592;47593;47594;47595;47596;47597;47598;47599;47600;47601;47602;47…	6885;47592;57444;113932;117431;137366;155251
P09411;P09041	P09411	Phosphoglycerate kinase 1	Pgk1	-1.39935	31.2365	2.64225e-06	4.48143e-05	2.04082e-09	3.96476e-07	19	-38.5939	-19.288	5.61623	30.5448	30.5416	30.5242	31.9573	31.8962	31.9551	20	18	19	21	21	22	76.9	76.9	76.9	36.003	0	323.31	124160000000	693	2	337	22	22	22	356	572;803;4223;5054;5328;6068;8750;8961;10036;13392;13414;13866;14986;15572;15573;15994;17065;17747;17754;17886;18176;19395	589;590;825;4344;5191;5471;6236;8986;8987;9204;10304;13844;13867;14329;15473;15474;16070;16071;16072;16505;17604;17605;18309;18310;18317;18458;18459;18754;20001	3780;3781;3782;3783;3784;3785;3786;3787;3788;3789;3790;3791;3792;3793;3794;3795;3796;3797;3798;3799;3800;3801;3802;3803;3804;3805;3806;3807;3808;3809;3810;3811;3812;3813;3814;3815;3816;3817;3818;3819;3820;3821;3822;3823;3824;3825;3826;3827;3828;3829;3830;3831;3832;3833;3834;3835;5161;5162;5163;5164;5165;5166;5167;5168;5169;5170;5171;5172;5173;27402;27403;27404;27405;27406;27407;27408;27409;27410;…	5116;5117;5118;5119;5120;5121;5122;5123;5124;5125;5126;5127;5128;5129;5130;5131;5132;5133;5134;5135;5136;5137;5138;5139;5140;5141;5142;5143;5144;5145;5146;5147;5148;5149;5150;5151;5152;5153;5154;5155;5156;5157;5158;5159;5160;5161;5162;5163;5164;5165;5166;5167;5168;5169;5170;5171;5172;5173;5174;5175;5176;5177;5178;5179;5180;5181;5182;5183;5184;5185;5186;5187;5188;5189;5190;5191;5192;5193;6933;6934…	5172;6937;37534;44969;47767;54224;78471;80464;91493;121780;121924;124992;132721;137515;137557;141978;152967;160769;160890;162085;164513;174160	53;54;55;56;57;58	48;59;133;179;186;203
P09528	P09528	Ferritin heavy chain;Ferritin heavy chain, N-terminally processed	Fth1	7.94578	25.9682	2.28803e-05	0.000152722	1.97382e-06	1.7015e-05	3	14.2691	12.9793	3.21129	29.8733	29.86	30.0901	20.9195	23.3435	21.7229	6	6	6	2	4	2	62.8	62.8	62.8	13.209	0	110.73	7132500000	101	1	113	6	6	6	357	2073;4140;8107;12113;15540;19005	2134;4259;8321;12460;12461;16038;19601	13013;13014;13015;13016;13017;13018;13019;13020;13021;13022;13023;13024;26912;26913;26914;26915;53453;53454;53455;53456;53457;53458;81011;81012;81013;81014;81015;81016;81017;81018;81019;81020;81021;81022;81023;81024;81025;81026;81027;81028;81029;81030;81031;81032;81033;81034;81035;81036;81037;81038;101679;101680;101681;101682;101683;101684;101685;101686;101687;126492;126493;126494;126495;126496;1…	17752;17753;17754;17755;17756;17757;17758;17759;17760;17761;17762;17763;17764;17765;17766;17767;17768;36807;36808;36809;36810;36811;36812;36813;36814;36815;36816;36817;36818;72858;72859;72860;72861;72862;72863;72864;72865;72866;72867;109781;109782;109783;109784;109785;109786;109787;109788;109789;109790;109791;109792;109793;109794;109795;109796;109797;109798;109799;109800;109801;109802;109803;1098…	17756;36817;72861;109809;137225;171008	59;60	99;106
P09671	P09671	Superoxide dismutase [Mn], mitochondrial	Sod2	-2.4168	28.7679	5.92989e-06	6.73095e-05	4.17838e-07	6.37799e-06	5	-17.9095	-16.6401	4.72676	27.5735	27.4277	27.6772	29.7218	30.1586	30.0484	4	5	4	5	5	5	80.6	80.6	80.6	8.0359	0	323.31	9483100000	89	1	72	5	5	5	358	704;2161;6145;6194;7371	725;2223;6316;6365;7570	4607;4608;4609;4610;4611;4612;4613;4614;4615;4616;4617;4618;4619;13580;13581;13582;13583;13584;13585;13586;40175;40176;40177;40178;40179;40180;40181;40182;40183;40184;40477;40478;40479;40480;40481;40482;48336;48337;48338;48339;48340;48341;48342;48343;48344;48345;48346;48347;48348;48349	6229;6230;6231;6232;6233;6234;6235;6236;6237;6238;6239;6240;6241;6242;6243;6244;6245;6246;6247;6248;6249;6250;6251;6252;6253;6254;6255;6256;6257;6258;6259;18536;18537;18538;18539;54899;54900;54901;54902;54903;54904;54905;54906;54907;54908;54909;54910;54911;54912;54913;54914;54915;54916;55335;55336;55337;55338;55339;55340;55341;55342;55343;55344;55345;65852;65853;65854;65855;65856;65857;65858;6585…	6232;18537;54901;55335;65853
Q3THW5;P0C0S6	Q3THW5;P0C0S6	Histone H2A.V;Histone H2A.Z	H2afv;H2afz	0.226174	32.2518	0.120388	0.146259	0.093111	0.114028	5	1.94308	1.83316	-6.41594	32.4568	32.3659	32.272	31.9325	32.1929	32.2908	5	5	5	4	4	4	71.4	71.4	55.4	5.8117	0	57.483	41978000000	196	2	56	5	5	3	362	519;1390;6091;7477;7478	535;1432;6260;7677;7678	3412;3413;3414;3415;3416;3417;3418;3419;3420;3421;3422;3423;3424;3425;3426;3427;3428;3429;3430;3431;3432;3433;3434;3435;3436;3437;3438;3439;3440;3441;3442;3443;3444;3445;3446;3447;3448;3449;3450;3451;9004;9005;9006;9007;9008;9009;9010;9011;9012;9013;9014;9015;9016;9017;39834;39835;39836;39837;39838;39839;39840;39841;39842;39843;39844;39845;49064;49065;49066;49067;49068;49069;49070;49071;49072;490…	4572;4573;4574;4575;4576;4577;4578;4579;4580;4581;4582;4583;4584;4585;4586;4587;4588;4589;4590;4591;4592;4593;4594;4595;4596;4597;4598;4599;4600;4601;4602;4603;4604;4605;4606;4607;4608;4609;4610;4611;4612;4613;4614;4615;4616;4617;4618;4619;4620;4621;4622;4623;4624;4625;4626;4627;4628;4629;4630;4631;4632;4633;4634;4635;4636;4637;4638;4639;4640;4641;4642;4643;4644;4645;4646;4647;4648;4649;4650;4651…	4582;12291;54454;66815;66846
P0C7N9	P0C7N9	Proteasome assembly chaperone 4	Psmg4	-1.01666	24.9847	0.218512	0.248912	0.180871	0.20725	2	-1.48598	-1.387	-6.99089	25.2002	25.465	22.7641	25.5171	25.5207	25.4414	2	2	1	1	1	1	50.6	50.6	50.6	9.0641	0	37.72	355230000	14	1	81	2	2	2	363	11457;18893	11758;19486	76420;76421;76422;76423;125808;125809;125810;125811;125812;125813;125814;125815;125816;125817	103664;103665;170058;170059;170060;170061;170062;170063;170064;170065;170066;170067;170068;170069;170070	103664;170067
P0CG50;P0CG49;P62983;P62984	P0CG50;P0CG49;P62983;P62984	Polyubiquitin-C;Ubiquitin;Ubiquitin-related 1;Ubiquitin-related 2;Polyubiquitin-B;Ubiquitin;Ubiquitin-40S ribosomal protein S27a;Ubiquitin;40S ribosomal protein S27a;Ubiquitin-60S ribosomal protein L40;Ubiquitin;60S ribosomal protein L40	Ubc;Ubb;Rps27a;Uba52	1.21776	32.1098	0.000149595	0.000546557	4.48778e-05	0.000167958	4	8.93001	9.12948	1.06747	32.8488	32.7651	32.5422	31.3517	31.4673	31.6838	3	3	3	3	3	3	49.1	49.1	49.1	69.608	0	323.31	37600000000	111	4	623	3	3	3	364	4607;16105;16256	4736;16620;16776	30172;30173;30174;30175;30176;30177;30178;30179;30180;30181;30182;30183;30184;30185;30186;30187;106809;106810;106811;106812;106813;106814;106815;106816;106817;106818;106819;106820;106821;106822;106823;106824;106825;106826;106827;106828;106829;106830;106831;106832;106833;106834;106835;106836;106837;106838;106839;106840;106841;107825;107826;107827;107828;107829;107830	41212;41213;41214;41215;41216;41217;41218;41219;41220;41221;41222;41223;41224;41225;41226;41227;41228;41229;41230;41231;41232;41233;41234;41235;41236;41237;41238;41239;41240;41241;144068;144069;144070;144071;144072;144073;144074;144075;144076;144077;144078;144079;144080;144081;144082;144083;144084;144085;144086;144087;144088;144089;144090;144091;144092;144093;144094;144095;144096;144097;144098;14…	41234;144070;145479
P0DP28;P0DP27;P0DP26;Q9D6P8;P20801	P0DP28;P0DP27;P0DP26			0.0787328	30.7948	0.453382	0.48541	0.369544	0.401483	7	0.958911	0.805927	-7.60221	30.8142	30.9328	30.7554	30.8568	30.762	30.6474	7	7	6	8	7	7	70.3	70.3	70.3	11.403	0	323.31	22118000000	160	5	101	8	8	8	365	254;255;256;2266;3326;3353;3354;4158	264;265;266;2331;3427;3428;3455;3456;4277;4278	1653;1654;1655;1656;1657;1658;1659;1660;1661;1662;1663;1664;1665;1666;1667;1668;1669;1670;1671;14295;14296;14297;14298;14299;14300;14301;14302;14303;14304;14305;14306;14307;14308;14309;14310;21548;21549;21550;21551;21552;21553;21554;21555;21556;21557;21558;21559;21560;21561;21562;21563;21564;21565;21566;21567;21568;21569;21570;21571;21572;21573;21574;21575;21576;21577;21578;21579;21580;21581;2158…	2320;2321;2322;2323;2324;2325;2326;2327;2328;2329;2330;2331;2332;2333;2334;2335;2336;2337;2338;2339;2340;2341;2342;2343;2344;2345;2346;2347;19487;19488;19489;19490;19491;19492;19493;19494;19495;19496;19497;19498;19499;19500;19501;19502;19503;19504;19505;19506;19507;19508;19509;19510;29347;29348;29349;29350;29351;29352;29353;29354;29355;29356;29357;29358;29359;29360;29361;29362;29363;29364;29365;2…	2338;2343;2344;19494;29393;29650;29662;36955	61;62	97;98
P10107	P10107	Annexin A1	Anxa1	6.35666	26.4811	6.05455e-07	2.15643e-05	7.71379e-08	2.10571e-06	1	22.8828	25.2115	7.18571	29.7181	29.6199	29.6404	22.8448	23.2415	23.8221	7	7	7	0	0	0	62.7	62.7	62.7	13.045	0	225.76	3897400000	58	1	118	7	7	7	367	979;1019;2449;7030;14554;16357;19035	1003;1052;1053;2519;7218;15027;16881;19631	6358;6359;6360;6791;6792;6793;6794;6795;6796;6797;6798;6799;6800;6801;6802;6803;6804;6805;6806;15587;15588;15589;15590;15591;45348;45349;45350;45351;45352;45353;45354;45355;45356;95636;95637;95638;108553;108554;108555;126663;126664;126665;126666;126667;126668	8696;8697;9410;9411;9412;9413;9414;9415;9416;9417;9418;9419;9420;9421;9422;9423;9424;21178;21179;21180;21181;21182;21183;21184;21185;21186;62074;62075;62076;62077;62078;62079;62080;62081;62082;62083;62084;129194;129195;129196;129197;146560;146561;146562;146563;146564;146565;146566;146567;146568;171213;171214;171215;171216;171217;171218;171219;171220;171221;171222;171223	8696;9413;21182;62080;129195;146561;171213	63	3
P10126;P62631	P10126;P62631	Elongation factor 1-alpha 1;Elongation factor 1-alpha 2	Eef1a1;Eef1a2	-0.121324	32.8236	0.201096	0.231417	0.0617742	0.0788599	14	-2.22113	-1.44985	-6.91379	32.6958	32.7859	32.8071	32.8154	32.8796	32.9577	14	13	14	16	16	15	76.5	76.5	76.5	24.278	0	323.31	195950000000	1859	2	226	18	18	18	368	3883;4850;6505;8156;8157;11000;12034;13446;13930;14171;15452;15486;16011;17268;17269;18835;18927;19542	3999;4983;6682;8370;8371;11295;12361;12362;13899;13900;14393;14636;15949;15983;16523;17812;17813;17814;19428;19522;20153	25305;25306;25307;25308;25309;25310;25311;25312;25313;25314;25315;25316;25317;25318;25319;25320;25321;25322;25323;25324;25325;25326;25327;25328;25329;25330;25331;25332;25333;25334;25335;25336;25337;25338;25339;25340;31600;31601;31602;31603;31604;31605;31606;31607;31608;31609;31610;31611;42406;42407;53714;53715;53716;53717;53718;53719;53720;53721;53722;53723;53724;53725;53726;53727;53728;53729;537…	34468;34469;34470;34471;34472;34473;34474;34475;34476;34477;34478;34479;34480;34481;34482;34483;34484;34485;34486;34487;34488;34489;34490;34491;34492;34493;34494;34495;34496;34497;34498;34499;34500;34501;34502;34503;34504;34505;34506;34507;34508;34509;34510;34511;34512;34513;34514;34515;34516;34517;34518;34519;34520;34521;34522;34523;34524;34525;34526;34527;34528;34529;34530;43344;43345;43346;433…	34493;43350;58134;73179;73275;100325;108950;122214;125344;126561;136530;136820;142661;154722;154811;169597;170374;175532	64;65	98;150
P10493	P10493	Nidogen-1	Nid1	1.52773	24.5732	0.00263142	0.00540186	0.00170613	0.00332968	1	4.92386	5.1608	-2.22377	25.444	25.2451	25.322	24.4651	23.5907	23.3721	4	5	6	0	0	0	37.4	37.4	37.4	22.197	0	8.4294	230140000	13	1	206	6	6	6	369	1289;13663;17495;17649;18495;18814	1328;14122;18045;18209;19078;19407	8439;8440;8441;91448;91449;91450;91451;117139;118209;118210;118211;118212;123569;123570;125351;125352;125353	11515;123816;123817;123818;123819;123820;158361;159850;159851;159852;159853;167171;169447;169448;169449	11515;123818;158361;159851;167171;169447
P10518	P10518	Delta-aminolevulinic acid dehydratase	Alad	-2.28442	26.3049	0.00277346	0.00561789	0.000893048	0.00189706	3	-5.51417	-5.10354	-2.28376	25.0633	25.6329	24.7917	26.6248	27.5076	28.2089	3	3	3	2	6	7	69.2	69.2	69.2	11.362	0	13.556	1983500000	36	1	107	7	7	7	370	500;1875;1897;5017;9285;15730;18216	516;1930;1953;5154;9533;16233;18794;18795	3318;3319;3320;3321;11722;11723;11724;11725;11822;11823;11824;32605;32606;32607;32608;32609;32610;32611;61979;61980;61981;61982;61983;61984;103069;103070;121730;121731;121732	4448;4449;4450;4451;15856;15857;15858;15859;15860;15861;15956;15957;15958;15959;15960;15961;44742;44743;44744;44745;44746;44747;44748;44749;44750;84329;84330;84331;84332;84333;84334;84335;84336;84337;84338;139221;139222;164737;164738	4449;15858;15958;44745;84335;139221;164737
P10605	P10605	Cathepsin B;Cathepsin B light chain;Cathepsin B heavy chain	Ctsb	0.47896	26.057	0.0526223	0.0696154	0.116973	0.139805	2	1.78768	2.45573	-5.55911	26.5301	26.4399	25.9195	25.6954	25.7441	26.0131	2	1	1	2	2	2	61.9	61.9	61.9	4.6782	0	119.94	545690000	30	1	42	3	3	3	371	3999;4000;12688	4115;4116;13114	26062;26063;26064;26065;26066;85082;85083;85084;85085;85086;85087;85088;85089;85090;85091;85092;85093;85094;85095	35565;35566;35567;35568;35569;35570;35571;115190;115191;115192;115193;115194;115195;115196;115197;115198;115199;115200;115201;115202;115203;115204;115205;115206;115207;115208;115209;115210;115211;115212;115213	35565;35570;115203	66	14
P10630;P10630-2	P10630;P10630-2	Eukaryotic initiation factor 4A-II;Eukaryotic initiation factor 4A-II, N-terminally processed	Eif4a2	0.324277	27.0575	0.0318479	0.0449827	0.015145	0.0222898	6	3.19623	2.84844	-5.01859	27.2202	27.0457	27.3931	26.871	26.9604	26.8548	7	6	7	5	6	7	67	35.8	35.8	36.709	0	323.31	2256300000	68	2	327	17	7	7	372	2225;2354;2915;4069;6441;6518;6519;7020;7177;9641;10909;11061;12112;13781;17145;17298;17701	2289;2422;3006;4186;6616;6696;6697;7207;7369;9899;11202;11356;12458;12459;14243;17685;17844;18262	14022;14023;14024;14025;14026;14027;14028;14029;14030;14031;14032;14033;14034;14035;15023;15024;15025;15026;15027;15028;15029;15030;15031;18989;18990;18991;18992;18993;18994;26487;26488;26489;26490;26491;26492;42043;42044;42045;42046;42047;42048;42049;42050;42051;42052;42053;42054;42055;42056;42057;42058;42508;42509;42510;42511;42512;42513;42514;42515;42516;42517;42518;42519;42520;42521;42522;425…	19145;19146;19147;19148;19149;19150;19151;19152;19153;19154;20432;20433;20434;20435;20436;20437;20438;20439;25947;25948;25949;25950;25951;25952;25953;25954;36234;36235;36236;36237;36238;36239;36240;36241;57551;57552;57553;57554;57555;57556;57557;57558;57559;57560;57561;57562;57563;57564;57565;57566;57567;57568;57569;57570;57571;57572;57573;57574;57575;57576;57577;57578;57579;57580;57581;57582;575…	19148;20435;25949;36238;57552;58283;58289;61995;64093;88262;99738;100823;109757;124482;153612;155075;160292	67;68	144;153
P10639	P10639	Thioredoxin	Txn	3.51455	27.1914	0.014139	0.0222276	0.00624929	0.0102257	2	3.85531	3.52425	-4.12376	29.7569	27.9771	29.1119	23.5335	27.1608	25.608	1	1	1	1	1	1	100	100	100	1.6249	0	139.94	2093400000	104	1	15	1	1	1	373	11816	12129	78719;78720;78721;78722;78723;78724;78725;78726;78727;78728;78729;78730;78731;78732;78733;78734;78735;78736;78737;78738;78739;78740;78741;78742;78743;78744;78745;78746;78747;78748;78749;78750;78751;78752;78753;78754;78755;78756;78757;78758;78759;78760;78761;78762;78763;78764;78765;78766;78767;78768;78769;78770;78771;78772;78773;78774;78775;78776;78777;78778;78779;78780;78781;78782;78783;78784;787…	106856;106857;106858;106859;106860;106861;106862;106863;106864;106865;106866;106867;106868;106869;106870;106871;106872;106873;106874;106875;106876;106877;106878;106879;106880;106881;106882;106883;106884;106885;106886;106887;106888;106889;106890;106891;106892;106893;106894;106895;106896;106897;106898;106899;106900;106901;106902;106903;106904;106905;106906;106907;106908;106909;106910;106911;106912;…	106947
P10649	P10649	Glutathione S-transferase Mu 1	Gstm1	6.59702	26.4589	5.74004e-09	4.08882e-06	4.56105e-09	5.09468e-07	1	34.3867	58.4828	11.3006	29.761	29.805	29.7064	23.3461	23.0033	23.132	4	3	4	0	0	0	71.6	35.3	27.6	13.649	0	83.563	3742700000	85	1	116	8	4	3	374	1782;8983;10067;11934;12296;14338;19437;19438	1834;9226;10337;12247;12693;12694;14805;20043;20044;20045;20046	11287;11288;11289;59215;59216;59217;59218;67628;67629;67630;67631;67632;67633;67634;67635;67636;67637;67638;67639;67640;67641;67642;67643;67644;67645;67646;67647;67648;67649;67650;67651;67652;67653;67654;67655;67656;67657;67658;67659;67660;67661;67662;67663;67664;67665;67666;67667;67668;67669;67670;67671;67672;67673;67674;67675;67676;67677;67678;67679;67680;67681;67682;67683;67684;67685;67686;676…	15356;15357;15358;80696;80697;80698;80699;80700;80701;80702;80703;80704;80705;80706;80707;80708;80709;80710;80711;80712;80713;80714;80715;80716;80717;80718;80719;80720;91910;91911;91912;91913;91914;91915;91916;91917;91918;91919;91920;91921;91922;91923;91924;91925;91926;91927;91928;91929;91930;91931;91932;91933;91934;91935;91936;91937;91938;91939;91940;91941;91942;91943;91944;91945;91946;91947;919…	15356;80707;91912;107813;111471;127514;174536;174545	69;70;71	3;45;49
P10711;P10711-2	P10711;P10711-2	Transcription elongation factor A protein 1	Tcea1	-2.41043	26.1045	4.63051e-06	5.96109e-05	1.80555e-06	1.60102e-05	3	-14.4575	-17.4104	5.0006	24.9333	25.1161	24.6486	27.3623	27.3246	27.2424	3	2	3	4	5	5	65.7	65.7	65.7	11.679	0	137.31	1526200000	35	2	105	5	5	5	375	12342;13263;14138;14355;15985	12751;13710;14603;14822;16496	82832;82833;82834;82835;82836;82837;89098;89099;89100;89101;89102;93417;93418;93419;93420;93421;94414;94415;94416;94417;94418;104903;104904;104905	112071;112072;112073;112074;112075;120788;120789;120790;120791;120792;120793;120794;120795;120796;120797;120798;120799;120800;120801;120802;120803;120804;126335;126336;126337;126338;126339;126340;127614;127615;127616;127617;127618;127619;141894;141895;141896	112073;120792;126339;127619;141895
P10852;P10852-2	P10852;P10852-2	4F2 cell-surface antigen heavy chain	Slc3a2	-1.35681	29.2496	1.23792e-05	0.000102935	4.30818e-06	2.97948e-05	4	-12.7149	-14.5374	3.90449	28.4875	28.5528	28.6733	29.8915	29.8701	30.0225	3	3	3	3	3	3	42.1	42.1	42.1	8.3735	0	170.27	7015600000	48	2	76	3	3	3	376	6699;6861;16912	6879;7047;17449	43463;43464;43465;43466;43467;43468;44350;44351;44352;44353;44354;44355;44356;44357;44358;44359;112180;112181;112182;112183;112184;112185	59514;59515;59516;59517;59518;59519;59520;59521;59522;59523;59524;59525;59526;59527;59528;60744;60745;60746;60747;60748;60749;60750;60751;60752;60753;60754;60755;60756;60757;60758;60759;60760;60761;60762;60763;60764;60765;60766;60767;60768;60769;151596;151597;151598;151599;151600;151601;151602	59515;60745;151600
Q6ZWY9;Q64478;P10854;Q64525;P10853;Q64475;Q8CGP2;Q8CGP1;Q8CGP2-2;P70696;Q9D2U9;Q64524;Q8CGP0	Q6ZWY9;Q64478;P10854;Q64525;P10853;Q64475;Q8CGP2;Q8CGP1;Q8CGP2-2;P70696	Histone H2B type 1-C/E/G;Histone H2B type 1-H;Histone H2B type 1-M;Histone H2B type 2-B;Histone H2B type 1-F/J/L;Histone H2B type 1-B;Histone H2B type 1-P;Histone H2B type 1-K;Histone H2B type 1-A	Hist1h2bc;Hist1h2bh;Hist1h2bm;Hist2h2bb;Hist1h2bf;Hist1h2bb;Hist1h2bp;Hist1h2bk;Hist1h2ba	1.41819	34.1262	2.29491e-05	0.000152722	1.72433e-06	1.56804e-05	6	14.5556	12.9721	3.20789	34.9832	34.8258	34.697	33.3097	33.4678	33.4739	5	6	7	7	5	5	61.1	61.1	61.1	10.386	0	323.31	203210000000	513	13	95	7	7	7	377	998;999;4012;4013;4623;10589;14190	1024;1025;1026;1027;1028;4128;4129;4752;10864;14655	6473;6474;6475;6476;6477;6478;6479;6480;6481;6482;6483;6484;6485;6486;6487;6488;6489;6490;6491;6492;6493;6494;6495;6496;6497;6498;6499;6500;6501;6502;6503;6504;6505;6506;6507;6508;6509;6510;6511;6512;6513;6514;6515;6516;6517;6518;6519;6520;6521;6522;6523;6524;6525;6526;6527;6528;6529;6530;6531;6532;6533;6534;6535;6536;6537;6538;6539;6540;6541;6542;6543;6544;6545;6546;6547;6548;6549;6550;6551;6552…	8858;8859;8860;8861;8862;8863;8864;8865;8866;8867;8868;8869;8870;8871;8872;8873;8874;8875;8876;8877;8878;8879;8880;8881;8882;8883;8884;8885;8886;8887;8888;8889;8890;8891;8892;8893;8894;8895;8896;8897;8898;8899;8900;8901;8902;8903;8904;8905;8906;8907;8908;8909;8910;8911;8912;8913;8914;8915;8916;8917;8918;8919;8920;8921;8922;8923;8924;8925;8926;8927;8928;8929;8930;8931;8932;8933;8934;8935;8936;8937…	9044;9253;35637;35643;41345;96629;126671	72;73	34;37
P10922	P10922	Histone H1.0;Histone H1.0, N-terminally processed	H1f0	4.94695	25.7694	9.52697e-08	9.35151e-06	1.55354e-07	3.36902e-06	2	20.6776	35.2314	9.01282	28.1358	28.1498	28.4429	23.3256	23.4566	23.1055	2	2	2	1	1	2	23.9	23.9	23.9	9.0623	0	4.9506	961430000	25	1	88	2	2	2	378	11803;19375	12116;19980;19981	78651;78652;78653;78654;78655;78656;128786;128787;128788;128789;128790;128791;128792;128793;128794;128795;128796;128797	106765;106766;106767;106768;106769;174005;174006;174007;174008;174009;174010;174011;174012;174013;174014;174015;174016;174017;174018;174019;174020;174021;174022;174023;174024;174025	106765;174010	74	10
P11031	P11031	Activated RNA polymerase II transcriptional coactivator p15	Sub1	-0.0871391	28.1539	0.838475	0.853655	0.825352	0.841096	3	-0.229085	-0.213604	-7.93739	28.1892	28.238	27.9038	27.2769	28.5885	28.727	3	3	2	4	4	4	66.7	66.7	66.7	6.6854	0	48.398	3499900000	34	1	57	4	4	4	379	4489;4959;4960;6494	4617;5094;5095;6670	28898;28899;28900;28901;28902;28903;32257;32258;32259;32260;32261;32262;32263;32264;32265;32266;32267;42334;42335;42336;42337;42338;42339	39504;39505;39506;39507;39508;39509;39510;39511;39512;39513;39514;39515;39516;39517;44228;44229;44230;44231;44232;44233;44234;58032;58033;58034;58035;58036;58037;58038;58039;58040;58041;58042;58043;58044;58045	39507;44228;44234;58034
P11103;P11103-2	P11103;P11103-2	Poly [ADP-ribose] polymerase 1	Parp1	-1.27033	27.2218	1.57269e-05	0.000120363	2.3671e-07	4.3235e-06	12	-19.4522	-13.9102	3.63503	26.629	26.487	26.644	27.9502	27.7993	27.8214	14	12	11	15	14	15	58.5	58.5	58.5	46.946	0	323.31	8516300000	164	2	422	19	19	19	380	954;3494;4190;5930;5941;6309;6325;6373;6520;7806;9212;13517;14468;16175;16622;16877;17234;17352;18779	978;3599;4310;6095;6106;6481;6497;6548;6698;8016;9460;13973;14937;16692;17150;17413;17777;17778;17900;19370	6233;6234;6235;6236;22624;22625;22626;22627;22628;27217;27218;27219;27220;27221;27222;27223;27224;27225;27226;27227;38794;38795;38796;38797;38798;38799;38866;38867;38868;38869;38870;38871;38872;41181;41182;41268;41269;41270;41271;41272;41273;41274;41275;41276;41277;41278;41548;41549;41550;41551;41552;41553;41554;41555;41556;41557;41558;41559;41560;41561;42526;42527;51248;51249;51250;51251;61601;6…	8539;8540;8541;8542;8543;8544;8545;8546;8547;8548;8549;8550;30905;30906;30907;37265;37266;37267;37268;37269;37270;37271;37272;37273;37274;37275;37276;37277;37278;37279;37280;37281;37282;37283;37284;52977;52978;52979;52980;52981;52982;52983;52984;52985;52986;52987;52988;53112;53113;53114;53115;53116;53117;53118;53119;53120;56316;56317;56438;56439;56440;56441;56442;56443;56444;56445;56446;56447;564…	8541;30905;37270;52978;53117;56316;56449;56842;58301;69706;83825;122877;128529;144636;148589;151256;154325;156474;169241	75	318
P11157;Q6PEE3	P11157	Ribonucleoside-diphosphate reductase subunit M2	Rrm2	2.17566	24.2479	9.63129e-05	0.000397337	5.97941e-05	0.00020643	1	8.54294	9.9239	1.57252	25.1674	25.3937	25.446	23.122	23.5749	22.7832	6	7	3	1	0	0	43.9	43.9	43.9	27.865	0	21.838	363700000	23	2	244	8	8	8	382	287;2100;2424;4920;5752;6645;14256;17239	297;2161;2494;5055;5911;6825;14721;17783	1844;13161;13162;15478;15479;15480;15481;32045;32046;32047;37705;37706;43231;43232;93952;93953;114210;114211;114212;114213	2544;17925;17926;21014;21015;21016;43933;43934;43935;43936;51490;51491;51492;59227;59228;59229;127039;154351;154352;154353;154354;154355;154356;154357	2544;17926;21015;43935;51492;59227;127039;154356
P11276	P11276	Fibronectin;Anastellin	Fn1	1.60504	24.0398	0.00197716	0.00425497	0.00123525	0.00252365	1	5.213	5.48018	-1.89709	25.2717	24.8199	24.4355	23.6936	23.0835	22.9347	6	5	3	0	0	0	15.6	15.6	15.6	87.573	0	27.496	174570000	23	1	787	7	7	7	383	1103;2543;7127;13562;15357;15852;18343	1139;2617;7318;14020;15852;16360;18922	7281;7282;16299;16300;16301;46744;46745;90976;100544;100545;103890;103891;122568;122569;122570;122571;122572;122573	10011;10012;22171;22172;22173;22174;22175;63680;123243;135676;135677;135678;140350;140351;140352;165838;165839;165840;165841;165842;165843;165844;165845	10011;22171;63680;123243;135678;140351;165838
P11440	P11440	Cyclin-dependent kinase 1	Cdk1	1.55935	26.9225	2.517e-05	0.000159609	1.50886e-06	1.42045e-05	7	14.844	12.7521	3.10319	27.8611	27.7391	27.5063	26.2535	26.0911	26.0839	13	11	12	6	7	6	72.8	72.8	69.4	26.771	0	95.542	2676000000	98	1	235	13	13	12	385	437;829;7566;7575;9197;9249;9852;12221;12827;15155;18559;19140;19415	451;851;7769;7778;9445;9497;10118;12602;13258;15646;19144;19737;20021	2837;2838;2839;2840;2841;5300;5301;5302;5303;5304;5305;5306;5307;5308;5309;5310;5311;49754;49755;49756;49757;49758;49815;49816;49817;49818;49819;49820;49821;49822;49823;60887;60888;60889;60890;60891;60892;60893;60894;60895;61796;61797;61798;61799;61800;61801;61802;66192;66193;66194;66195;81928;81929;85926;85927;85928;99369;99370;99371;99372;99373;99374;99375;123966;123967;123968;127316;127317;127…	3791;3792;3793;3794;3795;3796;3797;7145;7146;7147;7148;7149;7150;7151;7152;7153;7154;7155;7156;7157;7158;7159;7160;7161;7162;7163;67709;67710;67711;67712;67713;67714;67790;67791;67792;67793;67794;67795;67796;67797;67798;83083;83084;83085;83086;83087;83088;83089;83090;83091;83092;83093;83094;84082;84083;84084;84085;84086;84087;84088;84089;84090;84091;84092;84093;84094;89924;89925;89926;89927;89928…	3793;7149;67713;67795;83084;84088;89927;110927;116356;134045;167699;172055;174345
P11499	P11499	Heat shock protein HSP 90-beta	Hsp90ab1	0.20592	32.3047	0.0333493	0.0467634	0.000892055	0.00189684	19	5.51522	2.81173	-5.06866	32.4254	32.3687	32.4287	32.229	32.1947	32.1814	18	18	19	19	18	19	69.3	65.8	40.9	39.588	0	323.31	102790000000	698	1	345	20	19	12	386	233;860;1089;1145;2821;3565;3862;4172;4528;5913;7131;7443;7521;11786;14851;15048;17321;18970;19069;19080	242;882;1124;1181;2908;2909;2910;3672;3977;4292;4656;6078;7322;7643;7724;12097;12098;15336;15537;17867;17868;19566;19665;19666;19677	1539;1540;1541;1542;1543;1544;5493;5494;5495;5496;5497;5498;5499;5500;5501;7195;7196;7197;7198;7199;7200;7201;7202;7203;7204;7516;7517;7518;18360;18361;18362;18363;18364;18365;18366;18367;18368;18369;18370;18371;18372;18373;18374;18375;18376;18377;18378;18379;18380;18381;18382;18383;18384;18385;18386;18387;18388;18389;18390;18391;18392;18393;18394;18395;18396;18397;18398;18399;18400;18401;18402;1…	2160;2161;2162;2163;2164;2165;2166;2167;7444;7445;7446;7447;7448;7449;7450;7451;7452;7453;7454;7455;7456;7457;7458;7459;7460;7461;7462;7463;7464;7465;9882;9883;9884;9885;9886;9887;9888;9889;9890;9891;9892;9893;9894;9895;9896;9897;10281;25078;25079;25080;25081;25082;25083;25084;25085;25086;25087;25088;25089;25090;25091;25092;25093;25094;25095;25096;25097;25098;25099;25100;25101;25102;25103;25104;2…	2161;7464;9883;10281;25100;31419;34228;37099;39841;52784;63748;66429;67222;106611;131703;133342;155403;170707;171400;171515	76;77;78;79;80;81	126;207;302;314;317;318
P11688	P11688	Integrin alpha-5;Integrin alpha-5 heavy chain;Integrin alpha-5 light chain	Itga5	2.83447	25.0396	2.37112e-05	0.000153962	1.06334e-05	5.54234e-05	1	11.112	12.8939	3.17088	26.4124	26.4017	26.5565	23.2972	23.4784	24.0916	9	9	7	0	0	0	40.4	40.4	40.4	36.562	0	52.596	836440000	43	1	329	9	9	9	387	1115;1174;2500;5815;11223;13624;13991;16091;18234	1151;1210;2572;5975;11521;14083;14454;16606;18813	7351;7352;7353;7354;7355;7666;7667;7668;7669;15954;15955;15956;15957;38060;38061;38062;38063;38064;75194;75195;91273;91274;91275;92880;92881;106742;106743;106744;121849;121850;121851	10091;10092;10458;10459;10460;10461;10462;10463;10464;10465;10466;10467;10468;10469;10470;21707;21708;21709;21710;21711;21712;21713;51902;51903;51904;51905;102034;123595;123596;123597;123598;125661;125662;143954;143955;143956;143957;143958;143959;143960;143961;143962;164880;164881;164882	10091;10459;21708;51902;102034;123597;125662;143958;164880
P11835	P11835	Integrin beta-2	Itgb2	-1.79648	24.1445	0.00251242	0.00520255	0.00130385	0.00264861	1	-5.16389	-5.21157	-2.17093	23.8449	23.3667	22.5271	25.236	24.9062	24.986	0	1	0	4	2	5	23.2	23.2	23.2	29.334	0	39.796	329580000	18	1	263	5	5	5	388	172;11300;11452;15278;17325	176;11599;11753;15771;17873	1093;1094;1095;75615;75616;75617;76387;76388;76389;76390;76391;76392;100123;100124;100125;115317	1548;102679;102680;102681;102682;103608;103609;103610;103611;103612;103613;103614;103615;103616;103617;103618;135109;155917	1548;102682;103611;135109;155917
P11983;P11983-2	P11983;P11983-2	T-complex protein 1 subunit alpha	Tcp1	-1.34098	28.2194	4.86492e-06	5.99517e-05	9.31857e-09	5.5316e-07	21	-31.0317	-17.2539	4.94604	27.4928	27.5899	27.5641	28.9365	28.8465	28.8867	21	20	20	20	21	21	80.9	80.9	80.9	33.4	0	323.31	20467000000	392	2	309	21	21	21	390	444;4493;4774;5028;6011;7368;7745;7854;8196;10105;10506;12061;12214;14939;14982;15256;16507;17587;17588;19022;19321	458;4621;4905;5165;6177;7567;7955;8064;8410;10375;10781;12397;12398;12592;12593;15425;15469;15749;17034;18144;18145;19618;19926	2861;2862;2863;2864;2865;2866;2867;2868;2869;2870;2871;2872;2873;2874;2875;2876;2877;2878;2879;2880;28921;28922;28923;28924;28925;28926;31174;31175;31176;31177;31178;31179;31180;31181;31182;31183;31184;31185;31186;32657;32658;32659;32660;32661;32662;32663;32664;32665;32666;39312;39313;39314;39315;39316;39317;48294;48295;48296;48297;48298;48299;48300;48301;48302;48303;48304;48305;48306;48307;48308…	3822;3823;3824;3825;3826;3827;3828;3829;3830;3831;3832;3833;3834;3835;3836;3837;3838;3839;3840;3841;3842;3843;3844;3845;3846;3847;3848;3849;39550;39551;39552;39553;39554;39555;39556;39557;39558;39559;39560;42766;42767;42768;42769;42770;42771;42772;42773;42774;42775;42776;42777;42778;42779;42780;42781;42782;42783;42784;42785;42786;42787;42788;42789;42790;42791;42792;42793;42794;44822;44823;44824;4…	3833;39550;42767;44831;53715;65811;69212;70051;73569;92244;95899;109252;110810;132391;132687;134949;147642;159232;159263;171129;173558	82;83	1;27
P12023;P12023-2;P12023-3	P12023;P12023-2;P12023-3	Amyloid beta A4 protein;N-APP;Soluble APP-alpha;Soluble APP-beta;C99;Beta-amyloid protein 42;Beta-amyloid protein 40;C83;P3(42);P3(40);C80;Gamma-secretase C-terminal fragment 59;Gamma-secretase C-terminal fragment 57;Gamma-secretase C-terminal fragment 50;C31	App	0.716273	24.176	0.0752552	0.0956126	0.0696854	0.0881692	1	2.1395	2.18409	-5.93574	24.3347	24.5392	24.7284	23.1841	24.4307	23.8387	6	5	3	0	0	0	32.8	32.8	32.8	34.035	0	28.106	106910000	11	3	299	7	7	7	391	1537;8905;12006;14078;14272;17261;19153	1582;9146;12327;14542;14737;17805;19750	9874;9875;9876;58701;80043;80044;93211;94002;114375;114376;114377;114378;127391;127392;127393	13495;79942;108606;108607;126063;127110;154625;154626;154627;154628;172125;172126;172127	13495;79942;108606;126063;127110;154625;172126
P12265	P12265	Beta-glucuronidase	Gusb	1.30002	24.1523	0.00662924	0.0116311	0.00477059	0.00809107	1	4.06645	4.21538	-3.27355	24.6614	25.0455	24.7	23.0812	24.1578	23.2678	2	3	2	0	0	0	48.1	48.1	48.1	9.0971	0	5.1599	100370000	10	1	77	3	3	3	392	11126;11760;16534	11423;12068;17061	74671;74672;74673;78335;78336;78337;109503;109504	101342;101343;101344;101345;101346;106302;106303;147853;147854;147855;147856	101343;106302;147853
P12382	P12382	ATP-dependent 6-phosphofructokinase, liver type	Pfkl	0.198294	27.3809	0.0982935	0.121896	0.0442377	0.0581402	8	2.44799	1.98413	-6.21103	27.5205	27.4859	27.4338	27.3424	27.1236	27.3793	10	9	11	8	7	8	53	53	37.9	34.618	0	323.31	3475600000	108	1	317	12	12	8	393	632;4534;8540;8861;10841;10997;15098;15973;16351;17289;18339;18357	651;4662;8765;9101;11129;11292;15589;16484;16875;17834;18918;18937	4187;4188;4189;4190;4191;4192;4193;4194;4195;4196;4197;4198;29140;29141;29142;56349;56350;56351;56352;56353;56354;56355;56356;56357;56358;58398;58399;58400;58401;58402;58403;58404;73019;73020;73021;73022;73023;73024;73025;73026;73027;73028;73029;73030;73031;73032;73033;73034;73961;73962;73963;99086;104853;104854;108511;108512;108513;108514;108515;108516;108517;114601;114602;114603;114604;114605;1…	5637;5638;5639;5640;5641;5642;5643;5644;5645;5646;5647;5648;5649;5650;5651;5652;5653;5654;39887;76644;76645;76646;76647;76648;76649;76650;76651;76652;76653;76654;76655;76656;76657;76658;76659;79472;79473;79474;79475;79476;79477;79478;79479;79480;79481;79482;79483;99098;99099;99100;99101;99102;99103;99104;99105;99106;99107;99108;99109;99110;99111;99112;99113;99114;99115;99116;100297;100298;100299;…	5642;39887;76653;79479;99110;100299;133663;141837;146497;154992;165815;165949
P12787	P12787	Cytochrome c oxidase subunit 5A, mitochondrial	Cox5a	-0.163438	27.4388	0.146991	0.174414	0.286326	0.316543	3	-1.15413	-1.68459	-6.61358	27.3652	27.2302	27.4757	27.5212	27.4609	27.5793	2	2	2	2	2	2	59.3	59.3	59.3	2.9174	0	4.4978	1268600000	18	1	27	2	2	2	394	8222;10813	8436;11101	54195;54196;54197;54198;54199;54200;54201;72822;72823;72824;72825;72826;72827	73751;73752;73753;73754;73755;73756;98765;98766;98767;98768;98769;98770;98771;98772;98773;98774;98775;98776	73756;98774
P12815-2;P12815	P12815-2;P12815	Programmed cell death protein 6	Pdcd6	0.649613	26.2784	0.00107257	0.00257064	0.00295337	0.00531259	3	4.45512	6.2125	-1.19623	26.6784	26.6736	26.4577	25.9153	26.062	25.8835	4	4	3	3	2	3	57.3	57.3	57.3	10.485	0	7.1091	924190000	24	2	89	4	4	4	395	538;6844;11271;19110	554;7028;11570;19707	3525;3526;3527;3528;3529;3530;44245;44246;75462;75463;75464;75465;75466;75467;75468;75469;75470;127097;127098;127099;127100;127101;127102;127103;127104;127105	4772;4773;4774;4775;4776;4777;60619;102482;102483;102484;102485;102486;102487;102488;102489;102490;171709;171710;171711;171712;171713;171714;171715;171716;171717;171718;171719	4773;60619;102486;171715
P12970	P12970	60S ribosomal protein L7a	Rpl7a	-0.19795	29.5444	0.109422	0.134079	0.047966	0.0625783	9	-2.39287	-1.90423	-6.3199	29.3445	29.4255	29.5661	29.5198	29.6848	29.7254	9	9	9	8	9	9	67.3	67.3	67.3	18.816	0	323.31	19489000000	205	1	171	9	9	9	396	539;1194;7713;12634;15768;16352;16956;18005;18432	555;1230;7921;13060;16271;16876;17495;18580;19014	3531;3532;3533;3534;3535;3536;3537;3538;3539;3540;3541;3542;3543;3544;3545;7817;7818;7819;7820;7821;7822;7823;7824;7825;7826;7827;7828;7829;7830;7831;7832;7833;7834;50660;50661;50662;50663;50664;84723;84724;84725;84726;84727;84728;84729;84730;84731;84732;84733;84734;84735;84736;84737;84738;84739;84740;103306;103307;103308;103309;103310;103311;103312;103313;103314;103315;103316;103317;108518;10851…	4778;4779;4780;4781;4782;4783;4784;4785;4786;4787;4788;4789;4790;4791;4792;4793;4794;4795;4796;10644;10645;10646;10647;10648;10649;10650;10651;10652;10653;10654;10655;10656;10657;10658;10659;10660;10661;10662;10663;10664;10665;10666;10667;10668;10669;10670;10671;10672;10673;10674;10675;10676;10677;10678;10679;10680;10681;10682;10683;68845;68846;68847;68848;68849;68850;68851;68852;68853;68854;6885…	4786;10658;68865;114731;139535;146508;152034;163165;166689
P13439	P13439	Uridine 5-monophosphate synthase;Orotate phosphoribosyltransferase;Orotidine 5-phosphate decarboxylase	Umps	-0.57036	27.0926	0.00992174	0.0163355	0.00353021	0.00621933	6	-4.30836	-3.83916	-3.72765	27.0695	26.8108	26.5421	27.401	27.4041	27.3284	6	6	5	8	9	9	66.3	66.3	66.3	18.393	0	110	3347900000	81	1	169	9	9	9	398	145;166;4202;4682;4971;5297;6663;10694;18239	148;169;4322;4811;5107;5440;6843;10970;18818	910;911;912;913;914;1025;1026;1027;1028;1029;1030;1031;1032;1033;1034;27293;27294;27295;27296;27297;27298;27299;27300;27301;27302;27303;27304;27305;27306;30639;30640;30641;32344;32345;32346;34662;34663;43306;43307;43308;43309;43310;43311;43312;43313;43314;43315;43316;71940;71941;71942;71943;71944;71945;71946;71947;71948;71949;71950;71951;71952;121871;121872;121873;121874;121875;121876	1307;1308;1309;1310;1311;1462;1463;1464;1465;1466;1467;1468;1469;1470;1471;1472;1473;1474;1475;1476;37380;37381;37382;37383;37384;37385;37386;37387;37388;37389;37390;37391;37392;37393;37394;41967;41968;44349;44350;44351;44352;44353;44354;44355;47508;59321;59322;59323;59324;59325;59326;59327;59328;59329;97597;97598;97599;97600;97601;97602;97603;97604;97605;97606;97607;97608;97609;97610;97611;97612…	1308;1467;37384;41967;44354;47508;59326;97604;164923
P13595;P13595-2;P13595-3;P13595-4	P13595;P13595-2;P13595-3;P13595-4	Neural cell adhesion molecule 1	Ncam1	2.89502	25.757	2.28317e-05	0.000152722	9.76633e-06	5.22126e-05	1	11.2547	12.9844	3.2137	27.1765	27.2707	27.1663	24.0103	24.1183	24.7998	10	11	11	0	1	0	45.3	45.3	45.3	42.003	0	118.9	1498700000	77	4	386	11	11	11	399	2430;2441;3421;3849;5386;6594;8168;9761;11027;12524;17252	2500;2511;3524;3964;5529;6773;8382;10023;10024;11322;12949;17796	15506;15507;15508;15509;15551;15552;15553;15554;22206;22207;22208;22209;22210;22211;22212;22213;25038;25039;25040;25041;25042;25043;25044;35223;35224;35225;35226;42973;42974;42975;53861;53862;65630;65631;65632;65633;65634;65635;65636;74136;74137;74138;74139;74140;84049;84050;84051;114310;114311;114312;114313;114314;114315	21048;21049;21050;21051;21129;21130;21131;21132;21133;30288;30289;30290;30291;30292;30293;30294;30295;30296;34126;34127;34128;34129;34130;34131;34132;34133;34134;34135;34136;34137;34138;34139;34140;34141;48174;48175;48176;48177;48178;58920;58921;58922;58923;58924;58925;58926;58927;58928;58929;73346;73347;73348;89209;89210;89211;100558;100559;100560;100561;100562;100563;100564;100565;100566;113789…	21050;21130;30289;34130;48174;58926;73347;89209;100562;113790;154528
P13707	P13707	Glycerol-3-phosphate dehydrogenase [NAD(+)], cytoplasmic	Gpd1	1.83795	23.892	0.001406	0.00316276	0.00074157	0.00162038	1	5.69186	5.87976	-1.5067	24.8307	24.786	24.8162	22.6245	22.6041	23.6904	4	2	1	1	0	0	22.2	22.2	22.2	23.518	0	6.6524	122470000	13	1	216	4	4	4	400	4160;11468;17036;18302	4280;11769;17575;18881	27018;76478;76479;76480;76481;76482;76483;76484;113004;113005;122341	36960;103719;103720;103721;103722;103723;103724;103725;103726;152743;152744;152745;165550	36960;103721;152744;165550
P13864;P13864-2	P13864;P13864-2	DNA (cytosine-5)-methyltransferase 1	Dnmt1	1.95061	24.3604	2.00679e-05	0.000141007	8.7356e-05	0.000280721	2	8.0534	13.298	3.35975	25.1554	25.2345	25.6173	23.4713	23.3917	23.2924	6	5	5	1	1	1	23.6	23.6	23.6	44.564	0	17.234	232850000	21	2	398	7	7	7	401	641;3698;6402;10858;10994;11824;17960	660;3809;6577;11147;11289;12137;18534	4244;4245;24131;24132;41747;41748;73139;73140;73141;73142;73143;73144;73943;73944;73945;73946;78843;78844;78845;78846;78847;78848;78849;120279;120280	5709;32900;32901;57076;57077;99266;99267;99268;99269;100277;100278;100279;107019;107020;107021;107022;107023;107024;107025;107026;162817	5709;32901;57077;99268;100278;107023;162817
P14069	P14069	Protein S100-A6	S100a6	11.4054	28.5641	6.80183e-07	2.26113e-05	3.40416e-08	1.32267e-06	1	25.7511	24.6849	7.06476	34.5849	34.1243	34.0912	22.0753	23.8284	22.6804	5	5	5	0	2	1	85.3	85.3	85.3	8.4447	0	238.88	57675000000	73	1	75	5	5	5	402	170;2906;4280;10760;11078	173;174;2997;4402;11038;11039;11373	1054;1055;1056;1057;1058;1059;1060;1061;1062;1063;1064;1065;1066;1067;1068;1069;1070;1071;1072;1073;1074;1075;1076;1077;1078;1079;1080;18920;18921;18922;18923;18924;18925;18926;18927;18928;18929;18930;18931;27702;27703;27704;72284;72285;72286;72287;72288;72289;74433;74434;74435	1497;1498;1499;1500;1501;1502;1503;1504;1505;1506;1507;1508;1509;1510;1511;1512;1513;1514;1515;1516;1517;1518;1519;1520;1521;1522;1523;1524;1525;1526;1527;1528;1529;1530;1531;25827;25828;25829;25830;25831;25832;25833;25834;25835;25836;25837;25838;25839;25840;25841;25842;25843;37895;37896;37897;37898;98005;98006;98007;98008;98009;98010;98011;98012;98013;98014;100963;100964;100965;100966;100967;100…	1500;25829;37895;98011;100964
P14115	P14115	60S ribosomal protein L27a	Rpl27a	0.226884	29.3665	0.25374	0.285241	0.281463	0.31149	3	1.16689	1.27281	-7.12656	29.49	29.3257	29.6241	28.9229	29.3302	29.506	2	4	3	2	2	3	44.4	44.4	44.4	9.8851	0	61.213	6579400000	44	1	90	4	4	4	403	7053;11856;13116;19063	7242;12169;13557;19659	45492;79017;79018;79019;79020;79021;79022;88150;88151;88152;88153;88154;88155;88156;126777;126778;126779	62258;107219;107220;107221;107222;107223;107224;107225;107226;107227;107228;107229;107230;107231;107232;107233;107234;107235;107236;107237;107238;119394;119395;119396;119397;119398;119399;119400;119401;119402;119403;119404;119405;119406;119407;119408;119409;119410;119411;119412;119413;119414;171341;171342	62258;107232;119398;171342
P14131	P14131	40S ribosomal protein S16	Rps16	-0.531471	29.106	0.00442513	0.00837294	0.000858987	0.00184118	8	-5.55102	-4.61366	-2.81567	28.671	28.8115	29.0382	29.3649	29.3568	29.3934	7	7	7	8	7	8	73	73	73	9.9024	0	14.917	8898700000	104	1	89	8	8	8	404	948;2398;4995;6346;10490;13479;16223;17896	972;2468;5131;6519;10765;13933;13934;16741;18469	6189;6190;6191;6192;6193;6194;6195;6196;15301;15302;15303;15304;15305;15306;32473;32474;41397;41398;41399;41400;41401;41402;41403;41404;41405;41406;41407;70553;70554;70555;70556;70557;70558;70559;70560;70561;70562;70563;70564;70565;70566;70567;70568;70569;70570;70571;90387;90388;90389;90390;90391;90392;90393;90394;90395;90396;90397;90398;90399;107545;107546;107547;107548;107549;107550;107551;1075…	8473;8474;8475;8476;8477;8478;8479;8480;8481;8482;20780;20781;20782;20783;20784;20785;20786;44561;44562;44563;44564;44565;56620;56621;56622;56623;56624;56625;56626;56627;56628;56629;56630;56631;56632;56633;95708;95709;95710;95711;95712;95713;95714;95715;95716;95717;95718;95719;95720;95721;95722;95723;95724;95725;95726;95727;95728;95729;95730;95731;95732;95733;95734;95735;95736;95737;95738;95739;9…	8479;20780;44561;56627;95719;122516;145128;162161
P14148	P14148	60S ribosomal protein L7	Rpl7	-0.64201	29.579	0.00137317	0.00311845	0.000156494	0.000447694	9	-7.34579	-5.90824	-1.47962	29.4208	29.2067	29.1465	29.8315	29.8688	29.9998	9	10	10	8	9	9	74.5	74.5	74.5	15.905	0	240.47	20646000000	169	1	141	11	11	11	405	523;1282;3423;7795;9024;12044;13825;15536;16602;16603;17963	539;1320;1321;3526;8005;9269;12373;14287;16034;17130;17131;18537	3462;3463;3464;3465;3466;3467;3468;3469;8393;8394;8395;8396;8397;22217;22218;22219;22220;22221;22222;51195;51196;51197;51198;51199;51200;59447;59448;59449;59450;59451;59452;59453;59454;59455;59456;59457;80421;80422;92169;92170;92171;92172;92173;101645;101646;101647;101648;101649;101650;109898;109899;109900;109901;109902;109903;109904;109905;109906;109907;109908;109909;109910;109911;109912;109913;…	4672;4673;4674;4675;4676;4677;4678;4679;4680;4681;4682;4683;4684;4685;4686;11450;11451;11452;11453;11454;30300;30301;30302;30303;30304;30305;30306;30307;30308;30309;30310;69643;69644;69645;69646;69647;69648;69649;69650;69651;69652;69653;69654;69655;69656;69657;69658;69659;69660;69661;69662;81034;81035;81036;81037;81038;81039;81040;81041;81042;81043;81044;81045;81046;81047;81048;81049;81050;81051;…	4684;11450;30310;69644;81046;109086;124761;137150;148394;148416;162835
P14152	P14152	Malate dehydrogenase, cytoplasmic	Mdh1	-1.83255	30.1728	2.74385e-06	4.61701e-05	7.78434e-08	2.10571e-06	7	-22.8527	-19.1558	5.57509	29.2243	29.1665	29.3787	31.0043	31.1418	31.1211	6	6	6	7	8	7	62.9	62.9	62.9	16.511	0	323.31	31531000000	158	1	151	8	8	8	406	2507;4359;4630;4783;4784;5831;13257;17563	2580;2581;4486;4759;4915;4916;5992;13703;18118	16048;16049;16050;16051;16052;16053;16054;16055;16056;16057;16058;16059;16060;16061;16062;16063;16064;16065;16066;16067;16068;16069;16070;16071;16072;16073;16074;16075;16076;16077;16078;16079;16080;16081;16082;16083;16084;16085;16086;16087;16088;16089;16090;16091;16092;16093;16094;28177;28178;28179;30315;30316;30317;30318;30319;30320;30321;30322;30323;30324;30325;30326;31241;31242;31243;31244;312…	21822;21823;21824;21825;21826;21827;21828;21829;21830;21831;21832;21833;21834;21835;21836;21837;21838;21839;21840;21841;21842;21843;21844;21845;21846;21847;21848;21849;21850;21851;21852;21853;21854;21855;21856;21857;21858;21859;21860;21861;21862;21863;21864;21865;21866;21867;21868;21869;21870;21871;21872;21873;21874;21875;21876;21877;21878;21879;21880;21881;21882;38559;41461;41462;41463;41464;414…	21849;38559;41466;42865;42871;52072;120736;159061	84	17
P14206	P14206	40S ribosomal protein SA	Rpsa	-0.209669	30.0199	0.0345116	0.0480464	0.00326315	0.00581218	11	-4.37274	-2.78453	-5.10583	29.8954	29.8834	29.9665	30.1025	30.1109	30.161	13	13	10	11	11	10	90.2	90.2	90.2	19.206	0	323.31	23894000000	255	1	173	14	14	14	407	696;2842;3917;3918;3919;4961;5394;5803;5988;10746;14476;14690;14691;19462	717;2931;4033;4034;4035;5096;5537;5962;6154;11022;14945;15169;15170;15171;15172;20072	4555;4556;4557;4558;4559;4560;4561;4562;4563;4564;4565;4566;4567;18553;18554;18555;18556;18557;18558;18559;18560;18561;25551;25552;25553;25554;25555;25556;25557;25558;25559;25560;25561;25562;25563;25564;25565;25566;25567;25568;25569;25570;25571;25572;25573;25574;25575;25576;25577;32268;32269;32270;32271;32272;32273;35272;35273;35274;35275;35276;35277;35278;35279;35280;35281;35282;37968;39193;7218…	6150;6151;6152;6153;6154;6155;6156;6157;6158;6159;6160;6161;6162;6163;6164;6165;6166;6167;6168;6169;6170;6171;6172;6173;6174;6175;6176;6177;6178;6179;6180;25343;25344;25345;25346;25347;25348;25349;25350;25351;25352;25353;25354;25355;25356;25357;25358;34789;34790;34791;34792;34793;34794;34795;34796;34797;34798;34799;34800;34801;34802;34803;34804;34805;34806;34807;34808;34809;34810;34811;34812;3481…	6174;25345;34792;34820;34826;44236;48257;51794;53569;97889;128618;130182;130198;174831	85	10
P14211	P14211	Calreticulin	Calr	-1.00044	32.1346	0.000329802	0.00097887	2.67529e-05	0.000111012	11	-9.66596	-7.84364	0.159047	31.6534	31.6116	31.6383	32.8698	32.5906	32.4442	10	10	10	11	11	11	72.8	72.8	72.8	25.204	0	323.31	125360000000	498	1	217	11	11	11	408	2033;2034;2741;5198;5863;6874;7320;7891;7929;9181;17449	2094;2095;2822;2823;2824;5340;6026;7061;7518;8101;8140;9428;9429;17998	12789;12790;12791;12792;12793;12794;12795;12796;12797;12798;12799;12800;12801;12802;12803;12804;12805;12806;12807;12808;12809;12810;12811;12812;12813;12814;17658;17659;17660;17661;17662;17663;17664;17665;17666;17667;17668;17669;17670;17671;17672;17673;17674;17675;17676;17677;17678;17679;17680;17681;17682;17683;17684;17685;17686;17687;17688;17689;17690;17691;17692;17693;17694;17695;17696;17697;176…	17424;17425;17426;17427;17428;17429;17430;17431;17432;17433;17434;17435;17436;17437;17438;17439;17440;17441;17442;17443;17444;17445;17446;17447;17448;17449;17450;17451;17452;17453;17454;17455;17456;17457;17458;17459;17460;17461;17462;17463;17464;17465;17466;17467;17468;17469;17470;17471;17472;17473;17474;17475;17476;17477;17478;17479;17480;17481;17482;17483;17484;17485;17486;17487;17488;17489;174…	17431;17442;24147;46669;52441;60882;65367;70374;70773;82948;157373	86;87;88	59;68;168
P14576;P14576-2	P14576	Signal recognition particle 54 kDa protein	Srp54	-0.675868	26.5748	0.00236909	0.00492965	0.00138461	0.00277831	4	-5.10963	-5.27653	-2.10384	26.0171	26.4076	26.286	26.9494	26.9772	26.8118	5	4	3	5	6	6	38	38	38	25.28	0	71.863	1969100000	54	2	234	7	7	7	410	4735;12148;12587;14379;15170;15755;17140	4864;12503;13012;14846;15661;16258;17680	30948;30949;30950;81302;84387;84388;84389;84390;84391;84392;84393;84394;94563;94564;94565;99449;99450;99451;99452;99453;99454;99455;99456;99457;99458;99459;99460;99461;99462;99463;103246;103247;103248;103249;103250;103251;103252;113653;113654;113655;113656;113657;113658	42434;42435;42436;42437;110154;114306;114307;114308;114309;114310;114311;114312;114313;114314;114315;114316;114317;114318;114319;114320;127797;127798;127799;127800;134131;134132;134133;134134;134135;134136;134137;134138;134139;134140;134141;134142;134143;134144;134145;134146;134147;134148;134149;134150;134151;134152;134153;134154;134155;139465;139466;139467;139468;139469;139470;153591	42435;110154;114314;127799;134133;139469;153591
P14685	P14685	26S proteasome non-ATPase regulatory subunit 3	Psmd3	-0.549866	28.133	0.00389177	0.00752643	0.000524208	0.00120392	12	-6.03402	-4.74504	-2.6697	27.7655	27.9051	27.9035	28.571	28.2316	28.4212	11	13	12	12	11	11	64.9	64.9	64.9	27.841	0	115.11	5355700000	121	1	245	13	13	13	411	759;2283;4441;5576;5682;7272;8829;8853;10561;11147;13347;14988;15499	780;2349;4569;5729;5839;7466;9069;9093;10836;11444;13796;15476;15996	4875;4876;4877;4878;4879;4880;4881;14551;14552;14553;14554;14555;14556;14557;14558;14559;28640;28641;28642;28643;28644;28645;28646;28647;36537;36538;36539;36540;36541;36542;36543;37283;37284;37285;37286;37287;47585;47586;47587;47588;47589;47590;47591;47592;47593;47594;47595;47596;47597;47598;47599;47600;58163;58164;58165;58360;58361;58362;58363;58364;58365;71051;71052;71053;71054;71055;74776;7477…	6601;6602;6603;6604;19827;19828;19829;19830;39193;39194;39195;39196;39197;39198;39199;39200;39201;49945;49946;49947;49948;49949;49950;49951;49952;49953;49954;49955;49956;49957;50931;50932;50933;50934;50935;50936;50937;50938;50939;50940;50941;64877;64878;64879;64880;64881;64882;64883;64884;64885;64886;64887;64888;64889;64890;64891;64892;64893;64894;64895;64896;64897;64898;79075;79076;79077;79078;7…	6604;19828;39196;49948;50935;64896;79076;79402;96394;101485;121463;132729;136877
P14733	P14733	Lamin-B1	Lmnb1	0.437037	26.7421	0.00655804	0.0115346	0.000981498	0.00206443	10	5.42534	4.22573	-3.26135	27.0597	26.8037	27.0184	26.458	26.5993	26.5133	12	13	10	13	9	10	56.9	53.8	49.6	29.465	0	268.21	2672900000	140	1	260	15	14	13	412	1842;1907;2912;4899;8052;8732;9325;9375;10473;11384;11673;12988;13874;14903;14904	1896;1963;3003;5033;8264;8967;9574;9627;9628;10748;11683;11981;13428;13429;14337;15388;15389	11567;11568;11569;11570;11571;11572;11876;11877;11878;11879;11880;18968;18969;18970;18971;31923;31924;53027;53028;53029;53030;53031;53032;57585;57586;57587;57588;57589;62235;62236;62237;62238;62239;62240;62552;62553;62554;62555;62556;62557;62558;62559;62560;62561;62562;62563;62564;62565;62566;70453;70454;75992;75993;75994;75995;75996;75997;77737;77738;87161;87162;87163;87164;87165;87166;87167;871…	15686;15687;15688;15689;15690;15691;15692;15693;16038;16039;16040;16041;16042;25919;25920;25921;25922;25923;43778;72258;72259;72260;72261;72262;72263;72264;72265;72266;78351;78352;78353;78354;78355;84667;84668;84669;84670;84671;84672;84673;84674;84675;84676;84677;84678;84679;84680;84681;84682;84683;85136;85137;85138;85139;85140;85141;85142;85143;85144;85145;95586;95587;95588;103161;103162;103163;…	15690;16039;25919;43778;72259;78351;84673;85143;95586;103163;105402;118120;125038;132075;132099	89	77
P14824	P14824	Annexin A6	Anxa6	-0.881679	28.4401	9.4237e-05	0.000391038	1.45908e-06	1.40551e-05	16	-14.9173	-9.96478	1.59749	28.0625	27.9847	27.9505	28.9772	28.8748	28.7907	18	19	18	15	18	20	62.2	62.2	62.2	40.921	0	323.31	18606000000	231	1	365	20	20	20	413	850;1790;1926;1989;2538;4351;4570;5535;7001;10287;10355;11677;12220;12803;14561;14889;15440;16330;17347;18625	872;1842;1982;2048;2612;4478;4698;5687;7188;10561;10629;11985;12601;13232;15036;15374;15937;16853;17895;19210	5415;5416;5417;5418;5419;5420;5421;5422;5423;5424;5425;11317;11318;11319;11320;11321;11322;11958;11959;11960;11961;11962;11963;11964;11965;11966;11967;12453;12454;16275;16276;16277;16278;16279;16280;16281;16282;16283;16284;16285;16286;28112;28113;28114;28115;28116;28117;28118;28119;28120;28121;28122;28123;28124;29935;29936;29937;29938;29939;29940;29941;29942;29943;36309;36310;36311;36312;45167;45…	7317;7318;7319;7320;7321;7322;7323;7324;15381;15382;15383;15384;15385;15386;15387;15388;15389;15390;15391;16142;16143;16144;16145;16146;16147;16148;16149;16150;16151;16152;16153;16154;16155;16156;16157;16881;16882;22136;22137;22138;22139;22140;22141;22142;22143;22144;22145;22146;22147;22148;22149;22150;22151;22152;22153;22154;22155;38446;38447;38448;38449;38450;38451;38452;38453;38454;38455;38456…	7318;15389;16146;16882;22149;38452;40912;49638;61853;93679;94723;105426;110924;116154;129241;131984;136457;146334;156415;168098
P14869	P14869	60S acidic ribosomal protein P0	Rplp0	-0.233847	29.5175	0.0247566	0.0359553	0.00471973	0.00801754	8	-4.07494	-3.05198	-4.74338	29.3822	29.3602	29.4594	29.6631	29.643	29.5971	7	8	9	9	9	9	77.6	77.6	77.6	17.702	0	323.31	15199000000	134	1	161	10	10	10	414	494;1759;2749;3554;3726;6406;6759;6981;8304;16524	510;1810;2835;3661;3837;6581;6940;7168;8520;17051	3273;3274;3275;3276;3277;3278;3279;3280;3281;3282;3283;3284;11152;11153;11154;11155;11156;11157;11158;11159;11160;11161;11162;11163;11164;11165;11166;11167;11168;11169;11170;11171;17918;17919;17920;17921;22967;22968;22969;22970;22971;22972;22973;22974;22975;24259;24260;24261;41775;41776;41777;43773;43774;43775;43776;43777;43778;45017;45018;45019;45020;45021;45022;45023;45024;45025;45026;45027;450…	4376;4377;4378;4379;4380;4381;4382;4383;4384;4385;4386;4387;4388;4389;4390;4391;4392;4393;4394;4395;4396;4397;4398;4399;4400;4401;4402;4403;4404;4405;4406;15190;15191;15192;15193;15194;15195;15196;15197;15198;15199;15200;15201;15202;15203;15204;15205;15206;15207;15208;15209;15210;15211;15212;15213;15214;24426;24427;31288;31289;31290;31291;31292;33064;33065;33066;33067;33068;57121;57122;57123;5993…	4392;15195;24427;31291;33065;57123;59948;61673;74708;147791
P14873	P14873	Microtubule-associated protein 1B;MAP1B heavy chain;MAP1 light chain LC1	Map1b	1.80531	28.298	6.28532e-06	6.97684e-05	5.89333e-06	3.68247e-05	3	12.1365	16.4637	4.66211	29.3364	29.1249	29.1406	27.5214	27.393	27.2716	25	24	24	2	3	2	49.6	49.6	47.3	94.582	0	323.31	5261500000	163	1	854	26	26	24	415	1298;1544;2388;3179;3288;4334;5153;6132;7529;9809;10051;12881;13229;13387;14520;14585;14767;15141;15376;15386;15507;15539;16370;16415;17129;17653	1337;1590;2458;3277;3389;4458;5294;6302;7732;10074;10321;13312;13673;13838;14990;15061;15252;15632;15872;15882;16005;16037;16894;16939;17669;18213	8489;8490;8491;9908;9909;9910;9911;9912;9913;9914;15247;15248;15249;15250;15251;15252;15253;20590;20591;20592;20593;20594;20595;20596;21302;21303;21304;28013;28014;33545;33546;33547;40077;40078;40079;40080;40081;40082;49485;49486;49487;49488;49489;49490;49491;65946;65947;65948;65949;67503;86221;86222;86223;86224;86225;86226;86227;88872;88873;89834;89835;89836;95421;95422;95423;95424;95425;95426;9…	11590;11591;11592;11593;11594;11595;11596;13538;13539;13540;13541;13542;13543;13544;13545;13546;20719;20720;20721;20722;20723;28051;28052;28053;28054;28055;28056;28057;28058;28997;28998;28999;29000;38307;38308;46023;46024;46025;46026;46027;46028;54783;54784;54785;54786;54787;67354;67355;67356;67357;67358;67359;67360;89589;89590;89591;89592;91721;116748;116749;116750;116751;116752;116753;116754;11…	11595;13544;20719;28054;28998;38307;46026;54783;67358;89591;91721;116754;120420;121750;128934;129390;130974;133957;135793;135864;136934;137212;146620;146937;153527;159867
P14901	P14901	Heme oxygenase 1	Hmox1	5.91343	26.2015	4.71442e-05	0.000240447	7.70454e-06	4.4141e-05	2	11.6611	11.3475	2.38937	29.1453	29.1787	29.1508	24.371	22.2822	23.0813	3	3	3	1	1	1	78	78	78	5.6644	0	19.042	2475100000	46	1	50	3	3	3	416	12260;14030;19161	12648;12649;14494;19758	82183;82184;82185;82186;82187;82188;82189;82190;82191;82192;82193;82194;82195;82196;82197;82198;82199;82200;82201;82202;82203;82204;82205;82206;82207;82208;93028;93029;93030;93031;93032;93033;127443;127444;127445;127446;127447;127448	111216;111217;111218;111219;111220;111221;111222;111223;111224;111225;111226;111227;111228;111229;111230;111231;111232;111233;111234;111235;111236;111237;111238;111239;111240;111241;111242;111243;111244;125831;125832;125833;125834;125835;125836;125837;125838;125839;125840;125841;125842;125843;172189;172190;172191;172192;172193;172194;172195;172196	111235;125840;172192	90;91	34;39
P15105	P15105	Glutamine synthetase	Glul	5.69777	25.9786	1.56444e-06	3.21659e-05	2.19529e-07	4.07942e-06	1	19.6662	21.2194	6.18326	29.0258	28.9413	28.5154	23.5271	23.2253	22.6368	5	5	5	0	1	0	49.4	49.4	49.4	18.697	0	78.872	1794900000	51	1	168	5	5	5	417	2454;8939;11502;15758;18054	2524;9181;11805;16261;18629;18630	15613;15614;15615;15616;58886;58887;58888;58889;58890;58891;76750;76751;76752;76753;76754;76755;76756;76757;76758;103263;103264;103265;120807;120808;120809;120810;120811;120812;120813	21227;80210;80211;80212;80213;80214;80215;80216;80217;80218;80219;80220;80221;80222;80223;80224;104088;104089;104090;104091;104092;104093;104094;104095;104096;104097;104098;104099;139484;139485;139486;139487;139488;139489;139490;139491;163562;163563;163564;163565;163566;163567;163568;163569;163570;163571;163572;163573;163574;163575;163576	21227;80219;104095;139489;163569	92	26
P15532	P15532	Nucleoside diphosphate kinase A	Nme1	-0.172317	29.0155	0.105807	0.130549	0.141339	0.165956	4	-1.65773	-1.92924	-6.28592	29.0411	28.9261	28.8209	29.0841	29.1272	29.0939	3	3	3	3	3	3	88.4	40	40	10.453	0	13.389	4505400000	46	1	95	8	3	3	419	2955;6093;6696;14432;15943;17855;17856;19232	3047;6262;6876;14899;16454;18423;18424;18425;18426;19831	19195;19196;19197;19198;19199;19200;19201;19202;19203;19204;19205;19206;39853;39854;39855;39856;39857;39858;43444;43445;43446;43447;43448;43449;43450;43451;43452;43453;94877;94878;94879;94880;94881;94882;104596;104597;104598;104599;104600;104601;104602;104603;104604;104605;104606;104607;104608;104609;104610;104611;104612;104613;104614;104615;104616;104617;104618;104619;104620;104621;104622;104623…	26230;26231;26232;26233;26234;26235;26236;26237;26238;54476;54477;54478;54479;54480;54481;54482;54483;54484;54485;54486;54487;54488;54489;54490;54491;59491;59492;59493;59494;59495;59496;59497;59498;59499;59500;128207;128208;128209;128210;128211;128212;128213;128214;141432;141433;141434;141435;141436;141437;141438;141439;141440;141441;141442;141443;141444;141445;141446;141447;141448;141449;141450;…	26238;54485;59493;128208;141448;161710;161769;172675	93	62
P16045	P16045	Galectin-1	Lgals1	7.53241	27.6487	1.55652e-08	5.10301e-06	3.81186e-09	5.09468e-07	1	35.2842	48.8572	10.5706	31.4072	31.3975	31.44	23.5628	24.006	24.0786	5	5	6	0	0	0	91.2	91.2	91.2	7.4906	0	323.31	18420000000	119	1	68	6	6	6	421	159;160;3002;10866;10942;14683	162;163;3096;11156;11157;11236;15162	982;983;984;985;986;987;988;989;990;19502;19503;19504;19505;19506;19507;73185;73186;73187;73188;73189;73190;73191;73192;73193;73194;73195;73196;73197;73198;73199;73200;73201;73202;73203;73204;73205;73206;73207;73208;73209;73210;73211;73212;73213;73214;73215;73216;73217;73218;73219;73220;73221;73222;73223;73224;73225;73226;73227;73228;73229;73230;73231;73232;73666;96307;96308;96309;96310;96311;963…	1386;1387;1388;1389;1390;1391;1392;1393;1394;1395;1396;1397;1398;1399;1400;1401;1402;1403;1404;1405;1406;1407;1408;1409;1410;26600;26601;26602;26603;26604;26605;26606;26607;26608;26609;26610;26611;26612;26613;26614;26615;26616;26617;99336;99337;99338;99339;99340;99341;99342;99343;99344;99345;99346;99347;99348;99349;99350;99351;99352;99353;99354;99355;99356;99357;99358;99359;99360;99361;99362;9936…	1388;1406;26615;99389;99928;130086	94;95	50;56
P16332	P16332	Methylmalonyl-CoA mutase, mitochondrial	Mut	0.351604	25.713	0.00811124	0.0138338	0.00274773	0.00497198	6	4.51524	4.02464	-3.50114	25.8284	25.9735	25.8645	25.4589	25.6063	25.5463	9	8	11	5	5	7	49.1	49.1	49.1	37.646	0	39.714	1213200000	60	1	336	11	11	11	424	546;3572;6141;7945;8211;8401;11510;13210;13218;14245;16885	562;3679;6311;8156;8425;8620;11815;13654;13662;14710;17421	3565;3566;3567;23083;23084;23085;23086;23087;23088;23089;40137;40138;40139;52127;52128;52129;52130;52131;52132;54148;54149;54150;55461;55462;55463;55464;76808;76809;76810;76811;76812;76813;88762;88763;88764;88765;88766;88767;88806;88807;88808;88809;88810;93911;112007;112008;112009;112010	4817;4818;31471;31472;31473;31474;31475;31476;31477;31478;31479;31480;54854;54855;54856;54857;54858;54859;54860;54861;70951;70952;70953;70954;70955;70956;70957;70958;70959;70960;73683;73684;75527;75528;75529;104227;104228;104229;120239;120240;120241;120242;120243;120244;120245;120246;120247;120248;120249;120307;120308;120309;120310;120311;126991;151337;151338;151339;151340;151341;151342;151343	4818;31480;54860;70956;73684;75527;104227;120245;120310;126991;151337
P16546;P16546-2;P08032	P16546;P16546-2	Spectrin alpha chain, non-erythrocytic 1	Sptan1	0.0497341	26.5806	0.524385	0.555032	0.185328	0.211855	46	1.46884	0.679011	-7.70318	26.6041	26.5786	26.6337	26.5522	26.5262	26.5888	62	63	62	50	45	46	51	51	51	223.92	0	323.31	9673300000	512	3	1960	71	71	71	426	274;842;1182;1237;2148;2489;2578;2646;2652;2692;2705;2708;3117;3119;3126;3212;3383;3482;3704;4293;4370;4504;5166;6108;6133;6702;6729;7060;7254;7290;7293;7578;7579;7580;7592;7742;7906;7973;8912;9235;9380;9539;9744;10233;10316;10321;10325;10742;10805;11211;11222;11259;11323;12293;12358;13086;13231;13684;13701;13735;13774;15011;15246;15302;15345;15720;17167;17643;17880;18752;19426	284;864;1218;1275;2210;2561;2652;2720;2727;2768;2782;2785;3213;3215;3222;3311;3486;3587;3815;4415;4497;4632;5307;6277;6303;6882;6909;7249;7447;7484;7487;7781;7782;7783;7797;7952;8116;8184;9153;9483;9633;9796;10006;10505;10590;10595;10599;11018;11093;11509;11520;11558;11622;12690;12770;13527;13675;14144;14161;14195;14236;15500;15738;15795;15840;16223;17708;18203;18452;19343;20032	1778;1779;1780;1781;1782;5377;5378;5379;5380;5381;5382;5383;5384;5385;5386;5387;5388;7709;7710;7711;7712;7713;7714;7715;8124;8125;8126;8127;8128;8129;8130;13505;13506;13507;13508;15889;15890;15891;15892;15893;15894;16515;16516;16517;16518;16519;16520;16903;16904;16905;16906;16907;16908;16909;16910;16944;16945;16946;16947;16948;16949;16950;16951;16952;16953;17230;17231;17232;17233;17234;17235;1735…	2461;2462;2463;2464;7263;7264;7265;7266;7267;7268;7269;7270;7271;7272;7273;7274;7275;7276;7277;7278;7279;7280;7281;7282;7283;7284;7285;7286;10522;10523;10524;10525;10526;10527;10528;11095;11096;11097;11098;11099;11100;11101;11102;11103;18442;18443;18444;18445;18446;18447;21625;21626;21627;21628;21629;21630;22455;22456;22457;22458;22459;22460;22461;22967;22968;22969;22970;23009;23010;23011;23012;2…	2462;7264;10525;11096;18444;21628;22460;22968;23013;23400;23622;23651;27552;27562;27614;28296;29954;30812;32937;37958;38646;39632;46210;54580;54790;59542;59668;62313;64764;65043;65071;67834;67839;67850;67997;69178;70560;71188;79998;83982;85173;87422;89103;93308;93882;93916;93940;97860;98637;101968;102025;102318;102831;111443;112232;119027;120425;123936;124028;124187;124446;133039;134851;135212;13…
P16675	P16675	Lysosomal protective protein;Lysosomal protective protein 32 kDa chain;Lysosomal protective protein 20 kDa chain	Ctsa	-0.311631	26.1705	0.223548	0.254108	0.220533	0.248959	3	-1.34511	-1.36969	-7.01184	25.9527	26.4424	25.6491	26.2817	26.166	26.5314	3	3	3	2	2	3	54.3	54.3	54.3	10.702	0	25.446	853190000	32	1	92	3	3	3	427	1809;11929;14339	1863;12242;14806	11425;11426;11427;11428;11429;79440;79441;79442;79443;79444;79445;79446;79447;79448;94329;94330;94331;94332;94333;94334;94335;94336;94337;94338;94339;94340	15508;15509;15510;15511;15512;15513;15514;15515;15516;15517;107761;107762;107763;107764;107765;107766;107767;107768;107769;107770;107771;107772;127518;127519;127520;127521;127522;127523;127524;127525;127526;127527;127528;127529;127530	15515;107771;127529
P16858;Q64467	P16858	Glyceraldehyde-3-phosphate dehydrogenase	Gapdh	0.808648	33.7487	0.00356796	0.00697597	0.000814027	0.00175715	8	5.60226	4.83528	-2.57086	34.351	34.1727	33.9354	33.0808	33.4562	33.4961	7	9	10	10	9	10	74.9	74.9	74.9	18.258	0	323.31	267630000000	1037	2	175	11	11	11	428	5955;9083;11505;11506;17406;17489;17499;17516;18027;18028;18371	6120;9329;11808;11809;11810;11811;17954;18038;18039;18049;18050;18069;18602;18603;18951;18952;18953	38946;38947;38948;38949;38950;38951;38952;38953;38954;38955;38956;38957;38958;38959;38960;59795;59796;59797;59798;59799;59800;59801;59802;59803;59804;59805;59806;59807;59808;59809;59810;59811;59812;59813;59814;59815;59816;76762;76763;76764;76765;76766;76767;76768;76769;76770;76771;76772;76773;76774;76775;76776;76777;76778;76779;76780;76781;76782;76783;76784;76785;76786;76787;76788;76789;76790;767…	53214;53215;53216;53217;53218;53219;53220;53221;53222;53223;53224;53225;53226;53227;53228;53229;53230;53231;53232;53233;53234;53235;53236;53237;53238;53239;53240;53241;53242;53243;53244;53245;53246;81583;81584;81585;81586;81587;81588;81589;81590;81591;81592;81593;81594;81595;81596;81597;81598;81599;81600;81601;81602;81603;81604;81605;81606;81607;81608;81609;81610;81611;81612;81613;81614;81615;816…	53244;81608;104201;104206;156918;157939;158474;158655;163378;163411;166222	96;97;98;99;100;101	37;40;82;128;169;172
P17156;P16627	P17156	Heat shock-related 70 kDa protein 2	Hspa2	2.026	24.6125	0.00415247	0.00794434	0.00188822	0.00362546	1	4.83516	4.67841	-2.74341	25.6063	25.5631	25.7071	22.6045	24.2109	23.983	10	10	10	0	0	0	55	34.3	34.3	47.085	0	41.925	594800000	46	2	429	20	10	10	430	3932;5109;5167;6764;6850;8281;8948;10639;12401;12485;13120;14802;15390;15935;16631;16632;17214;17215;17216;18114	4048;5249;5308;6945;7035;8496;9190;10915;12819;12909;13561;15287;15886;16446;17159;17160;17756;17757;17758;18692	25649;25650;25651;25652;25653;33283;33284;33285;33286;33287;33288;33289;33657;33658;33659;33660;33661;33662;33663;33664;33665;33666;33667;33668;33669;33670;33671;33672;33673;33674;33675;33676;33677;33678;33679;43803;43804;43805;44294;44295;44296;54549;54550;54551;54552;54553;54554;54555;54556;54557;54558;54559;54560;54561;54562;54563;54564;54565;54566;54567;54568;54569;54570;54571;54572;54573;545…	34936;34937;34938;34939;34940;45673;45674;45675;45676;45677;45678;45679;46216;46217;46218;46219;46220;46221;46222;46223;46224;46225;46226;46227;46228;46229;46230;46231;46232;46233;46234;46235;46236;46237;46238;46239;46240;46241;46242;46243;46244;46245;46246;46247;46248;46249;46250;46251;46252;46253;46254;46255;46256;46257;46258;46259;46260;46261;46262;46263;59992;60668;60669;60670;60671;60672;742…	34937;45675;46230;59992;60669;74310;80273;97111;112667;113471;119432;131239;135888;141383;148674;148684;154158;154178;154179;164045
P17182	P17182	Alpha-enolase	Eno1	0.26797	32.1933	0.0821395	0.103437	0.0336976	0.0456349	12	2.63438	2.11835	-6.02658	32.1896	32.2303	32.562	31.9931	32.0598	32.1251	12	11	12	18	17	16	91	91	62.9	26.424	0	323.31	117790000000	788	1	245	19	19	14	431	137;1978;3390;3961;5267;6753;7985;8144;9357;9390;10781;14451;14701;16039;17933;18881;18882;19111;19275	140;2037;3493;4077;5410;6933;8196;8358;9607;9608;9643;9644;11063;11064;11065;14919;15182;16553;18507;19474;19475;19708;19879	864;865;866;867;868;869;870;871;872;873;874;875;876;877;878;879;12354;12355;12356;12357;12358;12359;12360;12361;12362;12363;12364;12365;12366;12367;22027;22028;22029;22030;22031;22032;22033;22034;22035;22036;22037;25816;25817;25818;25819;25820;25821;34457;34458;34459;34460;34461;34462;34463;34464;34465;34466;34467;34468;34469;34470;34471;34472;34473;34474;34475;34476;34477;34478;34479;34480;34481…	1227;1228;1229;1230;1231;1232;1233;1234;1235;1236;1237;1238;1239;1240;1241;1242;1243;1244;1245;1246;1247;1248;1249;1250;1251;1252;1253;1254;1255;1256;1257;1258;1259;1260;1261;1262;1263;1264;1265;1266;16723;16724;16725;16726;16727;16728;16729;16730;16731;16732;16733;16734;16735;16736;16737;16738;16739;16740;16741;16742;16743;16744;16745;16746;16747;16748;16749;16750;16751;16752;30021;30022;30023;3…	1261;16725;30022;35176;47245;59892;71362;73106;84986;85304;98363;128333;130262;143466;162579;169981;169992;171731;173159	102;103;104;105;106	48;51;81;85;194
P17225;B2RU80	P17225	Polypyrimidine tract-binding protein 1	Ptbp1	0.382045	28.6286	0.0286825	0.0410821	0.00913439	0.0141348	10	3.56693	2.93244	-4.90451	28.7216	28.8445	28.8927	28.2262	28.4492	28.6373	9	10	10	9	9	10	75.1	75.1	67.9	23.007	0	323.31	11549000000	186	2	209	10	10	8	432	6866;7783;8329;11024;11335;11593;12020;13010;18307;18312	7052;7993;8546;11319;11634;11899;12343;12344;13451;18886;18891	44381;44382;44383;44384;44385;44386;44387;44388;44389;44390;44391;44392;51118;51119;51120;51121;51122;51123;51124;51125;51126;51127;51128;51129;51130;51131;51132;54966;54967;54968;54969;54970;74104;74105;74106;74107;74108;74109;74110;74111;74112;74113;74114;74115;74116;74117;74118;74119;74120;74121;75788;75789;75790;75791;75792;75793;75794;75795;75796;75797;77273;77274;77275;77276;77277;77278;801…	60802;60803;60804;60805;60806;60807;60808;60809;60810;60811;60812;60813;60814;60815;60816;69501;69502;69503;69504;69505;69506;69507;69508;69509;69510;69511;69512;69513;69514;69515;69516;69517;69518;69519;69520;69521;69522;69523;69524;69525;69526;69527;69528;69529;69530;69531;69532;69533;69534;69535;69536;69537;69538;69539;74885;74886;74887;74888;74889;74890;74891;74892;74893;100511;100512;100513;…	60808;69524;74891;100515;102912;104826;108758;118388;165565;165591	107	1
P17426;P17426-2	P17426;P17426-2	AP-2 complex subunit alpha-1	Ap2a1	0.663805	26.9845	0.00128807	0.0029754	0.000133292	0.000397827	10	7.53532	5.9859	-1.40627	27.3034	27.3164	27.3295	26.499	26.8424	26.6165	21	17	17	11	9	11	45.3	45.3	35.5	73.252	0	77.245	2696100000	131	2	662	23	23	18	433	19;169;864;916;1303;1397;2185;5255;6539;7428;7773;8517;9087;10638;11656;13139;13980;15354;16007;16713;17771;19126;19150	20;172;886;940;1342;1439;2248;5398;6717;7628;7983;8739;9333;10914;11964;13581;14443;15849;16519;17242;18336;19723;19747	124;125;1041;1042;1043;1044;1045;1046;1047;1048;1049;1050;1051;1052;1053;5517;5518;5519;5520;6008;6009;8523;8524;8525;8526;8527;9058;9059;9060;13728;13729;13730;13731;13732;13733;13734;34410;34411;42641;42642;42643;42644;42645;42646;48751;48752;48753;51044;51045;51046;51047;51048;51049;51050;56168;56169;59845;59846;59847;71543;71544;71545;71546;71547;71548;77653;88333;88334;88335;88336;88337;8833…	170;171;1481;1482;1483;1484;1485;1486;1487;1488;1489;1490;1491;1492;1493;1494;1495;1496;7477;7478;7479;7480;8244;11636;11637;11638;11639;11640;11641;11642;12329;12330;12331;18730;18731;18732;18733;18734;18735;18736;47178;47179;58459;58460;58461;58462;58463;58464;58465;58466;58467;58468;58469;66353;69368;69369;69370;69371;69372;69373;69374;69375;69376;69377;69378;69379;69380;69381;69382;69383;6938…	170;1488;7478;8244;11640;12329;18736;47178;58469;66353;69377;76411;81689;97085;105299;119665;125566;135659;142138;149424;161027;171921;172115
P17427	P17427	AP-2 complex subunit alpha-2	Ap2a2	0.752457	25.8023	0.00604398	0.0107993	0.00172027	0.00334505	7	4.91661	4.3045	-3.16906	26.0487	26.1441	26.3428	25.3303	25.1959	25.7521	10	13	11	10	6	7	42.1	31.9	31.9	71.493	0	71.773	1394800000	71	1	637	20	15	15	434	169;864;4317;5256;5313;5868;6539;7773;8518;9093;9446;11460;12998;13981;15086;15352;16009;16712;17529;19126	172;886;4439;5399;5456;6032;6717;7983;8740;9339;9702;11761;13439;14444;15576;15847;16521;17241;18082;19723	1041;1042;1043;1044;1045;1046;1047;1048;1049;1050;1051;1052;1053;5517;5518;5519;5520;27867;27868;27869;27870;27871;34412;34413;34414;34415;34825;34826;38463;38464;38465;38466;42641;42642;42643;42644;42645;42646;51044;51045;51046;51047;51048;51049;51050;56170;56171;59894;59895;59896;63108;63109;76431;76432;76433;76434;76435;76436;87375;87376;87377;87378;87379;87380;92817;92818;92819;92820;99026;99…	1481;1482;1483;1484;1485;1486;1487;1488;1489;1490;1491;1492;1493;1494;1495;1496;7477;7478;7479;7480;38122;38123;47180;47181;47182;47183;47184;47185;47186;47679;47680;52503;52504;52505;52506;52507;58459;58460;58461;58462;58463;58464;58465;58466;58467;58468;58469;69368;69369;69370;69371;69372;69373;69374;69375;69376;69377;69378;69379;69380;69381;69382;69383;69384;69385;69386;76413;76414;81745;81746…	1488;7478;38122;47180;47679;52506;58469;69377;76413;81745;85910;103675;118308;125569;133594;135654;142158;149414;158768;171921
Q63836;P17563	Q63836;P17563	Selenium-binding protein 2;Selenium-binding protein 1	Selenbp2;Selenbp1	2.90997	25.0588	2.99814e-05	0.000179751	1.18311e-05	6.00548e-05	1	10.9354	12.345	2.90465	26.5193	26.502	26.5199	24.0955	23.1861	23.5298	4	3	4	0	0	0	100	100	100	3.8423	0	16.394	460060000	29	2	35	4	4	4	436	4426;10877;10878;19299	4554;11169;11170;19903	28550;28551;28552;28553;28554;28555;28556;28557;73295;73296;73297;73298;73299;73300;73301;73302;73303;73304;128275;128276;128277	39066;39067;39068;39069;39070;39071;39072;39073;39074;99484;99485;99486;99487;99488;99489;99490;99491;99492;99493;99494;99495;99496;99497;99498;99499;99500;99501;173299;173300	39072;99484;99490;173299
P17710-3;P17710;P17710-4;P17710-2;Q91W97	P17710-3;P17710;P17710-4;P17710-2	Hexokinase-1	Hk1	-0.282484	26.5587	0.0284681	0.0408024	0.00441076	0.0075892	15	-4.12877	-2.93849	-4.89631	26.3653	26.326	26.5612	26.7274	26.7247	26.6479	14	16	14	17	17	18	55.8	55.8	51.1	46.302	0	164.77	3456100000	140	5	421	19	19	17	437	109;653;1867;5461;5493;5953;6096;7385;8975;9341;11043;11260;11997;12126;12150;12399;12757;14408;16651	111;672;1922;5608;5640;6118;6265;7584;9218;9590;11338;11559;12318;12475;12476;12505;12817;13183;14875;17180	659;660;661;662;4286;4287;4288;4289;4290;4291;4292;4293;4294;11682;11683;11684;11685;11686;11687;11688;35816;35817;35818;35819;35820;35980;35981;35982;38935;38936;38937;38938;38939;39867;39868;39869;39870;39871;39872;39873;48445;48446;48447;48448;48449;48450;48451;48452;48453;48454;48455;48456;48457;59141;59142;59143;59144;59145;59146;62328;62329;62330;62331;62332;62333;74211;74212;74213;74214;74…	919;920;921;5756;5757;5758;5759;5760;5761;5762;5763;5764;5765;15810;15811;15812;15813;15814;15815;15816;48973;48974;48975;49194;49195;49196;49197;53203;53204;53205;53206;53207;53208;54505;54506;54507;54508;54509;54510;54511;66009;66010;66011;66012;66013;66014;66015;66016;66017;66018;66019;66020;66021;66022;66023;66024;66025;80561;80562;80563;80564;80565;80566;84826;84827;100678;100679;100680;1006…	920;5764;15812;48975;49194;53203;54505;66009;80563;84826;100679;102326;108554;109889;110160;112655;115759;128061;148835	108	1
P17742	P17742	Peptidyl-prolyl cis-trans isomerase A;Peptidyl-prolyl cis-trans isomerase A, N-terminally processed	Ppia	-0.787779	32.2773	0.000352345	0.00103287	5.36081e-05	0.000190616	6	-8.68853	-7.74361	0.0830239	32.0001	31.8309	31.8191	32.5452	32.7154	32.7529	6	5	6	5	6	6	57.8	57.8	57.8	11.392	0	139.74	93376000000	336	1	102	6	6	6	438	3865;5155;8292;8944;15905;18165	3980;3981;5296;8507;8508;9186;16414;18743	25129;25130;25131;25132;25133;25134;25135;25136;25137;25138;25139;25140;25141;25142;25143;25144;25145;25146;25147;25148;25149;25150;25151;25152;25153;25154;25155;25156;25157;25158;25159;25160;25161;25162;25163;25164;25165;25166;25167;25168;25169;25170;25171;25172;25173;25174;25175;33560;33561;33562;33563;33564;33565;33566;33567;33568;33569;33570;33571;33572;33573;33574;33575;33576;33577;54675;546…	34271;34272;34273;34274;34275;34276;34277;34278;34279;34280;34281;34282;34283;34284;34285;34286;34287;34288;34289;34290;34291;34292;34293;34294;34295;34296;34297;34298;34299;34300;34301;34302;34303;34304;34305;34306;34307;34308;34309;34310;34311;34312;34313;34314;34315;46047;46048;46049;46050;46051;46052;46053;46054;46055;46056;46057;46058;46059;46060;46061;46062;46063;46064;46065;46066;46067;460…	34309;46085;74595;80249;140865;164411	109;110	39;85
P17751;P17751-2	P17751;P17751-2	Triosephosphate isomerase	Tpi1	-1.43774	30.4171	4.61618e-05	0.000238279	4.15399e-06	2.89155e-05	6	-12.7838	-11.3922	2.41339	29.6863	29.6571	29.7513	30.9268	31.3436	31.1375	5	5	5	6	6	6	83.3	83.3	83.3	7.7099	0	62.309	22620000000	155	2	72	6	6	6	439	5262;7837;8335;17455;18380;18403	5405;8047;8552;18004;18962;18985	34431;34432;34433;34434;34435;34436;34437;34438;34439;34440;34441;34442;34443;34444;34445;34446;34447;51406;51407;51408;51409;51410;51411;51412;51413;51414;51415;51416;51417;51418;51419;51420;51421;51422;51423;51424;54990;54991;54992;54993;54994;54995;54996;54997;54998;54999;55000;55001;55002;55003;55004;55005;55006;55007;55008;55009;55010;55011;55012;55013;116444;116445;116446;122890;122891;1228…	47199;47200;47201;47202;47203;47204;47205;47206;47207;47208;47209;47210;47211;47212;47213;47214;47215;47216;47217;47218;47219;47220;47221;47222;47223;47224;47225;47226;47227;47228;47229;47230;47231;69912;69913;69914;69915;69916;69917;69918;69919;69920;69921;69922;69923;69924;69925;69926;69927;69928;69929;69930;69931;69932;69933;69934;69935;74920;74921;74922;74923;74924;74925;74926;74927;74928;749…	47202;69914;74931;157450;166298;166463
P17809	P17809	Solute carrier family 2, facilitated glucose transporter member 1	Slc2a1	0.343798	25.1913	0.554449	0.583673	0.513764	0.543252	3	0.68772	0.628765	-7.73912	25.5342	25.3855	25.1699	25.4603	23.7762	25.8217	2	3	2	2	2	2	38.8	38.8	38.8	9.6167	0	17.481	561090000	25	1	85	3	3	3	440	15917;16371;18279	16428;16895;18858	104417;104418;104419;104420;104421;104422;104423;104424;104425;104426;108605;108606;122210;122211;122212;122213;122214;122215	141167;141168;141169;141170;141171;141172;141173;141174;141175;141176;141177;146624;146625;165405;165406;165407;165408;165409;165410;165411;165412;165413;165414;165415;165416	141173;146624;165409
P17918	P17918	Proliferating cell nuclear antigen	Pcna	-0.104518	28.9035	0.242897	0.27406	0.15279	0.178033	7	-1.60381	-1.30634	-7.08735	28.8272	28.8385	28.8879	28.906	29.0369	28.9243	6	6	6	6	6	6	61.4	61.4	61.4	13.991	0	323.31	11196000000	110	1	127	6	6	6	441	296;1718;2684;5696;12814;19190	306;1768;2760;5854;13243;13244;19788	1893;1894;1895;1896;1897;1898;1899;1900;1901;1902;1903;1904;10907;10908;10909;10910;10911;10912;17174;17175;17176;17177;17178;17179;17180;17181;17182;17183;17184;17185;17186;37361;37362;37363;37364;37365;37366;85834;85835;85836;85837;85838;85839;85840;85841;85842;85843;85844;85845;85846;85847;85848;85849;127606;127607;127608;127609;127610;127611	2620;2621;2622;2623;2624;2625;2626;2627;2628;2629;2630;2631;2632;2633;2634;2635;2636;2637;2638;2639;2640;2641;2642;2643;2644;2645;2646;2647;2648;2649;2650;2651;14869;14870;14871;14872;14873;14874;14875;14876;14877;14878;14879;14880;14881;14882;23305;23306;23307;23308;23309;23310;23311;23312;23313;23314;23315;23316;23317;23318;23319;23320;23321;23322;23323;23324;23325;23326;23327;23328;23329;23330…	2643;14873;23315;51030;116228;172441	111	23
P18155	P18155	Bifunctional methylenetetrahydrofolate dehydrogenase/cyclohydrolase, mitochondrial;NAD-dependent methylenetetrahydrofolate dehydrogenase;Methenyltetrahydrofolate cyclohydrolase	Mthfd2	1.32592	27.4057	3.59658e-05	0.000202794	4.71235e-05	0.000173926	3	8.86311	11.9345	2.69772	28.0118	28.1329	28.0613	26.9278	26.6125	26.6879	4	4	4	2	2	2	51	51	51	21.074	0	37.705	1500200000	40	1	198	5	5	5	442	7652;10869;11683;11999;14305	7859;11161;11991;12320;14771	50318;50319;50320;50321;73253;73254;73255;73256;73257;73258;73259;77791;77792;77793;77794;77795;77796;77797;80015;80016;80017;80018;80019;94171	68430;68431;68432;68433;99421;99422;99423;99424;99425;99426;99427;99428;99429;99430;99431;99432;99433;99434;99435;99436;105478;105479;105480;105481;105482;105483;105484;105485;105486;105487;105488;105489;105490;105491;108574;108575;108576;108577;108578;108579;127319	68431;99431;105479;108574;127319
P18572;P18572-2	P18572;P18572-2	Basigin	Bsg	-2.65254	25.1594	1.56507e-05	0.000120308	2.14341e-05	9.38621e-05	2	-9.99717	-13.9227	3.64051	23.4983	23.9001	24.1011	26.6967	26.3249	26.4354	1	1	1	1	1	1	53.1	53.1	53.1	3.5107	0	21.755	493250000	11	2	32	1	1	1	444	9179	9426	60728;60729;60730;60731;60732;60733;60734;60735;60736;60737;60738	82859;82860;82861;82862;82863;82864;82865;82866;82867;82868;82869	82860
P18653;Q60592;Q9R1L5;Q3U214;Q8C0P0;Q8C0P0-2	P18653	Ribosomal protein S6 kinase alpha-1	Rps6ka1	-1.11765	24.1753	0.0152137	0.0236277	0.0157274	0.0230212	2	-3.16911	-3.46078	-4.20531	23.6376	23.0535	24.1582	25.0193	24.3733	24.8097	3	3	1	3	4	4	38.8	18.4	18.4	51.031	0	15.414	292880000	25	6	456	13	6	6	445	365;1707;2391;2594;2604;4825;5798;10196;11445;12179;12948;14206;16708	378;1756;2461;2668;2678;4957;5957;10467;11746;12545;13382;14671;17237	2423;2424;2425;2426;2427;10851;10852;10853;10854;10855;15261;15262;15263;15264;15265;15266;16593;16594;16595;16596;16597;16598;16599;16600;16601;16602;16603;16604;16605;16606;16607;16646;31445;37938;37939;37940;37941;68543;68544;68545;68546;68547;68548;68549;76350;76351;76352;76353;81536;81537;81538;81539;81540;81541;86801;86802;86803;93752;93753;93754;110621;110622;110623;110624;110625;110626;11…	3254;3255;3256;3257;3258;14783;14784;14785;14786;14787;20729;20730;20731;20732;20733;20734;20735;20736;22545;22546;22547;22548;22549;22550;22551;22552;22553;22554;22555;22556;22557;22605;43116;51758;51759;51760;51761;51762;92949;92950;92951;92952;103575;103576;103577;110442;110443;110444;110445;110446;117648;117649;117650;126783;149351;149352;149353;149354;149355;149356;149357	3254;14787;20731;22549;22605;43116;51761;92951;103577;110443;117650;126783;149355
P18654;Q9WUT3;Q7TPS0;Q7TPS0-2;Q7TPS0-3	P18654	Ribosomal protein S6 kinase alpha-3	Rps6ka3	-0.811156	26.1453	8.00151e-05	0.000349677	7.87946e-07	9.78977e-06	13	-16.3265	-10.2767	1.78484	25.7105	25.7267	25.7819	26.4928	26.5421	26.6176	15	14	12	13	17	13	51.1	51.1	32.5	55.966	0	158.85	2592700000	101	5	499	20	20	13	446	365;1707;2404;2594;2605;2883;3437;3530;3936;4825;5732;10077;10196;11430;11445;12179;13119;13142;16707;19502	378;1756;2474;2668;2679;2972;3541;3635;4052;4957;5890;10347;10467;11731;11746;12545;13560;13584;17236;20113	2423;2424;2425;2426;2427;10851;10852;10853;10854;10855;15338;15339;15340;15341;15342;15343;15344;15345;15346;15347;15348;16593;16594;16595;16596;16597;16598;16599;16600;16601;16602;16603;16604;16605;16606;16607;16647;16648;16649;16650;16651;16652;18773;22309;22825;22826;22827;22828;22829;25674;25675;25676;25677;25678;31445;37569;37570;37571;37572;37573;37574;67745;68543;68544;68545;68546;68547;68…	3254;3255;3256;3257;3258;14783;14784;14785;14786;14787;20818;20819;20820;20821;20822;20823;20824;20825;20826;20827;20828;20829;22545;22546;22547;22548;22549;22550;22551;22552;22553;22554;22555;22556;22557;22606;22607;22608;22609;22610;22611;22612;22613;22614;22615;25647;30443;31132;31133;31134;31135;31136;34986;34987;43116;51277;51278;51279;51280;51281;51282;51283;51284;51285;51286;92034;92949;92…	3254;14787;20820;22549;22608;25647;30443;31133;34986;43116;51279;92034;92951;103509;103577;110443;119422;119683;149340;175138
P18760	P18760	Cofilin-1	Cfl1	0.184673	31.6492	0.151211	0.178727	0.0745847	0.0939765	10	2.09349	1.66349	-6.64124	31.6467	31.6422	31.9356	31.6104	31.5115	31.5486	9	9	9	10	9	9	75.2	75.2	60.8	13.619	0	323.31	66213000000	308	1	125	10	10	8	447	1272;1547;3997;7310;10053;10054;12155;12745;12746;18818	1310;1593;4113;7507;10323;10324;12513;13171;13172;19411	8334;8335;8336;8337;8338;8339;8340;9919;9920;9921;9922;9923;9924;9925;9926;9927;9928;9929;9930;9931;9932;9933;9934;9935;9936;9937;9938;9939;9940;9941;26027;26028;26029;26030;26031;26032;26033;26034;26035;26036;26037;26038;26039;26040;26041;26042;26043;26044;26045;26046;26047;26048;26049;26050;26051;26052;26053;26054;26055;26056;26057;26058;26059;26060;47866;47867;47868;47869;47870;47871;47872;478…	11376;11377;11378;11379;11380;11381;11382;11383;11384;11385;11386;11387;11388;11389;11390;11391;11392;11393;11394;13552;13553;13554;13555;13556;13557;13558;13559;13560;13561;13562;13563;13564;13565;13566;13567;13568;13569;13570;13571;13572;13573;13574;13575;13576;13577;13578;13579;13580;13581;13582;13583;35485;35486;35487;35488;35489;35490;35491;35492;35493;35494;35495;35496;35497;35498;35499;355…	11392;13553;35487;65272;91730;91774;110220;115620;115647;169468
P19096	P19096	Fatty acid synthase;[Acyl-carrier-protein] S-acetyltransferase;[Acyl-carrier-protein] S-malonyltransferase;3-oxoacyl-[acyl-carrier-protein] synthase;3-oxoacyl-[acyl-carrier-protein] reductase;3-hydroxyacyl-[acyl-carrier-protein] dehydratase;Enoyl-[acyl-carrier-protein] reductase;Oleoyl-[acyl-carrier-protein] hydrolase	Fasn	1.11576	27.3693	1.32779e-05	0.000107618	4.8341e-08	1.63976e-06	16	24.4807	14.351	3.82568	27.9362	27.9385	27.9069	26.7788	26.7689	26.8867	29	32	28	16	15	15	67.1	67.1	67.1	76.675	0	323.31	7498800000	292	1	695	33	33	33	449	1450;1943;1965;2008;2796;2848;3083;3323;3460;5073;5108;5623;6992;6994;10085;10578;11231;11304;12056;13311;13600;14067;14532;14687;15111;15293;15626;15986;16211;18212;18673;19056;19253	1492;2001;2023;2024;2068;2883;2937;3179;3424;3565;5210;5248;5778;7179;7181;10355;10853;11529;11603;12388;12389;13760;14059;14531;15002;15166;15602;15786;16126;16497;16729;18790;19262;19652;19856	9328;9329;12139;12140;12141;12142;12267;12268;12269;12270;12271;12272;12273;12274;12275;12276;12277;12278;12279;12597;12598;12599;12600;18224;18225;18226;18227;18228;18229;18587;18588;18589;18590;18591;18592;20008;20009;20010;20011;20012;20013;20014;20015;20016;20017;20018;20019;21522;21523;21524;21525;21526;21527;21528;21529;21530;21531;21532;21533;21534;22437;22438;22439;32882;32883;32884;32885…	12669;12670;12671;12672;16414;16415;16416;16417;16418;16419;16420;16609;16610;16611;16612;16613;16614;16615;16616;16617;16618;17071;17072;17073;24894;24895;24896;24897;24898;24899;24900;24901;24902;24903;25400;25401;25402;25403;25404;25405;25406;25407;25408;27330;27331;27332;27333;27334;27335;27336;27337;27338;27339;27340;27341;27342;27343;27344;27345;27346;29298;29299;29300;29301;29302;29303;293…	12672;16417;16611;17073;24899;25401;27332;29313;30638;45098;45668;50322;61775;61801;92087;96510;102061;102701;109182;121222;123487;125995;129030;130117;133774;135177;138035;141902;145007;164708;168528;171319;173003	112;113	1;533
P19157;P46425	P19157;P46425	Glutathione S-transferase P 1;Glutathione S-transferase P 2	Gstp1;Gstp2	1.85395	29.9807	4.23995e-06	5.6986e-05	8.50933e-07	1.0347e-05	4	16.1439	17.6931	5.09782	30.9981	30.9497	30.7752	29.1761	29.0055	28.9795	4	3	3	4	4	4	72.3	72.3	72.3	7.1932	0	323.31	13713000000	133	2	65	4	4	4	450	889;5156;12182;13413	913;5297;12549;12550;13866	5837;5838;5839;5840;5841;5842;5843;5844;5845;5846;5847;5848;5849;5850;5851;5852;5853;5854;5855;5856;5857;5858;33578;33579;33580;33581;33582;33583;33584;33585;33586;33587;33588;33589;33590;33591;33592;33593;33594;33595;33596;33597;33598;33599;33600;33601;33602;33603;33604;33605;33606;33607;33608;81562;81563;81564;81565;81566;81567;81568;89961;89962;89963;89964;89965;89966	7990;7991;7992;7993;7994;7995;7996;7997;7998;7999;8000;8001;8002;8003;8004;8005;8006;8007;8008;8009;8010;8011;8012;8013;8014;8015;8016;8017;8018;8019;8020;8021;8022;8023;8024;8025;8026;8027;8028;8029;8030;8031;8032;8033;8034;8035;8036;8037;8038;8039;8040;8041;8042;8043;46093;46094;46095;46096;46097;46098;46099;46100;46101;46102;46103;46104;46105;46106;46107;46108;46109;46110;46111;46112;46113;461…	8023;46115;110487;121912	114	6
P19253	P19253	60S ribosomal protein L13a	Rpl13a	-0.875207	29.3289	0.000259035	0.000823526	0.000132802	0.000396919	4	-7.53971	-8.21853	0.436723	28.7238	28.9648	28.9852	29.6947	29.8428	29.7619	4	4	4	4	3	4	44.7	44.7	44.7	9.374	0	14.431	6671400000	50	1	85	4	4	4	451	9311;12409;17598;19327	9559;12828;12829;18156;19932	62133;62134;62135;62136;62137;62138;62139;62140;83333;83334;83335;83336;83337;83338;117897;117898;117899;117900;117901;117902;117903;117904;117905;128487;128488;128489;128490;128491;128492	84548;84549;84550;84551;84552;84553;84554;84555;84556;84557;112735;112736;112737;112738;112739;112740;112741;159417;159418;159419;159420;159421;159422;159423;159424;159425;159426;159427;159428;159429;159430;159431;159432;159433;159434;159435;159436;173596;173597;173598;173599;173600;173601;173602;173603;173604;173605;173606;173607;173608	84554;112736;159425;173602
P19324	P19324	Serpin H1	Serpinh1	6.43232	26.7755	5.25576e-07	1.94937e-05	6.67861e-08	1.98225e-06	1	23.3643	25.8665	7.33194	30.1541	30.1446	29.6764	23.7798	23.8042	23.0941	13	14	13	1	0	0	70.2	70.2	70.2	26.222	0	323.31	13727000000	230	1	235	14	14	14	452	1452;2090;2816;7132;7422;10015;11391;14398;14399;15411;15648;15787;15788;15989	1494;2151;2903;7323;7622;10282;11690;11691;14865;14866;15907;16148;16149;16291;16292;16293;16294;16500	9339;9340;9341;13113;13114;13115;13116;13117;13118;18348;18349;18350;18351;46791;46792;46793;46794;46795;46796;48721;48722;48723;48724;48725;48726;48727;48728;48729;48730;48731;67144;67145;67146;67147;67148;67149;67150;67151;67152;67153;67154;67155;67156;67157;67158;67159;67160;67161;67162;76038;76039;76040;76041;76042;76043;76044;76045;76046;76047;76048;76049;76050;76051;76052;76053;76054;76055;…	12682;12683;12684;12685;17876;17877;17878;17879;17880;17881;17882;25062;25063;25064;25065;25066;25067;25068;63756;63757;63758;63759;63760;63761;63762;63763;63764;63765;63766;63767;63768;63769;63770;63771;63772;66307;66308;66309;66310;66311;66312;66313;66314;66315;66316;66317;66318;66319;66320;66321;66322;66323;66324;66325;66326;66327;66328;66329;66330;66331;91204;91205;91206;91207;91208;91209;912…	12684;17876;25062;63762;66325;91226;103266;127950;127967;136159;138209;139787;139809;141920	115;116;117;118	104;132;133;154
P19639	P19639	Glutathione S-transferase Mu 3	Gstm3	7.79148	27.3128	9.56036e-08	9.35151e-06	1.06881e-08	5.78837e-07	1	30.4258	35.2092	9.00956	31.4979	31.1481	30.9796	23.805	23.2485	23.1975	2	2	2	0	1	0	39.5	18.5	10.9	14.059	0	81.03	4861600000	29	1	119	5	2	1	455	1782;10579;11934;14338;18321	1834;10854;12247;14805;18900	11287;11288;11289;71130;71131;71132;71133;71134;71135;71136;71137;71138;71139;71140;71141;79473;79474;79475;79476;94326;94327;94328;122431;122432;122433;122434	15356;15357;15358;96512;96513;96514;96515;96516;96517;96518;96519;96520;96521;96522;96523;96524;96525;96526;96527;96528;96529;96530;96531;96532;96533;96534;96535;96536;107812;107813;107814;107815;107816;107817;107818;127511;127512;127513;127514;127515;127516;127517;165663;165664;165665;165666;165667	15356;96513;107813;127514;165666
P19783	P19783	Cytochrome c oxidase subunit 4 isoform 1, mitochondrial	Cox4i1	-1.13397	27.9193	2.893e-05	0.000176135	7.87152e-05	0.00025919	3	-8.18551	-12.4271	2.9452	27.3174	27.4741	27.2653	28.5383	28.4448	28.4756	2	2	2	2	2	2	41.5	41.5	41.5	6.3491	0	71.908	2651400000	35	1	53	2	2	2	456	1054;8740	1089;8975;8976	7021;7022;7023;7024;7025;7026;7027;7028;57620;57621;57622;57623;57624;57625;57626;57627;57628;57629;57630;57631;57632;57633;57634;57635;57636;57637;57638;57639;57640;57641;57642;57643;57644;57645;57646;57647;57648	9666;9667;9668;9669;9670;9671;9672;9673;9674;9675;9676;9677;78388;78389;78390;78391;78392;78393;78394;78395;78396;78397;78398;78399;78400;78401;78402;78403;78404;78405;78406;78407;78408;78409;78410;78411;78412	9676;78402	119	23
P20029	P20029	78 kDa glucose-regulated protein	Hspa5	-1.31947	33.0292	5.26561e-06	6.21691e-05	8.34411e-09	5.09468e-07	26	-31.5284	-17.0059	4.85847	32.3913	32.3514	32.3658	33.6166	33.713	33.7372	25	25	27	27	26	26	80.1	80.1	73.9	48.228	0	323.31	467620000000	2188	1	433	29	29	27	457	1940;2786;3581;4106;4628;5169;7103;8023;8073;8281;8949;8950;8978;8979;11557;11558;12583;13111;13561;14481;15239;15906;16119;16808;17214;17616;17841;18276;18532	1997;1998;2872;3688;4224;4757;5310;5311;7294;8235;8287;8496;9191;9192;9221;9222;11862;11863;13008;13552;14019;14950;15731;16415;16416;16635;17342;17756;18175;18406;18407;18855;19115	12082;12083;12084;12085;12086;12087;12088;12089;12090;12091;12092;12093;12094;12095;12096;12097;12098;12099;12100;12101;12102;12103;12104;12105;12106;12107;12108;12109;12110;12111;12112;12113;12114;12115;12116;12117;12118;12119;12120;12121;12122;12123;12124;12125;12126;12127;12128;12129;12130;12131;18110;18111;18112;18113;18114;18115;18116;18117;18118;18119;18120;18121;18122;18123;18124;18125;181…	16318;16319;16320;16321;16322;16323;16324;16325;16326;16327;16328;16329;16330;16331;16332;16333;16334;16335;16336;16337;16338;16339;16340;16341;16342;16343;16344;16345;16346;16347;16348;16349;16350;16351;16352;16353;16354;16355;16356;16357;16358;16359;16360;16361;16362;16363;16364;16365;16366;16367;16368;16369;16370;16371;16372;16373;16374;16375;16376;16377;16378;16379;16380;16381;16382;16383;163…	16390;24690;31672;36515;41444;46430;63150;71779;72583;74310;80276;80290;80629;80670;104648;104650;114251;119311;123242;128690;134754;140951;144244;150711;154158;159579;161619;165221;167482	120;121;122	117;158;215
P20108	P20108	Thioredoxin-dependent peroxide reductase, mitochondrial	Prdx3	-2.69795	28.1367	7.43391e-07	2.26852e-05	6.71566e-06	3.99759e-05	2	-11.9026	-24.2902	6.97202	26.9206	26.7044	26.7381	29.3823	29.4411	29.6336	2	2	2	1	1	1	26.2	26.2	26.2	8.8831	0	127.62	3483000000	32	1	80	2	2	2	459	6955;7486	7142;7686	44868;44869;44870;49122;49123;49124;49125;49126;49127;49128;49129;49130;49131;49132;49133;49134;49135;49136;49137;49138;49139	61478;61479;61480;61481;66908;66909;66910;66911;66912;66913;66914;66915;66916;66917;66918;66919;66920;66921;66922;66923;66924;66925;66926;66927;66928;66929;66930;66931;66932;66933;66934;66935;66936;66937	61479;66925
P20152;P15331-2;P15331-3;P31001;P15331;CON__Q6ISB0;CON__Q9NSB2;CON__P05787;CON__P08729;CON__Q3KNV1;CON__Q9DCV7;Q9DCV7;P11679;P19246;P46660;P08551;CON__Q9H552;P08553	P20152	Vimentin	Vim	11.0316	26.411	5.52947e-09	4.08882e-06	8.03241e-11	8.17636e-08	4	61.3443	58.878	11.326	31.9976	31.9189	31.8639	20.5402	20.9094	21.236	27	26	31	3	4	8	82.3	82.3	80.3	39.708	0	323.31	79800000000	879	18	345	31	31	30	460	2274;2794;3594;3595;4321;4683;4935;4972;4973;5011;5424;8442;10035;10474;10640;11081;11095;11096;11097;11971;12916;14217;15059;15649;16705;16844;16845;17226;17227;17262;17277	2340;2880;2881;3701;3702;4443;4444;4812;5070;5108;5109;5147;5569;8662;10302;10303;10749;10916;11376;11377;11391;11392;11393;11394;12286;12287;13350;14682;15548;16150;17234;17379;17380;17769;17770;17806;17822	14376;14377;14378;14379;14380;14381;14382;14383;14384;14385;14386;14387;14388;14389;14390;14391;14392;14393;14394;14395;14396;14397;14398;14399;14400;14401;14402;14403;14404;14405;18195;18196;18197;18198;18199;18200;18201;18202;18203;18204;18205;18206;18207;18208;18209;18210;18211;18212;23448;23449;23450;23451;23452;27882;27883;27884;27885;27886;27887;27888;27889;27890;27891;27892;27893;27894;278…	19607;19608;19609;19610;19611;19612;19613;19614;19615;19616;19617;19618;19619;19620;19621;19622;19623;19624;19625;19626;19627;19628;19629;19630;19631;19632;19633;19634;19635;19636;19637;19638;19639;19640;19641;19642;19643;19644;19645;19646;19647;19648;19649;19650;19651;19652;24850;24851;24852;24853;24854;24855;24856;24857;24858;24859;24860;24861;24862;24863;24864;24865;24866;24867;24868;24869;248…	19613;24877;31915;31919;38135;41984;44049;44389;44402;44681;48551;75849;91445;95596;97136;101023;101156;101163;101166;108161;117294;126815;133415;138219;149328;151029;151040;154272;154285;154649;154892	123;124;125;126;127;128	110;133;139;245;270;286
P20444;P63318	P20444	Protein kinase C alpha type	Prkca	0.756876	24.0124	0.211224	0.241512	0.177266	0.203885	1	1.50013	1.41271	-6.95955	24.91	24.191	24.0714	22.7391	24.689	23.4736	3	2	3	1	0	1	12.7	12.7	8.7	34.045	0	2.8624	114720000	5	2	300	3	3	2	461	11415;11446;12879	11715;11747;13310	76199;76200;76201;76354;76355;76356;86216;86217;86218;86219	103418;103419;103420;103578;116746	103419;103578;116746
P21107-2	P21107-2	Tropomyosin alpha-3 chain	Tpm3	0.272109	29.0394	0.0304848	0.0433152	0.0215451	0.0306129	5	2.94547	2.88344	-4.97097	29.2469	29.1056	29.1737	29.0142	28.8956	28.8001	4	4	4	4	4	4	34.6	28.3	16.4	18.567	0	323.31	7029000000	74	1	159	5	4	2	464	4460;8755;8789;11702;12065	4588;8992;9027;12010;12402	28748;28749;28750;28751;28752;28753;57728;57729;57730;57731;57732;57733;57734;57735;57736;57737;57738;57739;57740;57741;57907;57908;57909;57910;57911;57912;77900;77901;77902;77903;77904;77905;77906;80613;80614;80615;80616;80617;80618	39316;39317;39318;39319;39320;39321;39322;39323;39324;39325;39326;39327;39328;78515;78516;78517;78518;78519;78520;78521;78522;78523;78524;78525;78526;78527;78528;78529;78530;78531;78532;78533;78534;78722;78723;78724;78725;78726;78727;78728;78729;78730;78731;78732;78733;78734;78735;78736;78737;78738;78739;78740;78741;78742;78743;78744;105613;105614;105615;105616;105617;105618;105619;105620;105621;…	39324;78529;78733;105615;109278
P21279	P21279	Guanine nucleotide-binding protein G(q) subunit alpha	Gnaq	1.20691	24.217	0.0388511	0.0533101	0.0266894	0.0371565	1	2.79568	2.6911	-5.23396	24.8004	24.7603	24.9007	23.4899	22.7804	24.5703	3	3	4	0	1	2	26.5	26.5	26.5	29.012	0	9.9228	205380000	25	1	249	4	4	4	466	8571;15052;16883;18030	8803;15541;17419;18605	56640;56641;98842;98843;98844;98845;111986;111987;111988;111989;111990;120701;120702;120703;120704;120705;120706	77044;77045;133353;133354;133355;133356;151305;151306;151307;151308;151309;151310;163427;163428;163429;163430;163431;163432;163433;163434;163435;163436;163437;163438;163439	77044;133353;151306;163436
P21447;P06795	P21447;P06795	Multidrug resistance protein 1A;Multidrug resistance protein 1B	Abcb1a;Abcb1b	0.251978	25.232	0.0715628	0.0914105	0.139025	0.163419	3	1.66912	2.22198	-5.88328	25.1627	25.4554	25.4558	25.1461	25.1422	25.0296	3	3	2	3	2	3	14.3	14.3	14.3	46.453	0	14.534	368390000	14	2	428	3	3	3	467	3982;6521;8449	4098;6699;8669	25933;25934;25935;25936;25937;25938;42528;42529;42530;42531;42532;55801;55802;55803;55804;55805;55806;55807;55808;55809;55810;55811;55812	35340;35341;35342;35343;35344;35345;35346;58302;58303;75946;75947;75948;75949;75950;75951;75952;75953	35343;58303;75950
P21550	P21550	Beta-enolase	Eno3	-2.88936	25.2013	4.88142e-06	5.99517e-05	3.60771e-06	2.57849e-05	1	-13.0537	-17.2432	4.9423	23.8774	23.4118	23.9808	26.6587	26.7061	26.5733	0	0	0	5	4	5	57.1	24.3	20.5	22.457	0	23.443	1062200000	44	1	210	9	5	4	468	137;168;5267;7981;8143;9390;14701;15688;18398	140;171;5410;8192;8357;9643;9644;15182;16189;18980	864;865;866;867;868;869;870;871;872;873;874;875;876;877;878;879;1038;1039;1040;34457;34458;34459;34460;34461;34462;34463;34464;34465;34466;34467;34468;34469;34470;34471;34472;34473;34474;34475;34476;34477;34478;34479;34480;34481;34482;34483;34484;34485;34486;34487;34488;34489;34490;34491;34492;34493;34494;34495;34496;34497;34498;34499;34500;34501;34502;34503;34504;34505;34506;34507;34508;34509;34…	1227;1228;1229;1230;1231;1232;1233;1234;1235;1236;1237;1238;1239;1240;1241;1242;1243;1244;1245;1246;1247;1248;1249;1250;1251;1252;1253;1254;1255;1256;1257;1258;1259;1260;1261;1262;1263;1264;1265;1266;1479;1480;47241;47242;47243;47244;47245;47246;47247;47248;47249;47250;47251;47252;47253;47254;47255;47256;47257;47258;47259;47260;47261;47262;47263;47264;47265;47266;47267;47268;47269;47270;47271;472…	1261;1480;47245;71333;73088;85304;130262;138641;166440	104	158
P21619;P21619-2	P21619;P21619-2	Lamin-B2	Lmnb2	1.5634	24.4647	0.000670976	0.00174226	0.000553658	0.00126677	1	5.97916	6.82412	-0.657497	25.217	25.2383	25.2839	24.0878	23.7527	23.2085	2	2	2	1	1	0	24.3	13.8	13.8	20.842	0	3.6396	169280000	13	2	181	4	2	2	469	1967;2540;9325;10473	2026;2614;9574;10748	12282;12283;12284;12285;12286;12287;12288;16290;16291;16292;16293;62235;62236;62237;62238;62239;62240;70453;70454	16621;16622;16623;16624;16625;16626;16627;16628;16629;16630;16631;16632;22159;84667;84668;84669;84670;84671;84672;84673;84674;84675;84676;84677;84678;84679;84680;84681;84682;84683;95586;95587;95588	16631;22159;84673;95586
P21981	P21981	Protein-glutamine gamma-glutamyltransferase 2	Tgm2	2.65081	24.3934	0.00396907	0.00764792	0.00149569	0.00297606	1	5.04047	4.72476	-2.69206	25.7359	25.7312	25.6892	24.2817	22.8919	22.0302	6	7	6	0	0	0	47.3	47.3	47.3	23.136	0	29.012	329950000	36	1	203	7	7	7	470	306;4955;11811;12569;14551;18466;18856	316;5090;12124;12994;15024;19048;19449	1949;1950;1951;32235;32236;32237;78693;84274;84275;84276;95620;95621;95622;95623;123396;123397;123398;123399;125576;125577;125578;125579;125580;125581;125582;125583;125584;125585	2711;2712;2713;2714;44208;44209;44210;44211;106808;106809;106810;114135;129173;129174;129175;129176;129177;129178;129179;166950;166951;166952;166953;166954;166955;169745;169746;169747;169748;169749;169750;169751;169752;169753;169754;169755;169756;169757	2711;44209;106810;114135;129178;166953;169747
P22315	P22315	Ferrochelatase, mitochondrial	Fech	-0.401805	23.7481	0.0434563	0.0590001	0.101957	0.123727	1	-1.88139	-2.60357	-5.35455	23.7126	23.6677	23.2612	23.8724	23.8759	24.0987	0	0	0	1	1	1	6.9	6.9	6.9	22.706	0.009198	1.3616	83364000	3	1	202	1	1	1	471	6130	6299	40055;40056;40057;40058;40059;40060	54760;54761;54762	54760
P22892	P22892	AP-1 complex subunit gamma-1	Ap1g1	-0.185131	25.2296	0.0594466	0.0772733	0.0225745	0.0319482	7	-2.91267	-2.36252	-5.68838	25.13	25.0939	25.1873	25.298	25.3825	25.286	11	10	6	10	11	10	45.2	45.2	45.2	51.96	0	165.55	1124200000	83	1	460	15	15	15	474	67;188;996;1504;2020;4210;8005;11746;12522;12877;13248;15147;17579;18451;19454	68;192;1022;1548;2080;4331;8216;12054;12947;13308;13693;15638;18135;19033;20062	433;434;435;436;1211;1212;1213;6467;6468;9658;9659;9660;12649;12650;12651;12652;12653;12654;27342;27343;27344;27345;27346;27347;27348;27349;52525;52526;52527;52528;52529;78206;78207;78208;78209;78210;84045;84046;86204;86205;86206;86207;86208;86209;86210;86211;86212;88994;88995;88996;88997;88998;88999;99323;99324;99325;99326;117728;123329;123330;123331;129286;129287;129288	615;616;617;618;1706;1707;1708;1709;8853;13170;17124;17125;17126;17127;17128;17129;17130;17131;17132;17133;17134;17135;17136;17137;17138;17139;17140;17141;17142;17143;17144;17145;17146;17147;17148;37446;37447;37448;37449;37450;37451;37452;37453;37454;37455;37456;37457;37458;37459;37460;37461;37462;71579;71580;106101;113786;116730;116731;116732;116733;116734;116735;116736;116737;116738;116739;1167…	616;1706;8853;13170;17137;37451;71579;106101;113786;116730;120651;133983;159165;166867;174700
P22907;P22907-2	P22907;P22907-2	Porphobilinogen deaminase	Hmbs	0.197037	25.3311	0.102466	0.126674	0.122022	0.145433	4	1.75876	1.95314	-6.25336	25.4858	25.4711	25.3321	25.1993	25.3666	25.1319	4	4	4	4	4	3	37	37	37	17.612	0	23.439	674600000	41	2	162	4	4	4	475	3194;4380;6024;12604	3292;4507;6190;13029	20677;20678;20679;20680;20681;20682;20683;28288;28289;28290;28291;28292;39385;39386;39387;39388;39389;39390;39391;39392;39393;39394;39395;39396;84498;84499;84500;84501;84502;84503;84504;84505;84506;84507	28158;28159;28160;28161;28162;28163;28164;28165;28166;28167;38697;53788;53789;53790;53791;53792;53793;53794;53795;53796;53797;53798;53799;53800;53801;53802;53803;53804;114435;114436;114437;114438;114439;114440;114441;114442;114443;114444;114445;114446;114447	28159;38697;53794;114443
P23116	P23116	Eukaryotic translation initiation factor 3 subunit A	Eif3a	2.31119	24.3777	0.00119706	0.00279137	0.000634988	0.00142389	2	5.84317	6.0758	-1.32223	25.7432	25.7048	25.1518	22.486	23.8481	23.3322	2	2	2	1	1	1	13.9	13.9	13.9	17.879	0	3.1254	390140000	18	1	151	2	2	2	476	12600;13450	13025;13904	84483;84484;84485;84486;84487;84488;84489;84490;90261;90262;90263	114404;114405;114406;114407;114408;114409;114410;114411;114412;114413;114414;114415;114416;114417;114418;114419;114420;122361	114415;122361
P23242	P23242	Gap junction alpha-1 protein	Gja1	2.72944	25.1601	4.26171e-05	0.000226549	1.81971e-05	8.30669e-05	1	10.2482	11.5633	2.50448	26.4742	26.5317	26.5686	23.8614	24.2163	23.3084	3	3	3	0	0	0	20	20	20	25.728	0	80.848	357750000	22	1	230	3	3	3	478	1813;13618;14502	1867;14077;14972	11448;11449;11450;91252;91253;91254;91255;95325;95326;95327;95328;95329;95330	15542;15543;123565;123566;123567;123568;123569;123570;128804;128805;128806;128807;128808;128809;128810;128811;128812;128813;128814;128815;128816;128817	15543;123567;128808
P23249	P23249	Putative helicase MOV-10	Mov10	1.38626	24.2878	1.65259e-05	0.000123915	0.000144658	0.000422775	1	7.43819	13.7836	3.57913	25.085	24.9225	24.9352	23.4627	23.6426	23.6786	3	4	3	0	1	0	11.8	11.8	11.8	51.935	0	9.1803	147030000	13	1	466	4	4	4	479	4657;9578;14908;17702	4786;9836;15393;18263	30522;30523;30524;64548;64549;64550;64551;64552;97906;97907;97908;118522	41803;41804;41805;41806;87800;87801;87802;87803;87804;132132;132133;132134;160293	41803;87804;132132;160293
P23475	P23475	X-ray repair cross-complementing protein 6	Xrcc6	-1.05279	25.7323	0.000229504	0.000749925	2.48448e-05	0.000104869	7	-9.77544	-8.41219	0.575845	25.3451	25.0534	25.219	26.0865	26.3124	26.377	8	8	7	7	8	6	56.9	56.9	56.9	22.119	0	68.519	1666600000	77	1	197	9	9	9	480	2993;3056;4306;11621;12838;14509;15951;17228;17629	3085;3152;4428;11928;13269;14979;16462;17771;18189	19393;19394;19395;19396;19397;19398;19399;19400;19847;19848;19849;19850;19851;19852;19853;19854;19855;27828;27829;77483;77484;77485;77486;77487;77488;86004;86005;86006;86007;86008;86009;86010;95369;95370;95371;95372;95373;95374;95375;95376;95377;104669;104670;104671;104672;104673;104674;104675;114156;114157;114158;114159;114160;114161;114162;114163;114164;118092;118093;118094;118095;118096	26463;26464;26465;26466;26467;26468;26469;27107;27108;27109;27110;27111;27112;27113;27114;38069;38070;105099;105100;105101;105102;105103;116480;116481;116482;116483;116484;116485;128866;128867;128868;128869;128870;128871;128872;128873;128874;128875;128876;128877;128878;128879;128880;128881;128882;128883;128884;128885;141542;141543;141544;141545;141546;141547;141548;141549;141550;141551;141552;141…	26466;27112;38069;105102;116480;128870;141556;154286;159677
P23506;P23506-2	P23506;P23506-2	Protein-L-isoaspartate(D-aspartate) O-methyltransferase	Pcmt1	3.20019	24.863	1.22952e-06	2.91073e-05	1.18026e-06	1.25483e-05	1	15.3888	22.1694	6.44089	26.2766	26.4972	26.6154	23.0702	23.4531	23.2655	2	2	2	1	0	1	64.2	64.2	64.2	5.7417	0	47.119	304510000	18	2	53	2	2	2	482	10292;12157	10566;12516	69138;69139;69140;69141;69142;69143;69144;81360;81361;81362	93723;93724;93725;93726;93727;93728;93729;93730;93731;93732;93733;93734;93735;93736;93737;110229;110230;110231;110232	93734;110229
P23591	P23591	GDP-L-fucose synthase	Tsta3	-1.17102	26.0551	0.0108948	0.017732	0.00458942	0.00785236	4	-4.09716	-3.75464	-3.83255	25.2789	25.4676	25.6622	25.96	26.9558	27.0059	3	3	3	3	4	4	45.8	45.8	45.8	14.492	0	22.751	1162000000	26	1	131	4	4	4	483	1913;8525;18353;18448	1969;8747;18933;19030	11900;11901;11902;11903;11904;56200;56201;56202;56203;56204;122625;122626;122627;122628;122629;122630;123309;123310;123311;123312	16071;16072;16073;16074;16075;16076;16077;16078;16079;16080;16081;76450;165902;165903;165904;165905;165906;165907;165908;165909;165910;165911;166846;166847;166848;166849	16080;76450;165905;166847
P24270	P24270	Catalase	Cat	2.95184	27.4592	1.80793e-07	1.31847e-05	2.48523e-09	4.19848e-07	7	37.5184	31.3791	8.40239	28.8766	28.9691	28.9597	26.1112	25.8818	25.9568	12	13	13	6	10	9	65.5	65.5	65.5	29.364	0	323.31	5246700000	147	1	258	13	13	13	486	1951;3340;5578;5938;5974;6794;7510;8711;9449;9893;10083;10846;12662	2009;3442;5731;6103;6140;6976;7712;8946;9705;10160;10353;11134;11135;13088	12181;12182;12183;12184;12185;12186;21705;21706;21707;21708;21709;21710;21711;36546;36547;36548;36549;36550;36551;38843;38844;38845;38846;38847;38848;38849;38850;38851;38852;38853;39115;39116;39117;39118;39119;39120;39121;39122;39123;39124;39125;39126;39127;43945;43946;43947;43948;43949;43950;49300;49301;49302;57484;57485;57486;57487;63118;63119;63120;63121;63122;63123;63124;63125;63126;63127;631…	16466;16467;16468;16469;16470;16471;29577;29578;29579;29580;29581;29582;29583;29584;29585;29586;29587;29588;29589;29590;29591;29592;29593;49960;49961;49962;49963;49964;49965;49966;49967;49968;49969;49970;49971;49972;53056;53057;53058;53059;53060;53061;53062;53063;53064;53065;53066;53067;53068;53069;53070;53071;53072;53073;53074;53075;53459;53460;53461;53462;53463;53464;53465;53466;53467;53468;534…	16467;29584;49968;53065;53479;60182;67143;78213;85921;90261;92077;99177;115012
P24288	P24288	Branched-chain-amino-acid aminotransferase, cytosolic	Bcat1	-0.00133896	26.6475	0.992102	0.993	0.993589	0.994064	3	-0.0083262	-0.0103525	-7.96411	26.6765	26.7066	26.5573	26.4949	26.5659	26.8837	3	3	2	2	3	3	81.8	81.8	81.8	5.946	0	20.064	1065100000	32	1	55	3	3	3	487	2582;4323;6859	2656;4446;7045	16541;16542;16543;16544;16545;16546;27938;27939;27940;27941;27942;27943;27944;27945;27946;44342;44343;44344;44345;44346;44347	22491;22492;22493;22494;22495;22496;22497;22498;22499;22500;22501;22502;22503;38245;38246;38247;38248;38249;38250;38251;38252;38253;38254;38255;38256;38257;38258;60735;60736;60737;60738;60739	22500;38249;60737
P24369	P24369	Peptidyl-prolyl cis-trans isomerase B	Ppib	-1.05864	29.948	7.24751e-05	0.000323339	3.9361e-06	2.74884e-05	8	-12.8863	-10.4697	1.89811	29.5031	29.3836	29.3695	30.3626	30.4526	30.6168	7	7	8	8	7	7	70.6	70.6	70.6	13.046	0	323.31	25931000000	159	1	119	8	8	8	488	2189;3072;5592;7728;8067;14848;16688;17625	2252;2253;3168;5745;7938;8280;15333;17217;18184;18185	13743;13744;13745;13746;13747;13748;13749;13750;13751;13752;13753;13754;13755;13756;13757;13758;13759;13760;13761;13762;13763;13764;13765;13766;13767;13768;13769;13770;13771;13772;13773;13774;13775;13776;13777;13778;13779;13780;13781;13782;19936;19937;19938;19939;19940;19941;19942;19943;19944;19945;19946;19947;36622;36623;36624;36625;36626;36627;50825;50826;50827;50828;50829;50830;50831;50832;508…	18743;18744;18745;18746;18747;18748;18749;18750;18751;18752;18753;18754;18755;18756;18757;18758;18759;18760;18761;18762;18763;18764;18765;18766;18767;18768;18769;18770;18771;18772;18773;18774;18775;18776;18777;18778;18779;18780;18781;18782;18783;18784;18785;18786;18787;18788;18789;18790;27236;27237;27238;27239;27240;27241;27242;27243;27244;27245;27246;27247;27248;27249;27250;27251;27252;50058;500…	18778;27248;50067;69106;72447;131689;149196;159636	131	21
P24452	P24452	Macrophage-capping protein	Capg	3.47262	25.5386	1.01293e-07	9.35151e-06	1.06937e-06	1.16631e-05	2	15.6129	34.8433	8.95559	27.1758	27.4006	27.2483	23.7662	23.9018	23.7389	4	4	4	2	1	1	84.5	84.5	84.5	7.972	0	140.25	876880000	46	1	71	4	4	4	489	2130;2482;4836;18152	2192;2554;4968;4969;18730	13389;13390;13391;13392;13393;13394;13395;13396;13397;13398;13399;15853;15854;15855;31517;31518;31519;31520;31521;31522;31523;31524;31525;31526;31527;31528;31529;31530;31531;31532;31533;31534;121376;121377;121378;121379;121380;121381	18268;18269;18270;18271;18272;18273;18274;18275;21567;21568;21569;21570;21571;21572;43205;43206;43207;43208;43209;43210;43211;43212;43213;43214;43215;43216;43217;43218;43219;43220;43221;43222;43223;43224;43225;43226;43227;43228;43229;43230;43231;43232;164301;164302;164303;164304;164305;164306;164307;164308;164309	18269;21568;43216;164307	132	36
P24472	P24472	Glutathione S-transferase A4	Gsta4	7.07856	26.8361	4.21346e-06	5.6986e-05	3.9318e-07	6.18366e-06	1	18.0689	17.7134	5.10473	30.4475	30.1672	30.5114	23.5095	23.9503	22.4305	3	3	3	0	1	0	65.2	53	53	7.7668	0	16.345	2787200000	28	1	66	4	3	3	490	655;5481;8867;18659	674;5628;9107;19247	4296;4297;4298;35924;35925;35926;58423;58424;58425;58426;124468;124469;124470;124471;124472;124473;124474;124475;124476;124477;124478;124479;124480;124481;124482;124483;124484;124485	5767;5768;5769;5770;5771;5772;49132;49133;49134;49135;79505;79506;79507;79508;79509;79510;168308;168309;168310;168311;168312;168313;168314;168315;168316;168317;168318;168319;168320;168321;168322;168323;168324	5768;49133;79506;168310
P24527	P24527	Leukotriene A-4 hydrolase	Lta4h	0.117567	30.4114	0.382282	0.414689	0.288125	0.318368	9	1.14945	0.94849	-7.47286	30.6104	30.5536	30.2466	30.4349	30.3055	30.3175	14	13	12	8	8	9	63.6	63.6	63.6	36.649	0	323.31	11947000000	130	1	327	14	14	14	491	1108;2690;3122;4288;7335;11631;12289;13409;13802;15027;15288;15939;16800;17992	1144;2766;3218;4410;7533;11938;12685;13862;14264;15516;15781;16450;17334;18566	7310;7311;7312;17211;17212;17213;17214;17215;17216;17217;17218;17219;17220;17221;17222;17223;17224;17225;17226;20248;20249;20250;27738;27739;27740;27741;27742;27743;48056;48057;77524;77525;77526;77527;77528;77529;77530;77531;77532;77533;77534;77535;82365;82366;82367;82368;82369;82370;89929;89930;89931;89932;89933;89934;89935;89936;89937;89938;89939;92090;92091;92092;98683;98684;98685;98686;98687;…	10045;10046;10047;23371;23372;23373;23374;23375;23376;23377;23378;23379;23380;23381;23382;23383;23384;23385;23386;23387;23388;23389;23390;23391;23392;23393;23394;27590;27591;27592;27593;27594;37934;37935;37936;37937;37938;37939;37940;37941;65511;65512;105153;105154;105155;105156;105157;105158;105159;105160;105161;105162;111408;111409;111410;111411;111412;111413;111414;111415;111416;111417;111418;…	10046;23378;27591;37941;65512;105161;111415;121866;124663;133144;135145;141424;150624;163051
P24547	P24547	Inosine-5-monophosphate dehydrogenase 2	Impdh2	1.01861	28.1509	0.00110064	0.00261342	0.000165202	0.000465134	10	7.2827	6.18012	-1.22588	28.8085	28.7662	28.406	27.4006	27.7723	27.752	12	12	11	9	9	9	62	62	58.6	25.814	0	323.31	7179300000	156	1	237	13	13	12	492	2339;2340;3417;3618;5301;5414;5878;7358;10990;11686;12868;16564;18964	2405;2406;3520;3725;5444;5558;6042;7557;11285;11994;13299;17091;19560	14904;14905;14906;14907;14908;14909;14910;14911;14912;14913;22165;22166;22167;22168;22169;22170;23590;23591;23592;34692;34693;34694;34695;34696;34697;34698;35426;35427;35428;38509;38510;38511;38512;38513;38514;38515;38516;38517;38518;38519;48227;48228;73917;73918;73919;73920;73921;73922;73923;73924;73925;73926;73927;73928;73929;73930;73931;77808;77809;77810;77811;77812;77813;86167;86168;86169;861…	20287;20288;20289;20290;20291;20292;20293;20294;30208;30209;30210;30211;30212;30213;30214;30215;30216;30217;30218;30219;32126;47526;47527;47528;47529;47530;47531;47532;47533;47534;47535;47536;47537;47538;47539;48475;48476;48477;52554;52555;52556;52557;52558;52559;52560;52561;52562;52563;52564;52565;52566;52567;52568;52569;52570;52571;52572;65709;65710;100233;100234;100235;100236;100237;100238;100…	20289;20290;30214;32126;47533;48477;52567;65709;100263;105510;116702;148142;170644
P24549	P24549	Retinal dehydrogenase 1	Aldh1a1	3.62455	24.744	1.90554e-05	0.000134839	4.92604e-06	3.27942e-05	1	12.4644	13.4259	3.41829	26.5477	26.4347	26.6863	22.6703	22.5976	23.5271	3	3	3	0	0	0	38.1	30.5	19	11.377	0	7.3715	359480000	21	1	105	4	3	2	493	3655;8377;16903;18286	3765;8596;17440;18865	23816;23817;23818;55317;55318;55319;112134;112135;112136;112137;112138;122249;122250;122251;122252;122253;122254;122255;122256	32445;32446;32447;32448;32449;32450;75341;75342;75343;75344;75345;75346;151536;151537;151538;151539;151540;151541;151542;151543;151544;165448;165449;165450;165451;165452;165453;165454;165455;165456;165457;165458;165459;165460;165461	32445;75344;151543;165457
P24788;P24788-2	P24788;P24788-2	Cyclin-dependent kinase 11B	Cdk11b	0.954867	24.5326	0.0517694	0.0686009	0.0297816	0.0408756	4	2.71963	2.46827	-5.54172	24.886	25.146	24.9981	24.13	24.7806	23.255	8	7	6	5	5	3	32.5	32.5	32.5	46.058	0	18.795	346060000	34	2	406	11	11	11	494	1172;2637;4689;7990;9114;9144;12350;15480;16225;16555;19192	1208;2711;4818;8201;9360;9391;12760;15977;16743;17082;19790	7656;7657;7658;7659;16831;16832;16833;16834;30682;30683;30684;52434;52435;52436;52437;52438;60125;60126;60127;60370;60371;82899;82900;82901;101316;101317;101318;101319;101320;107557;107558;109631;109632;109633;109634;127616;127617;127618	10449;10450;10451;22874;22875;42027;42028;42029;42030;42031;71430;71431;71432;71433;71434;82085;82086;82087;82409;82410;112178;112179;136768;136769;136770;136771;136772;136773;145136;145137;148040;148041;148042;172448;172449	10449;22874;42031;71431;82085;82410;112179;136770;145137;148040;172448
P25206	P25206	DNA replication licensing factor MCM3	Mcm3	0.186122	27.2482	0.0476142	0.0638742	0.00182333	0.00351348	18	4.86564	2.53273	-5.45246	27.3424	27.3343	27.347	27.1897	27.1687	27.1069	20	20	19	17	17	18	61.3	61.3	61.3	50.175	0	323.31	6569100000	219	1	452	21	21	21	495	536;644;1858;2088;2227;2314;3280;4171;6936;7128;8791;9674;10357;10610;14866;15479;15686;16278;16405;16741;19374	552;663;1913;2149;2292;2380;3381;4291;7123;7319;9029;9932;10631;10886;15351;15976;16187;16799;16929;17270;19979	3517;3518;3519;3520;3521;3522;4251;4252;4253;4254;4255;4256;11633;11634;11635;11636;11637;13096;13097;13098;13099;13100;13101;14076;14077;14078;14079;14080;14081;14742;14743;14744;14745;14746;14747;14748;14749;14750;14751;14752;14753;14754;14755;21239;21240;21241;21242;21243;21244;21245;21246;21247;21248;21249;21250;27069;27070;27071;27072;27073;27074;44760;44761;44762;44763;44764;44765;44766;467…	4754;4755;4756;4757;4758;4759;4760;4761;4762;4763;4764;4765;4766;4767;4768;4769;5717;5718;5719;5720;5721;5722;5723;5724;5725;5726;5727;15752;15753;15754;15755;15756;17856;17857;17858;17859;17860;17861;17862;17863;19207;19208;19209;19210;19211;19212;19213;20074;20075;20076;20077;20078;20079;20080;20081;20082;20083;20084;28913;28914;28915;28916;28917;28918;28919;28920;28921;28922;28923;28924;28925;…	4761;5723;15753;17859;19208;20075;28923;37060;61345;63687;78778;88520;94731;96901;131803;136765;138634;145906;146881;149707;173988
P25444	P25444	40S ribosomal protein S2	Rps2	-0.165665	29.7995	0.116531	0.141815	0.0337751	0.0457108	12	-2.6328	-1.85739	-6.3833	29.6922	29.7003	29.7575	30.0045	29.812	29.8306	14	12	11	12	12	12	63.3	63.3	63.3	23.385	0	323.31	25392000000	292	1	221	14	14	14	496	482;1378;1764;4555;4726;4883;6076;6976;10603;11330;14898;14899;15216;16849	497;1420;1815;4683;4855;5017;6244;7163;10878;10879;11629;15383;15384;15707;17384	3090;3091;3092;3093;3094;3095;3096;3097;3098;3099;3100;3101;3102;3103;3104;3105;3106;3107;3108;3109;3110;3111;3112;3113;3114;3115;3116;3117;3118;3119;3120;3121;3122;3123;3124;3125;3126;3127;3128;3129;3130;8958;8959;8960;8961;11202;11203;29847;29848;29849;29850;29851;29852;29853;29854;29855;29856;29857;29858;29859;29860;29861;29862;29863;29864;29865;29866;29867;29868;29869;29870;29871;29872;29873;…	4121;4122;4123;4124;4125;4126;4127;4128;4129;4130;4131;4132;4133;4134;4135;4136;4137;4138;4139;4140;4141;4142;4143;4144;4145;4146;4147;4148;4149;4150;4151;4152;4153;4154;4155;4156;4157;4158;4159;4160;4161;4162;4163;4164;4165;4166;4167;4168;4169;4170;4171;4172;4173;4174;4175;4176;4177;4178;4179;4180;4181;4182;4183;4184;4185;4186;4187;4188;4189;12235;15248;40783;40784;40785;40786;40787;40788;40789;…	4165;12235;15248;40809;42396;43636;54311;61638;96816;102870;132047;132055;134502;151074	133;134	156;157
P25976;P25976-2	P25976;P25976-2	Nucleolar transcription factor 1	Ubtf	1.7186	24.6895	0.000412369	0.00116832	0.000310831	0.000785162	1	6.57721	7.50998	-0.0978551	25.5902	25.5744	25.4818	24.2921	23.4143	23.7841	10	9	8	0	0	1	27.9	27.9	27.9	55.55	0	34.113	612310000	41	2	481	10	10	10	497	302;5426;5750;7554;10172;13964;16274;16423;18739;18761	312;5571;5909;7757;10443;14427;16794;16947;19329;19352	1931;1932;1933;35491;35492;35493;37699;37700;37701;49672;49673;49674;49675;49676;68422;68423;68424;92760;92761;107979;107980;107981;107982;107983;107984;108859;108860;108861;108862;108863;108864;124945;124946;125058;125059;125060	2685;2686;2687;2688;48572;48573;48574;51483;51484;67612;67613;67614;67615;67616;67617;67618;92817;92818;92819;92820;92821;92822;125508;145697;145698;145699;145700;145701;145702;145703;145704;145705;145706;146963;146964;146965;146966;146967;146968;168942;168943;168944;169084	2685;48572;51483;67612;92820;125508;145703;146966;168942;169084
P26039	P26039	Talin-1	Tln1	-0.119066	26.2292	0.258659	0.290465	0.105833	0.127994	24	-1.85599	-1.25803	-7.14368	26.1043	26.136	26.2687	26.3974	26.2508	26.2181	26	28	23	26	26	24	52.1	52.1	46	97.268	0	323.31	5272200000	233	1	924	34	34	28	498	5;769;820;1155;1239;1342;1441;1461;1491;2049;2300;2890;3325;4482;4790;5264;5265;6526;7051;8355;10368;10373;11989;12862;13573;14746;16124;16262;16779;16826;16913;17209;17872;18360	5;791;842;1191;1277;1383;1483;1503;1534;2110;2366;2980;3426;4610;4922;5407;5408;6704;7240;8573;10642;10647;12308;13293;14031;15230;16640;16782;17310;17361;17450;17751;18444;18940	39;40;41;42;43;44;4956;4957;4958;4959;4960;4961;4962;4963;5247;5248;5249;5250;5251;5252;7558;7559;7560;7561;7562;7563;7564;7565;7566;7567;7568;7569;7570;8137;8138;8139;8140;8141;8142;8751;8752;8753;8754;8755;8756;9265;9266;9267;9268;9269;9270;9271;9272;9273;9274;9275;9276;9390;9583;9584;9585;9586;9587;9588;12908;12909;12910;12911;12912;14652;14653;14654;14655;14656;14657;18822;18823;18824;18825;1…	50;51;52;53;54;55;56;57;58;59;60;61;62;63;64;65;6694;6695;6696;6697;6698;6699;6700;7076;7077;7078;7079;10344;10345;10346;10347;10348;10349;10350;10351;10352;11112;11113;11114;11115;11116;11117;11954;11955;11956;11957;11958;11959;12607;12608;12609;12610;12611;12612;12613;12614;12615;12616;12617;12618;12619;12757;13058;13059;13060;13061;13062;13063;13064;13065;13066;17632;17633;17634;17635;17636;17…	50;6699;7077;10347;11116;11959;12615;12757;13062;17633;19964;25699;29341;39443;42924;47236;47237;58372;62250;75117;94807;94835;108410;116661;123286;130823;144288;145516;150322;150917;151605;154079;161978;165968
P26040	P26040	Ezrin	Ezr	-0.349607	27.5411	0.0184464	0.027898	0.00301777	0.00540568	16	-4.43723	-3.2964	-4.41909	27.2926	27.4524	27.3539	27.5909	27.8681	27.6887	19	18	18	15	15	16	59.4	59.4	43.1	46.435	0	323.31	6726900000	236	1	392	21	21	14	499	1074;2959;3510;4267;4864;5929;6299;6959;7791;7813;8153;8496;8792;9180;9930;13396;13909;13951;15228;16019;18331	1109;3051;3615;4389;4997;6094;6471;7146;8001;8023;8367;8718;9030;9427;10197;13848;13849;14372;14414;15720;16532;18910	7110;7111;7112;7113;7114;7115;7116;19218;19219;19220;19221;19222;19223;22740;22741;22742;22743;22744;22745;22746;22747;27649;27650;27651;31695;31696;31697;31698;31699;31700;31701;31702;31703;31704;31705;31706;31707;31708;38771;38772;38773;38774;38775;38776;38777;38778;38779;38780;38781;38782;38783;38784;38785;38786;38787;38788;38789;38790;38791;38792;38793;41119;41120;41121;41122;41123;41124;4112…	9776;9777;9778;9779;9780;9781;9782;9783;9784;9785;26253;26254;26255;26256;31027;31028;31029;31030;31031;31032;31033;31034;37837;37838;37839;43471;43472;43473;43474;43475;43476;43477;43478;43479;43480;43481;43482;43483;43484;43485;43486;43487;43488;43489;43490;43491;43492;43493;52935;52936;52937;52938;52939;52940;52941;52942;52943;52944;52945;52946;52947;52948;52949;52950;52951;52952;52953;52954;5…	9780;26253;31031;37839;43474;52938;56249;61518;69605;69742;73169;76274;78791;82871;90499;121814;125214;125442;134592;143294;165760	135	239
P26041	P26041	Moesin	Msn	-0.374923	27.2265	0.0786673	0.0995335	0.0515525	0.0667974	5	-2.34384	-2.15076	-5.98183	27.115	27.0902	26.9119	27.0607	27.5767	27.6044	6	6	5	6	4	5	55.8	22.5	22.5	29.848	0	41.257	1355600000	70	1	258	15	6	6	500	792;937;1074;1196;3401;4553;8153;8352;8880;9180;9930;13396;13909;15708;18331	814;961;1109;1232;1233;3504;4681;8367;8570;9120;9121;9427;10197;13848;13849;14372;16211;18910	5096;5097;5098;5099;5100;6111;6112;6113;6114;6115;6116;6117;7110;7111;7112;7113;7114;7115;7116;7841;7842;7843;7844;7845;7846;7847;7848;7849;7850;7851;7852;7853;7854;7855;7856;7857;22094;22095;22096;29834;29835;29836;29837;29838;29839;29840;53704;53705;53706;53707;55130;55131;55132;55133;55134;55135;55136;58478;58479;58480;58481;58482;58483;58484;58485;58486;58487;58488;58489;60739;60740;60741;607…	6863;6864;8357;8358;8359;8360;8361;8362;8363;8364;8365;8366;8367;8368;8369;8370;9776;9777;9778;9779;9780;9781;9782;9783;9784;9785;10694;10695;10696;10697;10698;10699;10700;10701;10702;10703;10704;10705;10706;10707;10708;10709;10710;10711;10712;10713;10714;10715;10716;10717;10718;10719;10720;30115;30116;30117;40766;40767;40768;40769;40770;40771;40772;73167;73168;73169;73170;75091;75092;75093;75094…	6863;8363;9780;10700;30116;40766;73169;75092;79569;82871;90499;121814;125214;138840;165760	135;136	113;200
P26043	P26043	Radixin	Rdx	1.37977	26.2866	4.8067e-06	5.99517e-05	1.29054e-07	2.96546e-06	7	21.2408	17.292	4.95935	26.9791	26.908	27.0422	25.6308	25.5563	25.603	10	12	11	7	7	6	56.6	40.4	34.8	46.217	0	118.66	1927100000	121	1	394	19	12	10	501	408;792;1074;3977;4862;5249;6966;7790;7814;8153;8352;9180;9930;13098;13396;13909;13959;16479;18331	421;814;1109;4093;4995;5392;7153;8000;8024;8367;8570;9427;10197;13539;13848;13849;14372;14422;17004;18910	2664;2665;2666;2667;2668;2669;5096;5097;5098;5099;5100;7110;7111;7112;7113;7114;7115;7116;25902;25903;25904;25905;25906;25907;31682;31683;31684;31685;31686;31687;31688;31689;34368;34369;34370;34371;34372;34373;34374;34375;34376;34377;34378;34379;34380;34381;34382;34383;34384;34385;34386;34387;34388;34389;44937;44938;51168;51169;51294;51295;51296;51297;53704;53705;53706;53707;55130;55131;55132;551…	3570;3571;3572;3573;3574;3575;3576;3577;3578;3579;3580;6863;6864;9776;9777;9778;9779;9780;9781;9782;9783;9784;9785;35298;35299;35300;35301;43455;43456;43457;43458;43459;43460;43461;43462;47103;47104;47105;47106;47107;47108;47109;47110;47111;47112;47113;47114;47115;47116;47117;47118;47119;47120;47121;47122;47123;47124;47125;47126;47127;47128;47129;47130;47131;47132;47133;47134;47135;47136;47137;47…	3576;6863;9780;35300;43460;47106;61592;69599;69764;73169;75092;82871;90499;119190;121814;125214;125485;147427;165760	135	246
P26350	P26350	Prothymosin alpha;Prothymosin alpha, N-terminally processed;Thymosin alpha	Ptma	-8.39785	27.6233	2.14914e-08	5.10301e-06	7.17462e-09	5.09468e-07	2	-32.2202	-46.0957	10.3138	23.5146	23.0921	23.6664	32.0188	31.7376	31.7104	1	1	1	2	2	2	63.2	63.2	63.2	4.1162	0	84.398	18016000000	26	1	38	2	2	2	504	4858;14463	4991;14931	31644;31645;31646;31647;95055;95056;95057;95058;95059;95060;95061	43395;43396;43397;43398;43399;43400;43401;43402;43403;128456;128457;128458;128459;128460;128461;128462;128463;128464;128465;128466;128467;128468;128469;128470;128471;128472	43400;128470
P26369	P26369	Splicing factor U2AF 65 kDa subunit	U2af2	0.465997	27.4008	0.015798	0.0243933	0.0119455	0.0179266	4	3.36845	3.42835	-4.24721	27.4902	27.5226	27.8887	27.0686	27.2225	27.2124	3	5	4	5	5	5	56.2	56.2	56.2	16.011	0	76.549	2808700000	72	1	146	5	5	5	505	9945;12615;14771;15475;19505	10212;13040;15256;15972;20116	66703;66704;66705;66706;66707;66708;66709;84563;84564;84565;84566;84567;97063;97064;97065;97066;97067;97068;97069;97070;97071;97072;97073;97074;101279;101280;101281;101282;101283;101284;101285;101286;101287;101288;101289;101290;129567;129568;129569;129570;129571;129572;129573;129574;129575;129576	90587;90588;90589;90590;90591;90592;90593;90594;90595;114492;114493;114494;114495;114496;114497;114498;114499;114500;114501;131014;131015;131016;131017;131018;131019;131020;131021;131022;131023;131024;131025;131026;136713;136714;136715;136716;136717;136718;136719;136720;136721;136722;136723;136724;136725;136726;136727;136728;136729;136730;136731;136732;136733;136734;136735;136736;136737;136738;17…	90588;114494;131020;136724;175146
P26516	P26516	26S proteasome non-ATPase regulatory subunit 7	Psmd7	-0.152348	28.2603	0.240066	0.271297	0.145377	0.170532	10	-1.63826	-1.31532	-7.07677	28.251	28.3237	27.9777	28.2858	28.3712	28.3524	12	13	12	9	11	9	80.2	80.2	80.2	26.99	0	192.71	6299000000	190	1	242	13	13	13	506	2069;2566;3092;8971;9041;12530;15566;15928;16328;17612;18390;18474;18850	2130;2640;3188;9214;9287;12955;16064;16439;16851;18171;18972;19057;19443	13001;13002;13003;13004;16436;16437;16438;16439;16440;16441;16442;16443;16444;16445;16446;16447;20052;20053;20054;20055;59107;59108;59109;59110;59111;59112;59527;59528;59529;59530;59531;59532;59533;59534;59535;59536;59537;59538;84090;84091;84092;84093;84094;84095;101847;101848;101849;101850;101851;101852;101853;101854;101855;101856;101857;101858;101859;104476;104477;104478;104479;104480;104481;10…	17738;17739;17740;17741;17742;17743;17744;22349;22350;22351;22352;22353;22354;22355;22356;22357;22358;22359;22360;22361;22362;22363;22364;22365;22366;22367;22368;22369;22370;22371;22372;22373;22374;22375;22376;22377;22378;27374;27375;27376;80514;80515;80516;81164;81165;81166;81167;81168;81169;81170;81171;81172;81173;81174;81175;81176;81177;81178;113888;113889;113890;113891;113892;113893;113894;11…	17743;22361;27374;80515;81178;113888;137461;141261;146307;159546;166382;167006;169681
P26638	P26638	Serine--tRNA ligase, cytoplasmic	Sars	-1.65234	28.308	9.11993e-06	8.54793e-05	1.82268e-07	3.60655e-06	13	-20.2042	-15.3773	4.24709	27.4473	27.6577	27.3403	29.1577	29.0906	29.1541	13	13	12	14	15	15	62.8	62.8	62.8	36.298	0	323.31	14991000000	202	1	320	15	15	15	507	2140;2853;3803;3804;3971;4302;4826;8045;9572;10549;17199;17601;18802;19173;19389	2202;2942;3917;3918;4087;4424;4958;8257;9830;10824;17741;18159;19394;19770;19995	13459;13460;13461;13462;13463;13464;13465;18606;18607;18608;18609;18610;18611;24754;24755;24756;24757;24758;24759;24760;25879;25880;25881;25882;25883;25884;25885;25886;25887;27798;27799;27800;27801;27802;27803;27804;31446;31447;31448;31449;31450;31451;31452;31453;31454;31455;31456;31457;31458;52986;52987;52988;52989;52990;52991;64505;64506;64507;64508;64509;64510;64511;64512;70947;70948;70949;709…	18373;18374;18375;18376;18377;18378;18379;18380;18381;18382;18383;18384;25428;25429;25430;25431;25432;33739;33740;33741;33742;33743;33744;33745;33746;33747;33748;35270;35271;35272;35273;35274;35275;35276;35277;35278;35279;35280;35281;35282;35283;35284;38022;38023;38024;38025;38026;38027;38028;38029;38030;38031;38032;38033;38034;38035;38036;38037;38038;38039;43117;43118;43119;43120;43121;43122;431…	18377;25429;33743;33745;35279;38022;43128;72203;87750;96246;153991;159453;169397;172298;174138
P26883	P26883	Peptidyl-prolyl cis-trans isomerase FKBP1A	Fkbp1a	2.82177	27.2608	0.0504338	0.0671508	0.0290147	0.039977	2	2.73769	2.48837	-5.51388	28.8879	28.599	28.5283	26.7769	23.2283	27.5447	1	1	1	1	1	1	41.2	41.2	41.2	3.9134	0	34.153	1619400000	27	1	34	1	1	1	508	7148	7339;7340	46878;46879;46880;46881;46882;46883;46884;46885;46886;46887;46888;46889;46890;46891;46892;46893;46894;46895;46896;46897;46898;46899;46900;46901;46902	63885;63886;63887;63888;63889;63890;63891;63892;63893;63894;63895;63896;63897;63898;63899;63900;63901;63902;63903;63904;63905;63906;63907;63908;63909;63910;63911	63890	137	29
P27046;Q8BRK9;Q8BRK9-2	P27046	Alpha-mannosidase 2	Man2a1	-1.3897	26.116	1.61392e-05	0.000121871	5.82062e-07	8.18333e-06	8	-17.0648	-13.844	3.60584	25.4311	25.3521	25.4803	26.8624	26.9084	26.6618	8	10	7	8	8	8	35	35	35	41.953	0	41.168	1527000000	47	3	363	11	11	11	509	3252;5497;7222;7853;8258;8737;10383;17704;18074;18775;19219	3351;5645;7414;8063;8473;8972;10657;18266;18650;19366;19817	21024;21025;21026;21027;21028;36034;36035;36036;36037;47281;47282;47283;47284;47285;47286;47287;47288;51511;51512;51513;51514;51515;51516;54412;54413;54414;54415;54416;54417;57608;70011;70012;70013;70014;70015;70016;118533;118534;118535;118536;120920;120921;120922;120923;120924;120925;120926;120927;125144;125145;125146;125147;125148;125149;127715;127716;127717;127718;127719;127720	28610;28611;49269;49270;49271;64470;64471;64472;64473;64474;70045;70046;70047;70048;74046;74047;74048;74049;74050;74051;78377;94958;94959;94960;94961;94962;94963;94964;94965;94966;94967;160313;160314;160315;163720;163721;163722;163723;163724;163725;169219;172595;172596;172597;172598;172599;172600	28610;49269;64471;70045;74047;78377;94961;160315;163722;169219;172596
P27048;P63163	P27048;P63163	Small nuclear ribonucleoprotein-associated protein B;Small nuclear ribonucleoprotein-associated protein N	Snrpb;Snrpn	-0.349054	26.6314	0.0386022	0.0530843	0.0239199	0.0335632	5	-2.87211	-2.69615	-5.22703	26.4088	26.5699	26.3919	26.5764	26.9114	26.93	5	5	4	4	4	4	29.8	29.8	29.8	17.297	0	7.2235	1399600000	37	2	171	5	5	5	510	6201;7511;8103;12197;17665	6373;7713;8317;12570;18226	40557;40558;40559;40560;40561;40562;49303;49304;49305;53426;53427;53428;53429;53430;53431;81727;81728;81729;81730;81731;81732;81733;81734;81735;81736;81737;81738;118300;118301;118302;118303;118304;118305	55441;55442;55443;55444;55445;55446;55447;55448;55449;55450;55451;55452;55453;55454;67144;67145;72831;72832;72833;72834;110688;110689;110690;110691;110692;110693;110694;110695;110696;159956;159957;159958;159959;159960;159961;159962;159963	55447;67145;72832;110691;159959
P27612	P27612	Phospholipase A-2-activating protein	Plaa	0.3088	26.5371	0.0222739	0.0325799	0.0060087	0.00990786	8	3.88569	3.1389	-4.62722	26.6959	26.7282	26.6503	26.5032	26.4079	26.237	7	10	9	8	7	7	42.9	42.9	42.9	48.019	0	139.04	1474500000	71	1	443	12	12	12	511	666;1150;4271;6527;6873;8479;10721;11257;12537;15910;15978;17160	686;1186;4393;6705;7060;8701;10997;11556;12962;16420;16489;17700	4371;4372;4373;4374;4375;4376;4377;4378;4379;4380;4381;4382;4383;7536;7537;27666;27667;27668;42573;42574;42575;42576;42577;42578;42579;42580;42581;42582;42583;42584;42585;42586;44435;44436;44437;55969;55970;55971;72066;72067;72068;72069;72070;75371;75372;75373;75374;75375;75376;75377;84120;84121;84122;84123;84124;84125;104319;104880;104881;104882;113756;113757;113758;113759;113760;113761	5896;5897;5898;5899;5900;5901;5902;5903;5904;5905;5906;5907;5908;5909;5910;5911;5912;5913;5914;5915;5916;10310;37849;37850;37851;58373;58374;58375;58376;58377;58378;58379;58380;58381;58382;58383;58384;58385;58386;58387;58388;58389;60857;60858;60859;60860;60861;76154;76155;76156;76157;97730;97731;97732;97733;102305;102306;102307;113940;113941;113942;113943;113944;113945;113946;141035;141866;153723…	5905;10310;37850;58376;60859;76157;97732;102306;113943;141035;141866;153726
P27641	P27641	X-ray repair cross-complementing protein 5	Xrcc5	-1.89921	25.5723	0.00347031	0.00682878	0.00218287	0.00409655	2	-4.71	-4.86435	-2.53926	23.7263	25.0943	25.0474	26.494	26.4312	26.6404	1	2	2	3	3	3	21.1	21.1	21.1	20.003	0	32.721	649190000	17	1	171	3	3	3	512	3596;4714;5579	3703;4843;5732	23453;23454;23455;23456;30836;30837;30838;30839;30840;30841;36552;36553;36554;36555;36556;36557	31920;31921;31922;31923;31924;42271;42272;42273;42274;42275;42276;42277;42278;49973;49974;49975;49976	31921;42271;49973
P27659	P27659	60S ribosomal protein L3	Rpl3	-0.722118	29.037	0.00149553	0.00333606	0.00022875	0.0006065	8	-6.91248	-5.80583	-1.57745	28.8386	28.6105	28.5787	29.5719	29.2784	29.3438	8	8	10	7	8	8	53.8	53.8	53.8	23.468	0	323.31	12953000000	171	1	210	10	10	10	513	464;557;5349;7367;8214;9845;12991;16709;16873;16901	478;573;574;5492;7566;8428;10110;10111;13432;17238;17409;17438	2984;2985;2986;2987;2988;2989;3677;3678;3679;3680;3681;3682;3683;3684;3685;3686;3687;3688;3689;3690;3691;3692;3693;3694;3695;3696;3697;3698;3699;3700;3701;3702;3703;3704;3705;3706;34986;34987;34988;34989;34990;34991;48285;48286;48287;48288;48289;48290;48291;48292;48293;54155;54156;54157;54158;54159;54160;66127;66128;66129;66130;66131;66132;66133;66134;66135;66136;66137;66138;66139;66140;66141;661…	3978;3979;3980;3981;3982;3983;3984;3985;3986;3987;3988;4977;4978;4979;4980;4981;4982;4983;4984;4985;4986;4987;4988;4989;4990;4991;4992;4993;4994;4995;4996;4997;4998;4999;5000;5001;5002;5003;5004;5005;5006;5007;5008;5009;5010;5011;5012;5013;5014;5015;5016;5017;5018;5019;5020;5021;5022;5023;47861;47862;47863;65790;65791;65792;65793;65794;65795;65796;65797;65798;65799;65800;65801;73687;89831;89832;8…	3988;5005;47862;65800;73687;89871;118146;149370;151232;151501	138;139	71;104
P27661;Q64522	P27661;Q64522	Histone H2AX;Histone H2A type 2-B	H2afx;Hist2h2ab	5.6429	27.8342	0.000981633	0.00240568	0.0002364	0.000622918	2	6.8759	6.32453	-1.09454	30.6418	30.7933	30.532	22.9387	25.8191	26.2806	1	1	1	1	1	1	88.5	44.2	44.2	5.5864	0	323.31	5684400000	66	2	52	4	1	1	514	519;7477;7479;10526	535;7677;7679;10801	3412;3413;3414;3415;3416;3417;3418;3419;3420;3421;3422;3423;3424;3425;3426;3427;3428;3429;3430;3431;3432;3433;3434;3435;3436;3437;3438;3439;3440;3441;3442;3443;3444;3445;3446;3447;3448;3449;3450;3451;49064;49065;49066;49067;49068;49069;49070;49071;49072;49082;49083;49084;49085;49086;49087;49088;49089;49090;49091;49092;49093;49094;49095;70770;70771;70772;70773;70774;70775;70776;70777;70778;70779;7…	4572;4573;4574;4575;4576;4577;4578;4579;4580;4581;4582;4583;4584;4585;4586;4587;4588;4589;4590;4591;4592;4593;4594;4595;4596;4597;4598;4599;4600;4601;4602;4603;4604;4605;4606;4607;4608;4609;4610;4611;4612;4613;4614;4615;4616;4617;4618;4619;4620;4621;4622;4623;4624;4625;4626;4627;4628;4629;4630;4631;4632;4633;4634;4635;4636;4637;4638;4639;4640;4641;4642;4643;4644;4645;4646;4647;4648;4649;4650;4651…	4582;66815;66876;96060
P27773	P27773	Protein disulfide-isomerase A3	Pdia3	-0.543917	30.354	0.00092456	0.00228679	3.29957e-05	0.000131307	12	-9.36147	-6.40118	-1.02577	30.1245	30.0362	30.0855	30.7065	30.6372	30.5342	11	12	13	12	11	11	69.4	62.5	62.5	23.989	0	323.31	40260000000	315	1	216	14	13	13	515	1976;1977;2555;2639;2868;3164;5403;5867;10832;12009;13597;15667;15959;19048	2035;2036;2629;2713;2957;3260;5546;6030;6031;11120;12331;12332;14055;16168;16470;19644	12339;12340;12341;12342;12343;12344;12345;12346;12347;12348;12349;12350;12351;12352;12353;16351;16352;16353;16354;16355;16356;16357;16358;16359;16360;16361;16362;16363;16364;16365;16366;16367;16368;16369;16370;16371;16849;16850;16851;16852;16853;16854;16855;16856;16857;16858;16859;16860;16861;16862;16863;16864;16865;16866;16867;16868;16869;18694;18695;18696;18697;18698;18699;20467;20468;20469;204…	16699;16700;16701;16702;16703;16704;16705;16706;16707;16708;16709;16710;16711;16712;16713;16714;16715;16716;16717;16718;16719;16720;16721;16722;22237;22238;22239;22240;22241;22242;22243;22244;22245;22246;22247;22248;22249;22250;22251;22252;22253;22254;22255;22256;22257;22258;22259;22260;22261;22262;22263;22264;22265;22266;22267;22268;22269;22270;22906;22907;22908;22909;22910;22911;22912;22913;229…	16702;16722;22270;22915;25554;27860;48330;52492;98979;108664;123465;138375;141621;171292	140;141	152;192
P27808	P27808	Alpha-1,3-mannosyl-glycoprotein 2-beta-N-acetylglucosaminyltransferase	Mgat1	-1.74507	24.826	0.000106489	0.000426955	0.000122363	0.000373023	1	-7.63795	-9.7374	1.4574	24.3286	23.7166	23.8151	25.7093	25.6213	25.7649	0	0	0	4	5	5	46.9	46.9	46.9	14.909	0	32.704	640820000	20	1	128	5	5	5	516	491;4512;7116;15816;18577	507;4640;7307;16323;19162	3253;3254;3255;29008;29009;29010;46673;46674;46675;46676;46677;46678;103656;103657;103658;124050;124051;124052	4348;4349;39668;39669;39670;63597;63598;63599;63600;63601;63602;140031;140032;140033;140034;140035;140036;140037;167778;167779	4349;39670;63600;140031;167778
P28063	P28063	Proteasome subunit beta type-8	Psmb8	1.73706	25.6409	0.0647224	0.0835567	0.0429287	0.0566987	2	2.46848	2.29792	-5.778	26.2743	26.7184	26.5355	23.0181	25.5962	25.7028	4	4	3	1	3	3	57.9	57.9	57.9	14.087	0	17.602	635050000	17	1	126	4	4	4	518	5653;11313;13668;17471	5809;11612;14128;18020	37044;37045;37046;37047;37048;75670;75671;75672;91493;91494;91495;91496;91497;91498;116558;116559;116560;116561;116562	50593;50594;102769;102770;123882;123883;123884;123885;123886;123887;157576;157577;157578;157579;157580;157581;157582	50594;102769;123885;157577
P28271	P28271	Cytoplasmic aconitate hydratase	Aco1	1.29458	24.2043	0.00353115	0.00692087	0.00171328	0.00333467	3	4.92019	4.84613	-2.55905	24.7953	25.0314	24.7281	23.5739	23.0474	24.0498	4	4	2	2	3	2	32.9	32.9	32.9	36.704	0	24.537	402100000	32	1	328	6	6	6	519	5830;8618;13614;16552;17503;19354	5991;8850;14073;17079;18054;19959	38156;38157;38158;56912;56913;56914;56915;56916;56917;56918;91231;91232;91233;109614;109615;109616;117241;117242;128650	52058;52059;52060;77387;77388;77389;77390;77391;77392;77393;77394;77395;77396;77397;77398;77399;77400;77401;77402;123533;123534;123535;123536;123537;123538;148024;148025;148026;158498;158499;158500;173815	52059;77392;123534;148025;158498;173815
P28352	P28352	DNA-(apurinic or apyrimidinic site) lyase;DNA-(apurinic or apyrimidinic site) lyase, mitochondrial	Apex1	-2.02055	28.0513	1.39638e-06	3.11757e-05	5.08237e-08	1.67093e-06	6	-24.3044	-21.6625	6.30504	26.9681	27.0416	27.1135	29.134	29.1055	28.9452	6	6	6	6	5	5	64.3	64.3	64.3	14.283	0	213.75	5982600000	77	1	129	6	6	6	520	828;3601;3881;7880;9205;18227	850;3708;3997;8090;9453;18806	5296;5297;5298;5299;23475;23476;23477;23478;23479;23480;25295;25296;25297;25298;25299;25300;25301;25302;51663;51664;51665;51666;51667;51668;61561;61562;61563;61564;61565;61566;61567;61568;61569;61570;61571;61572;61573;61574;61575;61576;121797;121798;121799;121800;121801;121802;121803;121804;121805;121806;121807;121808;121809	7138;7139;7140;7141;7142;7143;7144;31958;31959;31960;31961;31962;31963;31964;31965;31966;31967;31968;31969;31970;31971;34459;34460;34461;34462;34463;34464;34465;34466;70267;70268;70269;70270;70271;83770;83771;83772;83773;83774;83775;83776;83777;83778;83779;83780;83781;83782;83783;83784;83785;83786;83787;83788;83789;83790;83791;83792;83793;83794;83795;83796;164810;164811;164812;164813;164814;16481…	7142;31959;34461;70267;83779;164812
P28474;Q64437	P28474	Alcohol dehydrogenase class-3	Adh5	0.0883662	27.741	0.451449	0.483582	0.570422	0.599308	3	0.595232	0.809573	-7.59911	27.705	27.8529	27.7976	27.5442	27.8505	27.6957	2	2	2	3	3	3	53.9	53.9	53.9	7.9213	0	37.347	1879400000	54	2	76	3	3	3	521	7933;8261;17248	8144;8476;17792	52052;52053;52054;52055;54424;54425;54426;54427;54428;54429;54430;54431;114271;114272;114273;114274;114275;114276;114277;114278;114279;114280;114281;114282;114283;114284;114285;114286;114287;114288;114289;114290;114291;114292	70837;70838;70839;70840;70841;70842;70843;74057;74058;74059;74060;74061;74062;74063;154466;154467;154468;154469;154470;154471;154472;154473;154474;154475;154476;154477;154478;154479;154480;154481;154482;154483;154484;154485;154486;154487;154488;154489;154490;154491;154492;154493;154494;154495;154496;154497;154498;154499;154500;154501;154502;154503;154504;154505;154506	70843;74058;154471
P28656	P28656	Nucleosome assembly protein 1-like 1	Nap1l1	1.22778	28.5702	0.000193976	0.000655896	0.000165448	0.000465214	3	7.28097	8.68789	0.769105	29.1635	29.3019	29.0868	28.2123	27.868	27.7886	4	4	4	2	2	2	62	53.7	53.7	13.974	0	274.33	5055900000	80	1	121	5	4	4	523	5917;6481;9548;13227;13989	6082;6656;9805;13671;14452	38692;38693;38694;38695;38696;38697;38698;38699;38700;38701;38702;38703;38704;38705;38706;38707;38708;38709;38710;38711;42246;42247;42248;42249;64365;64366;64367;64368;64369;64370;64371;64372;88856;88857;88858;88859;88860;88861;88862;88863;88864;88865;88866;88867;88868;92866;92867;92868;92869;92870;92871;92872;92873;92874	52801;52802;52803;52804;52805;52806;52807;52808;52809;52810;52811;52812;52813;52814;52815;52816;52817;52818;52819;52820;52821;52822;52823;52824;52825;52826;52827;52828;52829;52830;52831;52832;52833;52834;52835;52836;52837;52838;52839;52840;52841;52842;52843;52844;57891;57892;57893;57894;57895;57896;57897;57898;57899;57900;57901;87536;87537;87538;87539;87540;87541;87542;87543;87544;87545;87546;875…	52828;57897;87544;120407;125648
P28658	P28658	Ataxin-10	Atxn10	3.59795	24.7162	7.07092e-07	2.26205e-05	5.53588e-07	8.04774e-06	1	17.1901	24.5118	7.02431	26.5831	26.6655	26.297	23.0996	22.9086	22.7434	2	2	2	0	1	0	38.3	38.3	38.3	9.2334	0	10.181	269540000	10	1	81	2	2	2	524	2523;12054	2597;12386	16213;16214;16215;16216;80509;80510;80511	22042;22043;22044;22045;22046;22047;22048;109169;109170;109171	22043;109171
P28659-4;P28659;P28659-3;P28659-2	P28659-4;P28659;P28659-3;P28659-2	CUGBP Elav-like family member 1	Celf1	0.0999819	25.2332	0.260547	0.292218	0.476137	0.507483	3	0.752769	1.25242	-7.15014	25.2078	25.3594	25.2824	25.1994	25.1724	25.178	7	6	4	2	3	3	47.7	47.7	47.7	24.916	0	20.555	617780000	34	4	222	7	7	7	525	72;1002;4130;9542;12111;12243;17850	73;1031;4249;9799;12457;12629;18417	461;462;463;464;465;466;467;468;469;470;471;472;473;6672;26858;26859;26860;26861;26862;26863;26864;64322;64323;64324;80926;80927;80928;80929;80930;82075;82076;82077;82078;119448;119449;119450	659;660;661;662;663;664;665;666;667;9266;36733;36734;36735;36736;36737;36738;87466;87467;87468;87469;87470;87471;87472;87473;109685;109686;111056;111057;111058;111059;111060;111061;161654;161655;161656;161657	660;9266;36735;87469;109686;111060;161654
P28660;P28660-2	P28660;P28660-2	Nck-associated protein 1	Nckap1	1.4269	24.5367	0.0038764	0.0075035	0.00263736	0.00478441	1	4.5496	4.74912	-2.6652	25.3066	25.3326	25.1112	23.1684	24.0115	24.2897	6	6	6	1	3	0	15	15	15	64.854	0	52.874	468180000	35	2	568	6	6	6	526	27;661;3794;12882;15016;15023	28;681;3908;13313;15505;15512	156;157;158;159;4345;4346;4347;4348;24701;24702;24703;24704;86228;86229;86230;86231;86232;86233;86234;98617;98618;98619;98620;98621;98622;98623;98666;98667;98668;98669;98670;98671;98672	219;220;221;222;5862;5863;5864;33664;33665;33666;33667;116764;116765;116766;116767;116768;116769;116770;116771;116772;116773;133072;133073;133074;133075;133076;133077;133078;133079;133080;133081;133118;133119;133120;133121;133122	222;5864;33664;116767;133073;133121
P28740-1;P28740;P28740-2	P28740-1;P28740;P28740-2	Kinesin-like protein KIF2A	Kif2a	0.330558	23.9772	0.20889	0.239355	0.292988	0.322906	2	1.13692	1.42112	-6.94923	24.2236	24.0656	24.1381	24.0812	23.2975	24.057	6	5	5	1	1	2	16.1	16.1	16.1	46.726	0	7.1239	231050000	24	3	415	6	6	6	528	2509;5731;6912;7916;13504;14103	2583;5889;7099;8126;13959;14567	16101;16102;16103;16104;16105;37561;37562;37563;37564;37565;37566;37567;37568;44653;44654;51932;51933;51934;90496;90497;90498;93293;93294	21890;21891;21892;21893;21894;51269;51270;51271;51272;51273;51274;51275;51276;61202;70631;70632;70633;70634;70635;122640;122641;122642;126166;126167	21893;51274;61202;70632;122640;126166
P29341	P29341	Polyadenylate-binding protein 1	Pabpc1	-0.141119	28.9246	0.154935	0.182416	0.0481072	0.062686	12	-2.39087	-1.64535	-6.66492	28.9237	28.7716	28.8669	29.0682	28.9469	28.9703	13	12	11	13	13	14	50	50	50	42.375	0	323.31	19334000000	234	1	382	15	15	15	531	765;976;3823;3828;6267;6270;7196;8938;12632;12825;14721;14935;16953;17056;19339	786;787;1000;3937;3943;6439;6442;7388;9179;9180;13058;13256;15203;15420;17492;17595;19944	4912;4913;4914;4915;4916;4917;4918;4919;4920;4921;4922;4923;4924;4925;4926;4927;4928;4929;4930;4931;4932;4933;4934;4935;6333;6334;6335;6336;6337;6338;6339;6340;6341;6342;6343;24879;24880;24881;24882;24883;24884;24918;24919;24920;24921;24922;24923;24924;24925;24926;24927;24928;24929;40948;40949;40950;40951;40952;40953;40960;40961;40962;40963;47143;47144;47145;47146;47147;47148;47149;47150;47151;47…	6647;6648;6649;6650;6651;6652;6653;6654;6655;6656;6657;6658;6659;6660;6661;6662;6663;6664;6665;6666;6667;6668;6669;6670;6671;8655;8656;8657;8658;8659;8660;8661;8662;8663;8664;8665;8666;8667;8668;8669;8670;8671;8672;8673;8674;33921;33922;33923;33924;33925;33926;33927;33928;33959;33960;33961;33962;33963;33964;33965;33966;33967;33968;33969;33970;33971;33972;33973;55994;55995;55996;55997;55998;55999;…	6648;8665;33921;33961;56009;56029;64269;80183;114680;116346;130615;132296;152003;152872;173697	142;143;144	27;343;355
P29758	P29758	Ornithine aminotransferase, mitochondrial	Oat	-4.55457	25.9471	0.000510492	0.0013884	0.000126138	0.000380654	2	-7.60137	-7.20252	-0.343279	23.3262	22.6845	24.9988	28.5376	27.6873	28.4484	1	1	2	5	6	6	47.7	47.7	47.7	17.276	0	95.79	4010400000	41	1	155	6	6	6	535	492;2784;6630;9373;11025;17756	508;2870;6809;9625;11320;18319;18320	3256;3257;3258;3259;3260;3261;3262;18105;18106;43135;43136;43137;62535;62536;62537;62538;74122;74123;74124;118915;118916;118917;118918;118919;118920;118921;118922;118923;118924;118925;118926;118927;118928;118929;118930;118931;118932;118933;118934	4350;4351;4352;4353;4354;4355;4356;4357;24677;24678;59133;59134;59135;59136;59137;59138;59139;85103;85104;100546;100547;100548;100549;100550;160897;160898;160899;160900;160901;160902;160903;160904;160905;160906;160907;160908;160909;160910;160911;160912;160913;160914	4353;24678;59135;85104;100549;160911	145	66
P30115;P13745;P10648	P30115;P13745	Glutathione S-transferase A3;Glutathione S-transferase A1;Glutathione S-transferase A1, N-terminally processed	Gsta3;Gsta1	4.51464	25.652	3.75714e-07	1.69357e-05	1.6044e-07	3.36902e-06	1	20.5813	27.4885	7.67509	27.8984	27.9559	27.8738	23.3728	23.1062	23.7051	4	4	3	0	0	0	44.2	44.2	34.9	9.6288	0	5.5588	752760000	25	3	86	4	4	3	536	650;5481;18193;18660	669;5628;18771;19248	4276;4277;4278;35924;35925;35926;121626;121627;124486;124487;124488;124489;124490;124491;124492;124493	5746;5747;5748;5749;49132;49133;49134;49135;164617;164618;168325;168326;168327;168328;168329;168330;168331;168332;168333;168334;168335;168336;168337;168338;168339	5749;49133;164617;168336
P30285	P30285	Cyclin-dependent kinase 4	Cdk4	0.189065	24.86	0.3827	0.414931	0.398287	0.430739	3	0.89947	0.947596	-7.47372	25.1394	25.186	24.5381	24.8993	24.7338	24.6632	6	5	4	3	3	2	56	51.2	51.2	18.902	0	9.6744	391430000	18	1	168	7	6	6	537	1122;2595;9249;9673;13769;18297;18962	1158;2669;9497;9931;14230;18876;19558	7382;7383;7384;7385;7386;16608;16609;16610;16611;16612;61796;61797;61798;61799;61800;61801;61802;65104;65105;65106;65107;65108;91925;91926;91927;122309;122310;122311;122312;122313;122314;126234;126235	10123;22558;22559;22560;84082;84083;84084;84085;84086;84087;84088;84089;84090;84091;84092;84093;84094;88515;88516;88517;88518;88519;124424;165516;165517;165518;165519;165520;165521;170619;170620	10123;22559;84088;88517;124424;165520;170619
P30416	P30416	Peptidyl-prolyl cis-trans isomerase FKBP4;Peptidyl-prolyl cis-trans isomerase FKBP4, N-terminally processed	Fkbp4	-0.144686	27.124	0.186457	0.216201	0.0791107	0.0988653	12	-2.05358	-1.50675	-6.84267	27.0871	26.9459	27.1219	27.171	27.1159	27.302	12	12	12	11	13	11	83.9	83.9	83.9	20.573	0	63.411	4365000000	134	1	180	13	13	13	539	791;1647;5664;5714;6153;8684;9090;9399;9847;11068;11860;17369;17776	813;1694;5820;5872;6324;8918;9336;9653;10113;11363;12173;17917;18341	5090;5091;5092;5093;5094;5095;10488;10489;10490;10491;10492;10493;37115;37116;37117;37118;37119;37120;37121;37122;37123;37124;37125;37126;37127;37128;37129;37130;37131;37132;37459;37460;37461;37462;37463;37464;40225;40226;40227;40228;40229;40230;40231;40232;40233;57314;57315;57316;57317;57318;57319;57320;57321;57322;57323;57324;57325;59866;59867;59868;59869;59870;59871;59872;59873;59874;62753;627…	6857;6858;6859;6860;6861;6862;14290;14291;14292;14293;14294;50675;50676;50677;50678;50679;50680;50681;50682;50683;50684;50685;50686;50687;50688;50689;51137;51138;51139;51140;51141;51142;54971;54972;54973;54974;54975;54976;54977;54978;54979;54980;54981;77969;77970;77971;77972;77973;77974;77975;77976;77977;77978;77979;77980;77981;77982;77983;77984;81711;81712;81713;81714;81715;81716;81717;81718;817…	6860;14292;50681;51138;54977;77972;81713;85403;89891;100865;107248;156612;161083
P30999;P30999-3;P30999-2	P30999;P30999-3;P30999-2	Catenin delta-1	Ctnnd1	1.85313	24.6554	0.000472617	0.00130489	0.000290895	0.000744481	1	6.64862	7.31232	-0.254647	25.5588	25.4718	25.7152	23.2239	23.7797	24.1828	21	17	15	0	1	0	46.8	46.8	46.8	68.396	0	69.456	968810000	75	3	615	21	21	21	541	9;2730;3479;5321;6910;7181;7249;7387;7723;9142;9217;12012;12498;13680;14047;14474;14880;15083;15266;16356;19371	9;2810;3584;5464;7097;7373;7442;7586;7933;9389;9465;12335;12922;14140;14511;14943;15365;15573;15759;16880;19976	62;63;17610;17611;17612;17613;17614;22560;22561;22562;22563;22564;22565;34875;34876;34877;34878;44643;47058;47059;47060;47452;47453;47454;47455;47456;48459;48460;48461;48462;48463;48464;48465;48466;50774;50775;50776;60359;61629;61630;80116;80117;80118;83902;83903;83904;91533;91534;91535;93096;93097;95147;95148;95149;97744;97745;97746;97747;97748;99013;99014;99015;99016;100063;100064;100065;108551…	83;84;23993;23994;23995;23996;23997;23998;23999;24000;24001;24002;30802;30803;30804;30805;30806;30807;30808;30809;47733;47734;47735;47736;61188;64133;64134;64720;64721;64722;66027;66028;66029;66030;66031;66032;66033;69012;82389;83858;83859;83860;108712;108713;108714;108715;108716;108717;108718;108719;113597;113598;123916;123917;123918;123919;123920;123921;125912;125913;128598;128599;128600;131899…	84;23995;30803;47736;61188;64133;64721;66031;69012;82389;83858;108712;113597;123916;125912;128599;131902;133576;135012;146558;173969
P31254	P31254	Ubiquitin-like modifier-activating enzyme 1 Y	Uba1y	4.75647	25.9234	1.26672e-06	2.91073e-05	2.93478e-07	5.0173e-06	1	18.8541	22.0496	6.40912	28.29	28.2179	28.3971	23.4541	23.9894	23.192	1	1	1	0	0	0	59	9.3	9.3	17.92	0	8.4928	612430000	7	1	161	9	1	1	542	2026;2092;9200;12424;12747;13488;14004;18877;19009	2087;2153;9448;12845;13173;13943;14467;19470;19605	12727;12728;12729;12730;12731;12732;12733;12734;12735;12736;12737;13123;13124;13125;13126;13127;13128;60899;60900;60901;60902;60903;60904;60905;60906;60907;60908;60909;83440;83441;83442;83443;83444;85446;85447;85448;85449;85450;85451;85452;85453;90433;90434;90435;90436;90437;90438;92920;92921;92922;92923;92924;125729;125730;125731;125732;125733;125734;126531;126532;126533;126534;126535;126536;126…	17301;17302;17303;17304;17305;17306;17307;17308;17309;17310;17311;17312;17313;17314;17315;17316;17317;17318;17319;17320;17321;17322;17323;17324;17325;17888;17889;17890;17891;17892;83097;83098;83099;83100;83101;83102;83103;83104;83105;83106;83107;83108;83109;83110;83111;83112;83113;83114;83115;112874;112875;112876;115667;115668;115669;115670;115671;115672;115673;115674;115675;115676;115677;115678;…	17307;17891;83106;112876;115680;122560;125711;169962;171052
P31324	P31324	cAMP-dependent protein kinase type II-beta regulatory subunit	Prkar2b	1.81613	24.3588	0.000343705	0.00101171	0.000430163	0.00101463	2	6.23548	7.78104	0.111569	25.4339	25.2019	25.165	23.0916	23.333	23.9277	5	3	4	1	1	1	44.3	44.3	36.2	20.216	0	10.271	322470000	20	1	185	5	5	4	544	122;6883;12422;12716;14597	125;7070;12843;13142;15075	757;758;759;760;761;44498;44499;44500;44501;44502;44503;83434;83435;83436;85226;95860;95861;95862	1059;1060;1061;1062;1063;1064;1065;60963;60964;60965;60966;60967;60968;60969;60970;60971;112871;112872;115363;129492;129493	1061;60969;112871;115363;129492
P31786	P31786	Acyl-CoA-binding protein	Dbi	3.58057	29.386	4.75036e-08	7.80886e-06	3.18074e-08	1.32267e-06	3	26.0044	39.9491	9.64312	31.2792	31.1159	31.1337	27.5168	27.6483	27.6221	3	3	2	2	2	2	68.1	68.1	68.1	8.0139	0	228.22	11149000000	62	1	69	3	3	3	546	13625;15218;16483	14084;15709;17008;17009	91276;91277;91278;91279;91280;91281;91282;91283;91284;91285;91286;91287;91288;99729;99730;109226;109227;109228;109229;109230;109231;109232;109233;109234;109235;109236;109237;109238;109239;109240;109241;109242;109243;109244;109245	123599;123600;123601;123602;123603;123604;123605;123606;123607;123608;123609;123610;123611;123612;123613;123614;123615;123616;123617;123618;123619;123620;123621;134520;134521;134522;134523;147466;147467;147468;147469;147470;147471;147472;147473;147474;147475;147476;147477;147478;147479;147480;147481;147482;147483;147484;147485;147486;147487;147488;147489;147490;147491;147492;147493;147494;147495;…	123621;134520;147478	148	22
P32020;P32020-2	P32020;P32020-2	Non-specific lipid-transfer protein	Scp2	1.24912	26.8237	5.22794e-06	6.21691e-05	7.35354e-07	9.3236e-06	5	16.4921	17.0283	4.86642	27.458	27.463	27.4237	26.2055	26.2323	26.1595	6	5	6	4	4	4	40.1	40.1	40.1	17.617	0	38.927	2226800000	65	2	167	6	6	6	547	190;3453;7774;8155;9724;12256	194;195;3557;7984;8369;9985;12644	1217;1218;1219;1220;1221;1222;1223;1224;1225;1226;1227;1228;1229;1230;1231;1232;22387;22388;22389;22390;22391;22392;51051;51052;51053;53712;53713;65425;65426;65427;65428;65429;65430;65431;82161;82162;82163;82164;82165;82166;82167	1713;1714;1715;1716;1717;1718;1719;1720;1721;1722;1723;1724;1725;1726;1727;1728;1729;1730;1731;1732;1733;1734;1735;1736;1737;1738;1739;1740;1741;1742;1743;1744;1745;30537;30538;30539;30540;30541;30542;30543;30544;30545;30546;30547;69387;69388;73175;73176;88933;88934;88935;88936;88937;88938;88939;88940;88941;88942;111186;111187;111188;111189;111190;111191;111192;111193	1720;30542;69387;73175;88941;111191	149	134
P32067	P32067	Lupus La protein homolog	Ssb	0.694746	27.7355	0.001411	0.00317066	0.000203728	0.000551096	8	7.04253	5.87549	-1.51077	28.2589	27.9822	28.0075	27.2547	27.4246	27.4851	9	8	7	8	8	8	53.9	53.9	53.9	20.22	0	209.54	5447100000	115	1	178	9	9	9	548	5718;6297;6298;6848;6908;7867;11598;13495;15201	5876;6469;6470;7033;7095;8077;11904;13950;15692	37480;37481;37482;37483;37484;37485;37486;41105;41106;41107;41108;41109;41110;41111;41112;41113;41114;41115;41116;41117;41118;44283;44284;44285;44286;44287;44288;44634;44635;44636;44637;44638;44639;51611;51612;51613;51614;51615;51616;51617;51618;51619;51620;51621;51622;51623;51624;51625;51626;51627;77304;77305;77306;77307;77308;77309;77310;77311;77312;77313;77314;77315;77316;90462;99640;99641;996…	51159;51160;51161;51162;51163;51164;51165;51166;51167;51168;51169;51170;56230;56231;56232;56233;56234;56235;56236;56237;56238;56239;56240;56241;56242;56243;56244;56245;56246;56247;56248;60662;61170;61171;61172;61173;61174;61175;61176;61177;61178;61179;61180;61181;61182;61183;61184;61185;70201;70202;70203;70204;70205;70206;70207;70208;70209;70210;70211;70212;70213;70214;70215;70216;70217;70218;702…	51166;56237;56241;60662;61183;70205;104869;122575;134393
P32233	P32233	Developmentally-regulated GTP-binding protein 1	Drg1	-0.29495	25.905	0.0218666	0.0321875	0.00552819	0.00918642	8	-3.95054	-3.15418	-4.6069	25.8626	25.7121	25.6978	26.148	26.03	25.9793	8	8	7	8	9	8	51	51	51	28.499	0	48.096	1501400000	73	1	261	10	10	10	549	1356;6343;6354;6857;7760;8243;8751;14467;18544;18684	1397;6516;6528;7043;7970;8457;8988;14936;19128;19274	8816;8817;8818;8819;8820;8821;8822;8823;8824;8825;8826;41377;41378;41379;41380;41381;41442;41443;41444;41445;41446;41447;44334;44335;44336;44337;44338;44339;50983;54305;54306;54307;54308;54309;54310;54311;57712;57713;57714;57715;57716;57717;95086;95087;95088;95089;95090;95091;95092;95093;95094;123893;123894;123895;124661;124662;124663;124664;124665	12058;12059;12060;12061;12062;12063;12064;12065;12066;12067;56570;56571;56572;56684;56685;56686;56687;56688;56689;56690;56691;56692;56693;56694;56695;60730;60731;60732;69286;69287;73902;73903;73904;73905;73906;73907;73908;73909;73910;73911;73912;78488;78489;78490;78491;78492;78493;78494;78495;78496;78497;78498;78499;78500;78501;78502;78503;128518;128519;128520;128521;128522;128523;128524;128525;1…	12061;56570;56691;60730;69287;73911;78490;128526;167622;168602
P32921-2;P32921	P32921-2;P32921	Tryptophan--tRNA ligase, cytoplasmic;T1-TrpRS;T2-TrpRS	Wars	-0.120996	27.7536	0.217382	0.248022	0.0853162	0.105632	12	-2.0024	-1.39093	-6.98611	27.7741	27.6764	27.6288	27.7719	27.8993	27.7712	11	11	11	11	12	11	57.7	57.7	57.7	31.255	0	235.73	5746900000	144	2	279	13	13	13	551	2371;2704;3300;6448;6449;7701;8837;10356;12316;13429;13977;15799;16197	2441;2781;3401;6623;6624;7909;9077;10630;12719;12720;13882;14440;16305;16714	15172;17343;17344;17345;17346;17347;17348;17349;17350;17351;17352;17353;17354;21353;21354;21355;21356;21357;21358;21359;21360;21361;21362;21363;21364;42102;42103;42104;42105;42106;42107;42108;42109;42110;42111;42112;50602;50603;50604;50605;50606;58204;58205;58206;58207;58208;58209;58210;58211;58212;58213;69833;69834;69835;69836;69837;69838;82588;82589;82590;82591;82592;82593;82594;82595;82596;900…	20622;23602;23603;23604;23605;23606;23607;23608;23609;23610;23611;23612;23613;23614;23615;23616;23617;23618;23619;29075;29076;29077;29078;29079;29080;29081;29082;57642;57643;57644;57645;57646;57647;57648;57649;57650;57651;57652;57653;57654;57655;57656;57657;57658;57659;57660;57661;68790;68791;79143;79144;79145;79146;79147;79148;79149;79150;79151;79152;79153;79154;79155;79156;79157;79158;79159;791…	20622;23615;29076;57643;57647;68791;79151;94730;111714;122014;125553;139902;144856	150	178
P33174	P33174	Chromosome-associated kinesin KIF4	Kif4	1.15418	24.063	6.35459e-05	0.000293934	0.000494683	0.00114533	1	6.09259	10.7312	2.04846	24.5423	24.6099	24.7682	23.3565	23.5107	23.5906	6	6	6	1	0	0	25.1	25.1	22	39.01	0	16.002	194890000	22	1	350	7	7	6	552	6616;6670;8276;10164;11107;13821;15299	6795;6850;8491;10435;11404;14283;15792	43063;43064;43065;43344;43345;43346;54533;68359;68360;68361;68362;68363;68364;68365;74560;74561;74562;92158;92159;92160;100208;100209	59029;59030;59031;59032;59033;59034;59356;59357;59358;74192;92758;92759;92760;92761;92762;101191;101192;101193;124750;124751;135206;135207	59029;59357;74192;92759;101193;124750;135206
P33610	P33610	DNA primase large subunit	Prim2	0.083889	24.2113	0.588342	0.616317	0.640343	0.66557	3	0.488179	0.574134	-7.77548	24.0926	24.1448	24.5223	24.1784	24.0494	24.2804	3	2	2	2	2	3	23.6	23.6	23.6	23.737	0	6.3149	156970000	18	1	203	4	4	4	554	2452;6458;8854;18620	2522;6633;9094;19205	15604;15605;15606;15607;15608;15609;15610;42143;42144;42145;58366;58367;124248;124249;124250	21213;21214;21215;21216;21217;21218;21219;21220;21221;21222;21223;21224;21225;57702;57703;79407;79408;79409;168047	21218;57702;79407;168047
P34022	P34022	Ran-specific GTPase-activating protein	Ranbp1	0.0968711	29.1988	0.650323	0.675287	0.629829	0.656238	4	0.503857	0.478817	-7.83178	29.505	29.2012	29.0354	29.4961	28.9178	29.0371	5	5	5	3	4	4	69.4	69.4	69.4	12.463	0	209.86	8235300000	72	1	108	5	5	5	555	1662;5019;5464;7850;16157	1709;5156;5611;8060;16674	10559;10560;10561;10562;10563;10564;32619;32620;32621;32622;32623;32624;32625;35843;35844;35845;35846;35847;35848;51494;51495;51496;51497;51498;51499;51500;51501;51502;107152;107153;107154;107155;107156;107157;107158;107159;107160	14380;14381;14382;14383;14384;14385;14386;14387;14388;14389;14390;14391;14392;14393;14394;14395;14396;14397;14398;14399;14400;44762;44763;44764;44765;44766;44767;44768;44769;44770;44771;44772;49007;49008;49009;49010;49011;70019;70020;70021;70022;70023;70024;70025;70026;70027;70028;70029;70030;70031;70032;70033;70034;70035;144512;144513;144514;144515;144516;144517;144518;144519;144520;144521;14452…	14386;44764;49008;70027;144530
P35123	P35123	Ubiquitin carboxyl-terminal hydrolase 4	Usp4	0.27086	26.2324	0.227453	0.257979	0.180234	0.206853	5	1.48846	1.35651	-7.0277	26.2965	26.5612	26.2458	25.7102	26.2221	26.3586	6	7	6	6	4	6	44.4	41.4	37	36.978	0	34.877	916900000	51	1	324	11	10	9	557	6185;9450;9644;9965;10616;11310;12551;15420;15434;17284;18218	6356;9706;9902;10232;10892;11609;12976;15916;15930;17829;18797	40438;40439;40440;40441;63132;63133;63134;63135;64935;64936;64937;64938;64939;66867;66868;66869;66870;71418;71419;71420;71421;75660;75661;75662;75663;84191;84192;84193;84194;84195;84196;84197;84198;84199;84200;100969;100970;100971;101044;101045;101046;114569;114570;114571;121741;121742;121743	55291;55292;55293;55294;85924;85925;85926;85927;85928;85929;88292;88293;88294;88295;88296;88297;90839;90840;96929;96930;102751;102752;102753;102754;102755;102756;102757;102758;102759;102760;102761;102762;114028;114029;114030;114031;114032;114033;114034;114035;114036;114037;114038;114039;136260;136261;136383;136384;154943;154944;154945;164745;164746;164747	55293;85928;88293;90839;96929;102754;114034;136261;136383;154943;164746
P35235;P35235-1	P35235;P35235-1	Tyrosine-protein phosphatase non-receptor type 11	Ptpn11	0.118913	25.095	0.362653	0.396009	0.376938	0.409099	4	0.943298	0.991453	-7.43087	25.1431	25.3579	24.9624	25.0334	25.0488	25.0245	6	4	3	4	3	3	31.5	31.5	31.5	46.263	0	37.516	441640000	29	2	403	9	9	9	558	5032;5127;7028;8762;12762;13058;15624;18619;19312	5169;5267;7216;8999;13189;13499;16124;19204;19917	32680;32681;33383;45334;45335;45336;57763;57764;57765;85530;85531;85532;85533;85534;87751;87752;102264;124247;128404;128405;128406;128407;128408;128409;128410	44854;45778;45779;62052;62053;62054;78556;78557;78558;78559;115796;115797;115798;115799;118814;118815;138029;168045;168046;173478;173479;173480;173481;173482;173483;173484;173485;173486;173487	44854;45779;62053;78559;115796;118814;138029;168046;173478
P35278	P35278	Ras-related protein Rab-5C	Rab5c	0.171539	27.2025	0.271403	0.303183	0.213001	0.240837	6	1.37003	1.22085	-7.18621	27.5205	27.2551	27.0893	27.1725	27.1986	26.9792	8	8	8	5	7	7	75.7	75.7	54.6	16.24	0	123.46	2910900000	92	1	152	8	8	5	560	1490;5184;6021;7037;11718;13619;15707;19064	1533;5326;6187;7226;12026;14078;16209;16210;19660	9576;9577;9578;9579;9580;9581;9582;33895;33896;33897;33898;33899;33900;33901;39365;39366;39367;39368;39369;39370;39371;39372;39373;39374;39375;45398;45399;45400;45401;45402;45403;45404;78053;78054;78055;78056;78057;78058;78059;91256;91257;91258;102791;102792;102793;102794;102795;102796;102797;102798;102799;126780;126781;126782;126783;126784;126785;126786;126787	13041;13042;13043;13044;13045;13046;13047;13048;13049;13050;13051;13052;13053;13054;13055;13056;13057;46513;46514;46515;46516;46517;46518;46519;46520;46521;46522;46523;46524;46525;46526;46527;46528;46529;46530;46531;46532;53762;53763;53764;53765;53766;53767;53768;53769;53770;53771;53772;53773;53774;53775;53776;62160;62161;62162;62163;62164;62165;62166;62167;105901;105902;105903;105904;105905;1059…	13052;46523;53769;62164;105907;123572;138830;171347
P35279;P35279-2;P61294;Q8BHD0	P35279;P35279-2	Ras-related protein Rab-6A	Rab6a	0.480819	28.6187	0.0142824	0.0224093	0.0228855	0.0323028	3	2.90307	3.51548	-4.135	28.7998	28.8409	28.9365	28.4356	28.1261	28.5731	3	3	3	3	3	2	48.9	48.9	48.9	10.339	0	142.76	2716600000	54	4	92	3	3	3	561	3026;4221;11161	3121;4342;11458	19684;19685;19686;19687;19688;19689;19690;19691;19692;19693;19694;27395;27396;27397;27398;27399;74833;74834;74835;74836;74837;74838;74839;74840;74841;74842;74843;74844;74845;74846;74847	26864;26865;26866;26867;26868;26869;26870;26871;26872;26873;26874;26875;26876;26877;26878;26879;26880;26881;26882;26883;26884;37522;37523;37524;37525;37526;101552;101553;101554;101555;101556;101557;101558;101559;101560;101561;101562;101563;101564;101565;101566;101567;101568;101569;101570;101571;101572;101573;101574;101575;101576;101577;101578;101579	26873;37522;101576
P35293	P35293	Ras-related protein Rab-18	Rab18	1.80521	26.4379	1.47355e-05	0.000116198	9.86689e-07	1.11564e-05	6	15.798	14.0782	3.70842	27.39	27.2867	27.3449	25.7639	25.3432	25.4989	9	9	9	6	5	5	73.5	73.5	73.5	18.086	0	86.861	1812300000	78	1	162	9	9	9	566	5783;6023;7615;8307;8432;9599;12013;12532;15742	5942;6189;7820;8523;8652;9857;12336;12957;16245	37857;37858;37859;37860;37861;37862;37863;37864;39382;39383;39384;50084;50085;50086;50087;54843;54844;54845;54846;54847;54848;54849;54850;55659;55660;55661;55662;55663;55664;64646;64647;64648;64649;64650;64651;64652;64653;64654;64655;64656;64657;80119;80120;80121;80122;84099;84100;84101;103168;103169;103170;103171;103172;103173	51653;51654;51655;51656;51657;51658;51659;51660;51661;51662;51663;51664;51665;51666;51667;53785;53786;53787;68102;68103;68104;68105;68106;74724;74725;74726;74727;74728;74729;74730;74731;74732;74733;74734;74735;75764;75765;75766;75767;75768;75769;75770;87904;87905;87906;87907;87908;87909;87910;87911;87912;87913;87914;87915;87916;87917;87918;87919;87920;108720;113904;113905;113906;113907;113908;139…	51661;53787;68106;74732;75765;87906;108720;113905;139366
P35486	P35486	Pyruvate dehydrogenase E1 component subunit alpha, somatic form, mitochondrial	Pdha1	-1.81818	28.2811	1.42901e-05	0.000113744	6.5008e-07	8.79254e-06	8	-16.7917	-14.1581	3.74299	27.4467	27.5104	27.1588	29.2916	29.2122	29.0667	9	8	7	10	10	10	53.8	53.8	53.8	24.502	0	98.686	5947600000	74	1	223	10	10	10	567	643;6787;9729;10935;12389;12390;12671;14498;17070;19055	662;6969;9990;11229;12806;12807;13097;14968;17610;19651	4248;4249;4250;43914;43915;43916;43917;43918;43919;43920;65445;65446;65447;65448;65449;65450;65451;65452;73647;73648;73649;73650;83189;83190;83191;83192;83193;83194;83195;83196;83197;83198;83199;83200;83201;83202;84972;84973;84974;84975;84976;84977;84978;84979;84980;84981;95312;95313;95314;95315;95316;95317;113195;113196;113197;113198;113199;113200;113201;126745;126746;126747;126748;126749;126750…	5713;5714;5715;5716;60140;60141;60142;60143;60144;60145;60146;60147;60148;60149;60150;88964;88965;88966;88967;88968;88969;88970;88971;88972;88973;88974;88975;88976;99912;112560;112561;112562;112563;112564;112565;112566;112567;112568;112569;112570;112571;112572;112573;112574;112575;112576;112577;112578;112579;112580;112581;112582;112583;115065;115066;115067;115068;115069;115070;115071;115072;11507…	5716;60144;88967;99912;112563;112576;115071;128796;152995;171315
P35505	P35505	Fumarylacetoacetase	Fah	3.28445	24.8483	0.000335884	0.000995541	8.82947e-05	0.000283312	1	8.03995	7.81588	0.138034	26.4799	26.4456	26.546	22.7137	24.1809	22.7236	5	5	5	0	0	0	89.7	89.7	89.7	9.1744	0	44.596	611330000	29	1	87	5	5	5	568	1294;1320;2427;8173;15945	1333;1359;2497;8387;16456	8474;8475;8476;8477;8603;8604;8605;15490;15491;15492;53877;53878;53879;104640;104641;104642	11559;11560;11561;11562;11563;11564;11746;11747;11748;11749;11750;21024;21025;21026;21027;21028;21029;73363;73364;73365;73366;73367;73368;141505;141506;141507;141508;141509;141510;141511	11559;11746;21024;73363;141509
P35550	P35550	rRNA 2-O-methyltransferase fibrillarin	Fbl	1.14188	27.6411	3.41718e-05	0.000194167	1.37871e-06	1.38977e-05	8	15.0419	12.0486	2.75594	28.3055	28.2563	28.0742	27.0352	27.1201	27.0551	10	11	10	7	9	9	75.7	75.7	62.2	19.858	0	115.15	4450200000	122	1	185	11	11	9	569	1027;2296;2588;7299;9004;9228;9229;12180;12305;12950;16335	1062;2362;2662;7495;9249;9476;9477;12546;12704;13384;16858	6865;6866;6867;14625;14626;14627;14628;14629;14630;14631;14632;14633;14634;14635;16570;16571;16572;47787;47788;47789;47790;47791;59344;59345;59346;59347;59348;59349;59350;59351;59352;59353;61684;61685;61686;61687;61688;61689;61690;61691;61692;61693;61694;61695;61696;61697;61698;61699;61700;61701;61702;61703;61704;61705;61706;61707;61708;61709;81542;81543;81544;81545;81546;81547;81548;81549;81550;…	9482;9483;9484;9485;9486;19916;19917;19918;19919;19920;19921;19922;19923;19924;19925;19926;19927;19928;19929;19930;19931;19932;19933;19934;19935;22521;22522;22523;65119;65120;65121;65122;65123;65124;65125;80903;80904;80905;80906;80907;80908;80909;80910;80911;80912;80913;80914;80915;80916;83929;83930;83931;83932;83933;83934;83935;83936;83937;83938;83939;83940;83941;83942;83943;83944;83945;83946;83…	9483;19922;22522;65122;80911;83932;83957;110447;111625;117665;146374
P35564	P35564	Calnexin	Canx	-0.122648	29.3245	0.290229	0.322863	0.26415	0.293699	5	-1.21389	-1.16864	-7.24468	29.3594	29.3281	29.1021	29.3355	29.3505	29.4716	4	5	6	5	6	4	51.1	51.1	51.1	15.976	0	187.54	8675100000	77	1	139	7	7	7	570	1137;1138;6920;8679;16447;18364;18610	1173;1174;7107;8913;16971;16972;18944;19195	7468;7469;7470;7471;7472;7473;7474;7475;7476;7477;7478;7479;7480;7481;7482;7483;7484;44695;44696;57281;57282;57283;57284;57285;57286;108969;108970;108971;108972;108973;108974;108975;108976;108977;108978;108979;122699;122700;122701;122702;122703;122704;122705;122706;122707;122708;122709;122710;122711;122712;122713;124200;124201;124202	10219;10220;10221;10222;10223;10224;10225;10226;10227;10228;10229;10230;10231;10232;10233;10234;10235;10236;10237;10238;10239;10240;10241;10242;10243;61256;61257;61258;61259;61260;77918;77919;77920;77921;77922;77923;77924;77925;77926;77927;77928;77929;77930;77931;77932;77933;77934;77935;77936;147120;147121;147122;147123;147124;147125;147126;147127;147128;166005;166006;166007;166008;166009;166010;…	10240;10242;61259;77928;147127;166006;167982	151	67
P35585;Q9WVP1;Q9WVP1-2	P35585	AP-1 complex subunit mu-1	Ap1m1	-0.0805658	25.9013	0.538511	0.568857	0.486115	0.51683	6	-0.735198	-0.655176	-7.72052	25.8438	26.056	25.6831	25.9783	25.8431	26.0032	6	5	7	6	5	5	43.8	43.8	43.8	31.766	0	43.98	1072700000	45	3	281	8	8	8	572	7534;8495;9867;12605;14413;15394;16097;17331	7737;8717;10133;13030;14880;15890;16612;17879	49508;49509;49510;49511;49512;56056;56057;56058;56059;56060;56061;56062;56063;66292;66293;66294;66295;66296;66297;66298;84508;84509;84510;84511;84512;84513;84514;94776;94777;94778;100773;100774;100775;106767;106768;106769;106770;106771;115607	67378;67379;67380;67381;76263;76264;76265;76266;76267;76268;76269;76270;76271;76272;76273;90070;90071;90072;90073;90074;90075;90076;90077;90078;90079;90080;90081;114448;114449;114450;114451;114452;114453;114454;114455;114456;128075;128076;128077;135982;135983;144018;144019;144020;144021;144022;156273	67379;76264;90077;114449;128077;135983;144019;156273
P35700;O08807	P35700	Peroxiredoxin-1	Prdx1	2.58196	31.1937	1.88689e-05	0.00013422	1.34599e-06	1.36971e-05	6	15.095	13.4503	3.42941	32.5598	32.5362	32.358	29.5019	30.0858	30.1205	7	7	7	5	5	5	88.7	88.7	88.7	12.038	0	241.93	43201000000	182	2	106	7	7	7	574	199;6586;8174;10812;11751;16040;19500	204;6765;8388;11100;12059;16554;20111	1289;1290;1291;1292;42933;42934;42935;42936;42937;42938;42939;42940;42941;42942;53880;53881;53882;53883;53884;72785;72786;72787;72788;72789;72790;72791;72792;72793;72794;72795;72796;72797;72798;72799;72800;72801;72802;72803;72804;72805;72806;72807;72808;72809;72810;72811;72812;72813;72814;72815;72816;72817;72818;72819;72820;72821;78242;78243;78244;78245;78246;78247;78248;78249;78250;78251;78252;7…	1848;1849;1850;58867;58868;58869;58870;58871;58872;58873;58874;58875;58876;58877;58878;58879;58880;58881;58882;58883;58884;73369;73370;73371;73372;73373;73374;98687;98688;98689;98690;98691;98692;98693;98694;98695;98696;98697;98698;98699;98700;98701;98702;98703;98704;98705;98706;98707;98708;98709;98710;98711;98712;98713;98714;98715;98716;98717;98718;98719;98720;98721;98722;98723;98724;98725;98726;…	1850;58872;73371;98751;106174;143489;175119
P35922-7;P35922-8;P35922-2;P35922-9;P35922-3;P35922;P35922-4;P35922-12;P35922-10;P35922-11;P35922-6;P35922-5;Q61584-6;Q61584-7;Q61584-3;Q61584-5;Q61584-4;Q61584-2;Q61584	P35922-7;P35922-8;P35922-2;P35922-9;P35922-3;P35922;P35922-4;P35922-12;P35922-10;P35922-11;P35922-6;P35922-5	Fragile X mental retardation protein 1 homolog	Fmr1	0.705007	24.7058	0.160844	0.188756	0.152036	0.177348	2	1.60724	1.61741	-6.70122	24.8955	25.162	25.1174	23.3572	24.9328	24.7699	2	2	2	1	3	3	20.5	10.8	10.8	31.086	0	35.769	402590000	29	19	278	5	3	3	577	3547;9883;10315;11135;14647	3652;3653;10149;10589;11432;15125	22920;22921;22922;22923;22924;22925;22926;22927;22928;66380;66381;66382;66383;66384;69259;69260;74706;74707;74708;74709;74710;74711;96129;96130;96131;96132;96133;96134;96135;96136;96137;96138;96139;96140;96141;96142;96143;96144;96145;96146	31243;31244;31245;31246;31247;31248;31249;31250;31251;31252;31253;31254;31255;90175;90176;90177;93881;101385;101386;101387;101388;101389;101390;101391;101392;101393;101394;101395;129831;129832;129833;129834;129835;129836;129837;129838;129839;129840;129841;129842;129843;129844;129845;129846;129847;129848;129849;129850;129851;129852;129853;129854;129855	31252;90176;93881;101392;129840	152	95
P35951	P35951	Low-density lipoprotein receptor	Ldlr	2.42116	25.491	0.0111236	0.0180495	0.00550475	0.00916172	2	3.95386	3.73599	-3.85583	26.468	26.9382	26.6986	25.7406	23.8248	23.2759	3	4	4	1	2	1	65.4	65.4	65.4	8.7118	0	13.606	484060000	23	1	78	4	4	4	578	5781;10180;12771;16589	5940;10451;13199;17116	37846;37847;37848;37849;68456;68457;68458;68459;68460;68461;68462;68463;68464;68465;68466;85588;85589;85590;85591;109818;109819;109820;109821	51643;51644;51645;51646;92852;92853;92854;92855;92856;92857;92858;92859;92860;92861;115875;115876;115877;115878;115879;115880;115881;148304;148305;148306;148307;148308	51643;92858;115879;148307
P35979	P35979	60S ribosomal protein L12	Rpl12	0.759748	29.7635	0.000243427	0.000785805	0.000175516	0.000487113	4	7.21266	8.31747	0.508157	30.241	30.1161	30.073	29.3019	29.4637	29.3853	3	3	3	3	3	3	56.9	56.9	56.9	7.5737	0	323.31	7226000000	47	1	72	3	3	3	579	3986;8166;13616	4102;8380;14075	25954;25955;25956;25957;25958;25959;25960;25961;25962;25963;25964;25965;25966;25967;25968;53849;53850;53851;53852;53853;53854;91238;91239;91240;91241;91242;91243;91244;91245;91246	35369;35370;35371;35372;35373;35374;35375;35376;35377;35378;35379;35380;35381;35382;35383;35384;35385;35386;35387;35388;73327;73328;73329;73330;73331;73332;73333;73334;73335;73336;73337;73338;73339;123542;123543;123544;123545;123546;123547;123548;123549;123550;123551;123552;123553;123554;123555;123556;123557	35370;73339;123554
P35980	P35980	60S ribosomal protein L18	Rpl18	0.237466	30.1851	0.0241591	0.035121	0.0107487	0.0162811	6	3.44605	3.07199	-4.71656	30.3683	30.2566	30.2866	30.041	30.1007	30.0574	6	6	6	5	5	5	76.1	76.1	76.1	10.083	0	323.31	16850000000	116	1	92	6	6	6	580	1095;7008;8513;15736;16346;16349	1131;7195;8735;16239;16870;16873	7239;7240;7241;7242;7243;7244;45217;45218;45219;45220;45221;45222;56144;56145;56146;56147;56148;56149;56150;56151;56152;56153;56154;56155;56156;103110;103111;103112;103113;103114;103115;103116;103117;103118;103119;103120;103121;103122;103123;103124;103125;103126;103127;103128;103129;108487;108488;108489;108490;108491;108492;108493;108494;108495;108496;108497;108498;108504;108505;108506;108507;108…	9943;9944;9945;9946;61913;61914;61915;61916;61917;61918;61919;61920;61921;61922;61923;61924;61925;76363;76364;76365;76366;76367;76368;76369;76370;76371;76372;76373;76374;76375;76376;76377;76378;76379;76380;76381;76382;76383;76384;76385;76386;76387;76388;76389;76390;76391;76392;76393;76394;76395;76396;76397;76398;139259;139260;139261;139262;139263;139264;139265;139266;139267;139268;139269;139270;1…	9946;61919;76387;139264;146462;146488
P36552	P36552	Oxygen-dependent coproporphyrinogen-III oxidase, mitochondrial	Cpox	-0.212154	26.0359	0.0648711	0.0836629	0.0520797	0.0673287	5	-2.33693	-2.29619	-5.78041	25.9017	26.0468	25.8409	26.2016	26.1455	26.0789	5	5	5	5	4	6	74.4	74.4	74.4	13.243	0	9.0151	812310000	26	1	117	7	7	7	583	3321;3334;8050;10971;13084;15739;19464	3422;3436;8262;11265;13525;16242;20074	21511;21512;21513;21514;21515;21516;21660;21661;21662;53016;53017;53018;53019;53020;53021;73786;87888;87889;87890;87891;87892;87893;103146;103147;103148;103149;103150;129383;129384;129385;129386;129387	29284;29285;29286;29287;29288;29510;29511;72250;72251;72252;72253;72254;72255;100074;119005;119006;119007;119008;119009;139315;139316;139317;139318;139319;139320;174850;174851;174852	29284;29510;72254;100074;119006;139316;174850
P36916;P36916-2	P36916;P36916-2	Guanine nucleotide-binding protein-like 1	Gnl1	2.24468	25.2765	0.00203982	0.0043766	0.000634111	0.00142342	3	5.84453	5.44464	-1.93278	26.4061	26.7735	26.0168	24.5159	23.3051	24.6414	10	10	8	4	2	3	48	48	48	30.932	0	18.261	696390000	32	2	271	11	11	11	584	4873;8706;9438;10894;11425;14668;15339;16417;17085;17635;19014	5007;8941;9694;11186;11726;15146;15834;16941;17625;18195;19610	31769;31770;31771;31772;31773;31774;57458;57459;57460;57461;63049;63050;63051;63052;63053;63054;63055;63056;63057;73397;73398;73399;73400;73401;76259;76260;76261;96239;96240;100437;100438;108837;108838;108839;113316;113317;113318;113319;118124;118125;118126;126565	43579;43580;43581;43582;43583;43584;43585;43586;78151;78152;78153;78154;78155;85817;85818;85819;85820;99614;99615;99616;99617;99618;103487;103488;103489;129983;129984;135515;135516;146944;153138;153139;159729;159730;171105	43585;78151;85820;99615;103487;129984;135515;146944;153138;159729;171105
P37040	P37040	NADPH--cytochrome P450 reductase	Por	0.267964	25.3126	0.106642	0.131427	0.0780275	0.0977975	5	2.06292	1.92339	-6.29388	25.5452	25.3109	25.4836	25.2974	25.3062	24.9323	6	6	6	5	4	4	45.8	45.8	45.8	29.015	0	107.63	652840000	46	1	253	7	7	7	585	4479;5037;6721;8087;9840;12751;15703	4607;5174;6901;8301;10105;13177;16205	28836;28837;28838;28839;28840;28841;28842;28843;32708;32709;32710;32711;32712;32713;43566;43567;43568;43569;43570;43571;43572;53363;53364;53365;53366;53367;66107;66108;66109;85462;85463;85464;85465;102776;102777;102778	39412;39413;39414;39415;39416;39417;39418;39419;39420;39421;44885;44886;44887;44888;59640;59641;59642;59643;59644;59645;59646;59647;59648;59649;59650;72754;72755;72756;72757;72758;72759;72760;72761;89812;89813;115689;115690;115691;115692;115693;115694;138804;138805;138806;138807;138808	39418;44887;59642;72754;89812;115689;138808
P38060	P38060	Hydroxymethylglutaryl-CoA lyase, mitochondrial	Hmgcl	0.850357	25.9329	0.00107301	0.00257064	0.00135086	0.00272218	3	5.13186	6.21199	-1.1967	26.5752	26.3363	26.1628	25.6415	25.4062	25.4756	2	2	2	2	2	2	47.4	47.4	47.4	8.2175	0	11.045	515260000	43	1	76	2	2	2	587	10226;10456	10498;10731	68751;68752;68753;68754;68755;68756;68757;68758;68759;68760;68761;70377;70378;70379;70380;70381;70382;70383	93260;93261;93262;93263;93264;93265;93266;93267;93268;93269;93270;93271;93272;93273;93274;93275;93276;93277;93278;93279;93280;93281;93282;93283;93284;95478;95479;95480;95481;95482;95483;95484;95485;95486;95487;95488;95489;95490;95491;95492;95493;95494;95495	93274;95494
P38647	P38647	Stress-70 protein, mitochondrial	Hspa9	-0.898558	29.96	5.97244e-05	0.000281746	4.1383e-07	6.36226e-06	21	-17.9347	-10.8566	2.11934	29.519	29.5517	29.4615	30.3423	30.4927	30.3928	22	23	24	20	23	24	76.8	76.8	76.8	46.334	0	323.31	47558000000	371	1	431	25	25	25	588	1165;1300;1749;1938;2046;2973;4520;4629;6052;7102;9920;11689;11938;12049;12486;13580;13630;14483;15438;16629;16630;17159;17510;17636;18108	1201;1339;1800;1995;2107;3065;4648;4758;6220;7293;10187;11997;12251;12252;12379;12380;12910;14038;14089;14952;14953;15935;17157;17158;17699;18062;18196;18685	7615;7616;7617;7618;7619;7620;7621;7622;7623;8503;8504;8505;8506;8507;8508;8509;8510;8511;8512;8513;11083;11084;11085;11086;11087;11088;11089;11090;11091;11092;11093;11094;11095;11096;11097;11098;11099;11100;11101;11102;11103;11104;11105;12060;12061;12062;12063;12064;12065;12875;12876;12877;12878;12879;12880;19295;19296;19297;29054;29055;29056;29057;29058;29059;29060;29061;29062;29063;29064;29065…	10401;10402;10403;10404;10405;10406;10407;10408;10409;10410;10411;10412;10413;10414;10415;11616;11617;11618;11619;11620;11621;11622;11623;11624;15106;15107;15108;15109;15110;15111;15112;15113;15114;15115;15116;15117;15118;15119;15120;15121;15122;15123;15124;15125;15126;15127;15128;15129;15130;15131;15132;15133;15134;16275;16276;16277;16278;16279;16280;16281;16282;16283;16284;17588;17589;17590;175…	10403;11619;15121;16275;17589;26339;39766;41459;54056;63114;90444;105520;107839;109147;113475;123335;123658;128715;136430;148650;148656;153701;158556;159731;164006	153;154;155	109;279;367
P39054-2;P39054;P39053;P39053-4;P39053-6;P39053-3;P39053-5	P39054-2;P39054	Dynamin-2	Dnm2	-0.253955	26.6055	0.0330765	0.0464114	0.0049876	0.00839913	13	-4.0313	-2.81827	-5.05974	26.4419	26.4326	26.5611	26.7958	26.7722	26.6295	19	18	12	16	13	14	50.2	50.2	41.6	63.726	0	150.95	2673900000	111	7	562	22	22	18	589	669;866;1869;2745;2897;4598;5244;5603;5785;6496;8015;8681;9576;11208;12945;13551;13820;14336;16235;18038;18555;19234	689;888;1924;2830;2987;4726;5387;5757;5944;6672;8227;8915;9834;11506;13379;14008;14282;14803;16755;18613;19140;19833	4400;4401;4402;5527;5528;5529;5530;5531;5532;5533;5534;5535;5536;5537;11694;11695;11696;11697;11698;11699;17853;17854;17855;17856;18851;18852;18853;18854;18855;18856;30094;30095;30096;30097;34353;34354;36710;36711;36712;36713;36714;37870;37871;37872;42344;42345;42346;42347;42348;42349;52604;52605;52606;57294;57295;57296;57297;64534;64535;64536;64537;64538;75101;75102;75103;75104;75105;75106;86779…	5950;5951;7489;7490;7491;7492;7493;7494;7495;7496;7497;7498;7499;7500;7501;7502;7503;15826;15827;15828;15829;15830;15831;24347;24348;25734;25735;25736;25737;25738;25739;41096;41097;41098;41099;41100;41101;41102;47085;50159;50160;50161;51672;51673;51674;58050;58051;71701;71702;71703;71704;71705;77948;77949;77950;77951;87781;87782;87783;87784;101927;101928;101929;101930;101931;117611;117612;117613;…	5950;7501;15826;24347;25735;41099;47085;50161;51673;58051;71703;77949;87784;101930;117613;123108;124749;127503;145314;163478;167678;172696
P39447	P39447	Tight junction protein ZO-1	Tjp1	2.94401	24.9928	7.93537e-07	2.31054e-05	1.42069e-06	1.39908e-05	1	14.9758	24.0042	6.90368	26.4326	26.4191	26.5425	23.4146	23.7443	23.4034	3	3	4	0	0	0	24.4	24.4	24.4	32.382	0	50.326	339720000	11	1	283	4	4	4	591	1583;2817;6216;10964	1630;2904;6388;11258	10135;10136;10137;18352;18353;40634;40635;73763;73764;73765	13830;13831;13832;13833;13834;13835;25069;25070;55554;100040;100041;100042;100043	13831;25069;55554;100040
P39749	P39749	Flap endonuclease 1	Fen1	-2.67228	27.1442	7.33859e-05	0.000325365	9.79749e-06	5.22126e-05	4	-11.2493	-10.4451	1.88382	25.9856	25.703	25.7356	28.0738	28.3606	29.0066	5	5	3	6	6	7	40.6	40.6	40.6	20.093	0	171.97	4126800000	44	1	180	7	7	7	592	9614;10201;10202;10987;18523;18723;19322	9872;10472;10473;11282;19106;19313;19927	64762;64763;64764;68587;68588;68589;68590;68591;68592;68593;68594;73882;73883;73884;73885;73886;73887;73888;123726;123727;123728;123729;123730;123731;124873;124874;124875;124876;124877;124878;128460;128461;128462;128463;128464;128465;128466;128467	88061;88062;88063;93012;93013;93014;93015;93016;93017;93018;93019;93020;93021;93022;93023;100197;100198;100199;100200;100201;100202;100203;100204;167376;167377;167378;167379;167380;167381;167382;167383;167384;167385;167386;167387;167388;168873;168874;173563;173564;173565;173566;173567;173568;173569;173570	88061;93018;93023;100200;167379;168873;173565
P40124;Q9CYT6	P40124	Adenylyl cyclase-associated protein 1	Cap1	-0.292839	28.1868	0.0164612	0.0252351	0.00173313	0.00336395	12	-4.91006	-3.39311	-4.29288	28.1379	28.0331	27.95	28.3789	28.3105	28.3103	11	13	11	13	12	13	71.8	71.8	71.8	30.239	0	323.31	8383100000	204	2	277	14	14	14	593	239;1879;7244;8622;9688;10076;11268;11804;13145;13423;14390;15307;17240;18026	249;1934;7437;8855;9946;9947;10346;11567;12117;13587;13876;14857;15800;17784;18601	1578;1579;1580;1581;1582;1583;11733;11734;11735;47419;47420;47421;47422;47423;47424;47425;47426;47427;47428;56953;56954;56955;56956;65185;65186;65187;65188;65189;65190;65191;65192;65193;65194;65195;65196;65197;65198;65199;65200;65201;65202;65203;65204;65205;65206;65207;65208;65209;65210;65211;65212;65213;65214;67739;67740;67741;67742;67743;67744;75434;75435;75436;75437;75438;75439;75440;75441;754…	2225;2226;2227;2228;2229;2230;2231;15865;15866;15867;64677;64678;64679;64680;64681;64682;64683;64684;77452;77453;77454;77455;77456;77457;88614;88615;88616;88617;88618;88619;88620;88621;88622;88623;88624;88625;88626;88627;88628;88629;88630;88631;88632;88633;88634;88635;88636;88637;88638;88639;88640;88641;88642;88643;92025;92026;92027;92028;92029;92030;92031;92032;92033;102408;102409;102410;102411;…	2226;15866;64679;77453;88628;92033;102429;106770;119700;121967;127900;135251;154371;163334	156	20
P40142	P40142	Transketolase	Tkt	0.385821	30.6325	0.027853	0.040082	0.00844006	0.0131845	11	3.62623	2.95614	-4.87244	30.8524	30.8087	30.8153	30.2151	30.4422	30.6615	13	13	12	10	11	10	61.4	61.4	61.4	27.005	0	323.31	32598000000	228	1	246	14	14	14	594	1496;1954;5352;7593;8216;8359;8887;9423;12278;13406;16563;16755;17606;17607	1539;2012;5495;7798;8430;8577;9128;9678;12671;12672;13859;17090;17285;18165;18166	9612;9613;12196;12197;12198;12199;35009;35010;35011;35012;35013;35014;35015;35016;35017;35018;35019;35020;35021;35022;35023;35024;35025;35026;35027;35028;35029;35030;49992;49993;49994;49995;49996;54165;54166;54167;54168;54169;54170;54171;55184;55185;55186;55187;55188;55189;55190;55191;55192;55193;55194;55195;55196;55197;55198;55199;55200;55201;55202;58522;58523;58524;58525;58526;58527;58528;58529…	13110;13111;16486;16487;16488;16489;16490;16491;16492;16493;16494;16495;16496;16497;47891;47892;47893;47894;47895;47896;47897;47898;47899;47900;47901;47902;47903;47904;68008;68009;68010;68011;73695;73696;73697;73698;73699;73700;73701;73702;73703;73704;73705;73706;73707;75163;75164;75165;75166;75167;75168;75169;75170;75171;75172;75173;75174;75175;75176;75177;75178;75179;75180;75181;75182;75183;751…	13111;16494;47896;68009;73704;75164;79636;85709;111351;121858;148103;149942;159492;159499
P40336;P40336-2	P40336;P40336-2	Vacuolar protein sorting-associated protein 26A	Vps26a	2.00181	25.2777	4.06292e-06	5.63796e-05	3.14749e-06	2.40221e-05	3	13.3199	17.8315	5.14481	26.3656	26.1044	26.3659	24.3372	24.3267	24.1665	8	7	7	2	2	2	50	50	50	27.849	0	33.645	680050000	45	2	240	9	9	9	596	4026;4063;7731;8006;9952;14066;15124;15606;18946	4143;4180;7941;8217;10219;14530;15615;16105;19541	26200;26201;26202;26203;26204;26205;26455;26456;26457;26458;26459;26460;50854;50855;50856;50857;50858;50859;52530;52531;66801;66802;93166;93167;99219;102125;102126;102127;126148;126149;126150	35809;35810;35811;35812;35813;35814;35815;35816;35817;35818;36182;36183;36184;36185;36186;36187;36188;36189;36190;69124;69125;69126;69127;69128;69129;69130;69131;69132;71581;71582;90746;90747;90748;90749;125994;133845;137825;137826;137827;170527;170528;170529;170530;170531;170532	35815;36188;69128;71581;90746;125994;133845;137827;170531
P40694	P40694	DNA-binding protein SMUBP-2	Ighmbp2	1.70769	24.5621	0.00488997	0.00909474	0.00261056	0.00474788	1	4.55818	4.51314	-2.92904	25.283	25.5278	25.4369	23.2559	23.2962	24.5726	1	1	1	0	0	0	7.8	7.8	7.8	28.513	0	67.308	115610000	7	1	258	1	1	1	598	1326	1365	8639;8640;8641;8642;8643;8644	11789;11790;11791;11792;11793;11794;11795	11794
P41241	P41241	Tyrosine-protein kinase CSK	Csk	0.587599	24.5201	0.19936	0.229667	0.162627	0.188316	3	1.56042	1.45639	-6.90568	24.8393	24.9178	24.6847	24.6586	23.3006	24.7199	4	2	3	5	3	4	33.9	33.9	33.9	40.087	0	8.1603	377490000	14	1	357	8	8	8	599	3858;4608;5729;10755;12521;13280;17840;19249	3973;4737;5887;11031;12946;13727;18405;19851	25085;25086;25087;30188;30189;37556;37557;72222;72223;72224;72225;72226;72227;72228;84044;89168;119394;119395;128000;128001;128002;128003;128004	34197;41242;41243;51264;51265;97933;97934;113785;120883;161587;161588;172980;172981;172982;172983;172984	34197;41243;51264;97934;113785;120883;161588;172982
P42208	P42208	Septin-2	2022-09-02	0.819125	27.6957	0.000127374	0.000484264	9.04728e-06	4.93223e-05	7	11.3843	9.41269	1.25201	28.18	28.1481	27.9878	27.2968	27.2646	27.2971	8	8	7	7	6	6	49.8	49.8	49.8	28.004	0	232.38	4782100000	99	1	245	8	8	8	600	1283;11624;11922;15423;16072;16314;17911;19167	1322;11931;12235;15919;16587;16836;18484;19764	8398;8399;8400;8401;8402;8403;8404;8405;8406;8407;8408;77496;77497;77498;77499;77500;77501;79393;79394;79395;79396;79397;79398;79399;79400;79401;79402;79403;79404;79405;100982;100983;100984;100985;100986;100987;100988;100989;106673;106674;106675;106676;106677;106678;108284;108285;108286;108287;108288;108289;108290;108291;119930;119931;119932;119933;119934;119935;127465;127466;127467;127468	11455;11456;11457;11458;11459;11460;11461;11462;11463;11464;11465;11466;11467;11468;11469;11470;11471;11472;11473;105116;105117;105118;105119;105120;105121;105122;105123;105124;105125;107692;107693;107694;107695;107696;107697;107698;107699;107700;107701;107702;107703;107704;107705;107706;107707;107708;107709;107710;136276;136277;136278;136279;136280;136281;136282;136283;136284;136285;136286;13628…	11467;105125;107698;136284;143865;146186;162322;172228
P42225	P42225	Signal transducer and activator of transcription 1	Stat1	0.603729	24.8641	0.294745	0.327376	0.2474	0.276582	3	1.26191	1.15655	-7.25799	25.2458	25.135	25.117	23.3691	24.9523	25.3651	4	5	2	4	3	4	26.8	26.8	26.8	41.612	0	8.0555	324680000	25	1	355	7	7	7	601	4258;5307;5816;10531;15254;15868;17835	4380;5450;5976;10806;15747;16377;18400	27616;27617;27618;27619;27620;27621;27622;34771;34772;38065;38066;38067;70845;70846;70847;70848;99992;99993;104008;104009;104010;104011;119371;119372	37807;37808;37809;37810;37811;37812;37813;37814;37815;47624;51906;51907;51908;96158;96159;96160;96161;96162;134936;140534;140535;140536;140537;161563;161564	37809;47624;51906;96159;134936;140535;161563
P42227;P42227-3;P42227-2	P42227;P42227-3;P42227-2	Signal transducer and activator of transcription 3	Stat3	-0.062741	26.1143	0.563413	0.591944	0.447628	0.479489	11	-0.804385	-0.61412	-7.74915	26.2214	26.0729	25.9546	26.0662	26.2023	26.1687	19	17	11	10	11	10	61.3	61.3	61.3	63.255	0	164.83	2221400000	133	3	551	22	22	22	602	654;1225;4566;5343;5479;5563;5599;6675;8537;9825;10530;12306;13764;14068;14080;14843;15232;16272;16472;18376;18851;19149	673;1263;4694;5486;5626;5716;5753;6855;8761;10090;10805;12705;14225;14532;14544;15328;15724;16792;16997;18958;19444;19746	4295;8023;8024;29918;29919;34969;35913;35914;35915;35916;35917;35918;36466;36467;36684;36685;36686;36687;36688;43366;43367;43368;43369;43370;56284;56285;56286;56287;56288;56289;56290;56291;66047;66048;66049;70838;70839;70840;70841;70842;70843;70844;82538;91906;91907;91908;91909;91910;93171;93172;93215;93216;93217;93218;97561;97562;97563;97564;97565;97566;97567;99813;99814;99815;99816;107969;10797…	5766;10945;10946;40889;40890;47836;49114;49115;49116;49117;49118;49119;49120;49121;49122;49123;49124;49125;49126;49838;49839;50129;50130;59379;59380;59381;59382;59383;59384;76561;76562;76563;76564;76565;76566;76567;76568;76569;76570;76571;76572;76573;76574;76575;89731;89732;89733;89734;96148;96149;96150;96151;96152;96153;96154;96155;96156;96157;111633;124393;124394;124395;124396;124397;126001;126…	5766;10945;40889;47836;49121;49839;50129;59382;76571;89732;96153;111633;124397;126001;126066;131660;134666;145690;147341;166273;169688;172108
P42230	P42230	Signal transducer and activator of transcription 5A	Stat5a	1.68228	24.002	0.00114645	0.0027007	0.000720466	0.00158073	1	5.7198	6.1293	-1.27266	24.9285	25.0455	24.5554	23.0055	23.6965	22.7806	5	4	4	0	0	1	15.4	15.4	6.7	53.643	0	9.3989	140460000	11	1	462	5	5	2	603	325;541;6827;14097;17829	337;557;7010;14561;18394	2236;2237;2238;2239;3551;3552;44136;44137;44138;93268;93269;119354;119355;119356	3011;3012;4803;4804;60414;60415;60416;126132;126133;161542;161543	3012;4804;60414;126133;161542
P42232	P42232	Signal transducer and activator of transcription 5B	Stat5b	0.789221	24.1189	0.0195423	0.0293272	0.0226753	0.0320484	1	2.90954	3.24785	-4.48292	24.7806	24.5068	24.2534	23.7863	24.0846	23.3021	2	2	2	0	0	0	16.6	6.4	6.4	45.336	0.0021578	1.9323	66855000	6	1	392	5	2	2	604	325;7476;14097;17829;19539	337;7676;14561;18394;20150	2236;2237;2238;2239;49059;49060;49061;49062;49063;93268;93269;119354;119355;119356;129750;129751;129752	3011;3012;66772;66773;66774;126132;126133;161542;161543;175375;175376;175377	3012;66772;126133;161542;175376
P42859;P42859-2	P42859;P42859-2	Huntingtin	Htt	1.52485	24.211	7.13825e-05	0.000319385	4.57188e-05	0.000170204	3	8.90452	10.4996	1.91548	25.0576	25.0732	24.7894	23.2126	23.5593	23.5738	3	3	4	2	2	2	6	6	6	143.29	0	31.754	188290000	22	2	1289	6	6	6	606	8730;9922;10597;14274;14389;15366	8965;10189;10872;14739;14856;15862	57575;57576;57577;57578;57579;66581;71306;71307;94013;94626;94627;94628;94629;94630;94631;94632;94633;94634;94635;94636;100615	78341;78342;78343;78344;78345;78346;78347;90446;96789;127121;127889;127890;127891;127892;127893;127894;127895;127896;127897;127898;127899;135747	78344;90446;96789;127121;127890;135747
P42932	P42932	T-complex protein 1 subunit theta	Cct8	-0.688388	29.2068	0.00018077	0.000626103	2.11118e-06	1.79031e-05	13	-14.1285	-8.80582	0.850101	28.8253	28.8528	28.9098	29.4959	29.5516	29.6054	13	13	13	12	15	15	72.8	72.8	72.8	28.726	0	172.6	18131000000	231	1	268	16	16	16	607	1472;2747;3516;4975;6940;6941;7845;8420;9411;10207;11737;13247;13862;15672;17117;19262	1515;2832;2833;3621;5111;7127;7128;8055;8639;9665;10478;12045;13692;14325;16173;17657;19866	9475;9476;9477;9478;9479;9480;9481;9482;9483;17859;17860;17861;17862;17863;17864;17865;17866;17867;17868;17869;17870;17871;17872;17873;17874;17875;17876;17877;17878;17879;17880;17881;17882;17883;17884;17885;17886;17887;17888;17889;17890;17891;17892;17893;17894;17895;17896;17897;17898;17899;17900;17901;17902;17903;17904;17905;17906;17907;17908;17909;17910;17911;17912;22770;22771;22772;22773;22774;…	12870;12871;12872;12873;12874;12875;12876;12877;12878;12879;12880;12881;24355;24356;24357;24358;24359;24360;24361;24362;24363;24364;24365;24366;24367;24368;24369;24370;24371;24372;24373;24374;24375;24376;24377;24378;24379;24380;24381;24382;24383;24384;24385;24386;24387;24388;24389;24390;24391;24392;24393;24394;24395;24396;24397;24398;24399;24400;24401;24402;24403;24404;24405;24406;24407;24408;244…	12878;24369;31062;44428;61366;61368;69970;75665;85520;93068;106065;120643;124940;138406;153404;173084	157	213
P43024	P43024	Cytochrome c oxidase subunit 6A1, mitochondrial	Cox6a1	0.764651	24.5659	0.0461064	0.0621696	0.0566901	0.0728483	2	2.27936	2.55763	-5.41803	24.9685	24.7243	25.1519	23.7429	24.8042	24.0036	1	1	1	1	1	1	77.8	77.8	77.8	2.8475	0	4.1805	193810000	14	1	27	1	1	1	608	945	969	6170;6171;6172;6173;6174;6175;6176;6177;6178;6179;6180;6181	8454;8455;8456;8457;8458;8459;8460;8461;8462;8463;8464;8465;8466;8467	8465
P43247	P43247	DNA mismatch repair protein Msh2	Msh2	-1.96252	25.8761	5.81923e-05	0.000275736	9.50502e-06	5.12935e-05	4	-11.3005	-10.9096	2.14904	24.7756	25.2657	24.6431	26.7792	26.9421	26.8507	7	6	3	9	9	9	49	49	49	27.542	0	225.8	1907200000	65	1	247	9	9	9	609	879;2994;5801;6228;7023;9635;12241;12661;13013	903;3086;5960;6400;7211;9893;12627;13087;13454	5763;5764;5765;5766;5767;5768;5769;5770;5771;5772;19401;19402;19403;19404;19405;19406;37950;37951;37952;37953;37954;37955;40693;40694;40695;40696;40697;40698;45301;45302;45303;45304;45305;45306;64873;64874;64875;82067;82068;82069;82070;84917;84918;84919;84920;84921;87480;87481;87482;87483;87484;87485	7885;7886;7887;7888;7889;7890;7891;7892;7893;7894;7895;7896;7897;7898;7899;26470;26471;26472;26473;26474;26475;26476;26477;26478;51768;51769;51770;51771;51772;51773;51774;51775;51776;51777;51778;51779;55622;55623;55624;55625;55626;55627;55628;55629;62019;62020;62021;62022;62023;88226;88227;111048;111049;114985;114986;114987;114988;114989;114990;118421;118422;118423;118424;118425;118426;118427;118…	7897;26474;51770;55625;62020;88226;111048;114986;118421
P43275	P43275	Histone H1.1	Hist1h1a	-2.75171	25.1081	1.55219e-06	3.21659e-05	2.53089e-06	2.06432e-05	1	-13.7558	-21.2498	6.1917	23.5872	23.9813	23.6282	26.4287	26.5165	26.5066	0	0	1	2	2	2	49.4	38	38	7.8111	0	7.8738	597300000	15	1	79	3	2	2	610	9175;14724;14854	9422;15206;15339	60701;60702;60703;60704;60705;60706;60707;96737;96738;96739;96740;96741;96742;96743;96744;96745;96746;96747;96748;96749;96750;96751;96752;96753;96754;96755;96756;96757;96758;96759;96760;96761;96762;96763;96764;96765;97621;97622;97623;97624	82828;82829;82830;82831;82832;82833;82834;82835;82836;82837;82838;130618;130619;130620;130621;130622;130623;130624;130625;130626;130627;130628;130629;130630;130631;130632;130633;130634;130635;130636;130637;130638;130639;130640;130641;130642;130643;130644;130645;130646;130647;130648;130649;130650;130651;130652;130653;130654;130655;130656;130657;131742;131743;131744;131745;131746;131747	82829;130624;131742
P43276	P43276	Histone H1.5	Hist1h1b	-7.0394	27.2097	6.75267e-08	9.01904e-06	1.15162e-08	6.00247e-07	1	-30.101	-37.4912	9.32912	23.6834	24.0434	23.3431	30.7975	30.7096	30.6811	0	0	0	3	3	2	33.6	33.6	33.6	11.193	0	135.08	8855700000	32	1	116	3	3	3	611	714;1388;14593	735;1430;15070;15071	4663;4664;8996;8997;8998;95831;95832;95833;95834;95835;95836	6319;6320;6321;6322;6323;6324;6325;12265;12266;12267;12268;12269;12270;12271;12272;129448;129449;129450;129451;129452;129453;129454;129455;129456;129457;129458;129459;129460;129461;129462;129463;129464	6323;12271;129463
P43277;P15864;P43274;Q07133	P43277;P15864;P43274	Histone H1.3;Histone H1.2;Histone H1.4	Hist1h1d;Hist1h1c;Hist1h1e	1.15662	33.0954	2.19455e-05	0.000148881	3.33779e-06	2.44276e-05	5	13.2048	13.0799	3.25853	33.6378	33.5915	33.7918	32.5306	32.5394	32.4813	4	4	4	4	4	4	38.1	38.1	31	11.675	0	110.97	60251000000	124	4	126	4	4	3	612	712;1269;14592;14724	733;1307;15068;15069;15206	4642;4643;4644;4645;4646;4647;4648;4649;4650;4651;4652;4653;4654;4655;4656;4657;4658;4659;8304;8305;8306;8307;8308;8309;8310;8311;95819;95820;95821;95822;95823;95824;95825;95826;95827;95828;95829;95830;96737;96738;96739;96740;96741;96742;96743;96744;96745;96746;96747;96748;96749;96750;96751;96752;96753;96754;96755;96756;96757;96758;96759;96760;96761;96762;96763;96764;96765	6281;6282;6283;6284;6285;6286;6287;6288;6289;6290;6291;6292;6293;6294;6295;6296;6297;6298;6299;6300;6301;6302;6303;6304;6305;6306;6307;6308;6309;6310;6311;6312;6313;6314;6315;6316;11336;11337;11338;11339;11340;11341;11342;11343;11344;11345;11346;11347;11348;11349;11350;11351;11352;11353;11354;11355;129418;129419;129420;129421;129422;129423;129424;129425;129426;129427;129428;129429;129430;129431;1…	6290;11351;129447;130624
P43406	P43406	Integrin alpha-V;Integrin alpha-V heavy chain;Integrin alpha-V light chain	Itgav	0.900183	24.0011	0.00600076	0.0107311	0.00210832	0.00398362	5	4.73982	4.31147	-3.16094	24.3933	24.7559	24.2044	23.4308	23.3434	23.8788	6	7	4	5	6	5	33.3	33.3	33.3	52.973	0	36.883	398500000	32	1	472	11	11	11	613	649;1233;4451;5769;8782;9139;11559;12692;13598;14984;17086	668;1271;4579;5928;9019;9386;11864;13118;14056;15471;17626	4271;4272;4273;4274;4275;8090;8091;28694;28695;28696;28697;28698;28699;37790;37791;37792;37793;37794;37795;57858;57859;57860;57861;60340;60341;60342;77109;77110;77111;77112;85113;91172;91173;98355;98356;98357;113320;113321	5742;5743;5744;5745;11030;39242;39243;39244;39245;39246;39247;51587;51588;51589;51590;51591;51592;51593;51594;78644;78645;78646;82374;104652;104653;104654;115238;123473;132701;132702;132703;153140;153141	5743;11030;39245;51590;78644;82374;104654;115238;123473;132703;153140
P45376	P45376	Aldose reductase	Akr1b1	0.105646	28.7816	0.361896	0.395384	0.254601	0.283524	9	1.24094	0.993148	-7.42918	28.7467	28.8005	28.956	28.5891	28.7883	28.8088	9	9	9	8	8	8	63	63	63	15.302	0	79.551	9412800000	102	1	135	10	10	10	614	3292;7383;10252;11832;12955;13385;15188;16582;16583;19115	3393;7582;10525;12145;13389;13836;15679;17109;17110;19712	21317;21318;21319;21320;21321;21322;48424;48425;48426;48427;48428;48429;48430;48431;48432;48433;48434;48435;68879;68880;68881;68882;68883;78884;78885;78886;78887;78888;78889;78890;78891;78892;86843;86844;86845;86846;86847;86848;89818;89819;89820;89821;89822;89823;89824;89825;89826;89827;89828;89829;89830;89831;99571;99572;99573;109785;109786;109787;109788;109789;109790;109791;127123;127124;127125…	29016;29017;29018;29019;29020;29021;65976;65977;65978;65979;65980;65981;65982;65983;65984;65985;65986;65987;65988;65989;65990;65991;65992;65993;65994;93401;93402;93403;107063;107064;107065;107066;107067;107068;107069;107070;107071;107072;107073;107074;107075;107076;107077;117706;117707;117708;117709;117710;121729;121730;121731;121732;121733;121734;121735;121736;121737;121738;121739;121740;121741;…	29019;65991;93402;107066;117709;121734;134272;148262;148265;171751
P45377	P45377	Aldose reductase-related protein 2	Akr1b8	3.37988	26.1853	6.6766e-05	0.000305522	1.71959e-05	7.95402e-05	1	10.3363	10.6322	1.99195	27.9355	27.9917	27.6985	24.5108	23.8743	25.1009	4	5	5	0	1	1	44.8	44.8	44.8	19.902	0	44.334	1637100000	49	1	174	5	5	5	615	167;831;7416;9663;16506	170;853;7616;9921;17033	1035;1036;1037;5318;5319;5320;5321;5322;5323;48690;48691;48692;48693;48694;48695;48696;48697;48698;48699;48700;65045;65046;65047;65048;65049;65050;65051;65052;109347;109348	1477;1478;7176;7177;7178;7179;7180;7181;7182;7183;7184;7185;7186;66261;66262;66263;66264;66265;66266;66267;66268;66269;66270;66271;66272;66273;66274;66275;66276;66277;66278;88431;88432;88433;88434;88435;88436;88437;88438;88439;88440;88441;88442;88443;88444;88445;88446;147637;147638;147639	1477;7186;66267;88444;147637
P45591	P45591	Cofilin-2	Cfl2	7.0299	27.054	3.28619e-07	1.63316e-05	3.67081e-08	1.38669e-06	1	25.4726	28.1633	7.81044	30.3638	30.4004	30.9425	23.1174	23.7229	23.7767	1	1	1	1	1	0	44.2	20.8	20.8	8.6318	0	102.53	2805100000	39	1	77	3	1	1	616	3555;12155;18818	3662;12513;19411	22976;22977;22978;22979;22980;22981;22982;22983;22984;22985;22986;22987;22988;22989;81346;81347;81348;81349;81350;125371;125372;125373;125374;125375;125376;125377;125378;125379;125380;125381;125382;125383;125384;125385;125386;125387;125388;125389;125390;125391;125392;125393	31293;31294;31295;31296;31297;31298;31299;31300;31301;31302;31303;31304;31305;31306;31307;31308;31309;31310;31311;31312;31313;31314;31315;31316;31317;31318;31319;31320;31321;31322;31323;31324;31325;31326;31327;31328;31329;31330;31331;110220;169467;169468;169469;169470;169471;169472;169473;169474;169475;169476;169477;169478;169479;169480;169481;169482;169483;169484;169485;169486;169487;169488;1694…	31294;110220;169468
P45878	P45878	Peptidyl-prolyl cis-trans isomerase FKBP2	Fkbp2	-2.63235	28.9396	1.10886e-06	2.75539e-05	5.89597e-08	1.8529e-06	5	-23.7888	-22.5894	6.55071	27.7303	27.5376	27.6023	30.0733	30.3095	30.3844	4	4	4	4	4	4	74.3	74.3	74.3	7.5267	0	61.898	6737100000	66	1	70	4	4	4	617	6142;7147;8659;11709	6312;6313;7338;8893;12017	40140;40141;40142;40143;40144;40145;40146;40147;40148;40149;40150;40151;40152;40153;40154;40155;40156;40157;40158;46872;46873;46874;46875;46876;46877;57163;57164;57165;57166;57167;57168;57169;57170;57171;57172;57173;57174;57175;57176;57177;57178;57179;57180;57181;57182;57183;77944;77945;77946;77947;77948;77949;77950	54862;54863;54864;54865;54866;54867;54868;54869;54870;54871;54872;54873;63876;63877;63878;63879;63880;63881;63882;63883;63884;77739;77740;77741;77742;77743;77744;77745;77746;77747;77748;77749;77750;77751;77752;77753;77754;77755;77756;77757;77758;77759;77760;77761;77762;77763;77764;77765;77766;77767;77768;77769;77770;77771;105709;105710;105711;105712;105713;105714;105715;105716;105717;105718;10571…	54867;63876;77757;105715
P46061	P46061	Ran GTPase-activating protein 1	Rangap1	-0.338598	26.6091	0.005331	0.00973903	0.00342759	0.00606354	5	-4.33244	-4.42736	-3.02694	26.4908	26.4171	26.4115	26.7943	26.8107	26.7303	5	5	4	5	5	5	36.1	36.1	36.1	16.791	0	36.065	1704700000	42	1	158	5	5	5	619	1908;4217;8344;16493;17511	1964;4338;8562;17019;18063	11881;11882;11883;11884;11885;27374;27375;27376;27377;27378;27379;55071;55072;55073;55074;55075;55076;55077;55078;55079;55080;55081;55082;55083;55084;109289;109290;109291;109292;109293;109294;117297;117298;117299;117300;117301;117302	16043;16044;16045;16046;16047;16048;16049;37497;37498;37499;37500;37501;37502;37503;37504;75009;75010;75011;75012;75013;75014;75015;75016;75017;75018;75019;75020;147563;147564;147565;147566;147567;147568;147569;147570;147571;147572;158582;158583;158584;158585;158586;158587;158588	16045;37499;75012;147564;158582
P46460	P46460	Vesicle-fusing ATPase	Nsf	2.55316	26.8031	4.50212e-07	1.8118e-05	6.37953e-08	1.94048e-06	4	23.5195	26.6023	7.49084	28.0649	28.0792	28.0948	25.5529	25.3828	25.6438	5	5	5	3	3	3	50.4	50.4	50.4	12.453	0	153.77	1913400000	56	1	113	5	5	5	621	6413;12659;17595;18429;19473	6588;13085;18152;19011;20083	41825;41826;41827;41828;41829;41830;41831;41832;41833;41834;84900;84901;84902;84903;84904;84905;117854;117855;117856;117857;117858;117859;117860;117861;117862;117863;117864;117865;123171;123172;123173;123174;123175;123176;123177;123178;129425;129426;129427	57176;57177;57178;57179;57180;57181;57182;57183;57184;57185;114965;114966;114967;114968;114969;114970;114971;114972;114973;114974;114975;159358;159359;159360;159361;159362;159363;159364;159365;159366;159367;159368;159369;159370;159371;159372;159373;159374;159375;166655;166656;166657;166658;166659;166660;166661;166662;166663;166664;166665;166666;166667;166668;174937;174938;174939;174940	57182;114966;159360;166668;174938
P46467;Q8BPY9	P46467	Vacuolar protein sorting-associated protein 4B	Vps4b	0.568417	26.3489	0.00612179	0.0109292	0.00192928	0.00368114	6	4.81647	4.2921	-3.18353	26.5442	26.7442	26.6108	25.8415	26.1072	26.2453	8	7	8	5	7	6	50.7	50.7	46.4	30.278	0	83.778	1403400000	61	2	274	9	9	8	622	1464;4367;6472;9141;10157;10492;11171;15794;18720	1506;4494;6647;9388;10428;10767;11469;16300;19310	9404;9405;9406;9407;9408;9409;9410;9411;9412;28225;28226;28227;42204;42205;42206;42207;42208;60354;60355;60356;60357;60358;68335;68336;68337;68338;70573;70574;70575;70576;70577;70578;70579;70580;74905;74906;74907;74908;74909;74910;74911;74912;103497;103498;103499;103500;103501;103502;124861;124862;124863	12779;12780;12781;12782;12783;12784;12785;12786;12787;38624;38625;38626;38627;57832;57833;57834;57835;57836;57837;57838;82384;82385;82386;82387;82388;92729;92730;92731;92732;92733;92734;92735;92736;95743;95744;95745;95746;95747;95748;95749;95750;95751;95752;95753;95754;95755;101653;101654;101655;101656;101657;101658;101659;101660;101661;139840;139841;139842;139843;139844;139845;139846;139847;1688…	12781;38627;57836;82384;92735;95747;101659;139844;168859
[truncated: 1,729 more rows]
