# Supplementary material for: Spatial Proteomics Reveals Differences in the Cellular Architecture of Antibody-Producing CHO and Plasma Cell–Derived Cells
Source: Mol Cell Proteomics. 2022 Aug 5;21(10):100278. doi: 10.1016/j.mcpro.2022.100278 (PMC9562429; doi:10.1016/j.mcpro.2022.100278)
Supplement: TableS8 [file mmc9.xlsx]

## Sheet: Tabelle1
Antigen	Supplier	Product No.	Lot No.	Species	Dilution
Calreticulin	Cell Signaling	2891	1	rb	200
Ezrin / Radixin / Moesin	Cell Signaling	3142	3	rb	200
GM130	BD Biosciences	610822	9217559	ms	200
HINT2	Sigma	HPA020961	A89688	rb	200
LSD1	Cell Signaling	2184	1	rb	200
MEK2	Cell Signaling	9125	2	rb	200
S6 ribosomal protein	Cell Signaling	2217	7	rb	200
Eif2ak3 (PERK)	Cell Signaling	3192	1	rb	200
Atf4	Acris	AP15940PU-N	E250810	gt	50
Stx17	Invitrogen	PA4-40127	XB3501484A	rb	200
Rab5b	Invitrogen	PA5-110261	XC3535077A	rb	1000
eIF4G1	Cell Signaling	2858	1	rb	200
Antibody	Conjugate	Species	Product No.	Lot No.	Supplier	Dilution
anti-ms-IgG	PE	donkey	715-116-151	145397	Dianova	200
anti-rb-IgG	PE	donkey	711-116-152	152585	Dianova	200
anti-gt-IgG	PE	donkey	705-116-147	124009	Dianova	200
Streptavidin	PE	donkey	016-110-084	139489	Dianova	200
